# Supplementary material for: Slight Deuterium Enrichment in Water Acts as an Antioxidant: Is Deuterium a Cell Growth Regulator?
Source: Mol Cell Proteomics. 2020 Aug 7;19(11):1790–804. doi: 10.1074/mcp.RA120.002231 (PMC7664117; doi:10.1074/mcp.RA120.002231)
Supplement: Supplementary table s1 [file 162279_1_supp_576173_qhjfdq.xlsx]

## Sheet: Sheet1
Table S1. Common proteins identified in expression proteomics analysis in A549 cells grown in DEW, NW and DDW.
NW - 150 ppm D, DDW - 80 ppm D, DEW - 350 ppm D
							Normalized values to NW-4
Protein IDs	Protein names	Gene names	N of proteins in the group	N of unique peptides	Sequence coverage [%]	MaxQuant score	DDW-1	DDW-2	DDW-3	DEW-1	DEW-2	DEW-3	NW-1	NW-2	NW-3
Q96JK2-3;Q96JK2;Q96JK2-2;Q8TBB7	DDB1- and CUL4-associated factor 5	DCAF5	4	3	4.5	3.6411	0.763737	0.656445	0.462585	0.992748	1.32111	1.10082	1.05581	0.82211	1.56087
O00459;E9PFP1	Phosphatidylinositol 3-kinase regulatory subunit beta	PIK3R2	2	4	6.9	4.4341	3.5375	3.33386	1.37634	2.54489	3.59933	1.89237	1.30278	1.10957	1.73185
A0A087WXD2;H7C5T8;H7C4U7;H7C535;A0A087WT53;Q96QZ7-4;Q96QZ7-3;Q96QZ7-5;Q96QZ7-7;Q96QZ7-6;Q96QZ7-2;Q96QZ7	Membrane-associated guanylate kinase, WW and PDZ domain-containing protein 1	MAGI1	12	5	9.2	14.623	1.66622	1.41118	1.25072	0.971449	1.72287	0.873606	0.906201	0.780286	1.31815
Q8IVL0-3;Q8IVL0-2;Q8IVL0;H0YHX7;H0YI04;A0A1B0GTC4;F8VZV4;H0YHA8	Neuron navigator 3	NAV3	8	2	1	3.5577	3.38028	3.28153	2.29806	0.783017	0.698718	1.00826	0.774406	0.869443	1.04336
A0A140TA09;Q99942	E3 ubiquitin-protein ligase RNF5	RNF5	2	3	26.4	6.8492	1.59127	1.76179	0.942226	1.04141	1.11561	1.14678	0.79121	0.849592	1.02228
Q9NPH3;Q9NPH3-5;C9JT28;C9J1D9;Q9NPH3-3;Q9NPH3-2	Interleukin-1 receptor accessory protein	IL1RAP	6	2	3.7	3.333	1.63449	1.82823	1.87044	1.0648	1.95385	1.28738	0.968198	0.957732	1.03866
Q14CS0;E5RJ36;E5RGJ4;H0YAX6	UBX domain-containing protein 2B	UBXN2B	4	5	22.1	16.56	2.79936	3.21743	0.532185	0.909328	1.32978	0.96343	0.847458	0.894158	0.983718
A0A096LP22;Q86Y79;A0A096LP34;C9J7Z1	Probable peptidyl-tRNA hydrolase	PTRH1	4	2	20.3	18.556	2.24282	2.29988	2.03901	1.11223	1.49956	1.16805	0.872783	0.784415	2.00382
H7C5F7;B4DGY6;A0A0C4DGW0;Q9NV92	NEDD4 family-interacting protein 2	NDFIP2	4	2	22.6	8.1865	2.49446	2.43294	2.1598	0.812796	2.6587	0.940137	0.511924	0.780286	0.294071
Q6DU44;P13747	HLA class I histocompatibility antigen, alpha chain E	HLA-E	2	3	10.1	4.4693	3.43707	3.2492	3.97715	0.626455	0.677824	0.829332	0.83468	0.813817	1.25567
B8ZZ99;Q96NT0;F8WCZ3;Q96NT0-2	Coiled-coil domain-containing protein 115	CCDC115	4	4	34.3	7.7587	1.60478	1.51097	1.16646	1.59007	2.55954	0.970512	1.02504	0.729324	1.54667
Q9Y2S2-2;Q9Y2S2;A0A087WW38	Lambda-crystallin homolog	CRYL1	3	2	7.7	5.9835	1.20268	1.13694	2.3375	1.05413	1.19031	1.09715	0.963353	0.920112	2.31684
B4DE15;P78381-5;P78381-2;P78381;P78381-4;Q9Y2D2;Q9Y2D2-2	UDP-galactose translocator;UDP-N-acetylglucosamine transporter	SLC35A2;SLC35A3	7	2	9.4	20.827	0.897806	0.899314	2.81131	0.608625	0.772476	0.653908	0.946405	0.836956	1.08738
Q9Y4G8;H0YAJ8	Rap guanine nucleotide exchange factor 2	RAPGEF2	2	4	3.8	3.5717	1.13422	1.10092	1.86706	0.282194	0.760473	0.355338	0.963154	0.833949	0.863467
Q6PI47;Q6PI47-2;Q6PI47-3	BTB/POZ domain-containing protein KCTD18	KCTD18	3	3	11.3	9.3402	1.53787	1.45381	1.55245	0.67546	0.847953	0.709444	1.06433	0.780286	2.12511
P19883-2;P19883;H0YA75;H0YAF9	Follistatin	FST	4	5	23.3	19.514	1.70583	1.61259	2.407	0.43095	0.364202	0.576129	0.82779	0.67521	0.963898
J3QQN7;Q8N9F7-3;Q8N9F7-2;Q8N9F7	Glycerophosphodiester phosphodiesterase domain-containing protein 1	GDPD1	4	2	11	2.6384	1.19659	1.13118	1.04388	0.923271	1.41441	0.597457	0.895832	0.679905	0.811854
Q9BX70;Q9BX70-2;K7ENV9	BTB/POZ domain-containing protein 2	BTBD2	3	4	9.7	3.9819	1.4696	1.38927	1.35401	0.996527	1.06681	1.17286	1.04704	0.996815	1.09452
P35580;P35580-3;P35580-5;E7ERA5	Myosin-10	MYH10	4	135	60.7	2.8765	1.38405	1.3084	1.23464	0.615145	1.67448	0.668197	1.02862	0.780286	1.83882
Q8NBI2;Q8NBI2-2;F5H1Q2	Cytochrome b ascorbate-dependent protein 3	CYB561A3	3	2	7.4	2.3972	1.74534	1.84873	1.79662	1.22699	1.4196	1.42383	0.898824	0.731683	1.06401
P49674;H0Y682;H0Y5S9	Casein kinase I isoform epsilon	CSNK1E	3	10	28.8	3.4522	1.96165	1.85443	1.8473	1.3273	2.09235	1.48774	0.904069	0.905082	0.971551
O00458;O00458-2;H0YEE3;C9JNM6;C9JA65;C9JLG5;E9PMY4	Interferon-related developmental regulator 1	IFRD1	7	6	18.4	23.86	2.55456	2.41493	5.61899	1.03359	1.19232	1.16565	0.939485	0.78912	1.1764
A0A0G2JLR5;A0A0G2JMW4;Q02833-3;Q02833-2;Q02833;H0YEI0	Ras association domain-containing protein 7	RASSF7	6	3	11.3	7.2086	4.50752	4.89855	2.44676	1.20717	1.17099	1.53847	0.831623	0.831531	1.188
Q5VYV7	Protein SLX4IP	SLX4IP	1	3	10	5.4718	2.84367	2.4732	3.47173	0.898439	1.02582	1.04408	0.945523	0.811053	1.85332
Q6P1L5;Q6P1L5-2	Protein FAM117B	FAM117B	2	4	11.7	7.3712	2.74999	2.59967	2.87176	1.12285	1.09114	1.54986	0.774406	0.900278	1.49898
E9PS00;Q9Y5Q0;H0YCN1;H0YED5;E9PKP8	Fatty acid desaturase 3	FADS3	5	2	5	3.1244	2.06241	2.00723	1.8011	0.783182	1.00362	0.69083	0.736045	0.780286	0.685288
Q5TKA1-3;Q5TKA1;C9J5J4;H7C4T7;H0Y322;Q5TKA1-2	Protein lin-9 homolog	LIN9	6	4	10.7	14.818	3.06211	2.89474	1.61437	1.19171	1.7296	1.20813	1.10328	0.963435	3.07087
Q8N653	Leucine-zipper-like transcriptional regulator 1	LZTR1	1	4	7.7	39.444	2.05871	1.94106	2.00156	0.199079	0.338493	0.358768	1.12878	0.790578	2.73368
H0Y3N9;Q9UPP1-4;Q9UPP1-3;Q9UPP1-2;Q9UPP1;Q9UPP1-5	Histone lysine demethylase PHF8	PHF8	6	2	3.6	5.745	1.47706	1.49924	1.30619	0.923308	1.16012	0.838482	0.783425	0.795661	1.15194
Q71F56;H0YIQ9	Mediator of RNA polymerase II transcription subunit 13-like	MED13L	2	4	2.8	6.7645	1.24919	1.29342	1.63442	2.27876	5.23649	1.93351	1.90566	0.881661	3.37359
Q9NUL5-3;Q9NUL5-4;Q9NUL5;K7EML3;K7EMS9;Q9NUL5-2	UPF0515 protein C19orf66	C19orf66	6	2	12.3	1.8182	1.59328	1.76537	1.34192	1.4754	1.97316	1.41174	0.769619	0.797535	1.14945
Q8IXQ3	Uncharacterized protein C9orf40	C9orf40	1	2	27.8	6.7846	1.91545	1.90148	2.0864	0.932239	0.761577	1.33844	0.786623	0.807353	1.70942
Q9NVQ4;Q9NVQ4-3;Q9NVQ4-2;C9JDZ2	Fas apoptotic inhibitory molecule 1	FAIM	4	2	12.3	2.5965	1.26399	1.31501	1.60263	1.29054	1.18143	1.6307	0.772115	0.942977	0.887982
Q9NRF2-2;Q9NRF2-3;Q9NRF2;H3BPZ4;F5GXU7	SH2B adapter protein 1	SH2B1	5	3	8.8	4.3708	1.32728	1.43858	1.02982	0.921153	1.14319	1.03359	0.907185	0.780286	1.56609
Q9HAN9;K7EPD7;B1AN62	Nicotinamide/nicotinic acid mononucleotide adenylyltransferase 1	NMNAT1	3	3	10.8	3.138	1.26297	1.19393	1.34244	1.06138	1.09678	1.2107	1.13711	0.747508	1.52892
Q86YM7;Q86YM6;Q86YM7-2	Homer protein homolog 1	HOMER1	3	5	15.3	7.6137	1.73575	1.80566	1.97192	1.43096	3.48812	1.02162	0.774406	0.852174	0.941838
Q9UJ14-5;Q9UJ14;A2A2G5	Gamma-glutamyltransferase 7;Gamma-glutamyltransferase 7 heavy chain;Gamma-glutamyltransferase 7 light chain	GGT7	3	2	12.7	6.9213	3.07381	2.90337	2.42337	1.19255	1.45306	1.13025	0.934377	0.780286	1.68941
Q13077;Q13077-2	TNF receptor-associated factor 1	TRAF1	2	3	12.5	16.556	2.82941	2.67476	2.50284	0.819037	0.803743	1.03039	0.859809	0.944642	1.04681
C9J5X9;Q8NB91	Fanconi anemia group B protein	FANCB	2	3	4.2	4.0295	1.23031	1.27271	1.07358	0.567629	0.722128	0.506189	0.774406	0.777653	0.537844
Q14511-3;Q14511;A0A087WUD2;Q14511-2	Enhancer of filamentation 1;Enhancer of filamentation 1 p55	NEDD9	4	5	5.9	4.944	1.70433	1.61117	2.28044	1.29986	1.22156	1.60952	0.774406	0.885852	1.49284
Q9H9S5;M0QYV8	Fukutin-related protein	FKRP	2	2	3.4	2.8381	1.91466	1.85863	1.7197	1.00151	1.11396	1.06002	0.851772	0.832708	1.09007
Q9NV56	MRG/MORF4L-binding protein	MRGBP	1	2	13.7	12.855	1.78863	1.69086	1.53881	1.14047	2.98354	0.970536	1.1222	1.18401	2.11497
J3KN34;P26045;P26045-3;P26045-2	Tyrosine-protein phosphatase non-receptor type;Tyrosine-protein phosphatase non-receptor type 3	PTPN3	4	5	7.4	8.8848	2.70799	2.55997	2.44708	0.858541	0.856762	1.01102	0.857357	0.8201	0.92881
Q9BZL4-3;K7EL81	Protein phosphatase 1 regulatory subunit 12C	PPP1R12C	2	21	31.9	5.4507	2.15153	2.1002	1.61228	0.813036	0.76171	1.00918	0.822908	0.902213	1.00774
Q13825;Q13825-2	Methylglutaconyl-CoA hydratase, mitochondrial	AUH	2	2	7.1	5.463	1.3254	1.36794	1.27653	1.85607	2.45704	1.55534	0.521939	0.780286	0.406122
Q96ED9-2;Q96ED9;K7EJ48;K7ENU5;K7EMG7;K7EMR5	Protein Hook homolog 2	HOOK2	6	5	9.8	14.796	1.40654	1.43827	1.8306	0.76486	1.48483	0.934214	0.929849	0.780286	1.62575
Q9BZV1-2;Q9BZV1;K7EJ02;K7EP32	UBX domain-containing protein 6	UBXN6	4	4	18.6	8.358	1.91723	1.81243	1.68434	6.00801	3.76704	9.39777	0.802805	0.947707	2.06588
Q99611	Selenide, water dikinase 2	SEPHS2	1	5	21.2	29.458	2.56949	2.42904	0.873166	1.19811	1.50601	1.2526	0.913252	0.87809	1.24789
E7ETN9;C9J9M7;O75841;C9J027	Tetraspanin;Uroplakin-1b	UPK1B	4	3	23.9	14.402	1.32981	1.311	1.15568	0.661296	0.695978	0.81093	0.786368	0.780286	0.996711
Q6ZVK8;Q6ZVK8-2;A0A087WW30	8-oxo-dGDP phosphatase NUDT18	NUDT18	3	3	14.2	10.209	1.46454	1.41638	1.31017	1.82295	1.80218	2.16443	0.774406	0.828144	1.68732
Q96A46	Mitoferrin-2	SLC25A28	1	2	7.1	3.1542	1.40549	1.64388	1.2776	1.32158	1.29583	1.58028	0.924364	1.0373	1.35065
O14939-4;O14939;I3L4R5;O14939-3	Phospholipase D2	PLD2	4	3	3.7	6.5597	1.46711	1.38691	1.41093	0.617012	0.781889	0.659925	0.758164	0.860638	0.855736
Q5U5Q3;M9T4I7;Q6ZN04	RNA-binding E3 ubiquitin-protein ligase MEX3C;RNA-binding protein MEX3B	MEX3C;MEX3B	3	2	4.2	2.7047	1.09009	1.01591	0.952305	0.853755	1.05588	0.928118	0.778965	0.891488	0.988242
Q8TBN0-2;Q8TBN0;E9PK89	Guanine nucleotide exchange factor for Rab-3A	RAB3IL1	3	3	12.4	26.342	1.66416	1.71186	0.906434	0.819965	1.06547	0.904722	0.732476	0.765122	0.842407
Q96S06;H3BSB7;B4DFZ0	Lipase maturation factor 1	LMF1	3	2	6	17.498	1.68882	1.5965	1.49921	1.05312	1.46809	1.05934	0.825899	0.915435	1.42497
F8WCN3;P12532;P12532-2;C9J6W7;C9JT96;C9JSQ1	Creatine kinase U-type, mitochondrial	CKMT1B;CKMT1A	6	2	13.8	26.882	1.35884	1.3696	1.48498	0.369384	0.68918	0.240319	0.774406	0.732532	0.847183
A0A087WYU2;Q96S19-3;Q96S19-5;Q96S19;H3BS73;H3BNB2;Q96S19-2;Q96S19-6;Q96S19-4;H3BRT2;H3BQ55;H3BMF3	UPF0585 protein C16orf13	C16orf13	12	3	14.7	5.5204	1.49259	1.54669	3.17838	0.962066	1.07429	1.01389	0.778389	0.888472	0.868658
Q86UN3;G3V1D7;Q86UN3-2	Reticulon-4 receptor-like 2	RTN4RL2	3	3	9.5	7.4857	2.52139	2.38357	1.62176	1.48621	1.57608	1.65329	0.871132	0.812306	1.33048
O60906;H0Y5N2	Sphingomyelin phosphodiesterase 2	SMPD2	2	4	14.9	9.5739	2.02264	2.25617	2.43496	0.931806	0.964488	1.06122	0.951882	0.894135	1.58139
Q9P2X3-2;Q9P2X3;J3QQU0;J3KT25	Protein IMPACT	IMPACT	4	3	24.3	54.116	1.06805	0.997753	1.04489	0.968501	1.19791	1.46945	0.810236	0.870284	0.894443
Q9P0J1;Q9P0J1-2;E5RI96;E5RIV4	[Pyruvate dehydrogenase [acetyl-transferring]]-phosphatase 1, mitochondrial	PDP1	4	2	4.7	1.3053	1.68016	1.60948	1.80838	1.7008	2.51396	1.5067	0.951748	0.915367	1.10832
P31944	Caspase-14;Caspase-14 subunit p17, mature form;Caspase-14 subunit p10, mature form;Caspase-14 subunit p20, intermediate form;Caspase-14 subunit p8, intermediate form	CASP14	1	4	13.2	8.6092	1.26495	1.19581	1.16551	1.64021	1.86785	1.69072	0.78058	0.780286	1.77837
A4D104;A0A1B0GUC2;C9J7I0	UBAP1-MVB12-associated (UMA)-domain containing protein 1	LOC401307;UMAD1	3	2	27	17.789	1.51704	1.48463	1.60998	1.3409	3.36324	0.952831	0.847589	1.35831	0.996851
J3KSG1;J3QRK1;Q719H9	BTB/POZ domain-containing protein KCTD1	KCTD1	3	3	13.9	2.5285	1.08655	1.08239	1.03348	0.686381	0.757384	0.779348	0.894559	0.885628	1.07527
A0A1B0GWI2;A0A0A0MRU5;A0A024R644;O75503;A0A1B0GTI0;A0A087WZY0;A0A1B0GWJ7;A0A1C7CYZ2;A0A1B0GTR6;A0A1B0GTV7;A0A1B0GUE8;A0A1B0GV94	Ceroid-lipofuscinosis neuronal protein 5	CLN5	12	2	7.2	3.8175	0.967571	1.02772	0.945768	0.450159	0.840494	0.655823	0.840883	0.701795	1.30516
A0A0B4J1S8;Q9UBF8-2;Q9UBF8;Q9UBF8-3;F8W860;E9PL47;A0A0A0MSL0	Phosphatidylinositol 4-kinase beta	PI4KB	7	5	7.7	16.601	0.746001	0.680615	0.765422	0.823696	0.8982	0.890557	0.836454	0.841579	1.09986
P62834;A0A075B6Q0	Ras-related protein Rap-1A	RAP1A	2	11	53.3	14.324	0.69136	0.65357	0.809177	1.76779	2.92308	0.87383	1.09817	0.780286	2.04575
Q13415	Origin recognition complex subunit 1	ORC1	1	7	9.4	9.7888	2.28693	2.16193	2.65411	1.19279	1.3276	1.26155	0.829583	0.799508	1.16016
P51114-2;E9PFF5;E7EU85;C9JYQ6	Fragile X mental retardation syndrome-related protein 1	FXR1	4	32	59.2	33.663	0.892052	0.954718	1.05248	2.1007	5.66203	0.263363	0.78929	0.780286	4.86949
Q96BX8	MOB kinase activator 3A	MOB3A	1	2	15.2	7.3776	1.58903	1.84731	5.07859	0.979049	1.1799	1.07505	0.820255	0.796417	1.27189
A0A087WVT1;Q96MX3	Zinc finger protein 48	ZNF48	2	2	6.9	3.4048	1.49801	1.55837	1.35406	1.02253	1.46932	1.12745	0.978381	0.780286	1.58249
Q5VWN6;Q5VWN6-2;J3KPH3	Protein FAM208B	FAM208B	3	4	2.8	15.615	1.66598	1.57492	1.62769	0.540618	0.865821	0.461608	1.28751	0.827111	2.90438
Q9UEE5	Serine/threonine-protein kinase 17A	STK17A	1	3	8.2	3.7629	1.27065	1.08381	1.78599	0.746307	0.853963	0.808969	0.755007	0.780286	0.844214
E9PEN0;A0A1B0GW41;Q8WYH8-2;Q8WYH8	Inhibitor of growth protein 5	ING5	4	3	19.7	2.565	1.49878	1.46105	1.47626	1.47805	1.57202	1.63943	0.862971	0.834435	1.09285
J3KN67;D6RGJ6		TPM3	2	44	75.8	4.5199	8.42013	7.84988	1.92747	1.07001	1.08404	1.24312	0.779247	0.791399	1.06344
D6RJI5;Q9UBV7;H0Y9D6	Beta-1,4-galactosyltransferase 7;Xylosylprotein 4-beta-galactosyltransferase	B4GALT7	3	2	12.4	4.266	1.19959	1.12489	1.34639	0.833225	0.857425	0.954189	0.791075	0.834342	0.866707
Q969K3;Q969K3-2;A0A087WTM5;H7BYJ1;G3V4D1;G3V5F1;G3V504	E3 ubiquitin-protein ligase RNF34	RNF34	7	4	12.6	5.5348	1.7649	1.66843	1.652	1.58568	2.23698	1.82967	1.20709	1.06243	1.5562
Q9NX05;F8W881	Constitutive coactivator of PPAR-gamma-like protein 2	FAM120C	2	7	8.3	28.756	1.11538	1.05441	1.21526	1.48195	3.92376	0.517534	1.56564	0.801959	2.66878
Q8NI37	Protein phosphatase PTC7 homolog	PPTC7	1	2	8.9	5.2003	2.10061	1.96622	1.92746	1.00852	1.09173	1.09872	0.806485	0.820426	1.21427
Q86V59;Q86V59-2	PNMA-like protein 1	PNMAL1	2	2	5.5	4.5666	1.34069	1.29784	1.27195	0.711945	0.769451	0.864881	0.774406	0.793418	1.04174
Q32MZ4-4	Leucine-rich repeat flightless-interacting protein 1	LRRFIP1	1	14	25.2	2.9014	2.34082	2.35902	2.43044	1.11658	1.26713	1.15556	0.843622	0.828669	1.16286
A0A0C4DGB9		PPA2	1	3	52.4	1.9799	1.76777	1.7643	1.5633	0.365207	0.857236	0.518764	1.24778	0.852725	2.2355
C9JEN3;C9IYT2;F8WDY4;C9IZ27;C9JW19;C9JWV9;B4DUD2;Q969X1	Protein lifeguard 3	TMBIM1	8	2	14.2	10.822	0.617194	0.669788	0.567934	1.05165	1.22184	1.13405	0.859721	0.824192	1.14509
A0A0B4J2E8;Q96D31-2;Q96D31	Calcium release-activated calcium channel protein 1	ORAI1	3	2	8.8	5.8208	1.16417	1.04791	1.27502	1.08669	1.17967	1.18043	0.822614	0.870416	0.959884
Q8TD26;Q8TD26-3;Q8TD26-2;C9JFU2;H7C294;A0A075B6P4	Chromodomain-helicase-DNA-binding protein 6	CHD6	6	10	4.4	13.891	1.45212	1.37275	1.64795	2.02622	4.06346	1.72029	1.1067	0.780286	2.53348
O60658-6;O60658-2;O60658;H0YNP3;H0YKR1;E9PIJ0;O60658-4;O60658-3;O60658-5;O95263-2;O95263-3;O95263-6;O95263-4;O95263	High affinity cAMP-specific and IBMX-insensitive 3,5-cyclic phosphodiesterase 8A	PDE8A	14	6	9.9	10.503	1.33714	1.33442	1.47884	2.47817	4.33126	2.50102	1.03815	0.780286	3.04119
D6RER8;E7ESU6;D6RG31;D6RHF5;D6R9Q7;Q8NBW4-2;Q8NBW4-4;Q8NBW4-3;Q8NBW4	Sodium-coupled neutral amino acid transporter 9	SLC38A9	9	2	35.3	9.035	1.55718	1.62653	1.8028	1.02748	1.44738	0.770097	0.800367	1.01762	1.18333
Q6EMK4	Vasorin	VASN	1	3	4.9	6.031	2.05226	2.02583	2.12003	0.499782	0.962765	0.630726	0.858483	0.950489	0.983615
A0A087X1J2;Q14CZ0	UPF0472 protein C16orf72	C16orf72	2	2	17.3	1.8477	1.26205	1.19307	1.06358	1.54611	1.10154	2.52895	0.842354	1.53732	1.8181
Q3SY69;Q3SY69-3;H0YHN9;Q3SY69-2	Mitochondrial 10-formyltetrahydrofolate dehydrogenase	ALDH1L2	4	5	6.4	39.904	2.02693	1.91614	1.51314	1.52826	1.51736	1.80774	0.774406	0.561706	0.516887
Q9H0C5;Q9H0C5-2	BTB/POZ domain-containing protein 1	BTBD1	2	4	11.4	16.433	2.60678	2.71312	1.23153	1.26247	1.78341	1.06915	0.774406	0.785258	1.10184
F8VWA9;F5H5T2;F8VXJ0;F5GZZ6;Q5I7T1;Q5BKT4	Putative Dol-P-Glc:Glc(2)Man(9)GlcNAc(2)-PP-Dol alpha-1,2-glucosyltransferase;Dol-P-Glc:Glc(2)Man(9)GlcNAc(2)-PP-Dol alpha-1,2-glucosyltransferase	ALG10B;ALG10	6	2	23.4	6.7402	1.9744	1.88952	1.86	0.467496	1.33552	0.504276	0.862385	0.931501	0.777699
Q7Z5W3	Pre-miRNA 5-monophosphate methyltransferase	BCDIN3D	1	3	12.7	7.6018	1.07322	1.0077	1.53181	0.836093	0.905141	1.20121	1.26017	0.750519	2.01362
Q9H813;Q9H813-2	Transmembrane protein 206	TMEM206	2	3	16.9	10.938	0.990554	0.974982	1.15872	1.02386	1.14771	1.23455	1.06192	0.940949	1.496
S4R3P6;S4R3N2;A0A087X1L0;S4R2X9;Q9NS73-3;Q9NS73-2;Q9NS73-5;Q9NS73;S4R3Y0	MAP3K12-binding inhibitory protein 1	MBIP	9	3	16.7	4.3809	1.03532	1.01078	1.14172	0.942293	0.978079	1.07032	0.774406	0.84859	1.18366
P07910;G3V2Q1;G3V576;P07910-3;G3V5V7;G3V555;G3V575;B4DSU6;A0A0G2JPF8;A0A0G2JNQ3;P0DMR1;O60812;B7ZW38;B2RXH8;G3V4M8;G3V2H6;E5RG71;B3KT61;Q86SE5;Q86SE5-3	Heterogeneous nuclear ribonucleoproteins C1/C2	HNRNPC	20	29	67.6	16.886	1.81614	1.78874	2.14326	0.797082	1.68481	0.912418	1.26268	0.940403	1.70082
Q5MIZ7-3;Q5MIZ7-2;Q5MIZ7;Q5MIZ7-5;Q5MIZ7-4	Serine/threonine-protein phosphatase 4 regulatory subunit 3B	SMEK2	5	14	24.9	39.015	1.49643	1.41464	1.49803	2.02518	4.26783	2.05369	1.78178	0.938259	2.96032
Q9Y625;A0A087WT82	Glypican-6;Secreted glypican-6	GPC6	2	4	11.2	17.606	1.35296	1.27901	1.71236	1.0253	1.48658	0.870959	0.856548	0.861439	1.32868
Q8TAP8	Protein phosphatase 1 regulatory subunit 35	PPP1R35	1	3	19.4	6.9063	1.46629	1.41317	1.7373	0.770607	2.47727	0.442241	0.64637	1.0292	0.56184
F8W7C6;A0A087WV22;H7C123;H7C2C5;H7C2U2		RPL10	5	13	61.3	6.251	3.65789	3.45794	4.48547	0.842495	0.957756	1.08799	0.806015	0.852612	0.889996
E9PH99;Q9Y4E5-2;Q9Y4E5;D6RAV4;D6RIA1	Zinc finger protein 451	ZNF451	5	4	3.9	7.0277	2.58697	2.58728	6.10892	0.233783	0.511513	0.229678	0.749357	0.845902	0.811007
P52848;E7EVJ3;P52848-2	Bifunctional heparan sulfate N-deacetylase/N-sulfotransferase 1;Heparan sulfate N-deacetylase 1;Heparan sulfate N-sulfotransferase 1	NDST1	3	3	4.3	10.559	1.05866	1.04854	0.813003	0.471986	0.588458	0.496892	0.820051	0.795988	0.79053
Q86X27-2;Q86X27-3;Q86X27;A0A0A0MR31	Ras-specific guanine nucleotide-releasing factor RalGPS2	RALGPS2	4	3	15.8	6.0413	1.3108	1.22526	1.40088	1.25091	1.36292	2.20124	0.99258	0.780286	2.92571
Q8N511;J3KS81;J3KRW7	Transmembrane protein 199	TMEM199	3	3	13	4.9564	1.50646	1.42411	1.98145	1.23668	1.29649	1.3913	0.796177	0.84783	1.24159
J3KTA1;Q96IG2;Q96IG2-2;Q9UKC9	F-box/LRR-repeat protein 20	FBXL20	4	4	12.8	9.7297	1.24315	1.21373	1.15847	2.03596	4.66074	1.45678	0.984788	0.880948	1.51716
Q6ZU80-1;Q6ZU80;H0YJE3;G3V3F4;Q86TS1;Q6ZU80-3	Centrosomal protein of 128 kDa	CEP128	6	3	3.4	7.6038	1.64238	1.5526	1.8083	1.14048	1.49592	1.10912	0.806796	0.780286	1.1386
Q8N8D1;H3BT73	Programmed cell death protein 7	PDCD7	2	2	3.9	3.8485	1.557	1.4719	1.43256	0.562107	0.588885	0.665133	0.822852	0.736038	1.03365
H7C835;Q9UF56	F-box/LRR-repeat protein 17	FBXL17	2	3	9.1	10.435	2.18738	1.9918	1.54125	0.98941	1.0269	1.12393	0.782136	0.782839	1.1568
Q14449-2;Q14449;C9JLT6;C9JD37	Growth factor receptor-bound protein 14	GRB14	4	3	6	4.1833	1.85688	1.78259	2.04331	0.884536	1.00787	0.946025	0.847501	0.884834	1.15145
P07204	Thrombomodulin	THBD	1	2	6.1	51.651	1.80446	1.70795	1.56245	3.935	2.80977	5.79817	1.16186	0.709613	1.67954
P02458-1;P02458;P02458-3	Collagen alpha-1(II) chain;Collagen alpha-1(II) chain;Chondrocalcin	COL2A1	3	5	3.8	1.5412	2.02473	1.99973	1.85643	1.44467	2.47396	1.88281	0.969178	0.780286	2.37379
Q8TF46-2;Q8TF46-4;Q8TF46;Q8TF46-3;E9PS35	DIS3-like exonuclease 1	DIS3L	5	4	6.3	10.627	1.45496	1.37543	1.51996	0.95007	1.28821	1.12767	0.847278	0.797404	1.32869
A6NFI3	Zinc finger protein 316	ZNF316	1	3	4.1	6.1806	1.33988	1.26664	1.84372	0.785336	1.06623	0.983878	0.857497	0.898229	0.921303
B8A595;A8K0G1;P56706	Protein Wnt;Protein Wnt-7b	WNT7B	3	4	17.4	10.229	1.11687	1.07632	1.63045	1.62811	1.48951	2.05821	0.859421	0.866704	1.34704
Q9HCE3;K7EKV7;K7EJM2;K7EP49;K7EL14;K7EPI7;K7EQW7;K7ES47;K7ELB7	Zinc finger protein 532	ZNF532	9	3	2.8	3.6622	1.18012	1.11561	1.20241	0.58368	0.780464	0.480984	0.698507	0.713293	1.11989
Q8N0W3;Q8N0W3-2;I3L3J1;I3L106;I3L171;I3L1X0;J3KSP6	L-fucose kinase	FUK	7	2	1.8	3.9647	1.00303	0.989971	1.29908	0.980088	1.00736	1.12361	0.774406	0.857379	1.06332
Q8N5I4;H7C613;C9JRH1;H7C5T6;C9JB06	Dehydrogenase/reductase SDR family member on chromosome X	DHRSX	5	3	21.5	29.523	1.43544	1.41923	1.63291	0.765218	0.89156	0.76779	0.871257	0.855639	1.32706
E7ES96;P49768-2;P49768;P49768-7;P49768-3;P49768-5;P49768-6;G3V3Z0;G3V499;G3V2G7;P49768-4	Presenilin;Presenilin-1;Presenilin-1 NTF subunit;Presenilin-1 CTF subunit;Presenilin-1 CTF12	PSEN1	11	5	15.7	21.157	1.35094	1.40686	1.34868	1.12665	1.98251	1.40806	0.861763	0.941032	1.46358
Q8N5V2-3;Q8N5V2;H7BZ39;Q8N5V2-2	Ephexin-1	NGEF	4	3	6.8	9.1358	1.59508	1.50789	1.5271	0.949727	1.05033	1.0115	1.83162	0.780286	4.27294
Q9Y2G2;Q9Y2G2-4;Q9Y2G2-5	Caspase recruitment domain-containing protein 8	CARD8	3	2	7.2	8.2686	1.46077	1.43169	2.03014	0.599366	0.567033	0.836628	0.794077	0.931338	1.20126
P55201-4;P55201-3;P55201;P55201-2	Peregrin	BRPF1	4	5	6.3	14.883	2.50671	2.36969	2.23686	0.707833	1.47206	0.666976	0.779702	0.827533	1.63864
G5E9W2;Q9P2E5-2;Q9P2E5	Chondroitin sulfate glucuronyltransferase	CHPF2	3	5	6	10.54	1.65249	1.56216	1.21964	1.08656	1.22749	1.1303	0.72928	0.881593	0.793116
Q6W2J9-4;Q6W2J9-2;Q6W2J9;H7C2V9;A6NE70;H7C231;H7BZ37;H7BYY2	BCL-6 corepressor	BCOR	8	4	2.7	5.1202	1.99091	1.91678	2.24222	0.837689	0.945109	0.920607	0.901881	0.89882	1.04578
Q9BQ04;E9PLB0;E9PM61;U3KQD5	RNA-binding protein 4B	RBM4B	4	18	54.6	46.631	1.58058	1.47115	1.25358	1.76238	1.97126	1.85387	1.02289	0.915833	3.46524
J3QQY0;J3KSZ8;Q68DK7;J3KTC2;Q68DK7-3;Q68DK7-2	Male-specific lethal 1 homolog	MSL1	6	4	13.7	14.349	1.87055	1.76831	1.41197	4.10615	6.67994	2.14397	1.72256	0.93945	3.37361
Q8N6I1-2;Q8N6I1	EP300-interacting inhibitor of differentiation 2	EID2	2	3	18.7	14.5	1.09187	1.03219	1.15062	0.715606	1.36583	0.758784	0.836514	0.785337	0.970875
J3QLU9;P04626-5;P04626-4;P04626;P04626-6;F5H1T4;B4DTR1;P04626-3;P04626-2;J3QL83;J3KRI9;J3QLV2;J3KTI5;H3BLT0;A0A0A0MSE1;Q15303-4;Q15303-3;Q15303-2;Q15303	Receptor protein-tyrosine kinase;Receptor tyrosine-protein kinase erbB-2	ERBB2	19	7	9.8	14.382	1.09232	1.03262	1.09496	1.63526	1.26949	2.30339	0.774406	1.13041	1.48122
C9JKI3;Q03135-2	Caveolin;Caveolin-1	CAV1	2	9	68.1	-2	1.40684	1.37342	1.21028	0.939083	1.26131	0.767996	0.774406	0.819405	1.21788
E9PE15;A0A087WU31;A0A0A0MTB7;P51790-4;P51790-5;P51790;P51790-2;D6RIX3;D6RDZ6	Chloride channel protein;H(+)/Cl(-) exchange transporter 3	CLCN3	9	3	3.3	2.595	0.782839	0.740049	1.21728	0.855374	1.00005	0.993428	0.84609	0.833182	0.981288
Q5BKU9	Oxidoreductase-like domain-containing protein 1	OXLD1	1	2	17.7	21.83	0.544133	0.567834	0.752744	0.719828	0.810287	0.964501	0.957423	0.874027	1.5342
P03905	NADH-ubiquinone oxidoreductase chain 4	MT-ND4	1	2	3.5	3.3312	1.18797	1.12304	1.14813	1.27597	0.66864	2.13282	1.09165	0.780286	2.67417
J3KST3;Q5TA50	Ceramide-1-phosphate transfer protein	CPTP	2	2	23.9	4.9783	1.21443	1.24334	1.61587	0.878699	0.906541	1.47389	0.839174	0.815944	1.31158
P29692-3;E9PL71;E9PN91	Elongation factor 1-delta	EEF1D	3	22	73.5	29.759	1.70968	1.65123	2.32712	1.01221	0.771249	1.44094	0.870913	0.993035	1.00152
P06753-3			1	41	79.8	-2	1.52896	1.56871	1.44146	0.789153	0.821628	0.89376	0.887262	0.800822	1.09456
Q9P0N9-3;Q9P0N9-4;Q9P0N9-2;Q9P0N9;Q5SZL3;U3KPS8;Q5SZL5;Q5SZL6;Q5SZL4	TBC1 domain family member 7	TBC1D7	9	2	8.1	2.895	1.4959	1.56875	1.75053	1.02301	1.06857	1.23916	0.852824	0.922611	1.02371
P78549-3;P78549-2;P78549;H3BRL9;H3BPD5;H3BUV2	Endonuclease III-like protein 1	NTHL1	6	5	20.2	5.739	1.23877	1.2195	1.09118	0.329617	1.7719	0.412573	1.18785	0.780286	4.5269
Q9BST9-3;Q9BST9-2;Q9BST9	Rhotekin	RTKN	3	5	16.6	17.63	3.51939	3.32702	2.63089	0.820511	1.09381	0.942399	0.846815	0.904591	1.14014
P55199;U3KQ90	RNA polymerase II elongation factor ELL	ELL	2	5	8.5	4.8947	1.17054	1.10655	1.46475	0.737106	1.60531	0.740899	1.1362	0.856016	1.95213
O15040-2;O15040	Tectonin beta-propeller repeat-containing protein 2	TECPR2	2	3	1.9	1.6017	1.68431	1.52388	2.12444	1.33904	1.66764	1.23149	0.774406	0.881409	1.26742
P00519;P00519-2	Tyrosine-protein kinase ABL1	ABL1	2	7	8.1	12.982	1.31127	1.32862	1.82893	0.864772	0.753631	1.31415	1.07771	0.794031	1.78997
Q9BWE0;Q9BWE0-4;E7EVL6;C9JZE3;C9JYJ8	Replication initiator 1	REPIN1	5	3	8.1	8.8823	1.78222	1.96543	1.90177	0.996801	1.13638	1.02621	0.727044	0.895717	0.786601
B2RA97;Q9Y5N5-2;Q9Y5N5	HemK methyltransferase family member 2	HEMK2;N6AMT1	3	3	23.4	14.331	2.64538	2.50078	1.89541	0.247989	0.669277	0.281519	1.4099	0.834476	1.93575
Q6RW13;D6RB40;D6RBK6;X6R9H3;Q6RW13-4;Q6RW13-3;Q6RW13-5	Type-1 angiotensin II receptor-associated protein	AGTRAP	7	4	35.2	3.5067	1.31722	1.39177	1.47504	1.22031	1.40869	1.23806	0.931356	0.865978	1.17794
P15529-15;P15529-12;P15529-14;P15529-11;P15529-13;P15529-10;P15529;P15529-9;P15529-8	Membrane cofactor protein	CD46	9	9	21	6.4778	1.87338	1.77098	1.84455	0.94152	1.14772	0.891787	0.998922	0.864397	1.29454
P55197;P55197-1	Protein AF-10	MLLT10	2	3	2.7	6.0552	1.24125	1.1734	1.54788	0.688565	0.882803	0.704078	0.837508	0.784933	1.15977
Q9NQS3-3	Nectin-3	PVRL3	1	2	7.8	3.4786	1.31079	1.31411	1.47816	1.4247	1.695	1.52221	0.945749	0.945348	1.1091
E2QRF9;O75496;H7C608;C9K0U5	Geminin	GMNN	4	3	20.7	9.961	1.95948	1.93907	1.90291	1.07186	1.60589	1.1935	0.95886	0.780286	1.4482
Q7LGC8	Carbohydrate sulfotransferase 3	CHST3	1	3	8.4	8.9165	1.19867	1.13315	1.11066	0.999504	1.23121	1.27812	1.12209	0.821108	1.57972
A6NHX0	GATS-like protein 2	GATSL2	1	5	22.2	17.879	2.84421	2.68874	2.74814	0.948125	0.974436	1.08705	0.856162	0.858181	1.12027
Q96ST8-2;Q96ST8	Centrosomal protein of 89 kDa	CEP89	2	6	9.1	1.2985	1.87508	1.75237	1.69648	0.86846	1.04616	0.938366	0.839879	0.856648	1.126
Q96QD5;Q96QD5-2	DEP domain-containing protein 7	DEPDC7	2	3	4.3	2.0262	1.21993	1.15325	1.30555	1.23334	1.2151	1.46873	0.774406	0.933196	1.27704
E5RGN0;Q00536;Q00536-3;Q00536-2;A0A087WZU2;E5RIY8;H0YBX5;E5RIU4;E5RJM2;H0YAZ9;Q07002;Q07002-2;Q07002-3;E5RJQ8;E5RGV7;D6RA44;A0A0A0MSJ6	Cyclin-dependent kinase 16	CDK16	17	6	17	6.3085	1.63562	1.6357	1.69409	1.01685	1.16003	1.07426	0.786394	0.828529	1.11973
C9JEZ4;Q9UKI2	Cdc42 effector protein 3	CDC42EP3	2	3	22.3	7.7871	1.24011	1.26492	1.45441	1.30501	1.46442	1.36782	0.774406	0.981069	1.02437
Q9Y2F5	Little elongation complex subunit 1	ICE1	1	5	2.3	9.6636	1.29925	1.28722	1.33689	1.01685	0.866658	1.49882	0.806422	0.894763	0.80764
Q9UHB4-3;Q9UHB4-4;Q9UHB4;Q9UHB4-2	NADPH-dependent diflavin oxidoreductase 1	NDOR1	4	2	5.8	13.616	1.3932	1.32938	1.37587	0.865689	1.02837	0.848011	0.737178	0.917429	0.830819
P07948;E5RJ37;H0Y3C5;J3KPD6;P08631-3;P08631-2;P08631-4;P08631	Tyrosine-protein kinase Lyn	LYN	8	15	36.7	3.2742	1.55354	1.51992	1.49047	1.26184	1.24061	1.80414	0.774406	0.828853	1.19586
Q86V85	Integral membrane protein GPR180	GPR180	1	3	7.5	7.2697	1.208	1.14197	1.21326	0.99993	1.37256	1.06964	0.774406	0.812353	1.10556
Q32NB8;K7EPX0;Q32NB8-2	CDP-diacylglycerol--glycerol-3-phosphate 3-phosphatidyltransferase, mitochondrial	PGS1	3	3	7.2	5.1509	1.09719	1.0754	0.959997	1.15917	1.41975	1.09506	0.822471	0.781414	1.49996
P24385;F5H437	G1/S-specific cyclin-D1	CCND1	2	4	14.6	3.8503	2.24709	1.91693	1.75715	1.07324	1.10996	1.22326	1.00021	0.880087	1.50292
Q9UJJ9;H0YEA7	N-acetylglucosamine-1-phosphotransferase subunit gamma	GNPTG	2	3	14.1	3.8138	0.858169	0.811261	1.16448	1.00819	1.08195	1.10885	0.781114	0.856936	1.18422
Q8NI77	Kinesin-like protein KIF18A	KIF18A	1	8	9.8	11.389	2.23613	2.23245	1.99128	0.744772	1.02206	0.586434	0.883515	0.852918	0.985099
H7C331;Q96C92-4;Q96C92-3;Q96C92-2;Q96C92	Serologically defined colon cancer antigen 3	SDCCAG3	5	2	16.8	10.175	1.69523	1.6112	1.65053	0.776977	1.08411	0.967509	0.953033	0.83334	1.3286
A0A0U1RRA6;B5MCU0;B5MCG9;Q9Y2K5;H7C0E9;Q9Y2K5-2;C9J7N6;H0YIX9;Q9Y2K5-3	R3H domain-containing protein 2	R3HDM2	9	4	4.6	8.4058	1.86395	1.72231	1.54339	0.880701	0.996373	0.914654	0.817561	0.840257	1.16121
O60337-5;O60337;O60337-6;A0A0B4J206;D6RHY7	E3 ubiquitin-protein ligase MARCH6	2018-03-06	5	4	6.3	11.753	1.92959	1.8768	1.92748	0.684262	6.40722	0.878335	0.888878	0.975405	1.10237
Q9Y2H2;Q9Y2H2-2;Q9Y2H2-3;Q9Y2H2-4;A0A0J9YWP2	Phosphatidylinositide phosphatase SAC2	INPP5F	5	6	6.6	17.349	1.35634	1.2822	1.4481	5.17295	10.5468	4.76992	1.0514	0.934474	6.4311
A0A0A0MS24;O60237;O60237-2;O60237-5;E1CKY7;H7C4R6;O60237-4;Q6GQY8;O60237-3	Protein phosphatase 1 regulatory subunit 12B	PPP1R12B	9	8	8.8	16.325	2.15386	2.03613	1.87691	0.619621	1.18668	0.732971	0.969223	0.815515	1.16474
A0A0A0MSC1;O60266;C9JYB5;C9JLX3	Adenylate cyclase type 3	ADCY3	4	3	2.6	4.8324	2.01365	1.98994	1.84879	0.807887	1.24686	0.868913	0.853628	0.913516	1.38487
Q96S15-2;Q96S15	WD repeat-containing protein 24	WDR24	2	5	7.7	6.5035	1.66293	1.57203	1.40929	1.24015	1.95163	0.933908	1.05723	0.780286	1.71849
O75164;O75164-2	Lysine-specific demethylase 4A	KDM4A	2	7	8.1	10.645	3.16132	2.96629	1.59639	1.1884	1.29775	1.39483	0.989764	0.786689	1.38979
O14966;O14966-3;O14966-2	Ras-related protein Rab-7L1	RAB29	3	3	17.7	2.7907	1.34647	1.36044	1.27157	1.63428	2.05933	1.61033	1.39643	0.843365	2.52134
Q9UGU0-2;Q9UGU0	Transcription factor 20	TCF20	2	9	6	29.565	1.46619	1.38605	1.47632	1.85522	2.37842	1.95755	0.742687	0.851542	1.03221
Q14849-2;Q14849-3;Q14849;J3QLM1;J3KSH0;J3QRG8;J3KT87;J3QLA7;J3QLS1;C9J555;J3QS10	StAR-related lipid transfer protein 3	STARD3	11	3	9.8	8.1079	1.68547	1.5815	1.49316	1.83143	2.62302	2.34231	0.774406	0.81063	1.08602
Q8WV44;Q8WV44-2;H0Y9T3;Q8WV44-3;Q8WV44-4;H0YAD6;A0A087X0V2;D6REK2	E3 ubiquitin-protein ligase TRIM41	TRIM41	8	4	9.5	11.26	1.56818	1.53722	1.44004	0.941764	1.20272	1.20508	0.910097	0.780286	1.65202
Q641Q2;F8W7U3;Q641Q2-2;E7ESD2;A0A087WYF6;B1AP61	WASH complex subunit FAM21A	FAM21A	6	34	34.3	7.099	2.0591	1.94655	2.06692	0.947268	1.28434	1.08664	0.830832	0.844996	1.19101
Q9UPN3;Q9UPN3-4;H0Y390;H0Y7I1	Microtubule-actin cross-linking factor 1, isoforms 1/2/3/5	MACF1	4	234	35.5	3.908	1.34551	1.27056	1.25062	0.655348	1.79183	0.215853	1.50872	0.780286	2.92764
Q6N043-2;Q6N043;H0YL38;H0YLA6;Q6N043-3;Q6N043-4;H0YN90;Q6N043-6;Q6N043-5	Zinc finger protein 280D	ZNF280D	9	6	6.9	11.215	1.06528	1.00705	1.11796	1.06285	2.11802	1.29493	1.24156	0.630939	1.64948
Q96GY3;K7EMY4	Protein lin-37 homolog	LIN37	2	2	8.9	4.31	1.65608	1.68176	1.62101	0.720598	0.812817	0.750909	0.787142	0.788048	1.14935
P82970;Q5JSL0;Q5JSK6;Q5JSK9	High mobility group nucleosome-binding domain-containing protein 5	HMGN5	4	3	14.9	17.476	1.50707	1.42469	1.80312	0.76305	0.875926	0.779277	0.819714	0.780286	1.31216
D6RJ07;Q9UL40-3;Q9UL40;B7Z6B6;B7Z6Q2;B7Z4J8;Q9UL40-2;B7Z4N4	Zinc finger protein 346	ZNF346	8	3	19.4	18.082	1.21071	1.21211	1.17024	0.568703	0.660475	0.741599	0.886936	0.786025	1.48815
J3KNZ9;H3BRE6;Q9HAH7;Q9HAH7-1		FBRS	4	4	4	5.3842	1.54614	1.46163	1.7221	1.04144	1.18394	1.07563	0.723501	0.813339	0.823564
P21675-6;P21675-7;P21675-3;P21675-5;P21675-9;P21675;P21675-2;P21675-12;P21675-4;P21675-10;P21675-11;P21675-8;Q8IZX4;H7BY98;H7C2K9;H0Y9L7	Transcription initiation factor TFIID subunit 1;Transcription initiation factor TFIID subunit 1-like	TAF1;TAF1L	16	6	5	19.348	1.18416	1.30115	1.65328	1.52418	1.73056	1.57648	1.03055	0.963455	1.40062
Q9H0J9;G5E9U9;H7C4Z9	Poly [ADP-ribose] polymerase 12	PARP12	3	5	10.7	3.405	1.52898	1.36496	1.60224	0.973315	1.16779	0.941386	0.925076	0.88099	1.07953
E9PP13;E9PSG9;Q6EEV4-2;Q6EEV4	DNA-directed RNA polymerase II subunit GRINL1A, isoforms 4/5	POLR2M	4	4	42.6	97.709	1.28847	1.21805	1.11532	1.98044	3.08806	1.76769	1.56067	0.792649	2.54095
Q9NX76	CKLF-like MARVEL transmembrane domain-containing protein 6	CMTM6	1	3	19.7	8.2933	1.24713	1.27057	1.30384	0.552661	0.669353	0.527999	0.774406	0.644235	0.779949
H0YBT0;A0A087WUS5;P01106;P01106-2;H0YBG3;A0A0B4J1R1	Myc proto-oncogene protein	MYC	6	4	8.6	4.2219	1.84852	1.7096	2.01435	0.365285	0.644613	0.419233	0.935729	0.889952	0.983252
Q9NVW2;Q9NVW2-2	E3 ubiquitin-protein ligase RLIM	RLIM	2	4	8.2	5.0726	1.8633	1.74558	1.94738	0.886764	0.916522	1.01133	0.817958	0.827168	1.02067
P30281;P30281-3;Q5T8J1;P30281-2;D6RDL3;D6RIX2;H0Y8M4;D6RI00;P30281-4	G1/S-specific cyclin-D3	CCND3	9	4	13.7	8.6345	2.32394	1.9879	2.2791	1.05168	1.21452	1.06646	0.813312	0.843259	1.0171
P33552	Cyclin-dependent kinases regulatory subunit 2	CKS2	1	3	32.9	8.2957	1.75991	1.75455	1.7991	1.31027	1.94432	1.51582	0.809759	0.8195	1.49964
Q6P4F7-3;Q6P4F7	Rho GTPase-activating protein 11A	ARHGAP11A	2	4	5.8	6.7492	1.75481	1.65889	1.38704	1.58402	1.735	1.70456	0.925531	0.928889	1.13684
H0YKT5;H0YKN8;H0YL70;Q04726-2;Q04726-7;Q04726-3;Q04726-6;Q04726-5;Q04726-4;Q04726;F5H7D6;H0YNT2;A0A0D9SES8;H0YNI7;H0YLI3;H0YKH0;H0YLW9	Transducin-like enhancer protein 3	TLE3	17	14	17.4	8.1515	1.14781	1.21748	1.39553	1.03566	1.16816	1.07928	0.829532	0.876565	1.38033
A0A0A0MS69;Q14123;Q14123-3;Q14123-2	Calcium/calmodulin-dependent 3,5-cyclic nucleotide phosphodiesterase 1C	PDE1C	4	6	11.3	9.1521	1.83672	1.73633	1.08089	1.16774	1.54645	1.21052	0.966316	0.880127	1.96322
Q9UQ53-2;Q9UQ53;H0YC13;H0YB84;Q9UQ53-3;H0YC56;H0YB89	Alpha-1,3-mannosyl-glycoprotein 4-beta-N-acetylglucosaminyltransferase B	MGAT4B	7	3	6.8	1.393	0.918339	0.928538	1.04189	1.02268	1.28783	1.05315	0.874379	0.826987	1.19808
Q7Z4F1;H0YHW7;Q7Z4F1-2	Low-density lipoprotein receptor-related protein 10	LRP10	3	6	13.7	17.417	1.59419	1.50705	1.37062	0.799485	0.995442	0.959471	0.867002	0.780286	2.35731
Q1MSJ5-2;Q1MSJ5-1;Q1MSJ5;F2Z2M5	Centrosome and spindle pole-associated protein 1	CSPP1	4	5	6.1	3.5466	1.42341	1.35473	1.61577	1.18415	1.56326	1.24015	0.865683	0.813826	1.35012
Q9BRS8;Q9BRS8-2	La-related protein 6	LARP6	2	5	13.2	11.248	1.59964	1.61761	1.97142	0.881792	0.863206	1.05587	0.873014	0.817234	1.44254
Q9UIS9-4;Q9UIS9-11;Q9UIS9-8;Q9UIS9-7;Q9UIS9-5;Q9UIS9-10;Q9UIS9-2;Q9UIS9;Q9UIS9-9;Q9UIS9-12;A0A0A0MS90;Q9UIS9-6;K7EPZ6;K7EN65;K7EMA9	Methyl-CpG-binding domain protein 1	MBD1	15	5	14.1	9.6333	1.41184	1.33467	1.56377	0.740067	1.35342	0.711274	0.708768	0.855297	0.715225
P05305	Endothelin-1;Endothelin-1;Big endothelin-1	EDN1	1	2	7.5	3.2576	1.83749	1.73705	1.84909	1.08218	1.10813	1.24499	0.774406	0.800005	1.38599
O15525;I3L2F8	Transcription factor MafG	MAFG	2	6	30.9	7.684	3.63724	3.43842	1.77779	0.989899	1.12907	1.01852	0.857258	0.830766	1.03899
Q9H7Z3;H0YJT0	Protein NRDE2 homolog	NRDE2	2	4	4.5	18.592	1.1862	1.12137	1.08731	0.834674	0.845698	0.969625	0.84973	0.858851	1.27544
Q56NI9;E5RFE4;E5RIE3;E5RFP7;Q56NI9-2	N-acetyltransferase ESCO2	ESCO2	5	5	10.1	3.0421	1.18044	1.21173	1.35606	1.01819	0.903002	1.31687	1.05878	0.951885	1.17217
O60907-2;O60907;Q9BQ87	F-box-like/WD repeat-containing protein TBL1X;F-box-like/WD repeat-containing protein TBL1Y	TBL1X;TBL1Y	3	9	21.3	4.633	1.62973	1.57105	1.41198	0.690209	0.878604	0.829529	0.842406	0.842398	1.05369
A0A0A0MQT4;Q5QP82-2;Q5QP82	DDB1- and CUL4-associated factor 10	DCAF10	3	3	7.5	2.7395	3.98255	3.76486	2.4171	1.33763	1.59224	1.30694	0.834963	0.840388	1.33858
A0A087WX99;P55283-2;P55283;A0A0G2JRA4	Cadherin-4	CDH4	4	7	9.6	4.9037	1.65825	1.56761	2.0003	1.20099	1.71437	1.17701	1.03272	0.780286	2.76001
Q9NTW7-4;Q9NPA5;Q9NTW7-3;Q9NPA5-2;Q9NTW7	Zinc finger protein 64 homolog, isoforms 3 and 4;Zinc finger protein 64 homolog, isoforms 1 and 2	ZFP64	5	2	3.7	1.7068	1.02843	1.04567	0.974721	0.0687289	0.0553705	0.0947102	0.967767	0.864439	1.99852
O15287;C9JSE3	Fanconi anemia group G protein	FANCG	2	5	12.1	14.186	1.95845	1.8514	1.66729	1.17833	1.43776	1.11467	0.909916	0.787813	1.70729
C9JM82;B4DJ62;G3XAH0;Q99719;E7EPG2;E7EX32;Q99719-2;A0A087WWZ5;F8W9E5;E7EQM7	Septin-5	2018-09-05	10	5	21.9	6.4026	2.20883	2.0881	2.35143	0.607994	0.756853	0.731848	0.805092	0.780286	1.18179
Q9H6A9;Q9H6A9-2;Q9H6A9-3	Pecanex-like protein 3	PCNXL3	3	4	3.1	19.284	0.903629	0.899248	1.09284	0.929935	0.99146	1.02896	0.983217	0.926312	1.33604
A0A087WW06;Q96AY4	Tetratricopeptide repeat protein 28	TTC28	2	7	3.8	16.828	1.88973	1.78644	1.51513	1.50077	2.75951	1.48688	0.886632	0.866322	1.33749
Q92968	Peroxisomal membrane protein PEX13	PEX13	1	4	13.2	14.496	1.14504	1.08245	1.23438	2.76044	3.4141	2.56346	1.04231	0.93544	2.23042
Q5R3I4;H7C089;H7C2L7;A9UJP8	Tetratricopeptide repeat protein 38	TTC38	4	3	9.2	21.647	1.0916	1.03193	1.03431	1.88843	4.12527	2.3271	1.82076	0.79587	3.42435
Q9ULG1;H0YMN5	DNA helicase INO80	INO80	2	5	3.4	7.7352	1.47905	1.39821	1.54267	1.61585	1.056	2.48286	0.774406	1.02893	2.38148
O95696;O95696-2;J3KQ61	Bromodomain-containing protein 1	BRD1	3	4	3.9	7.0877	1.34802	1.27433	1.44547	0.803017	0.933972	0.807414	0.83041	0.804983	0.946862
A0A0C4DGT8;A0A087WWP8;Q5VWQ0;A0A0C4DH79;Q5VWQ0-4	Round spermatid basic protein 1	RSBN1	5	3	4.5	6.4122	1.06716	1.00883	1.23639	1.01297	1.062	1.13959	0.712213	0.792496	0.780851
O75170-6;O75170-2;O75170-4;O75170-3;O75170-5;O75170;A0A0A0MSJ8;T1ECW5	Serine/threonine-protein phosphatase 6 regulatory subunit 2	PPP6R2	8	3	3.4	7.4425	1.24526	1.2478	1.03558	1.2459	1.33679	1.36975	0.840611	0.834996	0.939939
Q96PE2	Rho guanine nucleotide exchange factor 17	ARHGEF17	1	3	1.5	5.4069	1.64411	1.55424	1.35584	0.846385	0.929052	0.908718	0.817258	0.879069	0.96521
H0Y997;Q96J42;D6RBD9;D6RB48;Q96J42-2;H0Y928	Thioredoxin domain-containing protein 15	TXNDC15	6	3	18.3	59.489	2.53963	2.40081	2.01263	1.13869	1.37457	1.09262	1.40157	0.89313	2.24173
Q96FC9-4;Q96FC9-3;Q96FC9-2;Q96FC9;F5GXJ8;F6WZM0;F5H235;C9K0E8;B4DMS8;Q92771	Probable ATP-dependent RNA helicase DDX11;Putative ATP-dependent RNA helicase DDX12	DDX11;DDX12P	10	2	2.9	4.095	1.04825	1.03768	1.01798	1.09736	1.62491	1.02368	0.910582	0.832089	2.0713
Q8WWN8;G5E9Y3;Q8WWN8-2;Q05CH1	Arf-GAP with Rho-GAP domain, ANK repeat and PH domain-containing protein 3	ARAP3	4	3	2.3	3.1844	1.46273	1.46943	1.45793	0.767226	0.751023	0.918721	0.964552	0.884047	1.1806
P50440-2;H0YMX4;P50440-3;P50440;H0YL75;H0YN43;H0YLC6	Glycine amidinotransferase, mitochondrial	GATM	7	4	12.8	3.5233	1.3574	1.28462	2.34214	1.37725	1.30935	1.68965	0.807631	0.780566	1.13636
P61018;P61018-2;M0R0X1	Ras-related protein Rab-4B	RAB4B	3	6	28.6	10.001	1.76871	1.66659	1.73168	1.5786	4.48074	1.30999	1.05945	0.804825	3.38143
E9PLD2;Q9H019-3;Q9H019;E9PPF9;E9PPQ0;C9JF50;E9PLU1;E9PRK5;Q9H019-2	Mitochondrial fission regulator 1-like	MTFR1L	9	4	24.6	10.76	1.8721	1.76977	1.63754	0.929663	1.03451	1.15116	0.783355	1.01371	0.895081
O14684	Prostaglandin E synthase	PTGES	1	2	11.8	4.9292	1.00621	1.07687	1.20736	1.0173	1.10965	1.09952	0.829096	0.917752	0.956234
Q5JT02;Q9Y6A1-4;Q9Y6A1-3;Q9Y6A1-2;Q9Y6A1	Protein O-mannosyl-transferase 1	POMT1	5	2	4.3	1.9807	1.21891	1.17331	1.12977	0.531674	0.570318	0.764625	0.870188	0.936169	1.05942
Q92629-3;Q92629;Q92629-2	Delta-sarcoglycan	SGCD	3	5	25.4	12.471	1.45935	1.42451	1.44708	0.224505	1.69981	0.124043	1.74236	0.652243	2.23306
A9X3U0;Q96GF1	E3 ubiquitin-protein ligase RNF185	RNF185	2	2	10.2	2.2455	1.53186	1.49322	2.0638	0.860336	0.959008	0.942946	0.803353	0.852876	0.926935
I3L121;I3L3S9;J3KNW5;Q96AJ1-2;Q96AJ1	Clusterin-associated protein 1	CLUAP1	5	2	15.9	4.2982	1.75552	1.63815	1.3809	0.995849	1.03016	1.13481	0.774406	0.870434	0.999736
E7ESP4;E7EMF1;E9PB77		ITGA2	3	29	39.5	20.261	1.74237	1.63128	1.40032	1.479	1.52983	1.68551	0.857824	0.849721	1.57943
Q6ZUT6-2;Q6ZUT6-4;Q6ZUT6;H0YK65	Uncharacterized protein C15orf52	C15orf52	4	4	14.8	13.376	1.71921	1.62524	1.78186	0.769768	0.978522	0.687243	0.795869	0.867841	0.877571
Q5T5X7	BEN domain-containing protein 3	BEND3	1	5	7.1	10.767	1.30989	1.28494	1.32059	1.26344	1.71749	1.01186	0.953265	0.772971	1.17264
Q9ULE0;Q9ULE0-2	Protein WWC3	WWC3	2	6	6.3	7.2089	1.86468	1.99551	1.90624	0.83102	0.890139	0.9152	0.774406	0.825918	1.07823
Q8N5U6;Q8N5U6-2;F5H5Z1;F5H3A4;F5H510;F5H5P6;H0YF69;H0YFQ9;H0YGX5	RING finger protein 10	RNF10	9	4	6.2	7.3217	1.40835	1.32615	1.33313	0.974499	0.971711	1.23929	0.854897	0.800502	1.31193
Q96HA7-2;Q96HA7;A0A087X1F6	Tonsoku-like protein	TONSL	3	6	4.9	13.255	1.48745	1.40615	1.32982	0.873321	0.876758	1.02296	0.777696	0.814612	0.913492
Q9UHV7;J3QRB7	Mediator of RNA polymerase II transcription subunit 13	MED13	2	4	2.5	8.6195	1.42874	1.29586	1.22549	0.853956	1.29007	0.84373	0.829771	0.920121	1.38613
Q9H910-2;H3BU16;H3BMT0;H3BTV5	Hematological and neurological expressed 1-like protein	HN1L	4	12	83.3	26.877	1.89898	1.94589	1.78049	0.977317	1.06602	1.05633	0.800171	0.780286	1.35036
O60518;A0A096LPA6;A0A096LNS2	Ran-binding protein 6	RANBP6	3	5	6.2	14.378	1.63342	1.69667	1.61631	1.16063	1.40154	1.16838	0.886199	0.83967	1.37856
A0A0A0MRF9;P16885;H3BQV5;H3BPZ3	Phosphoinositide phospholipase C;1-phosphatidylinositol 4,5-bisphosphate phosphodiesterase gamma-2	PLCG2	4	4	4.8	15.517	1.68686	1.69636	1.50031	0.919076	1.09378	0.964157	0.835154	0.771874	1.07042
P13674	Prolyl 4-hydroxylase subunit alpha-1	P4HA1	1	24	50.7	7.7515	1.74557	1.65016	1.84984	1.58155	1.80502	1.62612	0.94794	0.798816	1.75853
Q9UHK0	Nuclear fragile X mental retardation-interacting protein 1	NUFIP1	1	3	6.9	5.8069	1.64863	1.62152	1.5907	1.40521	1.4859	1.56765	0.914061	0.929191	1.63977
P02462-2;P02462;P29400;P29400-2	Collagen alpha-1(IV) chain;Arresten;Collagen alpha-5(IV) chain	COL4A1;COL4A5	4	3	3	10.081	1.64	1.54731	1.32085	0.902338	1.45759	1.05384	0.946079	0.739189	0.932194
Q96SL1-2;Q96SL1;Q05BS2	Disrupted in renal carcinoma protein 2	DIRC2	3	2	6.3	4.9189	1.45588	1.61583	1.48481	1.1345	1.26569	1.1968	0.821024	0.799829	0.952422
Q9Y5J6;F2Z2B0	Mitochondrial import inner membrane translocase subunit Tim10 B	TIMM10B	2	5	64.1	7.4647	2.81664	2.66268	1.57566	0.940907	1.03078	1.01231	0.826076	0.891628	1.01255
Q5TC82-2;Q5TC82	Roquin-1	RC3H1	2	8	9.1	15.207	1.79979	1.6903	2.11714	0.719523	0.747265	0.816846	0.779907	0.845466	0.893275
Q8IYR2;I3L428;I3L2P4;I3L496	SET and MYND domain-containing protein 4	SMYD4	4	5	9	17.522	1.6807	1.61122	1.47862	1.56011	1.75384	1.63191	0.912861	0.815168	1.45502
Q9Y2K1-2;Q9Y2K1;G3V447	Zinc finger and BTB domain-containing protein 1	ZBTB1	3	6	9.9	10.746	1.18052	1.11599	1.57665	1.23239	1.50609	1.31438	0.86448	0.780286	1.24065
O75529;O75529-2	TAF5-like RNA polymerase II p300/CBP-associated factor-associated factor 65 kDa subunit 5L	TAF5L	2	5	11.9	11.847	1.63769	1.74169	1.55811	0.564812	0.763552	0.613842	0.778002	0.833315	0.989394
P16591-2;P16591;W0S4B9;P16591-3	Tyrosine-protein kinase Fer;Non-specific protein-tyrosine kinase	FER;Pe1Fe10	4	3	4.2	2.8863	1.76077	1.71099	1.38508	0.893089	1.25418	0.92658	0.760935	0.808247	0.978504
Q8IZ07;F8W150;S4R3D2;S4R3U2;H0YIN8;Q6ZTN6-2;Q6ZTN6;Q6ZTN6-3	Ankyrin repeat domain-containing protein 13A	ANKRD13A	8	6	14.2	12.011	1.87767	1.71982	1.21961	1.2613	1.77152	1.31025	1.07697	0.822315	1.60949
Q9NZC9;C9J8F8;C9J6I8;H7C051;H7BYI2;C9JP32;C9JS37	SWI/SNF-related matrix-associated actin-dependent regulator of chromatin subfamily A-like protein 1	SMARCAL1	7	7	11.6	30.096	1.44507	1.36608	1.55055	0.98019	1.38271	1.11221	0.997865	0.932291	0.920351
Q9Y3D0;H3BNV7;J3QLT9;J3KS95	Mitotic spindle-associated MMXD complex subunit MIP18	FAM96B	4	4	52.8	81	1.63984	1.62082	1.83916	1.18767	2.27609	1.24378	1.03225	0.780286	1.93816
Q5T5C0-3;Q5T5C0-2;Q5T5C0	Syntaxin-binding protein 5	STXBP5	3	3	4.2	7.1525	1.23925	1.24871	1.25934	1.34675	1.4146	1.51231	0.851528	0.846051	1.68209
Q96LT9-2;Q96LT9;H0YEB8;X6RLP6	RNA-binding protein 40	RNPC3	4	4	8.9	8.9795	1.62239	1.53371	2.15166	1.16495	1.74716	1.40465	0.805999	0.780286	1.16049
Q86VU5;R4GNF4	Catechol O-methyltransferase domain-containing protein 1	COMTD1	2	6	30.5	10.959	1.46553	1.36663	1.18548	1.45989	2.77372	1.73093	1.22428	0.934429	2.69676
A0A0C4DFZ2;P15289-2;P15289	Arylsulfatase A;Arylsulfatase A component B;Arylsulfatase A component C	ARSA	3	4	11	12.759	1.543	1.45866	1.26014	0.845765	1.03852	0.819948	0.842808	0.969905	0.983037
A0A087X0N3;Q96MY1;A0A087WTU5;Q96MY1-2;K7EQ17;O94818-4;O94818-2;O94818-3;O94818	Nucleolar protein 4-like	NOL4L	9	3	5.1	9.9825	1.84397	1.74318	2.78829	0.756859	0.956715	0.794909	0.961268	0.906015	1.18797
Q5T321;A0A0D9SF28;F5GXV7;Q8NFP9;Q8NFP9-2;Q8NFP9-3	Neurobeachin	NBEA	6	12	4.6	16.712	1.6545	1.52177	1.6361	0.783473	0.832053	0.875537	0.928111	0.885538	1.30718
I3L0L6;Q9H6Y7;I3L2Y3	E3 ubiquitin-protein ligase RNF167	RNF167	3	5	21.6	60.666	1.99893	1.92379	1.95065	0.865224	1.00756	0.905619	0.931569	0.81775	1.21911
C9J8Z4;Q969P0-3;Q969P0	Immunoglobulin superfamily member 8	IGSF8	3	3	16.3	8.1758	1.93129	1.82573	2.03489	3.13634	3.43767	3.37254	1.09209	0.888268	2.14943
Q5T4F4-5;Q5T4F4-8;Q5T4F4-2;Q5T4F4;Q5T4F4-3;Q5T4F4-6;Q5T4F4-7;Q5T4F4-4	Protrudin	ZFYVE27	8	4	15.4	9.1165	1.17777	1.20546	1.22899	1.10734	0.924925	1.49175	0.774406	0.850142	1.17376
Q9GZT4;I3L4L3;I3L4W4;I3L3N0;V9GYE8;I3L4B4	Serine racemase	SRR	6	3	11.2	6.598	1.49914	1.4172	1.33579	0.717593	0.908962	0.900228	1.10336	0.929024	1.41806
Q5VYB9;Q86VZ4;Q86VZ4-2	Low-density lipoprotein receptor-related protein 11	LRP11	3	3	15.7	26.061	2.23996	2.20486	1.88359	1.11191	1.29126	1.12006	0.976283	0.898833	1.41295
E7EUI8;E7EM57	Glucose-6-phosphate 1-dehydrogenase	G6PD	2	32	87.9	4.7877	1.18778	1.09779	1.17474	1.05319	1.14879	1.13832	0.981803	0.790437	1.54417
Q8IZR5-2;Q8IZR5-3;Q8IZR5;J3QRP2	CKLF-like MARVEL transmembrane domain-containing protein 4	CMTM4	4	4	27.4	9.0023	1.5564	1.62765	2.00615	0.457667	0.689431	0.488117	0.840927	0.79009	1.08851
O95997;Q9NZH5-2;Q9NZH5;Q9NZH4	Securin;Securin-2;Putative pituitary tumor-transforming gene 3 protein	PTTG1;PTTG2;PTTG3P	4	4	19.3	6.2416	1.37725	1.35546	1.34253	0.838911	0.930468	0.890667	0.88888	0.818257	1.25316
O60447;O60447-2	Ecotropic viral integration site 5 protein homolog	EVI5	2	4	4.9	8.0111	1.38646	1.42092	1.74151	1.03582	1.08996	1.16112	0.778433	0.856066	1.03058
C9JLB7;Q96HP4;U3KQU8	Oxidoreductase NAD-binding domain-containing protein 1	OXNAD1	3	2	8.8	4.0809	1.35764	1.29842	1.2584	0.77485	0.747206	0.97154	0.878805	0.831001	1.21068
Q96LL9	DnaJ homolog subfamily C member 30	DNAJC30	1	2	8	3.9596	1.31289	1.23367	1.38608	0.786118	0.924928	0.832591	0.799893	0.809982	0.933732
Q9ULI0-2;Q9ULI0;C9JG15;C9J1G9	ATPase family AAA domain-containing protein 2B	ATAD2B	4	4	3	14.562	1.18009	1.11559	1.1264	0.781282	1.154	1.05877	0.816812	0.780286	1.16259
A0A0U1RRB3;Q8IYT2;H3BR19;H3BTZ7	Cap-specific mRNA (nucleoside-2-O-)-methyltransferase 2	CMTR2	4	3	5.3	7.1006	0.979621	0.926074	1.09933	0.896419	0.922204	1.02682	0.833884	0.855446	1.0505
O15327;D6RJC3;E7EQN9;E9PHC0;E9PCZ3;E9PG59;D6RE59;O15327-2	Type II inositol 3,4-bisphosphate 4-phosphatase	INPP4B	8	5	7.3	18.155	1.15683	1.25478	1.42284	0.771325	0.919227	0.762399	0.826823	0.871316	0.969089
D6R9S7;D6RHE3;D6RDB0;Q96GZ6-6;Q96GZ6-7;Q96GZ6-5;Q96GZ6-9;Q96GZ6-2;Q96GZ6;D6RDM3;Q96GZ6-8	Solute carrier family 41 member 3	SLC41A3	11	2	18.4	7.2609	1.23283	1.16545	3.44504	0.897098	0.9787	0.971379	0.775744	0.78552	1.21214
O43513;E5RIE8	Mediator of RNA polymerase II transcription subunit 7	MED7	2	5	45.5	19.352	1.58748	1.50071	1.83157	1.36693	1.67472	1.51852	0.836858	0.868596	1.21082
Q8WUH2	Transforming growth factor-beta receptor-associated protein 1	TGFBRAP1	1	6	7	7.193	2.361	2.23195	1.83286	0.654361	1.08214	0.68487	0.814659	0.780286	1.096
F8W978;Q9HBI6;K7EQI8;V9GYP6;A0A0A0MQR0;A0A087WUF0;Q08477-2;Q08477;P98187;P78329	Phylloquinone omega-hydroxylase CYP4F11	CYP4F11	10	5	13.4	6.2462	1.61068	1.56021	1.85004	1.00842	1.15773	1.02971	0.839393	1.11877	1.36806
O60476	Mannosyl-oligosaccharide 1,2-alpha-mannosidase IB	MAN1A2	1	3	6.4	9.0653	1.76232	1.66599	1.63416	0.948871	1.13658	0.919708	0.897095	0.908728	0.975709
Q92625;Q92625-2;R4GN70;R4GMQ4;R4GMS8;R4GMN5;R4GN78;F8VR14;H0YI72;Q7Z6G8-9;Q7Z6G8-8;Q7Z6G8-10;Q7Z6G8-7;Q7Z6G8-2;Q7Z6G8-5;Q7Z6G8-4;Q7Z6G8-3;Q7Z6G8-6;Q7Z6G8	Ankyrin repeat and SAM domain-containing protein 1A	ANKS1A	19	6	7.7	39.879	1.65763	1.56702	1.68028	0.931079	1.03507	1.02453	0.778716	0.882281	0.913848
Q14012;C9JES6;H7C071;F8W6S9	Calcium/calmodulin-dependent protein kinase type 1	CAMK1	4	7	24.6	13.152	1.29462	1.45414	3.18932	0.836182	1.01847	0.878522	0.909561	0.769435	1.24309
F8WC89;A6NKF1;H0YEW7;A6NKF1-2	SAC3 domain-containing protein 1	SAC3D1	4	4	15.9	4.8255	2.61636	2.63091	1.61177	1.33635	1.27365	1.63616	0.86249	0.921038	1.33731
Q5T370;Q8N5I2;F2Z3I4;Q5T371	Arrestin domain-containing protein 1	ARRDC1	4	2	8.5	5.2253	1.70698	1.65421	1.36799	0.936739	1.06991	0.962283	0.910587	0.81329	1.40042
F5H6X0;F5GXG6;F5GX35;F5H4K7;F5GWD3;Q13889-2;Q13889;H0YFF7	General transcription factor IIH subunit 3	GTF2H3	8	2	12.8	6.4716	1.58014	1.61105	1.41333	0.861173	0.909726	0.961656	0.82855	0.907448	1.19072
Q96PE7;H7BZS7;F5GZ54	Methylmalonyl-CoA epimerase, mitochondrial	MCEE	3	4	23.3	6.331	1.57889	1.49258	1.76198	1.05716	1.22816	1.1034	0.843755	0.819481	1.49922
Q92793-2;Q92793;I3L466;I3L0Q1;I3L3I5	CREB-binding protein	CREBBP	5	15	7.7	61.1	1.32128	1.24906	1.25789	0.508889	0.759038	0.561063	0.914264	0.805075	1.36849
J3KQ40;O95759;O95759-2	TBC1 domain family member 8	TBC1D8	3	6	6.5	15.425	1.62967	1.59243	1.63392	0.826885	1.04115	0.748641	0.827556	0.809763	1.28643
P46019	Phosphorylase b kinase regulatory subunit alpha, liver isoform	PHKA2	1	4	2.8	5.1336	1.4211	1.4249	1.11621	0.872769	0.91623	0.980596	0.82751	0.833785	1.08771
O95197-3;B7Z4M1;O95197-6;O95197-5	Reticulon-3;Reticulon	RTN3	4	3	27.5	4.7702	1.41694	1.45713	1.2265	1.93446	1.73027	2.80228	0.774406	1.16432	1.21653
B8ZZ87;Q6NZ67;H7C173;Q6P582;H7BZ50;H7C202	Mitotic-spindle organizing protein 2B;Mitotic-spindle organizing protein 2A	MZT2B;MZT2A	6	3	19.3	12.166	2.33313	2.2056	2.21143	0.90885	0.933048	1.04308	0.79499	0.824033	1.26381
A0A087WWH3;Q9NZM4-2;Q9NZM4	Glioma tumor suppressor candidate region gene 1 protein	GLTSCR1	3	5	4.4	12.811	1.2272	1.16012	1.30208	0.679841	0.884232	0.682264	0.849974	0.873596	1.04589
Q4KMQ1;Q4KMQ1-2;Q4KMQ1-4;H3BLU1;Q4KMQ1-3	Taperin	TPRN	5	4	9.7	20.834	1.35145	1.27758	1.36391	1.07997	1.55702	1.05092	0.972781	0.808171	1.64343
Q9H8K7	Uncharacterized protein C10orf88	C10orf88	1	5	17.3	14.461	2.16451	2.13522	2.08811	0.884594	1.21324	0.993987	0.914914	0.83744	1.33553
Q99618;F5GX58;F8WDL1;J3KMY0	Cell division cycle-associated protein 3	CDCA3	4	6	31	30.191	1.23779	1.21005	1.07055	0.872974	1.08876	0.843412	0.781963	0.819052	1.05375
Q08495-2;Q08495;E5RGQ0;E5RFK4;Q08495-3;Q08495-4;E5RGQ7;E5RJC0;A0A087WT94;E5RJ61	Dematin	DMTN	10	4	14.6	11.575	1.28414	1.27293	1.3361	0.742961	0.922991	0.806647	0.774406	0.825887	1.14088
B4DZ84;D3DX48;A0A0A0MRU0;A0A0D9SFF8;D3DX49;A0A0C4DH75;Q14168-6;Q14168-2;Q14168-3;Q14168;Q14168-4;Q14168-5;A0A087X0C7;E5RK50;E5RJK0;E5RK44;E5RI32;E5RIU3;A0A087WVY2;E5RI47	MAGUK p55 subfamily member 2	MPP2	20	3	5.9	4.201	1.39566	1.31937	1.66676	1.09696	1.45431	0.99862	0.941308	0.92088	1.09929
Q9BZD3;P0CAP2;P0CAP2-2;P0CAP2-3	Putative GRINL1B complex locus protein 2;DNA-directed RNA polymerase II subunit GRINL1A	GCOM2;POLR2M	4	7	27.4	20.669	1.81472	1.71553	1.81882	0.922783	1.05351	0.948427	0.774406	0.923373	1.09204
Q8N9Q2	Protein SREK1IP1	SREK1IP1	1	3	20	4.243	1.00543	0.950468	1.28663	0.665491	1.03328	0.807724	0.811807	0.776725	0.988014
O43739-2;O43739	Cytohesin-3	CYTH3	2	8	22.1	8.3434	1.66831	1.57712	1.41976	1.10007	1.16096	1.22962	0.82564	0.780286	1.23441
F5H5V6;F5H6S1;F8W8R6;A0A087X0R0;O15550;H0Y6I7;H0Y5J3;A0A087X248;A0A096LPD8;F5H3N7;A0A087X2I9;A0A087X0Y2;F5H8B4;O14607-5;O14607-3;O14607;O14607-4;A0A087WUN6;F5GWV3;O14607-2;H7C1F1	Lysine-specific demethylase 6A	KDM6A	21	7	7.2	15.914	1.18008	1.26002	1.31733	0.727589	0.792054	0.78805	0.888796	0.780286	1.44506
Q8NI35-4;Q8NI35-3;Q8NI35-2;Q8NI35;A0A0X1KG69;A0A087WUZ6;Q8NI35-5;A0A0U1RR46;B4DE90;A0A0U1RQT2	InaD-like protein	INADL	10	9	9.2	25.623	1.45689	1.46349	1.78613	0.794864	0.965813	0.845466	0.905702	0.938434	1.08026
J3KS94;J3QQK6;P02686-2;P02686;E9PLU9;J3QKN5;E9PLQ9;J3KT34;E9PSE2;F5H7N4;E9PQE7;F8WEU6;E9PNZ1;E9PMR5;H0YF02;E9PKX9;H0YEA2;J3QL64;J3QKL5;A8MZH3;H7BYR8;P02686-6;P02686-5;P02686-4;P02686-3	Myelin basic protein	MBP	25	4	55.3	107.07	2.06895	2.00856	1.81457	0.8458	1.38958	0.96365	0.832817	0.884674	1.05107
Q5NDL2;Q5NDL2-3;F5H225;Q5NDL2-2;C9J4G5;C9JQM7	EGF domain-specific O-linked N-acetylglucosamine transferase	EOGT	6	4	7.8	7.6315	1.21939	1.15273	1.2782	1.15778	1.23017	1.28545	0.798234	0.830579	0.955926
Q9P2R6;H7BYW9;H0Y975;B1AKN3;Q9P2R6-2	Arginine-glutamic acid dipeptide repeats protein	RERE	5	4	2.7	7.3835	1.36081	1.53674	1.3421	1.74697	1.68765	2.1153	0.987132	0.804491	1.50987
Q13308-4;Q13308;Q13308-6;Q13308-3;Q13308-2;C9JQR6;H0Y8F1;Q13308-5;C9J9E8;F8WDG7;Q86X91	Inactive tyrosine-protein kinase 7	PTK7	11	4	5.2	10.108	1.15468	1.10045	1.28233	2.62135	6.18704	3.37758	1.29622	0.836763	5.18826
P13716;P13716-2;B7ZBK6	Delta-aminolevulinic acid dehydratase	ALAD	3	2	9.1	10.576	1.90527	1.80112	1.80961	0.769979	0.768034	0.970205	0.833524	0.881593	1.10871
Q52LW3;F8VWZ8;Q52LW3-2	Rho GTPase-activating protein 29	ARHGAP29	3	6	5	8.4591	1.60349	1.51584	1.19012	0.892848	0.879793	1.0631	0.838374	0.780286	1.30285
Q5T1B5;Q14642;H0Y2W5;B1AP38	Type I inositol 1,4,5-trisphosphate 5-phosphatase	INPP5A	4	3	6.7	3.2014	1.55809	1.47293	1.34886	1.08627	1.2836	1.21662	0.816965	0.874318	0.949195
H0YLX6;H0YN38;H0YLI7;P59780-2;P59780	AP-3 complex subunit sigma-2	AP3S2	5	2	22.8	2.3237	1.18372	1.22421	1.33966	0.701858	0.77249	0.751379	0.806678	0.795707	1.21166
P00966;Q5T6L5;Q5T6L6	Argininosuccinate synthase	ASS1	3	3	5.8	2.6454	0.999776	0.926049	0.889397	2.91546	3.2448	3.5522	0.962546	0.944084	2.22052
P14373;P14373-2;A0A0G2JIZ4;A0A140T9B9;A0A140T9N6;A0A140T9V9;H0Y551;A0A140T9Q6	Zinc finger protein RFP	TRIM27	8	7	19.5	12.897	1.09117	1.03152	1.2955	0.923252	1.4202	0.934297	0.866014	0.812201	1.52192
D6REL5;Q6UWZ7-2;Q6UWZ7;A0A087WZ78;A0A087WWJ9	BRCA1-A complex subunit Abraxas	FAM175A	5	4	12.5	8.2721	1.05532	0.997634	1.00086	1.02729	1.16233	1.06677	0.870051	0.822505	1.14955
Q9H1C7	Cysteine-rich and transmembrane domain-containing protein 1	CYSTM1	1	2	11.3	8.803	1.23284	1.22239	1.3328	1.09352	1.31415	1.08449	0.882847	0.856628	1.09865
Q8TAA5;D6RGI6	GrpE protein homolog 2, mitochondrial	GRPEL2	2	3	12.4	5.832	1.29255	1.2219	1.20992	0.896685	1.12603	0.96629	0.856308	0.879314	1.03764
P36941-2;P36941;F5H6F8;F5H2E7;F5H627	Tumor necrosis factor receptor superfamily member 3	LTBR	5	4	8.2	5.4453	1.46778	1.40283	1.42929	1.14674	1.22898	1.26221	0.774406	0.78667	0.997007
Q96Q42-3;Q96Q42	Alsin	ALS2	2	3	4.7	5.5456	1.31437	1.24253	1.70683	1.12179	1.28826	1.1451	0.810707	0.809058	1.23802
Q9C0B7	Transport and Golgi organization protein 6 homolog	TANGO6	1	7	8.4	16.477	1.21556	1.12521	1.02441	1.59188	1.45647	2.0123	0.96126	0.79564	1.50378
A0A0B4J1R7;Q96B45	UPF0693 protein C10orf32	C10orf32-ASMT;C10orf32	2	4	61.3	18.295	0.963404	0.998212	1.19067	0.938766	1.0759	0.964085	0.79507	0.836539	1.17189
Q9BQ15;C9JT95;C9JMP5;F8WAF5;H7C0W4;Q9BQ15-2;Q96AH0-2;Q96AH0-3;Q96AH0	SOSS complex subunit B1	NABP2	9	3	18	39.937	1.75376	1.71011	1.60813	0.907109	1.11459	0.994701	0.93618	0.887293	1.16428
Q8NC51-3;Q8NC51-4	Plasminogen activator inhibitor 1 RNA-binding protein	SERBP1	2	29	67.9	66.54	1.42841	1.35034	1.38511	0.289897	1.05066	0.35627	1.00185	0.710801	1.14804
C9JG41;Q9NQX7-2;Q9NQX7;F5H4I5;E7EUS6;B8ZZM6;Q9NQX7-3	Integral membrane protein 2C;CT-BRI3	ITM2C	7	5	35.6	13.855	2.2305	2.10858	1.69069	1.67325	1.83626	1.79691	0.895243	0.937099	1.10304
Q9Y5W9-2;Q9Y5W9;J3QRB9;J3KTN6;J3QLV8;B4DJI7	Sorting nexin-11	SNX11	6	3	15.6	9.3855	1.53758	1.52576	1.42643	1.23004	1.31442	1.35791	0.970118	0.909798	1.19039
O60930	Ribonuclease H1	RNASEH1	1	4	17.5	9.8334	1.77078	1.67399	1.60102	0.905034	0.974082	0.991852	0.851805	0.824845	1.1706
Q86VW0;H0Y774;H7BZR8	SEC14 domain and spectrin repeat-containing protein 1	SESTD1	3	3	3.9	5.3018	1.59654	1.50927	1.83059	0.837566	0.943888	0.873698	0.779409	0.885172	0.96738
I3L1D9;I3L3K5;I3L4B2;O95476;I3L2R5;I3L4W0;I3L0X6	CTD nuclear envelope phosphatase 1	CTDNEP1	7	3	21.8	11.886	1.25347	1.34487	1.3239	1.28354	1.43582	1.35001	0.925705	0.966136	1.04778
E9PKP7;P17480-2;E9PLT2;E9PMM2;H0YDH7	Nucleolar transcription factor 1	UBTF	5	42	49.8	1.6086	1.70619	1.62216	1.56008	1.00431	1.79211	0.981675	1.03339	0.856095	1.79718
Q4G0I0;H3BP47	Protein CCSMST1	CCSMST1;C16orf91	2	2	33.3	37.939	1.93035	1.87388	1.65662	1.05019	1.36463	1.03743	0.948338	0.970547	1.17186
E9PN67;C9J066;Q8N4C6-4;Q8N4C6-9;Q8N4C6-2;Q8N4C6;Q8N4C6-5;Q8N4C6-10;Q8N4C6-7;H0YDJ4;H9KV85;Q8N4C6-6;Q8N4C6-11	Ninein	NIN	13	4	2.1	1.8511	2.39834	2.26725	1.34771	1.06636	1.121	1.1965	0.476879	0.780286	0.295051
Q12923-3;Q12923;Q12923-4;Q12923-2;D6R9X4;D6R9M4	Tyrosine-protein phosphatase non-receptor type 13	PTPN13	6	10	6.1	23.218	1.71974	1.62573	1.44549	0.904183	1.19249	0.986603	0.898855	0.840896	1.44782
F5GWA4;Q9H3F6-2;F5H497;F8W8I7		KCTD10	4	5	17.8	3.5038	1.47834	1.46835	1.59301	1.24202	1.33107	1.38969	0.950228	0.875569	1.11356
Q9H6U6-7;Q9H6U6-2;Q9H6U6;Q9H6U6-3;Q9H6U6-8;K7ESE9;Q9H6U6-6;K7EJU7;K7EKB0;K7EJH7;K7EML5	Breast carcinoma-amplified sequence 3	BCAS3	11	5	6.9	21.037	1.37626	1.39148	1.32842	3.56153	5.99022	2.75575	1.09797	0.780286	6.12891
Q9UNT1-2;Q9UBK7-2;Q9UNT1;Q9UBK7;Q9UNT1-3;Q9UBK7-3;F2Z2T3;F2Z3J7;E7EWW3;B7ZBD4;F2Z3A9;F2Z2E5;B7ZBD5;A8MXF6	Rab-like protein 2B;Rab-like protein 2A	RABL2B;RABL2A	14	4	21.4	10.647	1.4097	1.33264	1.41312	0.687385	1.36814	0.798035	0.979239	0.674489	1.2986
Q8IYA6;Q8IYA6-3;F8WBE0;Q8IYA6-2	Cytoskeleton-associated protein 2-like	CKAP2L	4	7	12.3	17.087	1.52266	1.49621	1.44281	1.1995	1.43824	1.16111	0.772224	0.926086	1.19091
D6RA92;Q9UM13;D6R9Q5;D6RD74;D6RB36	Anaphase-promoting complex subunit 10	ANAPC10	5	4	31	9.5782	1.12519	1.06369	1.26056	0.710759	1.00761	0.771265	0.81575	0.785313	1.10275
A0A0C4DGB0;Q9UIL1-3;Q9UIL1-2;Q9UIL1;Q9UIL1-4	Short coiled-coil protein	SCOC	5	2	34.1	8.8879	0.334105	0.348378	0.311373	0.690429	0.707004	0.794288	0.922714	1.07128	0.881931
B4DY08		HNRNPC	1	30	66	1.6092	1.80422	1.70484	2.51311	1.01374	1.08889	1.12822	0.858323	1.05834	1.01442
O00258-2;O00258;H7BYE5;B7Z1T1;A0A096LNT6;C9JLV3;H7C384	Tail-anchored protein insertion receptor WRB	WRB	7	4	28.6	10.316	2.68387	2.75024	1.84728	1.12742	1.19583	1.25393	0.810089	0.842286	1.14864
O00562-2;O00562	Membrane-associated phosphatidylinositol transfer protein 1	PITPNM1	2	6	6.8	13.228	1.73521	1.67395	1.56186	0.919647	1.14385	0.847319	1.13226	0.793851	1.76202
A0A087WUW9;Q9NXU5;A0A0B4J222	ADP-ribosylation factor-like protein 15	ARL15	3	2	9.3	3.6182	1.34575	1.31773	1.31428	1.16586	1.38075	1.14643	0.926731	0.8429	1.50793
Q5SQN1;A0A087X0B7;H7C3C7;Q5SQN1-2;U3KPT7;A0A087X2J6;Q5SQN1-4;H0Y627;Q5SQN1-3	Synaptosomal-associated protein 47	SNAP47	9	6	17.5	11.925	1.51966	1.56453	1.57383	1.00655	1.12762	1.05696	0.906869	0.805265	1.32494
Q8IZT6-2;Q8IZT6;A0A087WV76	Abnormal spindle-like microcephaly-associated protein	ASPM	3	5	3.5	5.3389	1.52404	1.39063	1.42017	1.04159	1.14817	1.18067	0.809511	0.798838	0.95328
Q8TE76;Q8TE76-3;Q8TE76-2;S4R3U3	MORC family CW-type zinc finger protein 4	MORC4	4	8	11.2	21.19	1.72212	1.64036	2.0732	0.501023	0.573462	0.513424	0.774406	0.663896	0.421926
Q96NW4	Ankyrin repeat domain-containing protein 27	ANKRD27	1	4	4.6	10.269	2.01102	1.9011	1.97811	1.00597	1.31653	1.14742	0.774406	0.799342	1.0453
Q8WUY8;M0R1E3;M0QZH3	N-acetyltransferase 14	NAT14	3	4	26.7	15.295	0.929709	0.878891	1.01369	0.950157	1.05576	1.00679	0.883266	0.89655	1.16204
Q9BRU9;E5RH13;E5RIC4;G3XAM4;E5RGP0;Q9BRU9-2	rRNA-processing protein UTP23 homolog	UTP23	6	5	29.3	12.641	1.30896	1.25535	1.31164	7.38647	15.3586	2.17026	1.35021	1.18981	1.7057
Q13951-2;J3KTD8	Core-binding factor subunit beta	CBFB	2	9	42.8	6.423	1.7451	1.64971	1.37665	0.614046	0.771193	0.701772	0.812703	0.776058	0.962462
Q8N9B5-2;Q8N9B5	Junction-mediating and -regulatory protein	JMY	2	5	6.4	8.1325	1.57228	1.48634	1.6457	1.1098	1.19622	1.21444	0.899136	0.894052	1.08696
Q9NWR8	Calcium uniporter regulatory subunit MCUb, mitochondrial	CCDC109B	1	3	11	8.8068	1.31362	1.38795	1.37875	1.15435	1.32536	1.36827	0.978481	0.934955	1.39366
I3L419;I3L156;Q9BSJ6-2;Q9BSJ6;I3L427	Protein FAM64A	FAM64A	5	5	22.7	9.3496	1.40934	1.44714	1.56016	0.225954	0.364309	0.472443	0.774406	0.937563	1.47613
Q92545;H7BZ05;H7BZV0	Transmembrane protein 131	TMEM131	3	5	3.9	10.108	1.38616	1.31039	1.4297	0.670375	1.2207	0.60578	0.935543	0.801156	1.39289
Q9H977;B9A049;C9J016	WD repeat-containing protein 54	WDR54	3	4	24.3	51.178	1.19065	1.12557	1.30959	1.29962	1.37447	1.44962	0.787604	0.835039	1.3813
O14519-2;F5GZF0;O14519;O75956	Cyclin-dependent kinase 2-associated protein 1	CDK2AP1	4	3	48.3	16.151	1.35728	1.28309	1.17498	1.59268	2.04564	1.4	0.774406	1.01219	1.3229
H7C417;Q9UDX5;B5MC22	Mitochondrial fission process protein 1	MTFP1	3	4	15.1	2.8308	1.0159	1.02818	1.05203	0.972336	1.16192	0.968297	0.83584	0.94968	0.914243
Q7Z7F0-3;Q7Z7F0-2;Q7Z7F0;Q7Z7F0-4	UPF0469 protein KIAA0907	KIAA0907	4	5	17.7	10.068	1.63484	1.5914	1.51527	1.25754	1.2568	1.47895	0.774406	0.815846	2.19957
Q9NYU1	UDP-glucose:glycoprotein glucosyltransferase 2	UGGT2	1	5	3.2	6.6144	1.2966	1.22573	1.29102	1.06146	1.18331	1.1207	0.860177	0.862258	1.05561
P78552;P78552-2	Interleukin-13 receptor subunit alpha-1	IL13RA1	2	3	5.6	2.1116	2.42379	2.60421	1.67082	1.09078	1.10712	1.26512	0.839853	0.939493	1.03388
Q99943	1-acyl-sn-glycerol-3-phosphate acyltransferase alpha	AGPAT1	1	2	6.4	2.291	1.14408	1.10681	1.31125	0.759039	0.780003	0.87036	0.795212	0.859344	0.988709
H0Y613;Q14687-2;Q14687-3;Q14687;H7C3B5	Genetic suppressor element 1	GSE1	5	5	8.7	11.183	1.45572	1.41452	1.40257	1.78902	3.13413	1.60703	0.996408	0.959847	1.73672
Q17RN3;K7EQL1;K7EQT7;Q17RN3-2	Protein FAM98C	FAM98C	4	6	23.5	61.21	1.40484	1.42621	1.43361	1.18211	1.27102	1.29683	0.817615	0.780286	1.07915
P46531	Neurogenic locus notch homolog protein 1;Notch 1 extracellular truncation;Notch 1 intracellular domain	NOTCH1	1	6	3.1	7.327	1.47343	1.39289	1.49734	1.18608	1.04621	1.53995	0.8513	0.827281	1.11794
Q92508;E7EUT2;H3BSF6;H7C2J5;H3BRR7	Piezo-type mechanosensitive ion channel component 1	PIEZO1	5	7	4.2	31.068	1.44861	1.42997	1.53565	0.959719	1.10883	1.17818	0.835578	0.900993	0.978594
Q8NDX5-2;Q8NDX5;Q8NDX5-7;H7C528;E7EX82;C9J6H0;Q8NDX5-3;F8WDA4;G5E9U7;B4DTC4;C9JAU4;C9JYH7;Q8NDX5-6;Q8NDX5-5;Q8NDX5-4	Polyhomeotic-like protein 3	PHC3	15	7	9.4	31.959	1.37114	1.2962	1.28466	0.879252	1.11695	0.785768	0.830311	0.612016	0.712504
P18433-4;P18433-2;P18433-3;P18433;Q5JWG0	Receptor-type tyrosine-protein phosphatase alpha	PTPRA	5	6	10.8	13.988	1.01094	0.95568	1.91882	0.874081	1.09121	0.905048	0.864529	0.836253	1.2274
Q76N89-2;Q76N89	E3 ubiquitin-protein ligase HECW1	HECW1	2	6	4.6	6.3515	0.937158	0.982945	1.46666	0.686999	0.75533	0.736311	0.842215	0.845298	0.972003
I3L2Z5;A0A087WWR2;P56270-3;P56270;P56270-2;H3BQS2;H3BQI4;P56270-4	Myc-associated zinc finger protein	MAZ	8	5	20.3	7.7684	1.7096	1.47099	1.49958	1.07836	1.15043	1.19243	0.858107	0.811448	1.08145
Q96NL8	Protein C8orf37	C8orf37	1	2	11.1	14.226	1.28397	1.21379	1.40673	0.878175	1.0609	0.888681	0.942043	0.886049	1.20317
Q96DX4;H3BQQ7;H3BSC7;H3BPL2;Q96DX4-2	RING finger and SPRY domain-containing protein 1	RSPRY1	5	10	26.2	51.646	1.38651	1.37149	0.821971	1.00523	1.093	1.09012	0.854638	0.849038	1.1473
E7EP72;Q9UFG5;K7EK56;Q9UFG5-2	UPF0449 protein C19orf25	C19orf25	4	3	15.2	3.083	0.880446	0.832321	1.0078	1.39207	1.36631	1.66315	0.875477	0.938834	1.04204
A2RTX5;A2RTX5-2;B7ZLP8;H0YKB9	Probable threonine--tRNA ligase 2, cytoplasmic	TARSL2	4	8	13.1	16.632	1.75897	1.87262	1.77378	0.947546	1.15997	1.04823	0.924698	0.702078	1.29512
Q9BSU1;H3BSG0;H3BS58;H3BRA5;Q9BSU1-2	UPF0183 protein C16orf70	C16orf70	5	4	10.2	7.6369	1.07267	0.97267	1.19752	1.01884	1.06832	1.14601	0.774406	0.864036	1.05935
P52630-4;P52630;B4DLC8	Signal transducer and activator of transcription 2	STAT2	3	4	7.7	28.397	1.56042	1.49987	1.88592	0.817548	0.946973	0.826088	0.910522	0.788333	1.34039
Q8TCF1;Q8TCF1-4;Q8TCF1-3;E5RIS3;Q8TCF1-2;E5RK75;E5RJ74;E5RGE5;E5RI74;E5RFU1;E5RIH7;E5RHR9;E5RG60;E5RFE5;H0YBX7	AN1-type zinc finger protein 1	ZFAND1	15	9	35.4	18.789	1.73558	1.64071	1.58823	1.4377	1.01147	2.13419	1.17075	0.780286	3.33565
Q8NFZ8	Cell adhesion molecule 4	CADM4	1	4	13.9	12.377	1.40859	1.33159	1.61134	0.777652	0.877746	0.809763	0.774406	0.846662	1.27235
A6NGW1;O95070;E9PIZ0;C9JST7;E9PS11	Protein YIF1A	YIF1A	5	3	14.1	6.6908	1.40732	1.3304	1.27691	0.739301	0.835221	0.843943	1.03809	0.82353	1.37483
O43924;B8ZZK5;C9IZ52	Retinal rod rhodopsin-sensitive cGMP 3,5-cyclic phosphodiesterase subunit delta	PDE6D	3	4	33.3	13.989	1.98689	1.90343	2.60202	1.03841	1.25166	1.04766	0.801156	0.896056	0.959156
A0A087WT18;Q96A73-2;Q96A73;Q96A73-3	Putative monooxygenase p33MONOX	KIAA1191	4	3	13.4	6.2605	1.34851	1.2748	1.25406	1.01644	1.09384	1.1141	1.00131	0.904431	1.35371
K7EMK9;A0A0J9YXA3;O43688-3;O43688;O43688-2;K7ENH4	Lipid phosphate phosphohydrolase 2	PPAP2C	6	3	20.8	11.299	1.77301	1.6761	1.33734	0.777144	0.907574	0.777547	0.808023	0.922241	1.20331
Q8WW01;F2Z3M0;E9PPN1;H0YCV5;Q8WW01-2	tRNA-splicing endonuclease subunit Sen15	TSEN15	5	3	33.3	29.585	1.1299	1.06814	1.2143	0.951022	1.07104	1.05483	0.904427	0.79962	1.51424
Q9NRR4;Q9NRR4-2;Q9NRR4-4;Q9NRR4-3;H0YB67	Ribonuclease 3	DROSHA	5	5	4.9	6.4399	2.04104	2.06139	1.76094	0.701377	0.98084	0.684009	0.768439	0.774475	0.829887
Q14520-2;Q14520	Hyaluronan-binding protein 2;Hyaluronan-binding protein 2 50 kDa heavy chain;Hyaluronan-binding protein 2 50 kDa heavy chain alternate form;Hyaluronan-binding protein 2 27 kDa light chain;Hyaluronan-binding protein 2 27 kDa light chain alternate form	HABP2	2	2	3.7	3.3058	0.999026	0.943859	0.987119	0.00843416	0.0173553	0.00934204	0.863915	0.819527	1.85686
Q9UKI8-5;Q9UKI8;Q9UKI8-4;Q9UKI8-2;Q9UKI8-3;B3KRP1	Serine/threonine-protein kinase tousled-like 1	TLK1	6	8	10.3	4.1527	1.45779	1.37811	1.47693	0.870956	1.03371	0.854132	0.807217	0.72358	0.897446
O95365	Zinc finger and BTB domain-containing protein 7A	ZBTB7A	1	3	8.2	10.582	1.54902	1.49994	1.9839	1.18808	1.11361	1.47415	0.969991	0.96292	1.12374
Q9ULJ7;Q9ULJ7-2	Ankyrin repeat domain-containing protein 50	ANKRD50	2	5	3.8	8.065	1.44223	1.36339	1.49314	0.798141	0.89504	0.837178	0.861285	0.896303	1.00838
Q07157	Tight junction protein ZO-1	TJP1	1	83	57	-2	1.26463	1.22385	1.28129	1.47607	1.7772	1.42119	0.774406	0.831275	1.09349
G3XAJ6;Q14699;C9JHG2;U3KPZ2;C9JWQ9;F8WAR1;C9JRN3	Raftlin	RFTN1	7	7	16.8	21.048	1.54024	1.45605	1.91794	2.96927	2.81691	4.17799	0.835982	0.906153	2.95201
A0A087WXK8;Q9H4H8;Q9H4H8-2;E9PAK5	Protein FAM83D	FAM83D	4	7	13.2	41.086	1.51004	1.4275	1.33861	0.747043	0.729446	1.21464	0.774406	0.828087	1.25829
Q9UNN8;A0A0U1RRC4;A0A0U1RQQ4	Endothelial protein C receptor	PROCR	3	3	13	15.855	1.31488	1.35439	1.43991	0.918415	0.956228	1.041	0.846269	0.953101	0.984924
E9PN66;E9PKN9;E9PS55;E9PMW4;E9PQ46;E9PIN5;E9PIK4;U3KQ32;E9PKZ4;E9PPM1;O14683;E9PNB3;E9PMY0	Tumor protein p53-inducible protein 11	TP53I11	13	2	40.3	27.539	1.51383	1.46442	1.46403	0.750075	1.12269	0.845142	0.81358	0.838505	1.07826
F8W7Q8;J3KQ12;Q96G97-3;Q96G97;Q96G97-4;H0YF20;H7BYY0;E9PIU3;H7BXM1	Seipin	BSCL2	9	2	11.7	5.3235	1.17195	1.14956	1.32565	1.26494	1.55949	1.18718	0.699927	0.73908	0.807936
Q96GS4	Uncharacterized protein C17orf59	C17orf59	1	8	39.2	138.38	1.59478	1.50761	1.70237	2.70576	2.11875	3.79229	0.848958	0.780286	1.19773
Q9NRY2-2;Q9NRY2	SOSS complex subunit C	INIP	2	2	47.7	7.5523	1.41585	1.32465	1.27833	0.625855	0.734436	0.715164	0.843945	0.844756	1.08366
P55268;F5H520	Laminin subunit beta-2	LAMB2	2	6	3.9	33.876	1.45329	1.56289	1.44351	1.12588	1.45313	1.10629	0.986289	0.926842	1.64151
E9PJN1;O75676-2;O75676;A0A0A6YYC0	Ribosomal protein S6 kinase;Ribosomal protein S6 kinase alpha-4	RPS6KA4	4	5	5.5	7.6136	1.54489	1.46045	1.53296	0.824833	0.88457	0.907286	0.823038	0.816813	0.92072
A0A0G2JQX1;A0A0G2JPW5;A0A0G2JSA7;A0A087X1Z1;Q96RT8-2;Q96RT8;A0A0G2JQI0;A0A0G2JS51;A0A087WVZ8;A0A0G2JQK2;A0A087WVL9;A0A087X006	Gamma-tubulin complex component 5	TUBGCP5	12	7	9.2	14.972	1.1728	1.13379	0.986284	0.866053	0.939194	0.941766	0.815329	0.814793	0.971691
H0YKH1;A0A087X0P4;H0YLF5;A0A0A0MTI0;P40424-2;P40424-3;P40424;H0YLD4;H0YLT4;U3KQA2;H0Y5D0;H0YLB0;Q5JS98;P40426-2;P40426-5;P40425;P40426;H0YLM3;F8WA05;P40426-4;P40426-3	Pre-B-cell leukemia transcription factor 1;Pre-B-cell leukemia transcription factor 3;Pre-B-cell leukemia transcription factor 2	PBX1;PBX3;PBX2	21	3	26.4	7.6065	2.00429	2.03971	1.62861	1.3303	1.38219	1.50961	0.86324	0.871951	1.24891
Q99707-2;Q99707;B1ANE3	Methionine synthase	MTR	3	8	9.5	22.302	1.3592	1.2849	1.54672	1.11337	1.17808	1.24125	0.897868	0.840108	1.22478
Q9C0H2-3;Q9C0H2-2;Q9C0H2;Q9C0H2-4;H7C3T6	Protein tweety homolog 3;Protein tweety homolog	TTYH3	5	3	6.8	18.6	2.27524	2.27626	2.82385	0.922179	1.1364	0.867578	0.824154	0.85349	1.22725
Q8IXU6-3;Q8IXU6	Solute carrier family 35 member F2	SLC35F2	2	2	11	8.269	1.34538	1.33992	1.38884	0.729137	0.680901	0.907335	0.824507	0.750441	0.809512
F5H1F6;F5H4M0;Q9H9H4	Vacuolar protein sorting-associated protein 37B	VPS37B	3	4	27.2	8.65	0.78108	0.941776	0.871198	1.15803	1.32835	1.18369	0.820755	0.780286	1.48845
A0A0A0MSJ9;Q15283-2;Q15283;D6RBA9	Ras GTPase-activating protein 2	RASA2	4	5	7.7	23.017	1.47989	1.41465	1.65062	1.00328	1.08065	1.10056	0.81451	0.795655	1.30492
Q5T3F8-2;Q5T3F8-3;Q5T3F8;E9PNG1;H0YCP6;H3BLW6	CSC1-like protein 2	TMEM63B	6	3	5.1	3.8675	1.45566	1.3761	1.34253	0.617893	0.715825	0.701711	0.790268	0.88493	1.04499
Q9P2H3-3;H3BRJ5;Q9P2H3;Q9P2H3-2;F5GZP3;Q8IWR1;C9JUJ1;F8WCB0;C9J9F0;C9IZE0;C9J627;H7C4K6;C9IZR2;C9JE08;C9J614;C9JSB1;C9IY67	Intraflagellar transport protein 80 homolog	IFT80	17	8	9.2	17.596	1.71656	1.62367	1.70466	1.15611	1.33893	1.16841	0.915337	0.840741	1.31636
A0A0D9SF44;A0A0R4J2E2;Q9Y3T6-3;Q9Y3T6;H0YBU3;E5RIK1;A0A0D9SG39;E5RHX3;E5RIQ4	R3H and coiled-coil domain-containing protein 1	R3HCC1	9	4	14.6	10.796	1.54639	1.519	1.70608	1.4285	1.76319	1.33029	0.817792	0.805396	1.3666
Q9Y2Z2-2;Q9Y2Z2-5;Q9Y2Z2-4;Q9Y2Z2;Q9Y2Z2-6;Q9Y2Z2-3;E7EWX0;E9PHR8;E7EWI1;H0YBI9;H0YB81	Protein MTO1 homolog, mitochondrial	MTO1	11	5	7.7	9.3295	1.51632	1.51621	1.2455	1.07695	1.20406	1.13343	0.805805	0.846987	0.936254
Q9UKD1;Q5JTV1	Glucocorticoid modulatory element-binding protein 2	GMEB2	2	6	19.2	11.717	1.45959	1.42237	1.48263	1.0031	2.09037	1.13214	0.988767	0.816486	1.55084
Q8TD43-2;Q8TD43-3;Q8TD43	Transient receptor potential cation channel subfamily M member 4	TRPM4	3	3	3.5	10.685	1.10503	1.04463	1.0214	1.02603	1.4457	1.00316	0.819608	0.902546	1.06381
Q9BS91	Probable UDP-sugar transporter protein SLC35A5	SLC35A5	1	2	4.2	3.9961	1.77292	1.67601	1.59768	0.835891	0.96592	0.890492	0.788111	0.815142	1.15187
Q9H173;D6REA1;D6RIU8;A0RZB6;D6R940;D6RG16;D6RBP7;D6RAI3	Nucleotide exchange factor SIL1	SIL1	8	4	11.7	8.6006	1.11353	1.05266	1.37923	1.72726	2.0317	1.89155	0.9717	0.780286	1.60957
O60269	G protein-regulated inducer of neurite outgrowth 2	GPRIN2	1	3	9.8	8.8662	1.36886	1.29404	1.6939	1.06798	1.2745	1.15529	0.802472	0.780286	1.11131
Q9UBX3;Q9UBX3-2;F6RGN5;I3L3N9	Mitochondrial dicarboxylate carrier	SLC25A10	4	11	47.7	19.932	1.13901	1.07675	1.32276	1.19086	1.24696	1.34132	0.805743	0.811968	1.38791
Q05823;Q05823-2	2-5A-dependent ribonuclease	RNASEL	2	5	7.2	7.113	1.52544	1.51723	1.59066	1.0507	1.12441	1.15822	0.802222	0.833593	1.35022
P61587;E9PFH1;Q53RZ3	Rho-related GTP-binding protein RhoE	RND3	3	4	23	13.959	1.49573	1.48096	1.29392	1.06194	1.21745	1.21645	0.774406	0.786153	1.3977
Q96JC1-2;Q96JC1	Vam6/Vps39-like protein	VPS39	2	7	11.1	14.899	1.24508	1.17703	1.34682	0.877029	1.01336	0.888809	0.821357	0.795479	1.26057
Q8WUA7;A0A0A0MRY0;Q8WUA7-4;Q8WUA7-3;B0QYI1;Q8WUA7-2;F8WDP1;F8WBF7;Q9NU19	TBC1 domain family member 22A	TBC1D22A	9	8	22.4	46.858	1.28326	1.20837	1.24362	0.773394	1.14157	0.861671	0.774406	0.821646	1.17599
Q5T282;Q92966	snRNA-activating protein complex subunit 3	SNAPC3	2	4	18.9	8.5316	1.75944	1.66326	1.72625	0.819382	0.990024	0.886932	0.82818	0.819967	1.12263
E7ESZ3;Q9H7P9-3;Q9H7P9;H7BXC7;C9J7S4;C9JVL3;Q9H7P9-2;M0R391;M0QZT7	Pleckstrin homology domain-containing family G member 2	PLEKHG2	9	5	4.4	6.7552	1.32256	1.3944	1.37784	1.51622	1.36231	1.94265	1.0885	0.780286	1.7278
Q71F23;Q71F23-3;Q09GN1;D6R9S4;Q71F23-2	Centromere protein U	CENPU;MLF1IP	5	6	20.8	20.363	1.90525	1.80111	1.40925	0.979374	0.979624	1.15094	0.893472	0.836298	1.08027
Q9BV73-2;Q9BV73;H7C0P0;H0Y5R2;E7ETF9	Centrosome-associated protein CEP250	CEP250	5	10	5.1	22.72	1.76591	1.66939	2.15377	1.04832	1.22094	1.08243	0.811016	0.849139	1.15671
P60059	Protein transport protein Sec61 subunit gamma	SEC61G	1	3	47.1	3.7021	1.56967	1.48387	0.953528	1.25188	1.4254	1.38407	0.886044	0.781648	1.3664
Q9P2N6-5;Q9P2N6-4;Q9P2N6-3;Q9P2N6-8;Q9P2N6-6;Q9P2N6-2;Q9P2N6;C9JF16;A0A075B6P7;F8WD76;M0R3B6;Q9P2N6-7	KAT8 regulatory NSL complex subunit 3	KANSL3	12	6	10.6	16.261	1.62096	1.56262	1.5907	1.43823	2.20463	1.1389	0.846664	0.814236	0.959086
Q969E4;Q6IPX3;Q6IPX3-2;Q5H9L2	Transcription elongation factor A protein-like 3;Transcription elongation factor A protein-like 6;Transcription elongation factor A protein-like 5	TCEAL3;TCEAL6;TCEAL5	4	6	35	39.472	1.34519	1.33075	1.33579	1.21596	1.72248	1.29502	0.913909	0.780286	1.35884
Q14674;Q14674-2;H3BRX7	Separin	ESPL1	3	4	2.1	4.3982	1.73943	1.64435	2.07458	1.01797	1.01754	1.22697	0.801824	0.780286	1.22317
Q99720;Q99720-4;Q99720-3;Q5T1J1;Q99720-5;Q99720-2	Sigma non-opioid intracellular receptor 1	SIGMAR1	6	3	17.5	17.132	1.67953	1.64266	1.74502	1.36279	1.52773	1.42997	0.903887	0.88066	1.11821
P54646;A0A087WXX9	5-AMP-activated protein kinase catalytic subunit alpha-2	PRKAA2	2	8	18.3	7.937	1.33621	1.35547	1.29674	0.705054	0.726604	0.947719	0.774406	0.868291	1.06255
Q92636;Q92636-2;E5RGU2;E5RGF5	Protein FAN	NSMAF	4	6	9.6	27.023	1.1875	1.17875	1.13601	0.573254	0.637509	0.72908	0.940704	0.780286	1.42761
D6RHD3;Q9BS16;D6RC76;D6RJF0;D6R984;D6RBN6;D6RAX0	Centromere protein K	CENPK	7	3	12.1	3.127	2.057	2.03263	2.04151	0.636798	0.693327	0.815351	0.846338	0.780286	1.20606
O94887-3;O94887-2;O94887	FERM, RhoGEF and pleckstrin domain-containing protein 2	FARP2	3	3	4.9	5.7113	1.48488	1.36397	1.48015	1.19193	1.25082	1.33966	0.834401	0.780286	1.29964
Q7LC14;O00221;H3BNC2	NF-kappa-B inhibitor epsilon	NFKBIE	3	2	8.3	23.496	2.09823	1.98354	2.35388	0.838763	0.963066	0.921204	0.847737	0.791147	1.02432
P54259	Atrophin-1	ATN1	1	4	3.8	10.764	0.861403	0.814318	1.39914	0.841558	0.914662	0.913012	0.790379	0.823098	1.01853
P55809;E9PDW2	Succinyl-CoA:3-ketoacid coenzyme A transferase 1, mitochondrial	OXCT1	2	4	10	6.2661	1.20888	1.24304	1.11569	0.586288	1.2409	0.620729	0.832565	0.841294	0.958066
Q8TCD1	UPF0729 protein C18orf32	C18orf32	1	3	38.2	4.746	2.05268	2.39536	1.8342	1.01681	1.17399	1.24436	0.774406	0.830567	1.09789
Q99828;Q99828-2	Calcium and integrin-binding protein 1	CIB1	2	4	26.2	8.9386	1.10918	1.04855	0.877392	0.853049	0.95544	0.895995	0.855565	0.81286	1.09069
Q2KHM9;Q2KHM9-2;F6SFD5;I3L3Y0	Uncharacterized protein KIAA0753	KIAA0753	4	7	9.2	9.856	1.47633	1.39563	1.52434	1.08827	1.18797	1.1753	0.791043	0.796725	0.829361
O00488;A9J4F5	Zinc finger protein 593	ZNF593	2	2	17.2	15.442	1.30712	1.31891	1.28688	1.51727	4.30326	1.142	1.47689	0.819235	4.26783
P41134;P41134-2	DNA-binding protein inhibitor ID-1	ID1	2	6	55.5	11.67	1.70924	1.70208	1.61543	1.32382	1.47625	1.3972	0.83507	0.886644	1.10111
P41440;P41440-2;H3BTQ3;P41440-3;H0Y4T2;E9PIL5;C9J8K6;C9JKP4	Folate transporter 1	SLC19A1	8	8	14.6	14.404	1.14166	1.35848	3.42485	1.08907	1.16575	1.24916	0.882045	0.843679	1.1081
J3KQR7;Q9Y4F5-3;Q9Y4F5-2;Q9Y4F5	Centrosomal protein of 170 kDa protein B	CEP170B	4	9	6.5	21.881	1.22038	1.93347	1.57728	1.50414	1.68143	1.58326	0.973472	0.916672	1.20565
Q9H8M7;X6R9S5;Q9H8M7-2	Protein FAM188A	FAM188A	3	3	6.7	8.8915	0.70274	0.664328	1.18731	0.92869	1.03204	1.03188	0.830245	0.819715	1.0522
Q15637-4;Q15637-6;Q15637-3;Q15637-2;Q15637;Q15637-7;F8WEV5;C9J792	Splicing factor 1	SF1	8	15	25.7	9.7916	1.56455	1.58821	1.47189	1.76628	1.67573	2.17055	0.774406	0.829644	1.09581
Q8NHG8;H3BRR5	E3 ubiquitin-protein ligase ZNRF2	ZNRF2	2	4	20.2	14.53	2.24486	2.26236	1.88259	1.04637	1.23225	1.13281	0.849168	0.885779	1.15255
Q86UW9;E7ET89;Q86UW9-2;Q75MM6;C9JEH4;C9JII1;Q86Y01	Probable E3 ubiquitin-protein ligase DTX2	DTX2	7	6	11.9	35.232	1.32847	1.3198	1.3683	1.30439	1.25382	1.58595	0.864002	0.95216	1.15114
O60927;Q5SRK2	Protein phosphatase 1 regulatory subunit 11	PPP1R11	2	4	38.9	15.619	1.39348	1.31732	1.54075	1.05275	0.712357	1.6282	0.855062	0.967607	1.10783
Q5T7V8-3;Q5T7V8-4;Q5T7V8;Q5T7V8-2	RAB6-interacting golgin	GORAB	4	3	23.5	11.728	1.74443	1.64908	1.88419	1.01995	1.16894	1.04361	0.837961	0.907207	1.01707
A0A087X0Q9;Q9BVL4	Selenoprotein O	SELO	2	5	12	80.184	1.50657	1.42422	1.51808	0.730428	0.847255	0.736813	0.774406	0.74965	0.852655
H0YKY0;H0YN33;Q9BW66-2;Q9BW66;Q9BW66-3	Cyclin-dependent kinase 2-interacting protein	CINP	5	3	31.9	9.8175	1.36919	1.46398	1.25336	0.98617	1.232	0.902966	0.830638	0.794992	1.03294
Q2TAZ0;Q2TAZ0-3;H7C3T2;Q2TAZ0-4	Autophagy-related protein 2 homolog A	ATG2A	4	6	2.8	9.232	1.9838	1.87536	1.88252	0.744318	0.924516	0.763051	0.862174	0.791283	1.66749
Q6P1R4;H0YGW8;J3QLE4;J3QKP9;J3KT57;F5H0Q0;J3QQZ0	tRNA-dihydrouridine(16/17) synthase [NAD(P)(+)]-like	DUS1L	7	7	19.2	32.49	1.51427	1.42812	1.49288	0.991554	1.27375	1.04248	0.888175	0.878209	1.06418
E9PJ42;Q5BJD5-3;Q5BJD5-2;Q5BJD5	Transmembrane protein 41B	TMEM41B	4	3	18.4	6.5471	1.28305	1.39573	1.4466	1.3675	1.28587	1.78831	0.781434	0.863751	1.09679
Q9H4G0-2	Band 4.1-like protein 1	EPB41L1	1	36	58.2	35.16	1.03549	1.09559	1.09392	0.571823	0.851029	0.641306	0.828154	0.827254	1.03473
Q5SNT2-2;Q5SNT2;H0Y4R5	Transmembrane protein 201	TMEM201	3	5	15.1	10.752	1.13285	1.07093	1.18649	1.22841	1.15031	1.52534	0.974962	0.935349	1.22426
Q86YL5;Q86YL5-2	Testis development-related protein	TDRP	2	3	22.2	21.106	1.59806	1.51071	1.5911	0.59457	0.58793	0.902483	0.875165	0.825561	1.0819
Q9UL18;Q5TA58	Protein argonaute-1;Protein argonaute	AGO1	2	12	19	16.361	1.31217	1.24044	1.24366	1.01274	1.20781	0.987099	0.774406	0.846415	1.13502
Q02413;Q02413-2	Desmoglein-1	DSG1	2	3	4.6	4.6817	1.36866	1.29385	1.42426	0.732873	1.69553	0.908899	0.774406	0.811289	1.63812
P68106-2;P68106;G5E9U6	Peptidyl-prolyl cis-trans isomerase FKBP1B	FKBP1B	3	2	36.2	7.7414	1.92259	1.8175	1.61858	1.18635	1.15895	1.42305	0.931215	1.06742	1.07457
Q03405;M0QYR6;Q03405-2;M0R0H5;M0R1I2;Q03405-3;M0R2E9;M0R0Y4;M0QX27;M0QYS6;M0R383	Urokinase plasminogen activator surface receptor	PLAUR	11	8	31	38.887	1.39696	1.3586	1.37712	1.74034	3.74022	2.13145	1.48462	0.827655	2.44251
P17535;U3KPR5	Transcription factor jun-D	JUND	2	6	21.3	16.846	1.65049	1.56027	1.6899	1.43006	2.14256	1.27173	0.932677	0.825949	1.49352
Q9BUE0	Mediator of RNA polymerase II transcription subunit 18	MED18	1	4	21.2	13.289	1.04945	1.00952	1.04755	1.22701	1.2053	1.46492	0.806005	0.864346	1.38453
Q9BSY4;Q9BSY4-2;F8WC14	Coiled-coil-helix-coiled-coil-helix domain-containing protein 5	CHCHD5	3	3	38.2	17.3	0.987257	0.94327	0.896656	1.44838	2.20842	1.39171	0.782562	0.818138	1.06476
Q96PZ2;E9PNQ0;E9PR18	Protein FAM111A	FAM111A	3	2	3.3	2.1385	1.2513	1.24591	1.38196	1.02971	1.17151	1.06257	0.837398	0.856262	1.05332
O95090;H3BQ48;A0A1B0GV41;A0A0D9SFH9;A0A1B0GW34;A0A1B0GV71;A0A0A0MRC7;A0A1B0GWD3;A0A024QZB8;Q13286-4;Q13286-6;Q13286-2;Q13286-7;Q13286-3;Q13286;A0A1B0GWH8;H3BPL0;A0A0D9SF04;Q9UBH5;Q9UP10;H3BR00;H3BR84;Q9UBD8;Q13286-5;A0A1B0GUX3;A0A1B0GUU4;H3BMN4;H3BNK7;F6TI76;O95086;B4DMY6;Q2TA70;B4DFF3	Battenin	CLN3	33	3	25.7	10.235	1.60495	1.53417	1.61791	0.952651	0.958021	1.11419	0.793831	0.780286	1.08402
Q9NPE2	Neugrin	NGRN	1	6	25.8	17.943	1.26316	1.19412	1.15289	1.14572	1.56506	1.05118	1.06381	0.890333	1.4548
Q9NPA3	Mid1-interacting protein 1	MID1IP1	1	6	52.5	36.429	1.36202	1.43798	1.39525	0.90526	1.12161	0.954155	0.86244	0.869968	1.02045
A0A0A0MSK4;A0A0A0MRC4;Q86YR5-4;Q86YR5;A0A087WVF5;Q86YR5-2;Q86YR5-3;Q5T1N9	G-protein-signaling modulator 1	GPSM1	8	8	18.4	19.059	1.35089	1.27214	1.14451	0.682822	0.735269	0.964363	1.05318	0.875745	1.67995
P32320	Cytidine deaminase	CDA	1	3	40.4	16.985	1.21218	1.14592	1.20114	1.32958	1.46865	1.41791	0.805189	0.985139	1.12747
Q92845-2;Q92845-3;Q92845;Q92845-4	Kinesin-associated protein 3	KIFAP3	4	9	13.4	31.235	1.36461	1.34969	1.3187	0.819421	0.868664	0.930857	0.886228	0.858813	1.05719
Q24JP5-4;Q24JP5;Q24JP5-2;H0YFB3;H0YFQ2	Transmembrane protein 132A	TMEM132A	5	5	10.1	31.742	1.91266	1.78866	1.45876	1.13796	1.13478	1.38894	0.916574	0.907923	1.41386
Q58WW2;Q58WW2-2;Q58WW2-4;Q58WW2-3;F2Z305	DDB1- and CUL4-associated factor 6	DCAF6	5	5	5.7	7.9487	1.48333	1.40225	1.48324	0.924048	0.997289	1.00983	0.840832	0.83569	1.05434
Q9NYT0;H0YIZ5;G3V337	Pleckstrin-2	PLEK2	3	8	22.4	17.824	1.54673	1.46218	1.71538	0.574258	0.512339	1.48364	0.827681	0.864573	1.92092
K7EKI8;O60437;K7EQ71	Periplakin	PPL	3	10	7	32.158	1.42732	1.3493	1.25213	1.18303	1.28743	1.28178	0.997223	0.969267	1.47159
D6RFX5;P15514	Amphiregulin	AREG	2	2	7.3	5.4545	1.65512	1.56465	1.51647	1.16997	1.417	1.18037	0.829097	0.878638	0.961347
P05412	Transcription factor AP-1	JUN	1	4	13.3	63.993	2.11376	1.98034	2.01948	0.770588	0.953786	0.869262	0.814927	0.780286	1.20266
Q9Y4E6-2;Q9Y4E6;A2RRE0;K7EMB8	WD repeat-containing protein 7	WDR7	4	5	3.3	2.6391	2.06359	1.80472	1.93787	1.04991	1.16269	1.11657	0.774406	0.852416	1.08774
E9PGW7;Q5T8T7;E7EN96;Q5T8T8;Q15528-2;Q15528	Mediator of RNA polymerase II transcription subunit 22	MED22	6	3	27	4.1808	0.877888	0.923448	1.38063	1.06685	1.20179	1.11453	0.809236	0.875084	0.940377
Q9UFF9-3;Q9UFF9;E5RIL2;B7Z9U0;Q9UFF9-2;E5RFJ4;E5RHL9;E5RJC5;E5RHP3;E5RGE4	CCR4-NOT transcription complex subunit 8	CNOT8	10	5	23.1	13.46	1.03912	0.999645	0.93111	1.17171	1.26019	1.44708	0.890968	0.842629	1.29889
Q14571	Inositol 1,4,5-trisphosphate receptor type 2	ITPR2	1	17	6.7	45.196	1.41452	1.3372	1.20939	1.09986	1.24727	1.1713	0.896998	0.780286	1.24412
A8MUA9;A8MU27;P55854;P55854-2	Small ubiquitin-related modifier 3	SUMO3	4	3	20.7	2.2848	1.43797	1.41292	1.46403	0.562755	0.614241	0.607826	0.904063	0.780286	1.47904
F8VWL3;B7Z493;E9PJX4;Q96M96;F8W1R0;E9PNX0;H0YDQ0;E9PQT1;Q96M96-3;Q96M96-2	FYVE, RhoGEF and PH domain-containing protein 4	FGD4	10	8	11.6	17.102	1.57829	1.49202	1.51775	0.662908	0.796338	0.640144	0.855169	0.83074	1.17301
Q9H1K0;Q9H1K0-2	Rabenosyn-5	RBSN	2	5	6.4	8.6974	1.41807	1.34056	1.43122	1.12462	1.07057	1.37827	0.920622	0.870861	1.00303
J3KNN3;P15735-2;P15735;H3BP07;H3BTW6;H3BTI9	Phosphorylase b kinase gamma catalytic chain, liver/testis isoform	PHKG2	6	4	13.4	12.306	1.26506	1.19591	1.31843	0.86878	1.50378	0.836288	0.911821	0.826819	1.10816
P27216;P27216-2;E5RIN3	Annexin A13	ANXA13	3	7	26.3	17.759	1.72981	1.71642	2.09354	0.448929	0.503302	0.471022	0.806956	0.86557	1.10293
O15119-2;O15119;O15119-3	T-box transcription factor TBX3	TBX3	3	7	13.6	17.474	1.25132	1.18292	1.19312	1.16454	0.909799	1.63437	0.774406	0.934567	1.4143
Q86X10-3;Q86X10;A2A2F0;Q86X10-4;A0A0J9YW54	Ral GTPase-activating protein subunit beta	RALGAPB	5	9	7.1	16.564	2.03288	1.92176	1.42099	0.853769	0.909767	0.945195	0.893554	0.855313	1.17696
O14686;O14686-3;H0YEF2	Histone-lysine N-methyltransferase 2D	KMT2D	3	6	1.2	7.2589	1.51175	1.49515	1.76616	1.58124	1.35115	2.23145	0.976492	0.780286	1.86954
Q9Y375;H0YL22;H0YNN4;H0YNB7	Complex I intermediate-associated protein 30, mitochondrial	NDUFAF1	4	4	14.7	9.9781	1.42885	1.35075	1.45764	1.00186	1.06003	1.11701	0.774406	0.827389	1.05045
E7EVG6;Q5VV67-2;Q5VV67	Peroxisome proliferator-activated receptor gamma coactivator-related protein 1	PPRC1	3	3	2.8	2.314	1.42363	1.44619	1.17458	0.793474	1.03366	0.907229	0.870685	0.857203	1.01594
P78560;F8VV49;F5H7C2;F8VVY5;P78560-2	Death domain-containing protein CRADD	CRADD	5	3	16.6	7.597	1.1857	1.22784	1.21787	0.897385	1.0601	0.917617	0.795141	0.868965	1.02469
Q15149-2;E9PMV1	Plectin	PLEC	2	392	71.4	46.761	1.76048	1.68342	1.55313	1.37345	2.1928	1.37294	0.990285	0.780286	1.82125
Q8N490;Q8N490-3	Probable hydrolase PNKD	PNKD	2	4	11.2	11.892	1.16653	1.24693	1.45938	0.815735	0.868733	0.945607	0.796189	0.800318	1.1063
O60725;K7EQW0;Q7Z750	Protein-S-isoprenylcysteine O-methyltransferase	ICMT	3	4	12.7	4.1793	0.929893	0.879065	0.996671	0.787154	0.928624	0.798643	0.873876	0.857703	1.05732
O75582-3;O75582;O75582-2	Ribosomal protein S6 kinase alpha-5	RPS6KA5	3	5	7.7	13.25	1.38069	1.43973	1.41578	0.955342	1.01964	1.05594	0.839108	0.841536	1.06059
Q8IWE4	DCN1-like protein 3	DCUN1D3	1	6	28.9	16.616	1.93255	1.82692	1.69368	0.887906	0.925547	1.00445	0.881537	0.834926	1.32061
Q96DX5;Q96DX5-3;Q96DX5-2;R4GN94	Ankyrin repeat and SOCS box protein 9	ASB9	4	4	18.7	11.963	1.93843	1.83247	2.99106	0.858578	1.12912	0.853946	0.883736	0.85363	1.07182
Q8TEB1-2;Q8TEB1;H0YM86;H0YN92;H0YN21;H0YLH4;H0YL64;H0YMN6;H0YKR8;H0YNS2;H0YM56;H0YLQ1;H0YLF1;H0YLX7;H0YN03;H0YNK2;H0YMZ4;H0YNT0;H0YN15;H0YMF7;H0YL29;H0YLB2;H0YL98;Q8TEB1-3	DDB1- and CUL4-associated factor 11	DCAF11	24	5	11.3	9.9005	2.31098	2.18466	1.8595	0.919786	0.909462	1.09192	0.792802	0.79247	1.17997
A0A087WZ62;Q9H6U8;Q9H6U8-3;H0YCW6;Q9H6U8-2;Q9H6U8-4;A0A087WTZ3;A0A087WVC0;A0A087WZY8;A0A087WX16	Alpha-1,2-mannosyltransferase ALG9	ALG9	10	6	10.8	28.829	1.45504	1.478	1.54661	0.685951	0.521496	0.977705	0.992014	0.8586	1.71941
O00429-2;O00429-4;O00429-8;G8JLD5	Dynamin-1-like protein	DNM1L	4	41	59.3	62.414	1.65695	1.69965	1.42861	0.71233	0.77536	0.83828	0.774406	0.823361	1.30484
A0A0C4DGV9;P49917	DNA ligase;DNA ligase 4	LIG4	2	4	7.2	3.8406	1.41739	1.4057	1.41703	0.890635	1.07824	0.914899	0.82405	0.709967	0.981675
A0A0C4DG33;O43933;O43933-2;H7BZH3	Peroxisome biogenesis factor 1	PEX1	4	5	4.5	13.239	1.3672	1.29247	1.65837	0.735092	0.974799	0.767044	0.819834	0.78949	0.982738
Q9Y3E0;F5GWD8;F5GXH6;G3V1U5;F5H6U7	Vesicle transport protein GOT1B	GOLT1B	5	2	12.3	3.8644	1.33717	1.35933	1.33588	1.38777	1.94947	1.36191	0.680974	0.859104	0.673433
A0A0A0MRR5;Q96BW1-3;Q96BW1;E9PSD7;Q96BW1-2;F8W6E9	Uracil phosphoribosyltransferase homolog	UPRT	6	4	13.2	5.928	1.5439	1.56297	1.39147	0.827052	0.875554	0.921603	0.774406	0.919515	1.14632
A0A0R4J2F6;Q12894;Q12894-2	Interferon-related developmental regulator 2	IFRD2	3	4	15.6	52.257	1.54324	1.63875	1.50308	0.922059	1.13644	1.09149	0.891251	0.89325	1.04471
Q9UBF6;Q9UBF6-4;F8WEU8;Q9UBF6-3;Q9UBF6-2	RING-box protein 2	RNF7	5	3	38.1	16.343	1.80363	1.70505	1.4853	1.03235	1.18628	1.05304	0.85131	0.815918	1.23045
G5E9P3;Q9NYS0	NF-kappa-B inhibitor-interacting Ras-like protein 1	NKIRAS1	2	4	19.8	10.916	1.15846	1.17795	1.24109	1.13471	1.24318	1.22075	0.792729	0.882854	0.918905
F8VQZ7;P50579-2;F8VRR3;F8VY03;F8VZX9	Methionine aminopeptidase 2	METAP2	5	29	59.5	59.744	1.5543	1.46934	1.39065	1.19425	1.9596	1.16136	0.811776	0.780286	1.46068
A0A087WY08;Q9UPZ6	Thrombospondin type-1 domain-containing protein 7A	THSD7A	2	4	2.6	2.3947	1.13071	1.0689	1.68537	0.937662	1.15967	0.938117	0.828314	0.826793	1.01402
H3BP18;Q9BUB4;H3BU72;H3BV89;H3BSM1	tRNA-specific adenosine deaminase 1	ADAT1	5	3	22.5	3.6559	1.12401	1.11172	1.12942	1.24707	1.28829	1.42291	0.856066	0.953242	1.12914
Q15506	Sperm surface protein Sp17	SPA17	1	3	25.2	6.891	1.07672	1.03363	1.21323	1.09477	1.17709	1.20105	0.863311	0.816423	1.178
B5MCR8;Q6NXT4-4;Q6NXT4;Q6NXT4-2;Q6NXT4-3;C9JZR9	Zinc transporter 6	SLC30A6	6	3	13.4	31.271	1.31601	1.36687	1.31241	0.74635	0.789905	0.8319	0.800064	0.814765	1.30317
Q8NBI6;A0A140T9D0;Q8NBI6-3;Q8NBI6-2;F8WEN6	Xyloside xylosyltransferase 1	XXYLT1	5	6	19.6	13.693	1.26446	1.27929	1.29847	0.831037	0.900324	0.904623	0.784894	0.794257	1.16668
Q9GZR1-2;Q9GZR1;H0Y4F4;F8W6D9;D6RG09;H0Y8Y8	Sentrin-specific protease 6	SENP6	6	8	9	16.757	1.28227	1.16666	0.972772	1.09697	1.46063	1.16882	0.913264	0.810307	1.65287
Q96EX3;A2A3F9;A2A3F8	WD repeat-containing protein 34	WDR34	3	6	13.1	12.082	1.28785	1.21745	1.56896	1.19128	1.27721	1.31073	0.788665	0.849499	1.15855
Q9BRA0;I3L3Z2	N-alpha-acetyltransferase 38, NatC auxiliary subunit	NAA38	2	5	51.2	29.58	1.40395	1.41632	1.44371	0.644545	0.899964	0.750222	0.901737	0.780286	1.41661
Q9NW75-2;Q9NW75	G patch domain-containing protein 2	GPATCH2	2	2	8	19.72	2.01177	1.93339	2.06952	0.90181	1.45163	1.0108	1.22544	0.869302	1.98759
Q14678-2;Q14678;Q5W0W2;Q5W0W3	KN motif and ankyrin repeat domain-containing protein 1	KANK1	4	5	5.5	11.835	1.64127	1.53447	2.01007	1.14291	1.33985	1.2134	0.846318	0.814895	1.09953
Q9Y2L9-2;Q9Y2L9;Q9Y2L9-3;C9J5B8	Leucine-rich repeat and calponin homology domain-containing protein 1	LRCH1	4	8	15.2	18.263	1.1726	1.19309	1.11998	0.975643	1.07834	1.03978	0.826064	0.861105	1.10086
Q8NB14-2;Q8NB14	Ubiquitin carboxyl-terminal hydrolase 38	USP38	2	3	2.8	3.8584	1.03918	0.995326	0.955165	1.04098	1.08621	1.17647	0.834015	0.845895	1.22255
C9J2C0;Q9NY65-2;Q9NY65;V9GZ17;C9K0S6;Q9H853	Tubulin alpha-8 chain	TUBA8	6	17	39	2.579	1.08902	1.16258	1.59625	0.899451	1.0088	0.983028	0.863098	0.817703	1.1273
Q13813-3;A0A0D9SF54	Spectrin alpha chain, non-erythrocytic 1	SPTAN1	2	202	72.8	5.1571	1.03084	1.02727	1.1541	1.23512	1.32731	1.35574	0.979817	0.954913	1.12745
Q9H5K3;E5RJD5	Protein O-mannose kinase	POMK	2	4	17.1	13.873	1.18847	1.25775	1.17362	1.10893	1.15736	1.253	0.831732	0.846135	1.21052
F8W1P7;P49281-5;P49281-2;P49281-3;P49281;P49281-4;F8VZL6;F8W154;F8W1C0;F8VWB0;F8W1F2	Natural resistance-associated macrophage protein 2	SLC11A2	11	3	7.3	7.9479	1.55134	1.46654	1.70379	0.84551	0.832082	1.00785	0.807016	0.809205	1.16527
O75907;A0A0A0MR74	Diacylglycerol O-acyltransferase 1	DGAT1	2	2	7.2	17.371	1.04898	1.065	1.14985	0.874183	1.00682	0.889314	0.774406	0.879142	0.950948
Q15464;Q15464-2	SH2 domain-containing adapter protein B	SHB	2	4	11.2	13.551	1.23987	1.1721	1.4178	0.971837	1.88694	0.844214	1.02666	0.907781	1.19945
E7ERZ2;F8WDV1;Q9Y535-2;Q9Y535;F8WDS5	DNA-directed RNA polymerase III subunit RPC8	POLR3H	5	2	40	6.8996	1.46587	1.39414	1.75894	1.05282	1.15575	1.1333	0.924581	0.797952	1.31663
Q8WUA8;E9PN12;E9PLG7	Tsukushin	TSKU	3	5	21.5	16.121	1.30036	1.24857	1.33675	0.877687	1.47292	0.810744	0.954472	0.91276	1.29863
Q5BKY9-2;Q5BKY9;G3XAI9;H0YH72	Protein FAM133B	FAM133B	4	3	17.7	5.4716	1.36852	1.29829	1.32669	0.798865	0.996322	0.919909	0.790411	0.816839	1.00771
Q9NRA2;Q9NRA2-2	Sialin	SLC17A5	2	3	6.9	3.167	1.09274	1.05425	1.23809	0.860921	1.0103	0.903935	0.813427	0.786314	1.26444
Q15072	Zinc finger protein OZF	ZNF146	1	3	10.6	7.8547	2.06907	2.00497	2.09463	1.15529	1.21586	1.29484	0.805004	0.892656	0.9717
Q8WV60;E5RHU2;D6RIZ0;B7Z8R2;D6RGK0;Q8WV60-3	Pentatricopeptide repeat-containing protein 2, mitochondrial	PTCD2	6	2	5.4	7.188	0.903742	0.906769	0.952715	1.12241	1.28062	1.15444	0.83235	0.819694	1.64274
P01116-2;P01116	GTPase KRas;GTPase KRas, N-terminally processed	KRAS	2	8	52.1	10.011	1.81596	1.89636	1.49996	2.14105	1.56329	3.30638	0.751079	1.19819	0.951939
Q9NXA8-4;Q9NXA8;Q9NXA8-3;Q9NXA8-2	NAD-dependent protein deacylase sirtuin-5, mitochondrial	SIRT5	4	6	41.1	14.235	1.50061	1.4368	1.27735	0.637443	0.724171	0.904934	0.687695	0.806315	0.714918
Q5BJF6-3;Q5BJF6-4;Q5BJF6-9;Q5BJF6-2;Q5BJF6;Q5BJF6-8;Q5BJF6-5;Q5BJF6-6;Q5BJF6-10;Q5BJF6-7;S4R3R9	Outer dense fiber protein 2	ODF2	11	6	8.6	15.456	1.54003	1.45585	1.44333	0.816046	1.05914	0.907845	0.805744	0.83816	1.06979
Q8TB37;F8W061;F8W0A2;Q8TB37-2	Iron-sulfur protein NUBPL	NUBPL	4	3	12.2	13.961	1.69591	1.73716	1.50094	1.10872	1.41235	1.21175	0.850391	0.913585	1.14618
O60506-4;O60506-3;B7Z645;O60506-5;H0YAA0	Heterogeneous nuclear ribonucleoprotein Q	SYNCRIP	5	30	53.7	2.9743	1.70644	1.61317	1.7823	4.41995	8.12754	1.33111	0.801853	0.838222	4.47481
K7ENL9;Q96DM3;K7EL80;K7EQJ3;K7EQ65;K7EIS6;A0A087WZD4	Uncharacterized protein C18orf8	C18orf8	7	4	9	8.5696	1.11029	1.11412	1.14486	0.923133	0.9403	1.0672	0.922589	0.890331	1.10598
Q96I23	Protein preY, mitochondrial	PYURF	1	2	26.3	9.4186	1.04587	0.991639	0.873163	0.857078	0.461472	1.41978	0.837232	0.91239	0.773385
Q9P266	Junctional protein associated with coronary artery disease	KIAA1462	1	7	6.3	13.704	1.5092	1.54319	1.71353	0.82335	0.875773	0.913165	0.851493	0.787195	1.12919
H3BMF4;Q9H2V7-3;Q9H2V7-2;Q9H2V7;H3BR82;Q9H2V7-4;H3BPQ9;Q9H2V7-5;H3BT44;H3BPT8	Protein spinster homolog 1	SPNS1	10	4	10.5	65.264	1.96907	1.91801	2.00273	1.0447	1.24223	1.03169	0.839072	0.901112	1.17279
Q9UKU7;Q9UKU7-2;Q9UKU7-3	Isobutyryl-CoA dehydrogenase, mitochondrial	ACAD8	3	3	6.7	5.489	1.57505	1.71287	1.17712	1.1465	1.19823	1.29374	0.774969	0.780286	1.21061
Q6P1X5;H0YB55;H0YC37;H0YEX2	Transcription initiation factor TFIID subunit 2	TAF2	4	7	7	15.302	1.50981	1.50816	1.28671	0.886929	1.17306	0.877854	0.816057	0.82283	1.13971
Q8TBZ6;D6R954;X6REK4	tRNA methyltransferase 10 homolog A	TRMT10A	3	6	26	20.417	1.84768	1.74669	1.73752	0.920748	1.37256	0.990857	0.890604	0.829913	1.21965
Q8TEY7-3;Q8TEY7-2;Q8TEY7;E9PQP0;E9PP47;E9PLK7	Ubiquitin carboxyl-terminal hydrolase 33	USP33	6	8	12.6	16.118	1.33387	1.26096	1.30577	1.03454	1.25627	1.02326	0.901514	0.8024	1.12604
Q13015	Protein AF1q	MLLT11	1	4	47.8	14.918	1.1354	1.1061	1.16246	0.608551	0.777162	0.657428	0.800213	0.830338	0.996027
Q8NBK3-4;Q8NBK3-5;Q8NBK3;E9PF05;Q8NBK3-2;F5GXA0;Q8NBK3-3	Sulfatase-modifying factor 1	SUMF1	7	4	14.3	31.122	1.88258	1.77968	1.91379	1.01329	1.08407	1.11731	0.788614	0.780286	1.12816
Q8TEV9-2;Q8TEV9	Smith-Magenis syndrome chromosomal region candidate gene 8 protein	SMCR8	2	3	3.4	6.0074	1.45339	1.36979	1.26523	1.07013	1.12347	1.20228	0.805193	0.91251	0.872765
A0A0C4DFW4;Q5JUR7;Q5JUS0;Q5JUR7-2	Testis-expressed sequence 30 protein	TEX30	4	4	22	9.3025	1.35555	1.28145	1.79884	1.3074	1.46112	1.37656	0.838435	0.850115	1.11553
E9PJD7;E9PQ42;Q6ZMK1-2;Q6ZMK1;Q6ZMK1-4	Cysteine and histidine-rich protein 1	CYHR1	5	4	13.9	9.665	1.55188	1.62536	1.34128	0.798924	0.978476	0.771062	0.818405	0.824119	0.889958
F8VVS7;P55211;Q5JRU8;Q5JRU2;P55211-2;P55211-4;F8VWA5;H0Y3S8;H0Y6Y2;P55211-3	Caspase;Caspase-9;Caspase-9 subunit p35;Caspase-9 subunit p10	CASP9	10	3	11.9	8.5308	1.22304	1.15618	1.61182	0.689608	0.680462	0.820129	0.795688	0.787741	1.02909
O76054-5;O76054;B3KRD8;O76054-4;Q9UDX4;F8WEE7;C9JTM4;B5MC44;Q9UDX4-3;Q9UDX4-2	SEC14-like protein 2	SEC14L2	10	5	25.6	25.753	1.45766	1.33182	1.39437	0.852119	1.66893	0.738352	0.813669	0.816473	1.25723
Q8TA86;C9J6V2	Retinitis pigmentosa 9 protein	RP9	2	4	20.4	5.8123	1.31848	1.22792	1.39271	1.96593	2.33564	2.10241	0.878426	0.858546	1.6168
C9JVP0;Q9UPW0-2;Q9UPW0;H7C1Y6;C9JXI1	Forkhead box protein J3	FOXJ3	5	4	13.1	15.046	1.6004	1.52694	1.72561	0.984804	1.05391	1.08556	0.866133	0.913863	1.02061
I3L2J0		CIC	1	7	4.1	17.714	1.70644	1.64588	1.67678	0.679097	0.969759	0.736451	0.774406	0.887638	1.00389
Q8WXI7;M0R2S7;M0QZZ9	Mucin-16	MUC16	3	4	0.4	-2	1.05215	0.994643	1.451	0.961065	1.06775	1.01849	0.634566	0.852713	0.61485
A6NKD9;G3V5D5;G3V2D7;H0YJE0	Coiled-coil domain-containing protein 85C	CCDC85C	4	5	15	13.224	1.50673	1.42437	1.16977	0.922543	0.967946	1.03708	0.871202	0.915218	1.02358
Q53LP3	Ankyrin repeat domain-containing protein SOWAHC	SOWAHC	1	8	21.3	72.688	2.05684	1.9124	1.84857	0.830347	0.82258	1.29332	0.774406	0.904684	1.01105
S4R360;J3KPP0;S4R2Z7;Q9Y6G3	39S ribosomal protein L42, mitochondrial	MRPL42	4	3	42.2	61.362	1.58149	1.50521	1.42718	0.593317	0.569742	0.721983	0.845817	0.789131	0.96938
Q9P1Z2-2;Q9P1Z2-3;Q9P1Z2;Q9P1Z2-4;H3BRW8	Calcium-binding and coiled-coil domain-containing protein 1	CALCOCO1	5	3	4.6	3.5347	1.25168	1.18326	1.83579	0.734913	0.784453	0.817922	0.834416	0.780286	1.27082
Q8TEP8-3;H0Y966;A0A0A0MR42;K7ENP4;Q8TEP8;K7ELX0;Q8TEP8-2;H0Y9P3;K7EPA2	Centrosomal protein of 192 kDa	CEP192	9	7	3.9	11.226	1.6573	1.58122	1.3423	1.12932	1.14295	1.31326	0.877322	0.923623	1.22338
P42684-4;P42684-7;P42684-10;P42684-5;P42684-2;P42684-6;P42684-3;P42684;P42684-8	Abelson tyrosine-protein kinase 2	ABL2	9	8	8.9	17.004	1.79645	1.69826	1.59232	1.03169	1.1449	1.09471	0.842093	0.800697	1.11723
K7EKI0;Q92817;A8MZ36	Envoplakin	EVPL	3	10	5.6	21.566	1.68731	1.59508	1.82881	0.678141	0.87504	0.697512	0.814946	0.786682	1.17645
Q9HAJ7-2;Q9HAJ7-3;Q9HAJ7	Histone deacetylase complex subunit SAP30L	SAP30L	3	2	11.7	2.4121	1.60728	1.57703	1.3686	0.984763	1.08173	1.05647	0.811349	0.773717	1.00556
K7EIG1;Q9Y5I4-2		CLUH	2	55	54.8	5.1505	1.79206	1.65482	1.54345	1.05985	1.21689	1.24224	0.890068	0.903414	1.05855
Q9NVP2;K7ES22;K7ELW9	Histone chaperone ASF1B	ASF1B	3	3	28.2	14.174	1.42241	1.37229	1.4112	0.85031	0.955141	0.890231	0.839025	0.801334	0.996612
Q8N302;Q8N302-3	Angiogenic factor with G patch and FHA domains 1	AGGF1	2	4	5.5	11.407	1.71198	1.6184	1.9288	0.904383	1.2402	0.897797	0.774406	0.81848	1.09145
Q96DF8;F8WEF8	Protein DGCR14	DGCR14	2	7	21.2	19.31	1.84777	1.73104	1.4739	1.08313	1.20325	1.14796	0.860638	0.828355	1.02542
Q03164-2;Q03164;Q03164-3;E9PR05;H7C5W4;H7BYJ6	Histone-lysine N-methyltransferase 2A;MLL cleavage product N320;MLL cleavage product C180	KMT2A	6	11	3.5	25.18	1.25171	1.18329	1.17381	1.29107	1.48669	1.31369	0.844302	0.842934	1.28493
Q96EC8;B1AV70;Q96EC8-2	Protein YIPF6	YIPF6	3	3	12.7	13.049	1.42004	1.34242	1.42487	0.989195	1.08472	1.06318	0.846966	0.780286	1.30156
A0A140TA45;A0A140TA40;A0A0A0MTG1;A0A140T8Y0;A0A0G2JIA5;A0A140TA36;A0A140TA35;Q5ST30-3;Q5ST30;Q5ST30-4;B7ZL25;B4E0K6;A0A0G2JL52;Q5ST30-2;B7ZCJ6	Valine--tRNA ligase, mitochondrial	VARS2	15	6	7.5	9.9821	1.57455	1.48848	1.55065	0.490615	0.545318	0.65245	0.809236	0.823948	1.00695
Q5T7W0-4;Q5T7W0;B5MDS3;Q5T7W0-2;B1ALC2;Q5T7W0-3	Zinc finger protein 618	ZNF618	6	5	6.2	9.716	1.47185	1.37383	1.26887	0.989498	1.04278	1.10756	0.805475	0.841123	1.01131
Q92871	Phosphomannomutase 1	PMM1	1	7	23.7	16.398	1.35164	1.32347	1.53997	1.04088	1.19739	1.06037	0.915999	0.887992	1.13374
Q03188;H0Y8J2;Q03188-2;H0Y9W1	Centromere protein C	CENPC	4	9	11.9	19.459	1.63103	1.54188	2.07605	1.28461	1.38494	1.40541	0.81606	0.890323	1.35868
O00560-2;G5EA09	Syntenin-1	SDCBP	2	12	65.3	1.916	1.25693	1.18822	1.35542	0.865672	1.39487	0.862994	0.866384	0.780286	1.46823
A6ZKI3;Q9BWD3;Q17RB0	Protein FAM127A;Protein FAM127B	FAM127A;FAM127B	3	3	28.3	7.0619	1.30228	1.58056	1.22745	1.11025	1.33594	1.18084	0.82009	0.865453	0.976445
K7ERG6;E5RGH0;K7EJG2;E9PN20;B4E159;D6RGC2;A0A087WTY0;A0A075B7G4;Q7Z3I0;Q8TB69;B4DXR9;Q8IYB9	Zinc finger protein 519;Zinc finger protein 732;Zinc finger protein 595	ZNF519;ZNF721;ZNF595;ZNF732;DKFZp313E1411	12	2	46	7.472	0.858243	0.849619	0.973809	0.964739	0.970244	1.12826	0.794489	0.819063	1.04527
Q8N129;A0A0J9YYJ0	Protein canopy homolog 4	CNPY4	2	4	26.6	137.8	1.51787	1.4565	1.57521	0.864683	0.971712	0.904836	0.845128	0.780286	1.26035
C9JQB1;C9J9V6;A0A0C4DG91;O75414;O75414-2;C9J1J2	Nucleoside diphosphate kinase;Nucleoside diphosphate kinase 6	NME6	6	4	30.5	8.9192	1.5633	1.61126	1.9345	1.10091	1.20835	1.18208	0.794816	0.80689	1.08205
Q8N573-2;Q8N573-5;Q8N573-8;Q8N573;H0YC07;Q8N573-3;Q8N573-7;Q8N573-4;Q8N573-6;E5RFD1;C9JY63;E5RII8;E9PLW2	Oxidation resistance protein 1	OXR1	13	9	15.1	49.084	1.61363	1.58271	1.47999	0.92859	1.25608	0.948953	1.02299	0.920121	1.25123
Q9UBT6-3;Q9UBT6;Q9UBT6-8;D6RAI7;D6RDX9;D6R9M8;Q9UBT6-6;Q9UBT6-2;Q9UBT6-5	DNA polymerase kappa	POLK	9	4	6.1	7.2482	1.39117	1.31513	1.7555	0.921137	1.13848	0.957332	0.869756	0.780286	1.37691
A6PW57;Q99755-2;Q99755-4;Q99755-3;Q99755;A6PW58;A2A5X0	Phosphatidylinositol 4-phosphate 5-kinase type-1 alpha	PIP5K1A	7	6	12	3.7252	1.35751	1.2833	1.39643	1.08531	1.13024	1.22888	0.88228	0.872744	1.05783
O15431	High affinity copper uptake protein 1	SLC31A1	1	2	15.8	9.4807	1.93866	1.8327	1.59821	0.834478	2.7335	1.01561	0.783485	1.51816	0.781751
J3KPH8;Q8WUI4-3;Q8WUI4-4;Q8WUI4;Q8WUI4-7;Q8WUI4-6;Q8WUI4-5;Q8WUI4-8;Q8WUI4-10;C9J102;C9JNI4;F8VWY3;C9JBC2;C9JVZ1;C9JF80;C9JAH2;C9JEB6;C9JGF5;C9JZ79;A0A087WYQ4;Q8WUI4-9;Q8WUI4-2	Histone deacetylase;Histone deacetylase 7	HDAC7	22	9	12.3	65.35	0.736728	0.707707	0.74255	1.46497	1.8975	1.5466	2.01159	0.780286	4.63676
Q969W9-3;Q969W9-2;Q969W9;A2A2F4	Protein TMEPAI	PMEPA1	4	4	34.2	84.009	1.97641	2.01906	2.02525	1.03013	1.45157	1.15368	0.888461	0.858525	1.06686
P24468;P24468-3;P24468-2;F1DAL9;P10589;H3BTC2	COUP transcription factor 2;COUP transcription factor 1	NR2F2;NR2F1	6	6	13.5	9.8404	1.24125	1.15904	1.18913	1.01269	1.11343	1.08535	0.835334	0.789925	1.26692
O94864-2;O94864;O94864-4	STAGA complex 65 subunit gamma	SUPT7L	3	5	12.6	7.9306	1.36231	1.28785	1.2735	0.949508	0.984523	1.0796	0.79795	0.893256	0.868937
Q9UBS0;E9PQF6;G3V2F1;Q9UBS0-2	Ribosomal protein S6 kinase beta-2	RPS6KB2	4	5	15.8	30.79	1.39868	1.32223	1.4851	0.909602	0.956068	1.02076	0.808112	0.843197	1.12241
Q8N6S5	ADP-ribosylation factor-like protein 6-interacting protein 6	ARL6IP6	1	3	21.2	46.125	1.6016	1.51405	1.61611	0.738009	0.938979	0.804747	0.897658	0.834119	1.17172
Q9H1C4;E9PNE5	Protein unc-93 homolog B1	UNC93B1	2	3	6.9	16.722	1.26541	1.19624	1.40799	1.07569	1.34009	1.06844	0.805617	0.84609	1.32224
E7EW32;Q7L1V2-2;Q7L1V2;H3BUX9	Vacuolar fusion protein MON1 homolog B	MON1B	4	7	23.1	36.06	1.10389	1.1766	1.4028	0.84106	0.875289	0.953252	0.833349	0.908546	1.08266
O96017-13;O96017-4;O96017;O96017-9;H0Y820;O96017-12;B7ZBF2;H0Y4V6;B7ZBF6;O96017-8;O96017-7;A0A087X102;B7ZBF7;O96017-3;O96017-11	Serine/threonine-protein kinase Chk2	CHEK2	15	4	17.7	10.298	1.39243	1.28552	1.16725	1.00964	1.34277	0.967176	0.793252	0.837495	1.13028
Q86T03;Q86T03-2;G3V5T5;H0YJ90	Type 1 phosphatidylinositol 4,5-bisphosphate 4-phosphatase	TMEM55B	4	4	19.9	17.973	1.37694	1.30697	1.61017	1.12403	1.25731	1.18233	0.876262	0.827208	1.17382
Q96RY7;Q96RY7-2;I3L0Y8	Intraflagellar transport protein 140 homolog	IFT140	3	8	6.2	14.547	1.51255	1.42799	1.32501	0.907946	0.991578	0.980075	0.849153	0.868997	0.967291
Q6AI12	Ankyrin repeat domain-containing protein 40	ANKRD40	1	5	18.2	19.885	1.468	1.45048	1.34285	1.03917	1.05921	1.2006	0.848475	0.849142	1.18949
Q92581-2;Q92581-3;Q92581;A0A1B0GW29;A0A1B0GV11;A0A0D9SGH0;A0A0D9SFM4	Sodium/hydrogen exchanger 6	SLC9A6	7	5	8.6	15.042	1.55231	1.46746	1.30973	0.807384	1.15078	0.900855	0.861545	0.806497	1.35846
Q8N8R7;E9PRK7	ARL14 effector protein	ARL14EP	2	4	21.5	8.3168	1.44666	1.36758	1.13937	0.617077	0.56936	0.795483	0.743514	0.796547	0.819591
Q9NYJ8;A0A1B0GV57;Q9NYJ8-2;U3KQ62;U3KQR0	TGF-beta-activated kinase 1 and MAP3K7-binding protein 2	TAB2	5	7	13.3	17.295	1.62071	1.57331	1.42257	1.06816	1.19477	1.12359	0.781117	0.806116	1.10494
H0Y599;Q8N1I0-2;Q8N1I0;Q8N1I0-3;F5GXW1;H0Y7H7;C9J7D9;Q8N1I0-4	Dedicator of cytokinesis protein 4	DOCK4	8	9	5	24.296	1.74674	1.65126	1.63276	0.882115	0.889183	1.02951	0.912602	0.873435	1.0873
O60333-3	Kinesin-like protein KIF1B	KIF1B	1	18	19.1	44.463	1.41162	1.34263	1.55373	0.952529	1.08186	0.984851	0.855763	0.837885	1.06931
O75063;X6RH03	Glycosaminoglycan xylosylkinase	FAM20B	2	6	19.6	17.3	1.2744	1.29387	1.05574	0.936293	1.08468	0.945904	0.875616	0.84003	1.20744
J3KNS1;Q9UPW5-2;Q9UPW5;Q9UPW5-3;A0A1B0GVQ2;J3KQF5;A0A1C7CYX3;Q96MI9-2;Q96MI9-3;Q96MI9	Cytosolic carboxypeptidase 1	AGTPBP1	10	7	7.4	29.635	1.33626	1.36426	1.45014	0.950262	1.06667	0.995654	0.827648	0.780286	1.08568
Q9HAW7-2;Q9HAW7;B5MCT4;P19224-2;Q9HAW9-2;Q9HAW8-2;O60656-2;P19224-3;P22309-2;P35504-2;P35503-3;P22310-2;Q9HAW9;Q9HAW8;O60656;P19224;P22309;P35504;P35503;P22310;H0Y8D7	UDP-glucuronosyltransferase 1-7;UDP-glucuronosyltransferase 1-6;UDP-glucuronosyltransferase 1-8;UDP-glucuronosyltransferase 1-10;UDP-glucuronosyltransferase 1-9;UDP-glucuronosyltransferase 1-1;UDP-glucuronosyltransferase 1-5;UDP-glucuronosyltransferase 1-3;UDP-glucuronosyltransferase 1-4	UGT1A7;UGT1A6;UGT1A8;UGT1A10;UGT1A9;UGT1A1;UGT1A5;UGT1A3;UGT1A4	21	3	10.4	14.906	1.38121	1.43318	1.43766	1.47287	2.05002	1.39278	0.918877	0.838869	1.64404
B3KVZ3;Q9H3R5;H0Y9E6;D6RBJ6	Centromere protein H	CENPH	4	6	28.9	13.912	0.884557	0.836207	1.2855	0.939334	1.00926	1.03126	0.944521	0.847999	1.2131
Q6ZUT9;G3V1S3;Q6ZUT9-2;Q6ZUT9-4;H0YGE5;Q6ZUT9-3;F5H4A0;H0YDV6	DENN domain-containing protein 5B	DENND5B	8	9	8.8	12.888	1.47772	1.39695	1.74261	1.19809	1.42014	1.2825	0.820297	0.841233	1.1665
O15121	Sphingolipid delta(4)-desaturase DES1	DEGS1	1	4	15.8	16.11	1.40337	1.32666	1.43276	0.897744	0.960313	0.990035	0.854125	0.844429	0.980561
Q9NWZ8;H7BYE2	Gem-associated protein 8	GEMIN8	2	4	20.7	7.6064	1.2644	1.24951	1.3098	0.852705	0.943079	0.908116	0.833392	0.794988	1.05715
A0A088AWN8;Q9UHQ1-4;Q9UHQ1-3;Q9UHQ1;Q9UHQ1-2;E7EP87;J3KTG5;J3KS48;J3KT43;E9PH27	Nuclear prelamin A recognition factor	NARF	10	4	5.8	8.0633	1.17606	1.20301	1.20281	1.14618	1.16454	1.32813	0.931151	0.780286	1.30729
Q969V5	Mitochondrial ubiquitin ligase activator of NFKB 1	MUL1	1	6	23	15.483	1.40991	1.46181	1.35463	1.00534	1.29616	1.04609	0.90513	0.780286	1.5393
Q9H9A7;A0A0A0MSU3	RecQ-mediated genome instability protein 1	RMI1	2	8	17.3	21.06	1.35305	1.42648	1.00106	0.927756	1.37906	1.0169	0.976767	0.896821	1.19995
A6NJ78;A0A0U1RR76;P0C7V9;A6NJ78-2;A6NJ78-4;A0A0U1RRF2;B5MC64;A0A0U1RR64;A0A0U1RRD2;F8WD83;A6NJ78-3	Probable methyltransferase-like protein 15;Putative methyltransferase-like protein 15P1	METTL15;METTL15P1	11	4	13.8	38.501	1.32903	1.25639	1.27284	0.822631	1.13455	1.00288	0.943195	0.780286	1.56041
O60353-2;O60353;G5EA13	Frizzled-6	FZD6	3	3	4.2	6.693	1.96017	1.85303	1.58013	0.868477	0.931439	0.955225	0.867066	0.849575	1.02403
Q9UNL4-8;Q9UNL4-3;Q9UNL4-4;Q9UNL4-7;Q9UNL4-5;Q9UNL4-6;Q9UNL4-2;Q9UNL4	Inhibitor of growth protein 4	ING4	8	4	21.8	7.3617	1.24401	1.17601	1.24495	0.762306	0.850969	0.937018	0.956766	0.911618	1.34412
Q8WYL5;Q8WYL5-2;Q8WYL5-5;Q8WYL5-4;F8VS18;H0YHR3;F8W1D9;Q8WYL5-3	Protein phosphatase Slingshot homolog 1	SSH1	8	10	15.2	112.94	1.31172	1.24002	1.3051	0.99953	1.85365	0.955124	1.13092	0.857541	2.05681
Q9H3U5-3;Q9H3U5;Q9H3U5-5;Q9H3U5-6;H7C5U3;H7C593;Q9H3U5-2;Q9H3U5-4	Major facilitator superfamily domain-containing protein 1	MFSD1	8	2	5.4	7.0311	1.78397	1.68646	1.73723	1.02011	1.12422	1.20034	0.837634	0.818674	1.1198
Q9H6S1;C9JVK8;Q9H6S1-3;Q9H6S1-5;Q9H6S1-4;C9JGA2	5-azacytidine-induced protein 2	AZI2	6	7	20.9	16.593	1.68751	1.62761	1.61935	0.745742	0.816565	0.802763	0.838585	0.82119	0.987676
Q15853-2;Q15853;M0QXT0;Q15853-4;Q15853-3;M0QYU7;B4DLJ1;M0R1C6;H0YD59;M0QY46;E9PME6;B1AQP1;P22415-2;P22415	Upstream stimulatory factor 2	USF2	14	7	20.7	17.226	1.49953	1.63438	1.51554	1.0106	1.0637	1.13256	0.803862	0.819317	0.994846
Q9BVS5;F8WDR2;H7C2E8	tRNA (adenine(58)-N(1))-methyltransferase, mitochondrial	TRMT61B	3	5	14.5	21.664	1.41099	1.50227	1.38472	1.02261	1.1788	1.17169	0.774406	0.821809	1.04096
Q8IVT5-2;Q8IVT5;A8MY87;A0A0A0MQW1;Q8IVT5-4;Q8IVT5-3;E9PB13;Q6VAB6-2;Q6VAB6	Kinase suppressor of Ras 1	KSR1	9	4	4.3	12.305	1.60851	1.758	1.60713	1.02825	0.992966	1.24542	0.82493	1.48089	0.995952
P62633-2;P62633;P62633-7;P62633-5;P62633-6;D6RAT4	Cellular nucleic acid-binding protein	CNBP	6	12	70	43.275	3.29265	3.13713	2.9832	1.02047	1.14923	1.06532	0.730826	0.825326	0.817301
Q7KYR7;Q7KYR7-3;Q7KYR7-5;Q7KYR7-1;Q7KYR7-6;Q7KYR7-4;C9JAJ6;H7BYC3;C9IY66;Q8WVV5-3;Q8WVV5-2;Q8WVV5	Butyrophilin subfamily 2 member A1	BTN2A1	12	5	13.7	9.291	1.69656	1.67861	1.57669	0.87784	0.990838	0.91408	0.865628	0.852587	1.04996
Q7L8J4;Q7L8J4-2	SH3 domain-binding protein 5-like	SH3BP5L	2	4	13.5	30.189	1.50736	1.53513	1.65596	0.823877	1.02518	0.86559	0.81137	0.780286	1.29099
Q8N108-17;Q8N108;Q8N108-13;Q8N108-12;Q8N108-19;Q8N108-16;Q8N108-14;Q8N108-18;Q8N108-15	Mesoderm induction early response protein 1	MIER1	9	6	11.1	12.537	1.99019	1.8814	1.87092	0.789273	0.97281	0.888258	0.877502	0.803413	1.26336
Q9Y3C4-2;Q9Y3C4;Q9Y3C4-3	EKC/KEOPS complex subunit TPRKB	TPRKB	3	3	38	14.331	1.04629	0.989099	1.09933	1.73138	1.62911	2.14174	0.777771	0.910987	1.1324
Q9NTJ4-3;Q9NTJ4-2;Q9NTJ4;Q9NTJ4-4;H3BMJ3;H3BUW3;H3BQH9;B4DH23;H3BRV3;H3BQJ2;H3BRI3;A0A0C4DGU9	Alpha-mannosidase 2C1	MAN2C1	12	5	5.5	8.4868	0.660622	0.651518	1.07612	1.03032	1.14221	1.14426	0.815186	0.829473	1.42478
E9PLF1;E9PHN7;E9PHN6;F6XZQ7;P28161-2;P28161;H3BQT3;E7EWW9;Q03013-3	Glutathione S-transferase Mu 2	GSTM2	9	4	33.3	7.2732	1.35641	1.38449	1.21308	0.868234	1.12075	0.850059	0.793215	0.806252	0.903044
Q8N442	Translation factor GUF1, mitochondrial	GUF1	1	4	8.5	10.843	1.49773	1.42982	1.36703	2.02615	1.77709	2.64121	0.774406	0.807034	1.45186
Q9Y597;H0Y566;Q9Y597-3;H0Y5P8	BTB/POZ domain-containing protein KCTD3	KCTD3	4	6	10.4	11.862	1.23841	1.31412	1.39922	1.10977	1.28712	1.11964	0.795893	0.870519	1.19881
Q76M96;Q76M96-2;H7C5K4	Coiled-coil domain-containing protein 80	CCDC80	3	10	12.6	66.516	1.29512	1.28632	1.19156	1.88801	6.36788	1.10273	1.70621	0.984898	4.18418
O95628-8;O95628-4;O95628-9;O95628-10;O95628-5;O95628-3;O95628-2;O95628;O95628-7;O95628-6	CCR4-NOT transcription complex subunit 4	CNOT4	10	5	10	19.467	1.17505	1.11082	1.05295	0.498493	0.633183	0.579392	0.915334	0.767549	1.1888
P56181	NADH dehydrogenase [ubiquinone] flavoprotein 3, mitochondrial	NDUFV3	1	3	28.7	6.3443	1.12771	1.06606	1.08674	0.798488	1.22666	0.886378	0.851377	0.869513	1.02278
Q9HCE0-2;Q9HCE0;K7EPN4;K7EM87	Ectopic P granules protein 5 homolog	EPG5	4	8	4.7	11.815	1.48277	1.40172	1.52816	0.969172	1.07861	1.02515	0.935672	0.780286	1.52239
Q9Y2Y1	DNA-directed RNA polymerase III subunit RPC10	POLR3K	1	2	34.3	17.001	1.64909	1.56584	1.79091	1.09282	1.26007	1.13492	0.832243	0.853415	0.997183
Q5SXM8;Q5SXM7	DNL-type zinc finger protein	DNLZ	2	3	20.8	7.7301	1.90167	1.79772	1.70756	1.21157	1.29387	1.33836	0.777656	0.841148	1.08382
Q7Z7A3	Cytoplasmic tRNA 2-thiolation protein 1	CTU1	1	4	21	16.071	1.49136	1.40104	1.28752	1.00586	1.20766	0.984355	0.872124	0.780286	1.49808
Q9Y3R5-2;Q9Y3R5	Protein dopey-2	DOPEY2	2	5	2.5	4.1134	1.93704	1.85437	1.55923	0.687982	0.900829	0.775931	0.880585	0.830199	1.13329
Q96QE3;A0A075B754;Q96QE3-2	ATPase family AAA domain-containing protein 5	ATAD5	3	11	7.6	13.824	1.19215	1.17317	1.15018	0.978829	1.39039	1.13559	0.827032	0.862319	1.10278
C9JYS5;Q9NYZ1;J3QL63;J3QL47;A0A0A6YYB9;J3KS67;Q96ET8-2;Q96ET8-3;Q96ET8;C9JPH1;K7ENL4;E5RIS5;I3L376;E5RGC5;K7EK95	Golgi apparatus membrane protein TVP23 homolog;Golgi apparatus membrane protein TVP23 homolog B;Golgi apparatus membrane protein TVP23 homolog C	TVP23C;TVP23B;TVP23C-CDRT4	15	5	29.8	46.902	1.1766	1.11228	1.16609	0.965238	1.02073	1.07675	0.948079	0.996776	1.06921
C9JME2;Q9Y4F1;Q9Y4F1-2;A0A1B0GV68;M0QYB0;Q9Y4F1-3;M0QXT1	FERM, RhoGEF and pleckstrin domain-containing protein 1	FARP1	7	7	6.6	23.635	1.60746	1.62783	1.69006	0.851364	1.1625	1.04393	0.870867	0.814539	1.01383
Q00973-2;Q00973;H0YI57;B4DSP5	Beta-1,4 N-acetylgalactosaminyltransferase 1	B4GALNT1	4	5	11.5	9.9661	1.80981	1.732	1.79332	0.947259	0.966871	1.09301	0.882355	0.800185	1.26033
I6L894;Q01484-5;Q01484-2;Q01484;B7Z651;A0A0U1RQN6;E9PHW9;D6RHE1;H0Y931;H0Y8Y2;E9PCH6;Q01484-7	Ankyrin-2	ANK2	12	4	1	2.6859	1.28062	1.20853	1.19302	1.50286	1.54053	1.72728	0.889967	0.87435	1.57749
Q05D32-2;Q05D32;H0YMH7;H0YNU2;H0YNW9	CTD small phosphatase-like protein 2	CTDSPL2	5	8	18.8	18.148	1.65821	1.7235	1.54704	0.995459	1.07364	1.08862	0.879764	0.863903	1.15324
Q8NC44;H7C3D5;C9JIF3	Protein FAM134A	FAM134A	3	4	14.2	84.979	1.97953	1.94567	1.88491	0.706154	0.706457	0.82973	0.886534	0.794658	1.2575
Q9BXP2;C9JBD8;Q9BXP2-2;Q9BXP2-3;Q9BXP2-4;C9JMQ7;C9J0I5	Solute carrier family 12 member 9	SLC12A9	7	8	11.2	17.765	1.37157	1.40499	1.27165	1.10888	1.18383	1.22531	0.838746	0.840663	1.21292
Q15583-4;Q15583-2;Q15583-3;Q15583;F8VUY0;F8VVS9;F8VYL4;F8VW34;F8VX54;F8VZH2;F8VWK5;J3KS32;F8VXG3;U3KQS0;F8W1J9;H0YKN5;Q9GZN2;U3KQB5;A0A0A6YYL0;Q9GZN2-2	Homeobox protein TGIF1	TGIF1	20	6	30.6	13.814	1.31567	1.24376	1.39467	1.30066	1.60586	1.21076	0.9175	0.810401	1.60838
Q9NRG4;Q9NRG4-2;B0R0U3	N-lysine methyltransferase SMYD2	SMYD2	3	11	28.9	29.59	1.26289	1.19386	1.35174	0.829493	0.975065	0.872365	0.774406	0.782546	1.06802
Q96RF0-2;Q96RF0-3;Q96RF0	Sorting nexin-18	SNX18	3	4	6.7	8.3609	1.37525	1.30008	1.36805	0.589814	0.952908	0.641741	0.867429	0.834726	1.37947
Q9NX00	Transmembrane protein 160	TMEM160	1	5	26.6	12.797	1.00497	0.950037	1.25894	1.08005	1.18711	1.15794	0.885934	0.841451	1.18341
Q8IWT0;D3DPQ2;A0A087X0V4;A8K0B5;Q8IWT0-2;A0A087WW18;H7C3R6	Protein archease	ZBTB8OS	7	3	20.4	10.514	2.02735	1.89204	1.60633	0.713106	0.931616	0.727858	0.750071	0.772876	0.883976
F5GZ90;Q9NZJ0;Q9NZJ0-2	Denticleless protein homolog	DTL	3	7	10.2	30.653	1.10626	1.1692	1.17307	1.03724	1.03377	1.22283	0.870658	0.875439	1.15965
Q13541	Eukaryotic translation initiation factor 4E-binding protein 1	EIF4EBP1	1	3	33.1	23.521	1.38677	1.31097	1.65928	3.97409	6.85015	2.87675	2.37851	0.858167	4.7732
Q6UVJ0	Spindle assembly abnormal protein 6 homolog	SASS6	1	7	12.3	12.274	1.689	1.64583	1.70706	1.14297	1.52248	1.06724	0.994398	0.896874	1.42024
Q5U5X0;D6R994	Complex III assembly factor LYRM7	LYRM7	2	4	24	8.5199	1.21303	1.14672	1.33716	1.66465	1.72576	1.89303	0.774406	1.17163	1.13823
Q96PQ7-5;Q96PQ7-4;Q96PQ7-6;Q96PQ7;Q96PQ7-2;Q96PQ7-3;H0Y9Y5;Q9C0H6;Q9C0H6-2	Kelch-like protein 5;Kelch-like protein 4	KLHL5;KLHL4	9	4	5.6	5.8737	1.64509	1.55517	1.42027	0.90369	0.967829	1.0564	0.83668	0.870325	1.02929
A0A0G2JPT5;O75943-2;O75943;A0A0G2JNH5;A0A0G2JP78;O75943-3;O75943-4;D6RHU1;H0Y9J8;D6RAW6	Cell cycle checkpoint protein RAD17	RAD17	10	3	5.6	3.8131	1.17532	1.11108	1.05527	1.08658	1.17193	1.18826	0.797136	0.811789	1.12953
E9PKV8;Q8N5M4;E7EST3;Q8N5M4-2;H0YDR3	Tetratricopeptide repeat protein 9C	TTC9C	5	3	21.4	8.6909	1.0087	1.02521	1.03029	1.11503	1.0811	1.34602	0.87154	0.880941	1.28708
Q9NSG2;Q9NSG2-3;Q9NSG2-2;A0A1B0GUP7;A0A1B0GV14	Uncharacterized protein C1orf112	C1orf112	5	7	10.2	17.607	1.10637	1.04589	1.67646	0.992782	1.12081	1.05233	0.830021	0.819475	1.3087
J3KNV5;Q75QN2-2;Q75QN2;H0YBS1;E5RIN8;E5RG48;H0YC12;H0YBQ1;E5RJL5;E5RJF0;E5RH10	Integrator complex subunit 8	INTS8	11	7	10	11.203	1.22174	1.1851	1.05597	1.00301	1.16636	1.05456	0.879294	0.862152	1.09279
Q08380;K7ESM3;K7EKQ5;K7EP36;K7ERZ6;K7EJD3;K7ES75;K7EN99;K7EQT9;K7EJY8	Galectin-3-binding protein	LGALS3BP	10	9	22.2	18.058	1.31451	1.24265	1.14291	0.579349	0.585598	0.67448	0.819259	0.843207	0.817693
Q8WUN7;Q9HAC8	Ubiquitin domain-containing protein 2;Ubiquitin domain-containing protein 1	UBTD2;UBTD1	2	5	28.2	7.9949	1.82827	1.72834	1.32474	1.03032	1.06374	1.17626	0.791545	0.815968	1.01478
H0Y870;H0Y861;Q8TDQ4;Q5SSC2;Q9H0R3;H0Y8D0;H7C5C5;Q9H0R3-2	Transmembrane protein 222	TMEM222	8	4	40.8	29.405	1.21533	1.16711	1.16158	0.984725	1.03375	1.10639	0.797282	0.846864	1.27231
Q5VV42;Q5VV42-2	Threonylcarbamoyladenosine tRNA methylthiotransferase	CDKAL1	2	8	15.7	13.379	1.48247	1.40144	1.80389	0.879672	1.02962	0.915993	0.842306	0.886421	1.0811
Q8TEH3;Q8TEH3-7;Q8TEH3-6;Q8TEH3-2;A0A0A0MS48;Q8TEH3-3;Q8TEH3-5;Q8TEH3-4	DENN domain-containing protein 1A	DENND1A	8	7	8	18.353	1.35774	1.28353	1.18082	1.24875	1.31961	1.39398	0.796464	0.884355	1.03299
Q96CF2	Charged multivesicular body protein 4c	CHMP4C	1	6	24.9	20.036	1.27373	1.20411	1.22556	1.20551	1.35516	1.39856	0.857406	0.844989	1.35805
P49441;C9J173;B8ZZF6;E7ET59;E7EUX4;E7ENF2;C9J128;C9J2Z6;C9J2N5	Inositol polyphosphate 1-phosphatase	INPP1	9	6	17	10.353	1.87697	1.71846	1.52557	1.0331	1.51509	0.949175	0.9549	0.942212	1.1723
Q6ZT12;Q6ZT12-4;H0Y3K2;H7C481;H7BZD8;Q6ZT12-2;E9PFB9;Q5T9S5-2	E3 ubiquitin-protein ligase UBR3	UBR3	8	10	7	22.099	1.66821	1.66189	1.69699	1.14178	1.28115	1.20006	0.892086	0.811738	1.43767
Q9UHG0;Q9UHG0-2;H0Y784	Doublecortin domain-containing protein 2	DCDC2	3	6	17.9	27.893	0.957855	0.993183	0.849236	1.14045	1.48069	0.985913	0.835175	0.801162	1.54348
Q9BY49;B4DJS2;Q9BY49-2	Peroxisomal trans-2-enoyl-CoA reductase	PECR	3	3	8.9	6.6717	0.813721	0.769243	1.18093	0.886938	0.944853	0.982185	0.791117	0.813315	1.14376
Q96KM6	Zinc finger protein 512B	ZNF512B	1	5	7.6	5.0792	1.35042	1.27661	1.25773	0.729544	0.86336	0.736196	0.838047	0.848317	1.05725
Q7Z3E2;H0Y7V5	Coiled-coil domain-containing protein 186	CCDC186	2	5	6.6	8.8938	1.63367	1.54437	1.59968	0.932161	1.13324	0.937532	0.811086	0.794761	1.23902
E9PCX8;C9JHU5;C9JUW5		TNS3	3	38	42.6	30.095	1.08934	1.0298	1.0924	1.03857	0.974208	1.28787	0.774406	0.839171	1.0891
P56282-2;P56282-3;P56282	DNA polymerase epsilon subunit 2	POLE2	3	2	4.2	1.9218	0.905115	0.862669	0.985165	1.28107	1.20619	1.58388	0.820109	0.926862	1.19478
E5RHK8;Q9UQ16-2;Q9UQ16-3;Q9UQ16;Q9UQ16-4;Q9UQ16-5;E5RIK2	Dynamin-3	DNM3	7	13	18.5	-2	1.33748	1.27471	1.40665	0.822528	0.833165	0.981652	0.820813	0.780286	1.31462
F5H148;H3BMT1;Q9NYV6;Q9NYV6-3;Q9NYV6-2;Q9NYV6-4;A6NIE6	RNA polymerase I-specific transcription initiation factor RRN3	RRN3	7	6	14.2	22.504	1.47842	1.39761	1.31254	1.05745	1.20911	1.12305	0.888169	0.820359	1.21622
O43542;G3V3H9;G3V399;G3V3C8;G3V3Q2;G3V5K0;G3V2L7;G3V2P3	DNA repair protein XRCC3	XRCC3	8	11	41	38.056	1.85666	1.75517	2.25367	1.17749	1.32744	1.26443	0.834761	0.831445	1.22454
Q8IXW5-2;Q8IXW5	Putative RNA polymerase II subunit B1 CTD phosphatase RPAP2	RPAP2	2	4	8.6	20.744	2.2021	2.22957	2.24519	1.00479	1.10721	1.07876	0.825147	0.84507	1.26684
Q6P9B9	Integrator complex subunit 5	INTS5	1	4	4.3	7.6387	1.41415	1.40244	1.44878	0.953334	1.01524	1.05607	0.831816	0.855471	1.1572
Q7Z6I8;Q7Z6I8-2;H0YAE0	UPF0461 protein C5orf24	C5orf24	3	5	36.2	22.514	1.12211	1.06652	1.40264	0.789232	0.708049	1.01231	0.843106	0.780286	1.35775
Q9NX01;H3BUL8;H3BN11	Thioredoxin-like protein 4B	TXNL4B	3	4	32.9	10.111	1.49767	1.5039	1.5972	0.767383	0.824521	0.939173	0.779816	0.81714	1.10631
Q8TAD8	Smad nuclear-interacting protein 1	SNIP1	1	4	17.4	51.198	1.25036	1.17924	1.2498	0.941509	1.17398	1.10851	0.790114	0.829334	1.28047
Q9HAU4;J3QQM4;J3QRY2	E3 ubiquitin-protein ligase SMURF2	SMURF2	3	8	12.7	19.648	1.71148	1.62441	1.76245	0.830457	1.39275	0.795322	0.814859	0.808511	0.974966
A0A1B0GVW3;F5H7N0;P28472-4;P28472-3;P28472-2;P28472;A0A1B0GU30;D6REM0;E7EV50;P47870-3;P47870-4;P47870-1;P18505;P47870	Gamma-aminobutyric acid receptor subunit beta-3	GABRB3	14	5	15	15.668	1.20519	1.13931	1.21815	1.14533	1.39499	1.13878	0.793523	0.908194	0.993232
Q4LDG9;G3V2M0;Q4LDG9-2;Q4LDG9-3;G3V5I4;H0YM28;G3V424	Dynein light chain 1, axonemal	DNAL1	7	3	16.8	4.2795	1.15489	1.18458	1.19436	0.919585	1.0079	0.988878	0.83577	0.87439	0.988708
Q13948;Q13948-2;P39880-9;Q13948-10;Q13948-9	Protein CASP;Homeobox protein cut-like 1	CUX1	5	28	43.5	6.923	1.55626	1.53599	1.60201	0.731129	0.947666	0.81904	0.851676	0.896947	1.05766
Q92574-2;Q92574	Hamartin	TSC1	2	6	7.2	27.31	1.9637	1.78899	1.53783	0.817467	0.896328	0.878695	0.805588	0.800886	1.08499
Q9P0J7;C9J3I2;C9JSW5	E3 ubiquitin-protein ligase KCMF1	KCMF1	3	10	42	135.32	1.54539	1.48934	1.53996	0.305674	0.79434	0.387133	1.02717	0.728455	1.52799
E9PM75;Q9NTG7;E9PK80;Q9NTG7-2;E9PN58;E9PNA0	NAD-dependent protein deacetylase sirtuin-3, mitochondrial	SIRT3	6	6	19.7	15.948	1.17096	1.2216	1.39078	1.03899	1.15155	1.10397	0.838561	0.886354	1.15959
Q8N490-2	Probable hydrolase PNKD	PNKD	1	3	30.3	30.114	1.45474	1.37522	1.56708	1.32328	2.01411	1.3887	0.846345	0.84453	1.1658
Q9NVH6-7;Q9NVH6;Q9NVH6-8;Q9NVH6-4;Q9NVH6-6;Q9NVH6-2;Q9NVH6-5;Q9NVH6-3	Trimethyllysine dioxygenase, mitochondrial	TMLHE	8	4	9.3	5.2447	1.03501	1.026	1.14389	0.92564	1.03088	0.978353	0.82463	0.816389	1.2903
H7BZQ3;A0A087WXV6;Q96G74-2;Q96G74-3;Q96G74-5;Q96G74;Q96G74-4	OTU domain-containing protein 5	OTUD5	7	4	12.4	19.739	1.61567	1.52736	1.54313	0.888093	1.0626	0.978917	0.898286	0.88034	1.11381
Q96AE4-2;C9JSZ1	Far upstream element-binding protein 1	FUBP1	2	36	56.4	18.545	1.53215	1.4484	1.43621	1.34102	1.5192	1.3906	1.20891	0.793148	1.94921
Q14657	EKC/KEOPS complex subunit LAGE3	LAGE3	1	5	42	80.787	1.16033	1.18326	1.18237	0.957072	0.989426	1.09126	0.861852	0.883111	1.05495
P42568-2;P42568;B1APT5	Protein AF-9	MLLT3	3	4	8.7	9.2878	1.53461	1.50721	1.51545	0.90763	1.13504	1.02862	0.848947	0.810982	1.18494
Q8NAF0	Zinc finger protein 579	ZNF579	1	4	12.6	9.3679	1.4232	1.34541	1.22785	0.930657	1.03121	0.989136	0.915689	0.828858	1.30098
P47224	Guanine nucleotide exchange factor MSS4	RABIF	1	4	45.5	14.468	1.74451	1.65501	1.27331	1.28287	1.12053	1.67715	0.981791	0.758638	1.43015
Q9Y3E2	BolA-like protein 1	BOLA1	1	3	29.9	9.4534	1.58589	1.50226	1.83381	1.04978	1.14225	1.13757	0.83464	0.864623	1.12023
Q8N3Z6;X6R4A7;Q8N3Z6-2	Zinc finger CCHC domain-containing protein 7	ZCCHC7	3	4	7.7	8.8086	1.30135	1.33441	1.22543	0.505749	0.832848	0.590097	0.813745	0.85422	0.91841
O14544;J3KTM7	Suppressor of cytokine signaling 6	SOCS6	2	5	14.8	13.46	1.60872	1.52078	1.38576	0.939297	0.973918	1.06801	0.806485	0.886758	1.19223
Q00013-2;Q00013-3;Q00013;A8MTH1;C9JB34;C9J9J4	55 kDa erythrocyte membrane protein	MPP1	6	5	15.6	10.767	1.08481	1.14704	1.42637	1.16607	1.36459	1.24373	0.898195	0.841366	1.2634
Q15172;Q15172-2	Serine/threonine-protein phosphatase 2A 56 kDa regulatory subunit alpha isoform	PPP2R5A	2	5	14.6	17.867	1.25431	1.18575	1.34811	0.900698	0.908058	1.05105	0.825483	0.839914	1.16653
Q99640-3;Q99640;B4DZM6;Q99640-4;A6NHV6;Q99640-2;I3L1H7;I3L4K3;I3L3P0;I3L136	Membrane-associated tyrosine- and threonine-specific cdc2-inhibitory kinase	PKMYT1	10	5	14.3	27.168	1.71771	1.57799	1.61638	0.959938	1.03898	1.04598	0.80031	0.852182	0.952763
Q8TD49;Q9H1A3-2;Q9H1A3;H3BM54;H3BN86;H3BQD2;H3BPE9	Methyltransferase-like protein 9	PAP1;METTL9	7	4	16	8.9973	2.60246	2.37804	2.5194	1.14752	1.23823	1.25431	0.824744	0.780286	1.08015
Q86X95;Q86X95-2;H3BLY3	Corepressor interacting with RBPJ 1	CIR1	3	6	12.9	9.0098	1.63795	1.54842	1.59009	0.76897	0.792358	0.899822	0.879331	0.875871	1.21921
Q8TDJ6;Q8TDJ6-3;Q8TDJ6-2;H0YLM8	DmX-like protein 2	DMXL2	4	9	3.4	12.634	1.6596	1.54754	1.37667	1.17762	1.20568	1.35499	0.80342	0.823498	1.51818
Q00587-2;Q00587;B0QYC6;B0QYC7;B0QYC8	Cdc42 effector protein 1	CDC42EP1	5	4	10.9	5.882	1.59231	1.51388	1.51973	1.18825	1.34393	1.23447	0.774406	0.819521	1.10974
A5PLN9-2;A5PLN9-4;A5PLN9;A5PLN9-5;A5PLN9-7;D6RB83	Trafficking protein particle complex subunit 13	TRAPPC13	6	4	11.4	13.533	1.43916	1.3605	1.33335	1.12846	1.1816	1.27107	0.867953	0.925957	1.09665
Q96A19	Coiled-coil domain-containing protein 102A	CCDC102A	1	6	15.5	28.091	1.96403	1.85668	2.16752	0.960519	1.37559	0.885733	1.21147	0.780286	2.06605
H0YM90;A0A0D9SFP6;Q16288-2;Q16288-5;Q16288-3;Q16288-4;Q16288;B7Z7U4	Tyrosine-protein kinase receptor;NT-3 growth factor receptor	NTRK3	8	4	7	12.941	1.69462	1.70219	1.66768	1.10475	1.30848	1.08624	0.921554	0.844369	1.27528
B9A057;Q86WW8	Cytochrome c oxidase assembly factor 5	COA5	2	3	56.2	12.611	1.17917	1.11472	1.06141	0.692839	0.801461	0.787659	0.859245	0.780286	1.20446
O95625;C9J2L2	Zinc finger and BTB domain-containing protein 11	ZBTB11	2	6	8	28.45	1.34635	1.32552	1.50845	0.819036	0.680816	1.14708	0.921624	0.892151	1.25558
Q16585;H0YA15;H0Y8J3;Q16585-2	Beta-sarcoglycan	SGCB	4	2	7.5	3.4552	1.40747	1.33054	1.48221	1.11262	1.16139	1.25698	0.774406	0.936248	1.17167
Q5JNW7;A0A140T998;X5D2R7;P28062-2;P28062	Proteasome subunit beta type;Proteasome subunit beta type-8	PSMB8;PSM8	5	7	42.9	59.421	1.48253	1.40149	1.35471	1.59169	1.68225	1.77656	0.890522	0.821564	1.78633
Q3KQV9;Q3KQV9-2;A0A087X226	UDP-N-acetylhexosamine pyrophosphorylase-like protein 1	UAP1L1	3	7	15.6	8.365	1.99032	1.71477	1.69134	0.88694	0.989136	0.961691	0.798379	0.780286	1.17967
P02452	Collagen alpha-1(I) chain	COL1A1	1	4	3.1	5.5942	1.40243	1.37693	1.70897	0.542731	1.09724	0.652169	0.925564	0.788075	2.33328
P31321;H7BYW5;C9JSK5;C9J4C2;C9IZL8;C9JR00	cAMP-dependent protein kinase type I-beta regulatory subunit	PRKAR1B	6	9	21.3	25.618	1.86724	1.85877	1.8585	0.770133	0.90702	0.770433	0.834031	0.792409	1.21959
B7WPE2;Q32P44;G3V195;G3V1D0;H0Y3M3;Q32P44-2;C9J6V3;E9PJV5;E9PSB4;H7C355;Q32P44-3	Echinoderm microtubule-associated protein-like 3	EML3	11	5	6.9	20.57	1.20967	1.14355	1.46107	1.30524	1.45381	1.37938	0.878504	0.885666	1.49633
Q9Y4J8-12;Q9Y4J8-16;Q9Y4J8-5;Q9Y4J8-4;Q9Y4J8-3;Q9Y4J8-13;Q9Y4J8-2;Q9Y4J8-14;Q9Y4J8-15;Q9Y4J8;K7EMN1;K7ENJ7;K7ERH7;K7EJ84;K7ERZ2;M0R021;M0QZ28;E9PEY4;E7EVB6;Q9Y4J8-8;Q9Y4J8-9;Q9Y4J8-7;Q9Y4J8-6;Q9Y4J8-10;Q9Y4J8-11;O60941-6;O60941-3;O60941-5;O60941-2;O60941-4;O60941-7;O60941	Dystrobrevin alpha;Dystrobrevin;Dystrobrevin beta	DTNA;DTNB	32	2	5.3	2.3469	1.42747	1.34944	1.29735	0.968641	1.05615	1.11222	0.827576	0.826217	1.11401
P48553	Trafficking protein particle complex subunit 10	TRAPPC10	1	2	1.4	2.1729	1.22416	1.31665	1.57843	0.819372	0.900063	0.918076	0.881444	0.89586	1.00169
Q9NPI6-2;Q9NPI6;A0A087WT55;A0A087WVE6;A0A087WXD0	mRNA-decapping enzyme 1A	DCP1A	5	7	16	24.366	1.59543	1.50822	1.34573	0.727022	0.758931	0.821318	0.812799	0.817014	1.05205
Q8WVN8-4;Q8WVN8;Q8WVN8-2;Q8WVN8-3;E9PHD0;H3BN94;H3BV95	Ubiquitin-conjugating enzyme E2 Q2	UBE2Q2	7	7	22.6	7.6332	2.02215	1.91162	2.11773	1.00019	1.00372	1.17199	0.835527	0.905807	0.986977
Q96A00;A0A0B4J2A3;K7EJB8;Q96A00-2;K7EMN0	Protein phosphatase 1 regulatory subunit 14A	PPP1R14A	5	3	23.1	7.3528	1.36438	1.26381	1.35463	1.06902	1.42815	1.07613	0.843319	0.811403	1.08863
Q8WU10-2;Q8WU10;H0YGU0;B4DEW4	Pyridine nucleotide-disulfide oxidoreductase domain-containing protein 1	PYROXD1	4	5	15.2	8.3729	1.45985	1.38006	1.19735	0.853154	0.918673	0.934548	0.793509	0.780286	1.07512
Q96K37;H7C1I0;Q96K37-2;C9JK45	Solute carrier family 35 member E1	SLC35E1	4	4	13.7	16.173	1.32815	1.32552	1.38834	0.643145	0.730139	0.758119	0.774406	0.930238	1.00628
Q9P2G1;H7C2V2	Ankyrin repeat and IBR domain-containing protein 1	ANKIB1	2	6	8.9	20.183	1.41265	1.38061	1.4222	1.31568	1.72625	1.43725	0.822989	0.789581	1.08487
A0A087WXD1;Q96T83	Sodium/hydrogen exchanger;Sodium/hydrogen exchanger 7	SLC9A7	2	5	8.5	28.543	2.05253	1.93144	1.73085	1.03651	1.22304	1.0897	0.865714	0.888105	1.01433
Q96HD1;Q96HD1-2;F8WBY3	Cysteine-rich with EGF-like domain protein 1	CRELD1	3	4	8.3	7.5841	1.88475	1.89459	1.45353	1.19965	1.27192	1.3348	0.794497	0.78247	1.21489
Q7Z6M4;B4DFP7;C9JNJ7;B4DKD5;H7C316;C9JX74;B5MBW3;E7EW93;H7C1N9	Transcription termination factor 4, mitochondrial;mTERF domain-containing protein 2 processed	MTERF4	9	6	19.7	18.875	1.24299	1.17504	0.969647	1.65705	1.81247	1.78579	0.849643	0.871083	1.73216
P07093-2;P07093-3;P07093;C9JN98	Glia-derived nexin	SERPINE2	4	9	19.1	13.25	1.05343	1.03663	1.07194	1.40035	2.42139	1.3623	0.774406	1.15795	1.13102
F8VWT9;J3KPF0;Q9Y4D8-2;Q9Y4D8-4;Q9Y4D8;Q9Y4D8-3;Q9Y4D8-5	Probable E3 ubiquitin-protein ligase HECTD4	HECTD4	7	5	1.4	4.6838	1.18308	1.11841	1.31371	0.87856	0.974815	0.932376	0.985061	0.914842	1.31503
Q5THJ4-2;Q5THJ4;H3BLS7	Vacuolar protein sorting-associated protein 13D	VPS13D	3	5	1.6	3.836	1.46334	1.38335	1.57717	1.03238	1.13446	1.10711	0.768261	0.861207	0.902802
P07996;P07996-2;A8MZG1	Thrombospondin-1	THBS1	3	29	28.7	36.84	1.24957	1.18127	1.1092	0.895859	1.01943	0.924238	0.895225	0.810461	1.49002
A0A0A0MQS0;F8W9L8;A8MW92-4;A8MW92;A8MUE8;A8MXR8;A8MW92-2;E9PM57;E5RK91;H0YC05;A0A0D9SG14	PHD finger protein 20-like protein 1	PHF20L1	11	9	9.6	21.505	1.29357	1.22286	1.22977	0.768133	0.817799	0.883305	0.83913	0.720796	1.07401
Q12893	Transmembrane protein 115	TMEM115	1	4	17.4	22.004	1.292	1.22138	1.31293	0.616211	0.825852	0.696397	0.843377	0.791256	1.33185
Q9NV35	Probable 8-oxo-dGTP diphosphatase NUDT15	NUDT15	1	7	50	30.767	1.29956	1.35793	1.36733	0.838557	0.968121	0.97685	0.814744	0.780286	1.12955
H3BS02;O14874-2;O14874-3;O14874;H3BTL2	[3-methyl-2-oxobutanoate dehydrogenase [lipoamide]] kinase, mitochondrial	BCKDK	5	4	23	18.778	1.30091	1.2298	1.28103	0.91582	1.15313	0.997975	1.0057	0.801578	1.47162
Q8IZV5;E5RK48	Retinol dehydrogenase 10	RDH10	2	5	15.2	11.875	1.42917	1.39009	1.17798	0.827121	0.898441	0.897901	0.774406	0.865851	1.2081
Q9H490-2;Q9H490	Phosphatidylinositol glycan anchor biosynthesis class U protein	PIGU	2	2	4.8	5.5398	1.30425	1.327	1.24351	0.936708	1.08715	0.94425	0.861898	0.817479	1.2355
Q06547-2;Q06547;F5H7I4;H0YNZ0;H0YMZ5;Q5SZG2;Q8TAK5	GA-binding protein subunit beta-1	GABPB1	7	5	9.4	11.465	1.17449	1.21849	1.302	0.998381	1.05558	1.13766	0.897104	0.903244	1.21464
A0A087WVA8;Q8IWB9;Q8IWB9-2;J3KRZ8	Testis-expressed sequence 2 protein	TEX2	4	4	2.8	3.6828	1.00909	0.948755	1.09815	0.887943	1.01714	0.909074	0.811538	0.868781	0.952037
O14944	Proepiregulin;Epiregulin	EREG	1	2	11.2	3.8753	1.67444	1.80592	2.13913	1.08665	1.31392	1.04579	0.900469	0.816909	1.0721
Q9UJY4;H3BMM6;H3BPI3;I3L2C4;I3L263	ADP-ribosylation factor-binding protein GGA2	GGA2	5	9	17.9	18.105	1.49609	1.40346	1.32611	1.11975	1.33072	1.15625	0.831944	0.861348	1.11542
O15037;G3V3G3	Protein KHNYN	KHNYN	2	6	10.8	13.347	1.96084	1.85366	1.73726	0.793813	0.945484	0.876138	0.911086	0.780286	1.41794
Q9H840	Gem-associated protein 7	GEMIN7	1	3	34.4	15.83	1.76236	1.70145	1.82465	0.934392	1.06521	0.961978	0.976987	0.825944	1.27638
Q96EV8;A6NFV8;Q96EV8-2;D6RCT8;A0A087WYP9;Q96EV8-3;D6RJC6;D6RID1;D6RAR7	Dysbindin	DTNBP1	9	5	17.1	9.3257	1.32385	1.30831	1.36388	1.00061	1.12796	1.04344	0.822008	0.833479	1.12824
Q9NVF7;Q9NVF7-2;B4E0H5	F-box only protein 28	FBXO28	3	8	25.8	30.12	1.81031	1.71218	2.12539	0.917351	0.973461	1.01982	0.801636	0.809483	1.08972
A0A0C4DGE4;A0A0J9YW33;Q13277-2;Q13277-3;Q13277	Syntaxin-3	STX3	5	4	18.6	8.0953	2.19276	2.0615	2.18046	0.946426	1.04742	1.00721	0.786303	0.785943	1.08881
E9PN81;Q8TDP1-2;Q8TDP1;H0YE52;H0YCP5;H0YEF3;E9PKP0	Ribonuclease H2 subunit C	RNASEH2C	7	5	27.1	27.917	1.33923	1.26603	1.42664	0.769878	0.858775	0.812296	0.774406	0.825558	1.12805
G3V4A5;A0A087WYL7;O75586;O75586-2;O75586-3	Mediator of RNA polymerase II transcription subunit 6	MED6	5	3	12.4	4.9284	1.19512	1.1298	1.36614	0.956808	1.10294	0.972369	0.861293	0.826765	1.04598
Q8IY95-2;Q8IY95;D6RAZ6	Transmembrane protein 192	TMEM192	3	3	13.5	12.709	2.10024	2.15021	1.61026	0.866921	1.01637	0.927735	0.801748	0.785173	1.1037
Q9H6Q4;Q9H6Q4-3;Q9H6Q4-2;H3BSH2;B4DEE7	Cytosolic Fe-S cluster assembly factor NARFL	NARFL	5	6	19.3	33.749	1.16939	1.20938	1.03079	0.920608	1.23322	0.973863	0.827426	0.861168	1.28494
O76095-2;O76095	Protein JTB	JTB	2	2	17.1	9.6088	1.23272	1.15442	1.19904	1.47489	1.85258	1.62406	0.774406	0.782615	1.2686
Q96GD0	Pyridoxal phosphate phosphatase	PDXP	1	4	15.5	9.2522	1.62408	1.60454	1.3552	1.21949	1.35284	1.29447	0.836511	0.8208	1.19234
O15234;J3KSY7;K7EQ38	Protein CASC3	CASC3	3	8	11.9	18.373	1.33952	1.27285	1.21573	0.859155	0.947499	0.92195	0.923248	1.02595	0.990059
Q86SX6	Glutaredoxin-related protein 5, mitochondrial	GLRX5	1	3	28	59.262	1.1246	1.16504	1.1881	0.911666	0.915454	1.06767	0.80802	0.843678	0.933215
E7ET40;P00749-2;P00749;S4R3G7	Urokinase-type plasminogen activator;Urokinase-type plasminogen activator long chain A;Urokinase-type plasminogen activator short chain A;Urokinase-type plasminogen activator chain B	PLAU	4	5	14.7	10.111	1.35342	1.33614	1.30425	0.865325	1.12378	1.00707	0.818554	0.792737	1.1593
H3BM67;H3BUP2;H3BUN4;O60936;O60936-3;O60936-1;J3QLT7;H3BQJ5	Nucleolar protein 3	NOL3	8	4	54.3	40.445	2.27852	2.3076	2.50721	1.06093	1.10175	1.20453	0.853126	0.871369	1.15702
H0YD93;Q8WXA3-2;Q8WXA3-3;Q8WXA3;Q8WXA3-5;Q8WXA3-4;X6R3F0;Q5TC51	RUN and FYVE domain-containing protein 2	RUFY2	8	9	13.5	14.741	1.29808	1.31543	1.58084	0.820399	0.901535	0.889798	0.747277	0.826886	0.885239
H0YA61;F6VZ39;Q9H0Z9-2;Q9BX46;Q9H0Z9;A6NG75;H0Y8S7;Q9BX46-5;Q9BX46-2	RNA-binding protein 38;RNA-binding protein 24	RBM24;RBM38	9	5	42.5	10.173	2.11693	2.00121	1.40942	0.911503	1.03313	0.944656	0.906853	0.881614	1.16585
Q5TCQ9-4;Q5TCQ9;Q5TCQ9-3;Q5TCQ9-2	Membrane-associated guanylate kinase, WW and PDZ domain-containing protein 3	MAGI3	4	10	7.8	14.709	1.48456	1.40341	2.24252	0.837052	0.989156	0.859789	0.862185	0.860693	1.11027
F8W057;Q9GZN1;F8VP72;F8W043;F8W0Q1;Q9GZN1-2;F8VRL1;F8VSD1;G3V1Y1	Actin-related protein 6	ACTR6	9	3	9	8.3049	1.21631	1.14982	1.30743	0.956334	1.02655	1.05093	0.853442	0.90762	1.00765
Q9P2K3-4;Q9P2K3;Q9P2K3-3;Q9P2K3-2;E9PQE5;E9PR63;E9PPC5;H0YF22	REST corepressor 3	RCOR3	8	10	23.8	13.105	1.37481	1.31664	1.32295	1.10756	1.22927	1.17503	0.873614	0.817173	1.35696
Q96GC9;K7EL93;K7EL74;K7ENU2;K7EK01;K7EMI0;K7ELS2;K7EL46;K7EPE7;Q96GC9-2	Vacuole membrane protein 1	VMP1	10	3	13.1	7.189	1.82423	1.72451	1.4879	1.07597	1.47889	1.12139	0.876617	0.784933	1.53474
Q9NZC3;H3BNA5;H3BU22;H3BRL5	Glycerophosphodiester phosphodiesterase 1	GDE1	4	3	10	12.373	1.5239	1.4406	1.45374	0.713377	0.76314	0.78667	0.838984	0.789078	1.28779
Q8WUD6;F8W1B3;Q8WUD6-2	Cholinephosphotransferase 1	CHPT1	3	3	9.6	9.1414	1.49687	1.49568	1.38443	1.12851	1.15428	1.29964	0.791077	0.864259	1.15083
Q96DE5;A0A087WUN5	Anaphase-promoting complex subunit 16	ANAPC16	2	5	80.9	45.057	1.62868	1.58	1.79357	1.0537	1.40104	1.10643	0.931893	0.897901	1.44816
Q99081;Q99081-3;F5GY10;B4DGI9;Q99081-4;Q99081-2;B4DZP2;H0YNP8;H0YNQ5;A0A1B0GW91;A0A1B0GWD5;A0A1B0GVB8;H3BPJ7;A0A1B0GVR6;H3BTP3;E9PH57;P15884-16;P15884-8;P15884-6;P15884-2;P15884-9;P15884-15;P15884-7;P15884-11;P15884-5;P15884-4;P15884-10;P15884-14;P15884-13;P15884-12;P15884;P15884-3;K7EPS2;K7EKB9;K7ERZ7;A0A0D9SG78	Transcription factor 12	TCF12	36	8	17.6	27.693	1.40271	1.4072	1.33328	0.998026	1.13983	1.05228	0.880767	0.945573	1.17928
Q9HBM1;C9JW94	Kinetochore protein Spc25	SPC25	2	5	27.2	13.039	1.54869	1.43525	1.36768	0.694573	0.735186	0.774103	0.806918	0.780286	1.14414
Q9Y3A3-3;Q9Y3A3;Q9Y3A3-2;B4DM50;F8W8B0;F8WAQ8	MOB-like protein phocein	MOB4	6	9	55.9	2.7874	1.24528	1.28259	1.35259	0.817494	0.879806	0.895975	0.774406	0.860925	0.955612
O75110;O75110-2;A0A0A0MR22	Probable phospholipid-transporting ATPase IIA;Phospholipid-transporting ATPase	ATP9A	3	10	10.4	31.134	1.56565	1.48007	1.45331	0.953706	1.05141	1.01919	0.889124	0.847961	1.35196
O00308;O00308-2;O00308-3;O00308-4;H3BPJ8;H3BRX8;H3BS79	NEDD4-like E3 ubiquitin-protein ligase WWP2	WWP2	7	10	13.8	12.739	1.53646	1.45247	1.43588	0.824669	0.92206	0.868116	0.86621	0.829069	1.18366
O95295	SNARE-associated protein Snapin	SNAPIN	1	5	47.1	32.481	0.981979	1.18085	1.09668	0.995357	1.04669	1.11648	0.816715	0.813389	1.19748
O76070;F8W754	Gamma-synuclein	SNCG	2	5	46.5	9.4245	1.29372	1.31115	1.2015	0.479196	0.588454	0.572385	0.854598	0.853174	1.23864
Q8TBP6	Solute carrier family 25 member 40	SLC25A40	1	4	14.2	7.5056	1.42577	1.34783	1.39137	1.03523	1.10879	1.14019	0.900317	0.891443	1.1928
P12109;A0A087X0S5	Collagen alpha-1(VI) chain	COL6A1	2	7	7.4	10.452	1.59498	1.5078	1.3698	1.09814	1.45995	1.09445	0.932605	0.798239	1.53216
Q15527	Surfeit locus protein 2	SURF2	1	6	27.3	18.802	1.61396	1.59878	1.57331	1.10021	1.33976	1.09895	0.909238	0.974542	1.08508
P07902;G3V3U5;G3V223;F2Z2X9;G3V4G9;P07902-2;H0YJL3	Galactose-1-phosphate uridylyltransferase	GALT	7	9	30.6	31.792	1.60017	1.5127	1.38845	0.551834	0.780527	0.667568	0.949642	0.780286	1.5461
Q9HC07;V9GY93;Q9HC07-2;D6RBL0;D6RD79	Transmembrane protein 165	TMEM165	5	5	21.9	37.629	1.24173	1.2246	1.19243	1.46944	1.93959	1.66317	1.22012	0.780286	3.03601
P54707;P54707-2	Potassium-transporting ATPase alpha chain 2	ATP12A	2	6	4.3	-2	1.39984	1.32332	1.34163	1.19032	1.35549	1.22701	0.814135	0.874079	1.0427
A0A0J9YXM6;Q562E7-4;Q562E7;Q562E7-3;I3L1G2;Q562E7-6;Q562E7-5;K7ELV8;C9JD20;I3L3U7;C9JCF9;E9PDG3;Q562E7-2	WD repeat-containing protein 81	WDR81	13	8	7.7	60.204	1.4589	1.37915	1.65271	1.28265	1.70471	1.4161	0.886983	0.852477	1.39615
Q9Y4P8-4;Q9Y4P8;Q9Y4P8-3;Q9Y4P8-2;Q9Y4P8-5;Q9Y4P8-6	WD repeat domain phosphoinositide-interacting protein 2	WIPI2	6	5	20	39.749	1.51167	1.42904	1.51165	1.08893	1.09607	1.27253	0.844099	0.823133	1.22105
O75143-2;O75143;O75143-5;O75143-3;E9PPR2;J9JIF6;O75143-4;H0YEM7;J3QLH7;J3QR16;A0A1B0GXJ3;J3KST9;J3QR83;J3QRL1;J3KRU6	Autophagy-related protein 13	ATG13	15	6	18.5	13.157	1.65514	1.56467	1.76243	1.05126	1.17201	1.10985	0.93801	0.844042	1.24403
Q9NWB7;C9JB84;F8WBM2	Intraflagellar transport protein 57 homolog	IFT57	3	8	23.1	20.85	1.37177	1.43714	1.3221	1.14489	1.28078	1.26074	0.813121	0.888021	1.12438
A0A0D9SGC1;E7EW20;Q9UM54-4;Q9UM54-1;Q9UM54;Q9UM54-5;Q9UM54-2;Q5JVM0	Unconventional myosin-VI	MYO6	8	38	29.7	3.0374	1.3363	1.37146	1.42208	0.647763	0.748053	0.702178	0.774406	0.898898	0.972554
A0A0A0MRE6;O94967-2;O94967;O94967-3;O94967-4;E9PKZ6;E9PR96	WD repeat-containing protein 47	WDR47	7	3	3.2	18.521	1.1209	1.24425	1.15913	1.20474	1.3975	1.23076	0.854844	0.888848	0.970694
Q2TBE0;H0YE03;H7C3G7;Q2TBE0-3;Q2TBE0-2	CWF19-like protein 2	CWF19L2	5	6	7	9.0963	1.46058	1.46763	1.58507	0.93433	0.962296	1.06911	0.804797	0.851959	0.901336
Q6ZSJ8	Uncharacterized protein C1orf122	C1orf122	1	2	22.7	5.9541	2.44074	2.0834	2.10268	1.01729	1.02843	1.18415	0.860703	0.843632	1.10112
Q5VWJ9;H0Y496	Sorting nexin-30	SNX30	2	4	9.2	8.2557	2.20914	1.99424	1.39539	0.995926	1.05796	1.106	0.798803	0.801477	1.14625
A0A087WU07;Q5TGZ0;Q5TGZ0-2;R4GNA1;R4GMM1;R4GMY4	MICOS complex subunit MIC10	MINOS1;MINOS1-NBL1	6	4	77.4	25.545	1.47754	1.39678	0.624107	1.07328	1.16957	1.16122	0.851898	0.84424	1.1819
Q9H6K4;Q9H6K4-2;B4DK77	Optic atrophy 3 protein	OPA3	3	5	35.2	7.4215	1.29804	1.22708	1.16767	0.717951	0.911396	0.774131	0.798701	0.817625	1.03002
Q5SW96	Low density lipoprotein receptor adapter protein 1	LDLRAP1	1	4	14.9	10.793	1.55666	1.50243	1.49891	1.1775	1.23123	1.35042	0.837231	0.814255	1.30419
P20336;S4R3Q3	Ras-related protein Rab-3A	RAB3A	2	4	22.7	20.576	1.52231	1.62052	1.67817	1.19173	1.27955	1.30928	0.829267	0.829299	1.0737
Q8IYS0;F8WCA8;B4DF12;C9J7B8;E9PHT3;Q8IYS0-2	GRAM domain-containing protein 1C	GRAMD1C	6	2	2.3	1.8198	1.21794	1.26314	1.20742	1.11024	1.11177	1.30344	0.871649	0.800834	1.27438
Q9Y291;C9JBY7	28S ribosomal protein S33, mitochondrial	MRPS33	2	3	28.3	5.9868	1.19617	1.16713	2.00167	0.867727	0.866825	1.02091	0.830177	0.840322	1.01624
Q9H425-3;Q9H425;Q9H425-2;E5RFY9;E5RI90	Uncharacterized protein C1orf198	C1orf198	5	7	28.4	14.882	1.79247	1.75729	1.51946	0.888066	1.02045	0.905893	0.877773	0.96017	1.17215
Q5JVS0;Q5JVS0-2	Intracellular hyaluronan-binding protein 4	HABP4	2	6	16.7	24.065	1.55513	1.47012	1.75643	0.957861	1.05622	1.05337	0.806848	0.82904	1.02574
O14521-2;O14521;H0YD96;H0YD41;G3V173;E9PK73;H3BRW5;O14521-4	Succinate dehydrogenase [ubiquinone] cytochrome b small subunit, mitochondrial	SDHD	8	2	14.2	4.2523	0.810382	0.79149	0.823579	2.15798	2.10299	2.88103	0.757717	1.06975	0.886044
Q5PSV4-2;Q5PSV4;H0YHD0	Breast cancer metastasis-suppressor 1-like protein	BRMS1L	3	4	19.6	5.868	1.48347	1.37059	1.38291	0.972549	1.1944	1.07704	0.872122	0.97019	1.22583
A0A1B0GW73;H3BNF1;A0A1B0GTV3;A0A0S2Z5D0;H3BUV4;A0A1B0GUD2;H3BUT1;A0A1B0GTU6;Q9NWW5;A0A1B0GU90;H3BRN7;H3BTY4;Q9NWW5-2	Ceroid-lipofuscinosis neuronal protein 6	CLN6	13	2	41.6	14.609	1.3082	1.271	1.30054	0.926862	1.95783	0.925664	0.881889	0.891627	1.23198
Q9H9L4-4;H0YIQ8;F8VXI8;F8VX10;Q9H9L4;F8VP38;F8VRX7;H0YHH4;H0YID1;F8VUX5	KAT8 regulatory NSL complex subunit 2	KANSL2	10	4	25.8	5.2927	1.39543	1.28995	1.36618	1.06371	1.22243	1.12649	0.788398	0.81141	1.21924
J3KQA0;P21579;O00445-2;O00445;Q8N9I0	Synaptotagmin-1	SYT1	5	4	9.1	4.3195	1.21535	1.14892	1.184	0.801372	0.967405	0.834953	0.831368	0.822485	1.24436
O75394	39S ribosomal protein L33, mitochondrial	MRPL33	1	2	38.5	18.224	1.12009	1.06438	1.14523	0.944228	0.900556	1.15541	0.93475	0.839975	1.30478
Q13393-2;Q13393;Q13393-4;C9IY79;Q13393-3;F8WBV7;H7C0L3	Phospholipase D1	PLD1	7	7	9.3	10.897	1.72642	1.63205	1.51837	0.846081	0.905133	0.932975	0.82872	0.819233	1.17822
P41212;H0YG25	Transcription factor ETV6	ETV6	2	4	9.7	11.293	1.45033	1.36723	1.41886	0.809687	0.889428	0.868633	0.819851	0.851816	1.04456
Q2T9J0-2;Q2T9J0	Peroxisomal leader peptide-processing protease;Peroxisomal leader peptide-processing protease, 15 kDa form;Peroxisomal leader peptide-processing protease, 45 kDa form	TYSND1	2	5	17.1	63.084	1.49296	1.48414	1.28667	1.19948	1.29179	1.31372	0.774406	0.836842	1.04306
A0A0U1RR63;P60484;P60484-2;A0A087X033;A0A087WT17;P60484-3	Phosphatidylinositol 3,4,5-trisphosphate 3-phosphatase and dual-specificity protein phosphatase PTEN	PTEN	6	5	10.1	15.315	2.16663	2.11814	1.45845	0.958397	1.0922	1.02579	0.835573	0.802578	1.31758
O95613-2;O95613	Pericentrin	PCNT	2	11	4	27.352	1.76399	1.66757	1.82801	1.13367	1.35924	1.1553	0.826079	0.835345	1.09061
Q96BZ9;Q96BZ9-3	TBC1 domain family member 20	TBC1D20	2	6	19.1	19.234	1.5279	1.50063	1.5245	1.29124	1.46851	1.33302	0.876962	0.90492	1.23462
P23610	Factor VIII intron 22 protein	F8A1	1	3	12.7	12.712	1.32109	1.29631	1.40609	1.06808	1.26981	1.04522	0.774406	0.839725	1.68792
Q08AE8-2;Q08AE8;J3KNG6;Q08AE8-3;Q08AE8-5	Protein spire homolog 1	SPIRE1	5	3	5.4	11.504	1.31859	1.2764	1.89699	0.820137	0.858727	0.926931	0.843127	0.82362	1.06399
Q8WUK0;Q8WUK0-2;E9PQM0;Q8WUK0-3	Phosphatidylglycerophosphatase and protein-tyrosine phosphatase 1	PTPMT1	4	5	24.9	10.212	1.16341	1.12793	1.09045	0.852539	0.929176	0.922238	0.863803	0.892438	1.29361
J3QT87;Q96SW2-2;Q96SW2;J3QT51	Protein cereblon	CRBN	4	5	11.7	9.6446	1.00532	0.950366	1.07307	0.907385	0.960421	1.07722	0.774406	0.840773	0.961743
Q6FGG4;O95167;S4R3I5;H7C0D7;H7C2R1;A8MVM8;S4R3T6;A8MYJ8	NADH dehydrogenase [ubiquinone] 1 alpha subcomplex subunit 3	NDUFA3	8	4	50	39.403	0.831906	0.786434	0.711985	0.898328	0.979107	0.971743	0.818967	0.858904	1.04701
E7EWV1;Q5H8A4-2;Q5H8A4;E7EM50;D6RFE8;Q5H8A4-5;Q5H8A4-4;Q5H8A4-6;Q5H8A4-3;D6R9J9	GPI ethanolamine phosphate transferase 2	PIGG	10	5	6.8	21.777	1.8267	1.6586	1.60982	0.884943	0.986781	0.96901	0.774406	0.890295	1.06491
Q9P0B6	Coiled-coil domain-containing protein 167	CCDC167	1	2	15.5	1.5411	0.966906	0.914055	0.998313	0.669694	0.795687	0.718038	0.873841	0.752544	1.17883
B5MBX0;Q96FF9	Sororin	CDCA5	2	5	22.1	19.948	1.04104	1.04995	1.47715	1.11294	1.04091	1.38328	0.774406	0.840955	1.05871
Q86TP1;Q86TP1-2;Q86TP1-6;Q86TP1-5;Q86TP1-7;Q86TP1-4;Q86TP1-3;Q5SZG1	Protein prune homolog	PRUNE	8	5	13.9	14.867	1.80167	1.78094	1.44275	1.01632	1.2712	1.02009	0.821828	0.824439	1.14187
P54802	Alpha-N-acetylglucosaminidase;Alpha-N-acetylglucosaminidase 82 kDa form;Alpha-N-acetylglucosaminidase 77 kDa form	NAGLU	1	5	8.7	45.986	1.43218	1.42795	1.45952	0.889155	1.15141	0.868777	0.798706	0.789124	0.997514
K7EN05;K7EPC8;A0A024R7E8;K7EQ44;K7EMV4;P60002	Transcription elongation factor 1 homolog	ELOF1	6	2	25	17.417	1.08341	1.02419	1.01648	1.35615	1.35801	1.59215	0.774406	0.844224	1.30014
O14733;O14733-4;O14733-3;O14733-2	Dual specificity mitogen-activated protein kinase kinase 7	MAP2K7	4	6	18.4	8.6263	1.36713	1.29777	1.56019	1.01159	1.41633	0.974841	0.856595	0.810514	1.27726
Q9UHA4;Q9UHA4-2	Ragulator complex protein LAMTOR3	LAMTOR3	2	3	36.3	20.063	1.2094	1.23867	1.31765	0.892322	0.868871	1.07332	0.889037	0.852762	1.09707
Q96S59;Q96S59-2;Q96S59-3	Ran-binding protein 9	RANBP9	3	8	15.5	14.15	1.30382	1.23255	1.47309	0.878048	1.12051	0.902444	0.867121	0.847108	1.12203
Q9BYX2-3;Q9BYX2-2;Q9BYX2;Q9BYX2-4;Q9BYX2-5;Q9BYX2-6	TBC1 domain family member 2A	TBC1D2	6	7	7.6	10.104	1.56598	1.49376	1.24342	0.87737	0.883491	1.02492	0.774406	0.898054	0.990595
E7EXA6;Q8WVB6;Q8WVB6-2;A0A0D9SF58;F8WCC1;H0Y7D3	Chromosome transmission fidelity protein 18 homolog	CHTF18	6	7	9.4	16.678	1.21446	1.17542	1.33394	1.18595	1.2878	1.28787	0.827857	0.904618	1.15388
Q9ULR3	Protein phosphatase 1H	PPM1H	1	5	8.9	10.869	1.12156	1.06026	1.52905	1.06761	1.18209	1.1465	0.829122	0.781309	1.05874
Q9NRW3;A0A087WX48	DNA dC->dU-editing enzyme APOBEC-3C	APOBEC3C	2	5	36.3	28.457	0.888005	0.976495	1.21639	0.976925	1.03196	1.09097	0.833034	0.842564	1.18314
Q8IUR0;M0QZQ8	Trafficking protein particle complex subunit 5	TRAPPC5	2	3	15.4	4.4579	1.00577	1.0496	1.07491	1.01997	1.27517	1.07248	0.819114	0.859234	1.131
Q9NP50;F5H6U2;F5GZ82;H0YGG0;Q9NP50-2	Protein FAM60A	FAM60A	5	5	26.2	10.599	1.36326	1.28874	1.19392	1.37159	1.53179	1.44526	0.774406	0.800092	1.04246
Q13303-4;Q13303-2;Q13303;Q13303-5;Q13303-3;Q5TG80;Q5TG81	Voltage-gated potassium channel subunit beta-2	KCNAB2	7	6	26.3	20.321	1.43552	1.43609	1.57768	0.931612	1.17297	1.03247	0.838009	0.780286	1.25817
E7EPS8;P28827;P28827-2;J3QLI4;J3KT55;J3KRV2;Q49AC9	Protein-tyrosine-phosphatase;Receptor-type tyrosine-protein phosphatase mu	PTPRM	7	6	4.8	33.828	1.50194	1.46639	1.3801	1.03639	1.1104	1.14108	0.774406	0.816902	1.10671
Q96NX8;H3BU86;O14662-2;O14662-4;O14662-5;O14662;B7ZBM4;B7ZBM5;F8W9Z6;B7ZBM8;O14662-3;O14662-6;E9PND6;H0YEW0	Syntaxin-16	STX16;STX16-NPEPL1	14	3	15.3	4.9164	1.36874	1.34869	1.42164	0.98515	1.07861	1.06058	0.830044	0.920693	1.11506
Q8NHG7	Small VCP/p97-interacting protein	SVIP	1	2	32.5	7.1417	1.08467	1.02538	0.97098	0.949813	0.996296	1.10573	0.900455	0.856539	1.09257
P54198;P54198-2	Protein HIRA	HIRA	2	8	8.9	23.559	1.17445	1.1263	1.34205	0.934573	1.02118	1.04143	0.858627	0.811589	1.29851
F5H7J9;O75581;H0YGW5	Low-density lipoprotein receptor-related protein 6	LRP6	3	10	7.7	26.499	2.45805	2.32369	2.48953	0.887928	0.994347	0.995103	0.835869	0.858361	1.03719
Q96GX5;Q96GX5-3;Q96GX5-2;A0A087WUU7	Serine/threonine-protein kinase greatwall	MASTL	4	9	13.5	30.099	1.55384	1.46909	1.38131	1.23244	1.29735	1.38101	0.865581	0.841415	1.17314
Q5T1C6;F6XC58;E9PLJ7	Acyl-coenzyme A thioesterase THEM4	THEM4	3	3	10.8	5.06	1.08205	1.09168	0.930543	1.23037	1.27669	1.39795	0.840961	0.878389	1.05014
A0A087X1I8;Q7Z3E5-2;Q7Z3E5;C9JW07;H7C3U7;H7BZY2;C9J535;H7BZA2	LisH domain-containing protein ARMC9	ARMC9	8	8	12.1	11.474	1.34194	1.26859	1.28796	0.963894	1.02306	1.07134	0.835979	0.815417	1.20774
K7ERQ2;K7EK00;Q96ND0	Protein FAM210A	FAM210A	3	3	9.6	6.0619	1.20529	1.13941	1.42032	1.1862	1.30901	1.26632	0.87435	0.827605	1.29013
Q8N1G0;H0Y5I5;Q8N1G0-2;F8WCX2	Zinc finger protein 687	ZNF687	4	4	3.4	6.6662	2.27853	1.87505	2.38658	0.977209	1.09483	1.02606	0.774406	0.831629	1.1557
Q8IY26	Presqualene diphosphate phosphatase	PPAPDC2	1	3	19	5.8946	1.26292	1.153	1.20436	1.10483	1.2595	1.17806	0.893489	0.860538	1.2449
Q7Z5R6	Amyloid beta A4 precursor protein-binding family B member 1-interacting protein	APBB1IP	1	5	7.4	13.575	1.30374	1.23248	1.06825	0.916505	1.01407	1.0144	0.797488	0.780286	1.12628
O43683-2;O43683-3;O43683;C9JRC7;C9JQA4	Mitotic checkpoint serine/threonine-protein kinase BUB1	BUB1	5	5	4.6	5.9485	1.52987	1.48196	0.919535	1.26259	1.47903	1.30719	0.94001	0.866992	1.22221
Q9BRD0;Q9BRD0-2;H7C462	BUD13 homolog	BUD13	3	7	14.4	21.537	1.14082	1.07846	1.36847	0.886602	0.9585	0.967216	0.797384	0.819352	1.08071
Q8NBN7;Q8NBN7-2;G8JLA1;K7EMY5	Retinol dehydrogenase 13	RDH13	4	8	24.5	31.168	1.0787	1.10333	1.15701	1.00784	1.91269	0.680045	0.774406	0.783879	1.93114
Q9BVC3	Sister chromatid cohesion protein DCC1	DSCC1	1	4	15.5	14.62	1.26388	1.17376	1.46908	1.13933	1.1712	1.30601	0.810044	0.823887	1.20462
Q53GA4	Pleckstrin homology-like domain family A member 2	PHLDA2	1	3	14.5	5.4289	1.60742	1.51956	1.92673	0.965462	0.968949	1.13121	0.82527	0.823019	1.03657
Q969E8	Pre-rRNA-processing protein TSR2 homolog	TSR2	1	3	14.7	4.8151	1.41025	1.33316	1.55627	1.40598	1.50568	1.54873	0.8449	0.836662	1.35062
Q86Y37;Q86Y37-4;Q86Y37-2	CDK2-associated and cullin domain-containing protein 1	CACUL1	3	7	20.3	34.831	2.51943	2.34354	2.38537	1.1502	1.23098	1.26779	0.794563	0.855954	1.09741
Q9BVM4	Gamma-glutamylaminecyclotransferase	GGACT	1	2	17	24.953	1.30232	1.3653	1.51447	1.04524	1.01915	1.25581	0.774406	0.902417	1.019
A0A0C4DGJ7;Q8WUH1;H0YID9;H0YHA3;H0YIM9;Q8WUH1-2;H0YJ25;H0YHB4;H0YIM3;Q8WUH1-3	Protein Churchill	CHURC1	10	5	41.1	5.2342	1.33036	1.29981	1.73079	0.940557	1.07602	0.964382	0.860799	0.877956	1.00305
Q9UBK8-2;Q9UBK8;H0Y8S9;D6RAZ2;D6RF21;D6RGC7;H0Y963;H0Y9D5	Methionine synthase reductase	MTRR	8	8	15.6	12.585	1.43946	1.37353	1.52264	1.0616	1.15221	1.1534	0.867581	0.834263	1.14534
P32856-3;P32856-2;P32856;J3KNU7	Syntaxin-2	STX2	4	5	22.4	23.509	1.43073	1.35253	1.49527	0.926383	0.998514	1.01373	0.830582	0.780286	1.13711
Q9NRZ7-2;Q9NRZ7;Q9NRZ7-3	1-acyl-sn-glycerol-3-phosphate acyltransferase gamma	AGPAT3	3	3	10.2	8.4615	1.46002	1.38021	1.44559	1.00085	1.20914	1.0635	0.774406	0.781595	1.08594
Q96EP0;H0YKX0;A0A0B4J293;Q96EP0-3;Q96EP0-2;H0YM13;H0YNJ0;H0YMG4;H0YMG8;H0YKI4	E3 ubiquitin-protein ligase RNF31	RNF31	10	7	7	10.674	1.61483	1.50538	1.91535	0.878399	0.978768	0.979602	0.835871	0.844599	1.16318
Q9Y4F3-3;Q9Y4F3-4;Q9Y4F3-5;Q9Y4F3;G8JLP4;F8VVB8	Meiosis arrest female protein 1	KIAA0430	6	5	2.9	6.237	1.43619	1.38537	1.52607	1.04048	1.00029	1.26491	0.86434	0.856911	0.980334
Q9NXN4-2;Q9NXN4	Ganglioside-induced differentiation-associated protein 2	GDAP2	2	5	10.7	10.202	1.80359	1.705	2.01676	1.51574	1.66687	1.62415	0.871482	0.899161	1.23714
E9PGA6;Q9BXJ4-2;Q9BXJ4;Q9BXJ4-3	Complement C1q tumor necrosis factor-related protein 3	C1QTNF3-AMACR;C1QTNF3	4	3	10.6	3.4252	2.80208	2.7173	3.02654	0.58869	0.63021	0.648699	0.839603	0.831824	1.11139
Q9Y289;E7EW41;E7ERE1;E7ENG0;E7EW78;E7ENN0;E7EMX0	Sodium-dependent multivitamin transporter	SLC5A6	7	4	8.5	14.64	1.39278	1.31665	1.28026	0.870744	0.945625	0.945465	0.873596	0.824823	1.25013
M0QXZ5;Q96B54	Zinc finger protein 428	ZNF428	2	4	25.7	17.931	2.36506	2.31969	2.63671	0.820499	0.916883	0.978771	0.823817	0.842626	1.23962
Q8N5M9	Protein jagunal homolog 1	JAGN1	1	3	13.7	13.081	1.71643	1.66984	2.09464	1.00037	1.00261	1.17355	0.850181	0.857649	1.11769
R4GMV1;Q96F44-3;Q96F44;R4GNB9;Q96F44-2;C9JZT5;Q4VAN1;O00481-4;O00481;Q13410;O00478-2;O00478	E3 ubiquitin-protein ligase TRIM11	TRIM11	12	8	27.4	10.313	1.35617	1.40713	1.52652	0.911976	1.04756	0.930665	0.914562	0.863414	1.2509
O00115-2;O00115;K7ENE5	Deoxyribonuclease-2-alpha	DNASE2	3	2	7.5	6.1612	0.914455	0.878732	0.833841	0.479801	0.580967	0.531446	0.830836	0.922729	1.13332
F5GX09;Q5HYJ3;Q5HYJ3-3;Q5HYJ3-2;F5H5F4	Protein FAM76B	FAM76B	5	7	20.4	14.096	1.68245	1.59048	1.21776	1.02868	1.15105	1.08162	0.841292	0.835971	1.14923
P42575;P42575-2;A0A087WYM1;C9JRR9;P42575-3	Caspase-2;Caspase-2 subunit p18;Caspase-2 subunit p13;Caspase-2 subunit p12	CASP2	5	5	19.2	25.335	1.987	1.95151	1.79895	1.06479	1.28314	1.12404	0.869418	0.843522	1.41116
Q9NVR5;Q9NVR5-2	Protein kintoun	DNAAF2	2	6	9.2	22.526	1.73691	1.67128	1.93214	1.04501	1.0793	1.1926	0.821381	0.854825	1.13379
P49761-3;P49761-1;P49761;H3BRW2;H3BRE4;H3BNQ5;H3BUL5;H3BVF8;H3BQG1	Dual specificity protein kinase CLK3	CLK3	9	3	7.3	3.9881	1.94025	1.9327	2.46941	0.301508	0.640466	0.370954	1.0458	0.780286	3.06785
Q9H981;Q9H981-2;H0Y849;Q9H981-3	Actin-related protein 8	ACTR8	4	7	16.5	20.305	1.463	1.42693	1.3694	0.874627	1.01189	0.977169	0.847034	0.850023	1.14997
O94927;K7EQ61;O94927-2	HAUS augmin-like complex subunit 5	HAUS5	3	7	14.1	21.72	1.22327	1.15641	1.28468	0.894887	1.17518	0.878203	0.809409	0.801963	1.14512
Q5T5P2-3;Q5T5P2;A0A0U1RRK8;Q5T5P2-6;Q5T5P2-10;Q5T5P0;Q5T5P1;Q5T5P2-4;Q5T5P2-8;Q5T5P2-9;Q5T5P2-2;Q5T5P2-7	Sickle tail protein homolog	KIAA1217	12	8	5.6	11.993	1.12453	1.06307	1.31113	0.733737	0.841098	0.795603	0.782808	0.853201	1.03601
H0YMV8;Q71UM5;C9JLI6;C9J1C5	40S ribosomal protein S27;40S ribosomal protein S27-like	RPS27L	4	5	34	6.0552	1.27554	1.18811	1.35076	1.14816	1.0548	1.44692	0.935383	1.08459	1.08229
Q8IXJ6;Q8IXJ6-2;Q8IXJ6-3;A0A087WYM3;Q8IXJ6-4;Q8IXJ6-5;A0A0A0MRF5;E7EWX6;C9JR33;C9J3U7;F8WCF4;C9JZQ0;B5MCS1;F8WF57;F8WDM4;F8WBT6	NAD-dependent protein deacetylase sirtuin-2	SIRT2	16	6	19.5	26.206	1.36191	1.35864	1.76515	0.957639	1.18997	0.965284	0.810355	0.741912	1.01279
Q9BZD4;E9PQC4;B1AQT4;E9PP32	Kinetochore protein Nuf2	NUF2	4	7	18.1	15.443	1.87785	1.80273	1.89834	1.04031	1.11699	1.14291	0.816701	0.850805	1.07312
Q13099-3;Q13099-2;Q13099;F5H6C2	Intraflagellar transport protein 88 homolog	IFT88	4	7	10	15.935	1.59262	1.52735	1.56753	0.733337	0.808235	0.783935	0.905264	0.844505	1.13871
Q9H7E2-2;Q9H7E2;Q9H7E2-3;F2Z2Y2;B1AMN9	Tudor domain-containing protein 3	TDRD3	5	9	18.3	21.048	1.3433	1.30648	1.39816	1.09375	2.09208	1.1507	0.877487	0.780286	1.3069
Q6P4A7;Q6P4A7-2;Q6P4A7-3;B1AMV7	Sideroflexin-4	SFXN4	4	6	22	20.009	1.53389	1.45004	1.91396	1.04519	1.14739	1.12205	0.879369	0.852267	1.19643
O95210	Starch-binding domain-containing protein 1	STBD1	1	5	16.2	21.324	1.90026	1.76215	1.30336	0.892532	1.00054	0.936546	0.82042	0.866379	1.00022
Q8N9N5-7;Q8N9N5;Q8N9N5-3;Q8N9N5-6;Q8N9N5-2;Q8N9N5-4;Q8N9N5-5;C9J811;C9JYB6;C9JGM9;C9JF73;C9JTM8;E9PJI6	Protein BANP	BANP	13	5	9.4	3.9214	1.59006	1.50463	1.37713	0.944359	1.10597	0.941599	0.808195	0.812261	0.996116
J3KQI6;Q9BX79-3;Q9BX79;Q9BX79-6;Q9BX79-5;Q9BX79-4;I3L2B6;I3NI08	Stimulated by retinoic acid gene 6 protein homolog	STRA6	8	4	9	16.321	1.93306	1.82739	1.28827	0.951711	0.99123	1.0775	0.832785	0.882955	1.08972
P56277	Cx9C motif-containing protein 4	CMC4	1	5	52.9	9.3259	1.66966	1.42219	1.2261	1.01918	1.26311	1.0603	0.857682	0.780286	1.28482
A0A0A6YYG7;Q6IBW4;Q6IBW4-4;Q6IBW4-2;E5RJN3;Q6IBW4-5;H0YC55	Condensin-2 complex subunit H2	NCAPH2	7	11	27.7	23.177	1.49886	1.41693	1.47791	0.855451	0.969904	0.936104	0.833157	0.819821	1.17409
Q8TCY9;Q8TCY9-2;Q8TCY9-3;Q8TCY9-4;F8WDN0;S4R325	Up-regulator of cell proliferation	URGCP	6	9	9.3	16.497	1.21795	1.15138	1.29808	0.777076	0.971989	0.846242	0.869179	0.826613	1.1509
Q6EEV6	Small ubiquitin-related modifier 4	SUMO4	1	2	23.2	3.1038	1.34002	1.32988	1.41829	0.796513	0.840738	0.890165	0.858909	0.824926	1.04301
F8VUJ3;Q8N4A0;Q8N4A0-2	Polypeptide N-acetylgalactosaminyltransferase;Polypeptide N-acetylgalactosaminyltransferase 4	POC1B-GALNT4;GALNT4	3	7	14.3	13.091	1.43994	1.39072	1.38251	0.871913	0.888216	1.00789	0.897259	0.817353	1.15502
Q9H7F0;A0A087WYY3;Q9H7F0-2	Probable cation-transporting ATPase 13A3	ATP13A3	3	5	4.5	11.865	1.56537	1.45374	1.80016	0.965864	1.11139	1.12107	0.806426	0.821651	1.13829
Q8IZ73;Q8IZ73-2;A0A087WXE2	RNA pseudouridylate synthase domain-containing protein 2	RPUSD2	3	10	27.2	38.42	1.52007	1.47472	1.53617	0.755591	0.946766	0.827071	0.927614	0.780303	1.21168
I3L100;I3L2W2;Q96JN8-2;Q96JN8;I3L2Z9;K7EPS7;K7ESJ6;K7ESM1	Neuralized-like protein 4	NEURL4	8	8	7.6	11.434	1.4677	1.44314	1.45712	1.45186	1.52678	1.6285	0.933133	0.792886	1.8462
Q9BSJ5-3;Q9BSJ5;I3L072;Q9BSJ5-2;J3KTJ7;J3QLV1;J3KT60	Uncharacterized protein C17orf80	C17orf80	7	4	6.2	6.2032	1.4171	1.33964	1.4367	0.924829	1.03245	0.97492	0.851899	0.859058	0.981404
A0A0C4DGP2;A0A0C4DGP5;Q86Y91-2;Q86Y91-3;Q86Y91;Q86Y91-4	Kinesin-like protein;Kinesin-like protein KIF18B	KIF18B	6	10	13	15.895	1.75541	1.65659	1.70435	0.884274	0.979369	0.940302	0.833549	0.823081	1.13425
O75554;O75554-2	WW domain-binding protein 4	WBP4	2	6	17.6	12.773	1.65271	1.56237	1.53824	0.60968	0.77599	0.689678	0.858061	0.841561	1.00017
Q92995;Q92995-2;H7C5J3	Ubiquitin carboxyl-terminal hydrolase 13	USP13	3	12	18.5	26.173	1.31732	1.23084	1.48573	0.859735	0.917932	0.949915	0.850321	0.860582	1.04602
B5ME25;E7ETE0;B3KW44;Q9H825-2;Q9H825;C9JE69;C9J3F1;C9J6U8	Methyltransferase-like protein 8	METTL8	8	4	19.9	19.37	1.50489	1.48078	1.40469	0.894347	1.06941	0.868793	0.816503	0.819166	1.0344
Q7Z2K8;Q7Z2K8-2	G protein-regulated inducer of neurite outgrowth 1	GPRIN1	2	8	6.7	4.1119	1.6738	1.58392	1.61681	0.755962	0.930935	0.791546	0.853759	0.88716	0.981112
Q9BY76;Q9BY76-3;Q9BY76-2;M0R2X8	Angiopoietin-related protein 4	ANGPTL4	4	3	8.4	5.2916	1.25618	1.20898	1.29777	1.44376	1.65846	1.4733	0.886371	0.848838	1.51972
Q96C90;F5GXC4;F5H2U0;B5MC51;P53671-3	Protein phosphatase 1 regulatory subunit 14B	PPP1R14B	5	5	49	133.11	1.78553	1.76308	2.09259	0.718808	0.832135	0.726803	1.31938	0.786595	2.46371
E9PJK5;Q8N612;Q8N612-2;Q8N612-3	FTS and Hook-interacting protein	FAM160A2	4	6	9.5	16.477	1.34665	1.27305	1.49337	0.963751	1.06324	1.02915	0.842855	0.905124	1.05955
Q9UKB1-2;Q9UKB1-3;Q9UKB1;B7Z3H4;Q9Y297-2;Q9Y297;E5RGC1	F-box/WD repeat-containing protein 11;F-box/WD repeat-containing protein 1A	FBXW11;BTRC	7	6	14.8	23.389	1.79433	1.70553	2.1779	1.039	1.17938	1.09152	0.827064	0.837539	1.09049
Q9BXK1;A0A087WWX5	Krueppel-like factor 16	KLF16	2	4	29.4	13.593	1.3509	1.322	1.3057	1.02368	1.03453	1.19198	0.885845	0.8415	1.07938
Q8NDT2;Q8NDT2-2	Putative RNA-binding protein 15B	RBM15B	2	11	12.2	32.271	1.02019	0.978202	1.34897	0.998461	0.991337	1.18106	0.840769	0.847448	1.04401
Q7Z7G8-2;Q7Z7G8-6;Q7Z7G8;Q7Z7G8-3;Q7Z7G8-4;H0YB72	Vacuolar protein sorting-associated protein 13B	VPS13B	6	6	2	7.8407	1.77633	1.74074	1.7855	0.794901	1.05307	0.802383	0.774406	0.869566	1.42095
Q9C005	Protein dpy-30 homolog	DPY30	1	5	63.6	49.176	0.943361	0.891796	0.376524	0.935448	1.03385	0.997003	0.884419	0.798524	1.36406
H0YBZ4;Q15390-2;Q15390;H7C5V5;H0YF01	Mitochondrial fission regulator 1	MTFR1	5	8	31.3	22.738	1.83163	1.77573	1.65534	0.903307	1.17247	0.933415	0.919544	0.851561	1.26024
Q15120;Q15120-2	[Pyruvate dehydrogenase (acetyl-transferring)] kinase isozyme 3, mitochondrial	PDK3	2	6	14.3	34.803	1.53842	1.45433	1.49275	0.813515	0.905295	0.860583	0.782668	0.821091	1.05032
Q8NFI3;Q8NFI3-2;Q8NFI3-3;J3QLG5;F8W925;J9JID0	Cytosolic endo-beta-N-acetylglucosaminidase	ENGASE	6	8	14.9	107.64	1.53294	1.44914	1.37414	0.955663	1.14753	0.923358	0.813019	0.79776	1.12383
Q15526-2;Q15526;A0A087WYS9	Surfeit locus protein 1	SURF1	3	5	20.5	10.427	1.72739	1.73879	1.64577	1.04835	1.19129	1.0833	0.815647	0.816409	1.14642
P10070-2;P10070-1;P10070;P10070-4;P10070-3;P08151-3;P08151-2;P08151;P10071	Zinc finger protein GLI2	GLI2	9	7	8	15.799	1.10566	1.04522	1.21504	0.961426	0.903784	1.19018	0.857936	0.760757	1.06744
Q92564;Q92564-3;Q92564-2;H0Y907;H0YA35;H0Y9C5;D6RB33;D6RAL8;D6RDV8	DCN1-like protein 4;DCN1-like protein	DCUN1D4	9	6	17.8	7.7069	1.32069	1.28705	1.42036	0.902108	1.04607	0.922009	0.842965	0.886301	1.15709
K7ESP4;Q8WVC6;Q8WVC6-2	Dephospho-CoA kinase domain-containing protein	DCAKD	3	3	17.2	11.65	1.59125	1.5548	1.91381	0.623457	0.890024	0.661903	0.833181	0.825974	1.16546
Q7L1W4;E9PMF9	Volume-regulated anion channel subunit LRRC8D	LRRC8D	2	6	8	12.459	1.68812	1.59585	1.38719	0.965436	1.00125	1.09749	0.895309	0.877905	1.07597
B8ZZT4;Q9BV40;C9JXZ5	Vesicle-associated membrane protein 8	VAMP8	3	3	27.3	5.8559	1.17361	1.11501	1.14666	0.624789	0.866397	0.63641	0.778266	0.855547	1.0028
Q8NG31-2;Q8NG31;E9PPJ1;Q8NG31-3;Q8NG31-4;H0YCZ2	Protein CASC5	CASC5	6	7	3.1	10.928	1.45209	1.35638	1.39857	1.15616	1.25825	1.2526	0.84948	0.89375	1.16271
Q93096;A0A0D9SGK2	Protein tyrosine phosphatase type IVA 1	PTP4A1	2	6	38.2	12.188	1.05347	1.01591	1.01032	1.72222	2.05725	1.85886	0.846485	0.867757	1.17449
Q5U8S2;O60499;X6R2W0;K7EIY4;K7ELY2;O60499-2;K7EPP9;K7EJ05;F6RTM7;K7EK75;K7EQ84	Syntaxin-10	STX10	11	7	39	30.17	1.6634	1.65565	1.9448	1.07127	1.30655	1.06863	0.860493	0.805929	1.2063
P40306;J3QQN1;J3QL48	Proteasome subunit beta type-10	PSMB10	3	5	20.1	10.726	1.32874	1.25611	1.26672	1.05892	1.07799	1.22483	0.831449	0.833538	0.977686
Q15366-6	Poly(rC)-binding protein 2	PCBP2	1	19	72.9	3.9001	2.38494	2.34462	2.68407	0.945299	0.973023	1.08225	0.803444	0.840835	1.08322
Q8N5M1;C9J2Q2;K7ELC1	ATP synthase mitochondrial F1 complex assembly factor 2	ATPAF2	3	4	17.3	16.735	0.679682	0.737367	0.725557	1.04572	1.15869	1.11145	0.809123	0.793784	1.42817
P16157-2;P16157-11;P16157-9;P16157-6;P16157-7;P16157-4;P16157-13;P16157-10;P16157-15;P16157-8;P16157-5;P16157-16;P16157-3;P16157;P16157-21;P16157-12;P16157-14;H0YBS0	Ankyrin-1	ANK1	18	7	4.8	4.5649	1.54966	1.44486	1.49995	1.19649	1.42544	1.32188	0.95922	0.802561	1.64552
Q6ZQX7-4;Q6ZQX7-2;Q6ZQX7-3;Q6ZQX7	Protein LIAT1	LIAT1	4	4	31	8.953	1.24081	1.17299	1.08039	0.935103	0.958058	1.09284	0.774406	0.810842	1.16203
I3L0U4;Q96NB1;I3L2N4;I3NI25;I3L0K3;I3L269;I3L3N6;I3L4V2;Q96NB1-2	LisH domain-containing protein FOPNL	FOPNL	9	4	37.1	12.731	1.37507	1.42982	1.45913	1.08509	1.17279	1.18405	0.836422	0.846977	1.07765
B7WPL0;Q9NVN3;Q9NVN3-1;Q9NVN3-3;F8VY51;H0YHS3;Q9NVN3-4;F8VSN5	Synembryn-B	RIC8B	8	6	10.4	4.8022	1.58247	1.49597	1.58839	0.86615	0.860422	1.02408	0.820704	0.815448	1.08185
O95985;H0Y6W0;O95985-3;O95985-2;H7C4B0	DNA topoisomerase 3-beta-1;DNA topoisomerase	TOP3B	5	7	12.2	25.422	1.25271	1.18424	1.17704	0.973887	1.34937	1.0711	0.774406	0.787993	1.15066
Q9Y385	Ubiquitin-conjugating enzyme E2 J1	UBE2J1	1	6	22.6	39.109	1.65796	1.56733	1.61356	0.824205	0.87665	0.914148	0.952942	0.875525	1.18416
P62310	U6 snRNA-associated Sm-like protein LSm3	LSM3	1	2	32.4	43.399	1.22228	1.2119	1.05566	0.99174	1.2521	1.02602	0.858258	0.854192	1.09093
Q96L35;P54760;P54760-2;P54760-4;P54760-3	Receptor protein-tyrosine kinase;Ephrin type-B receptor 4	EPHB4	5	11	15.1	24.019	1.18103	1.16909	1.20851	0.951596	1.21691	1.07843	0.942611	0.903635	1.19146
A0A0C4DH07;Q8N2S1-2;Q8N2S1-3;Q8N2S1;F8WAA0;Q8N2S1-4;M0QZX0;A0A087WXC2;M0QXV3;M0R351;A0A087WVV5;M0QYE9;A0A087WVR1;A0A087WXJ2	Latent-transforming growth factor beta-binding protein 4	LTBP4	14	11	8.3	33.92	1.44778	1.40721	1.41372	1.42796	1.76544	1.41568	0.944981	0.787755	1.89238
Q86WQ0;Q86WQ0-2;U3KQ53;F5H0B6	Nuclear receptor 2C2-associated protein	NR2C2AP	4	4	32.4	15.555	1.87294	1.71544	1.61156	1.17651	1.60244	1.29947	0.858369	0.839847	1.54097
Q9Y6J9;E9PP94	TAF6-like RNA polymerase II p300/CBP-associated factor-associated factor 65 kDa subunit 6L	TAF6L	2	8	15.4	23.017	1.11392	1.16275	1.14363	0.747424	0.845019	0.776836	0.799089	0.823779	0.89591
Q8WUR7;H3BMR1;Q8WUR7-2;Q8WUR7-3;H3BQZ5;H0YAC3;H0Y996	UPF0235 protein C15orf40	C15orf40	7	3	24.8	7.1483	1.50575	1.42344	1.79082	0.828102	1.02469	0.893668	0.774406	0.853657	0.982034
H0YEB6;O60232;G3V1B8;H0YEK1;E9PN57;E9PK41	Sjoegren syndrome/scleroderma autoantigen 1	SSSCA1	6	5	39.9	44.268	1.4262	1.41095	1.44273	0.891217	1.05888	0.889568	0.830672	0.834827	1.01469
J3KNE0;A6NKT7	RanBP2-like and GRIP domain-containing protein 3	RGPD3	2	54	30.6	11.909	1.31503	1.24315	1.3883	1.10623	1.18867	1.2144	0.877338	0.801646	1.03434
Q13627-3;Q13627-4;Q13627-5;Q13627-2;Q13627;Q9Y463-2;Q9Y463-3;Q9Y463;E7EMI5;M0R2X3;M0R131	Dual specificity tyrosine-phosphorylation-regulated kinase 1A;Dual specificity tyrosine-phosphorylation-regulated kinase 1B	DYRK1A;DYRK1B	11	4	7.6	7.1648	1.17444	1.21199	1.2603	0.845736	0.932062	0.904143	0.837681	0.836669	1.1139
F8U8C0;O00220;E5RFH1	Tumor necrosis factor receptor superfamily member 10A	TNFRSF10A	3	5	16.1	19.32	1.94506	1.83874	1.94898	1.05636	1.12024	1.17511	0.819178	0.812837	1.01527
E9PMJ2;J3KP39;Q9BPY3;G3V179;E9PMW3;E9PIM5	Protein FAM118B	FAM118B	6	5	19.1	14.96	1.26915	1.19978	1.33574	0.996571	1.08696	1.07721	0.821391	0.780286	1.2539
A0A0A0MQU3;P62837	Ubiquitin-conjugating enzyme E2 D2	UBE2D2	2	3	24.5	1.3358	1.2039	1.28376	1.1649	0.956982	1.03935	1.03903	0.828595	0.853036	1.0408
A0A096LP59		ATRX	1	5	15.4	136.5	0.857499	0.845412	0.858042	0.937782	1.19896	0.900064	0.782939	0.844469	0.896143
Q86WC4;A0A0A0MSP4	Osteopetrosis-associated transmembrane protein 1	OSTM1	2	3	9.3	6.6661	1.59497	1.64465	2.2302	1.0489	1.15752	1.1336	0.849845	0.85273	1.30135
Q9NRS6-2;Q9NRS6;E9PK26;E9PMW6;E9PNI5	Sorting nexin-15	SNX15	5	6	26.6	10.825	1.51818	1.4352	1.38641	1.5635	1.71418	1.72251	0.894862	0.932737	2.03242
Q15032-2;Q15032;Q15032-3;Q15032-4;H7C1X4;H7C207;H7BZ47;H7C2F9;C9JIX1	R3H domain-containing protein 1	R3HDM1	9	8	10.2	9.389	1.5255	1.42927	1.72578	1.11455	1.16749	1.25491	0.92547	0.874073	1.2718
O95081;A0A0C4DG34;O95081-2	Arf-GAP domain and FG repeat-containing protein 2	AGFG2	3	5	15	15.848	1.09866	1.03861	1.2202	0.752994	0.803424	0.891247	0.757952	0.855264	0.970578
O95684-2;O95684;A0A087WV25;O95684-3;Q8N103-3	FGFR1 oncogene partner	FGFR1OP	5	8	28	51.753	1.17079	1.1068	1.44997	0.755416	0.775753	0.866754	0.879384	0.843396	1.04452
Q6P2H3-2;Q6P2H3;Q6P2H3-4;H7BZW2;Q6P2H3-3	Centrosomal protein of 85 kDa	CEP85	5	12	20.6	109.25	1.54371	1.45933	1.59414	0.753347	0.841494	0.828333	0.837099	0.850668	0.980417
O00178;F5H257;F5H716;B0QY59;H0YGA8	GTP-binding protein 1	GTPBP1	5	6	9.7	10.605	1.37533	1.30015	1.38295	0.942752	1.04574	1.02081	0.871447	0.853244	1.16546
P82664	28S ribosomal protein S10, mitochondrial	MRPS10	1	5	32.8	15.208	1.24255	1.17464	1.36818	1.02211	1.06432	1.15745	0.870576	0.881226	1.04325
E7EQY4;E7EV10;Q9BTC8-2;Q9BTC8;E9PCS8;D6W5A2;E9PF88;H0YIT0	Metastasis-associated protein MTA3	MTA3	8	14	27	9.2763	1.39881	1.34355	1.32442	1.06663	1.28218	1.08791	0.876192	0.827872	1.16147
Q13432;K7EN86;Q13432-2;C9JSK0;K7EJU3;J3QQT8;REV__G3V4V5;REV__Q9ULT8;REV__A0A087X2H1	Protein unc-119 homolog A	UNC119	9	6	36.2	16.402	1.52683	1.50519	1.53165	1.21758	1.63938	1.54919	0.857661	0.932509	1.30864
P08590;P05976-2;P05976	Myosin light chain 3;Myosin light chain 1/3, skeletal muscle isoform	MYL3;MYL1	3	3	12.3	7.843	1.55746	1.48088	1.59363	1.28576	1.18644	1.61485	0.774406	0.884837	1.23633
Q8N4C8-2;Q8N4C8-3;Q8N4C8;Q8N4C8-5;Q8N4C8-4;I3L2I2	Misshapen-like kinase 1	MINK1	6	18	16	32.569	1.49446	1.36843	1.39707	1.24815	1.3091	1.40361	1.05867	0.919729	1.54788
P29034;R4GN49;Q5RHS7	Protein S100-A2	S100A2	3	4	25.5	6.0863	0.796398	0.871531	0.728082	0.944415	1.00976	1.14445	0.803998	0.792786	1.21971
Q9Y653-5;Q9Y653-2;Q9Y653-3;Q9Y653;H3BSJ6;H3BRH0;Q9Y653-4;H3BNH4;H3BV52	G-protein coupled receptor 56;GPR56 N-terminal fragment;GPR56 C-terminal fragment	GPR56;ADGRG1	9	5	13.7	19.955	1.41667	1.34982	1.42464	1.10313	1.24697	1.17757	0.786881	0.787106	1.21855
Q8TB40;J3KMW0;F5H6T0;Q8TB40-2	Abhydrolase domain-containing protein 4	ABHD4	4	4	11.7	8.5402	1.71538	1.65739	1.54473	0.786753	0.86155	0.935842	0.818847	0.850786	1.00418
P31431;P31431-2	Syndecan-4	SDC4	2	4	22.7	9.2087	1.53385	1.45001	1.53282	1.06195	1.18607	1.13386	0.870933	0.894915	1.17022
Q8IWV7;A0A087WTJ9;Q8IWV7-2;A0A0C4DGM0	E3 ubiquitin-protein ligase UBR1	UBR1	4	9	6.4	24.987	1.34652	1.25408	1.03191	1.07373	1.2064	1.12384	0.871019	0.792149	1.35074
Q6UW63	KDEL motif-containing protein 1	KDELC1	1	8	15.3	12.302	0.94861	0.981122	1.15153	0.925574	1.06055	1.00024	0.899917	0.798482	1.22981
P49336-2;P49336;Q9BWU1;F5H6D4;Q5JQZ9;Q9BWU1-2;H0YDW9;A0A0D9SFZ2;F6QTA4	Cyclin-dependent kinase 8;Cyclin-dependent kinase 19	CDK8;CDK19	9	4	11	10.29	1.10032	1.13658	1.0857	1.05697	1.24893	1.18271	0.774406	0.908918	1.17867
Q15742-3;Q15742;Q15742-2;C9JFF6;C9J3V0;C9JL92;C9JID4;Q13506-2	NGFI-A-binding protein 2	NAB2	8	4	8.7	7.26	1.32385	1.40734	1.26737	1.14746	1.21864	1.27458	0.84705	0.856556	1.18706
O14495	Lipid phosphate phosphohydrolase 3	PPAP2B	1	7	26	16.489	1.33991	1.26667	1.39571	1.33478	1.42348	1.47652	0.901592	0.835358	1.29702
Q6P0N0;G5E9K5;Q6P0N0-2;H7C1S6;H0YJM1;C9J2Q8	Mis18-binding protein 1	MIS18BP1	6	7	5.6	7.2231	1.43883	1.36019	1.87405	1.2408	1.40087	1.29165	0.848039	0.836168	1.29191
Q9Y5B8-2;Q9Y5B8;E9PNU1;B4DXC8	Nucleoside diphosphate kinase 7	NME7	4	7	25.9	25.699	1.42838	1.4918	1.71455	0.882501	0.91746	1.0009	0.85521	0.852988	0.999503
Q9NP73-2;A0A096LP10;A0A096LNJ4;A0A087WX43;D6RE84;A0A087WTT9;A0A1B0GVW6;Q9NP73;A0A087WT15;A0A096LNL2	Putative bifunctional UDP-N-acetylglucosamine transferase and deubiquitinase ALG13	ALG13	10	5	48.5	28.868	1.47875	1.39792	1.47273	0.883039	1.05743	0.904401	0.862332	0.87586	1.07006
Q8TD30;Q8TD30-2;H3BU54	Alanine aminotransferase 2	GPT2	3	6	16.6	14.533	2.02696	1.91617	2.10279	1.28101	1.44798	1.33173	0.825225	0.821799	1.05001
E9PIW9;Q6SPF0;F8WDT5	Atherin	SAMD1	3	4	11.6	10.851	1.51988	1.54245	1.42802	0.982574	1.06629	1.06771	0.851742	0.868096	1.09951
P50053-2;P50053;C9JDL1	Ketohexokinase	KHK	3	5	16.4	12.545	1.33228	1.25946	1.06247	0.789621	0.862573	0.863612	0.838232	0.862382	1.01201
F5GYE8;Q8N8E3;J3QQV3;Q8N8E3-2;J3QSA5	Centrosomal protein of 112 kDa	CEP112	5	10	12.8	20.25	1.76357	1.72584	1.63584	0.678807	1.09985	0.716546	0.801708	0.782062	1.2358
A0A087WXN4;Q96CB8;E9PGI3;A0A1B0GX90;C9JDP3;C9J0M6;D6R9W3	Integrator complex subunit 12	INTS12	7	7	18.7	30.575	1.39014	1.31416	1.29502	0.738576	0.717556	0.924901	0.793606	0.819926	0.928973
Q99622;U3KQ85;F5GXW5;U3KQ07	Protein C10	C12orf57	4	3	34.9	19.472	1.34253	1.35199	1.52365	0.923343	0.922234	1.0865	0.838996	0.859065	1.12308
E9PSH4;Q9H063;E9PJ05;H0YEV4;E9PR76	Repressor of RNA polymerase III transcription MAF1 homolog	MAF1	5	2	12.9	17.091	1.31377	1.24196	1.2877	0.885569	0.866297	1.06102	0.830603	0.946782	1.04532
Q04721;D2WEZ3;R4GN02;A0A096LNW5;A0A087X002;A0A0B4J2B3;A0A087WY62;Q7Z3S9-2;Q7Z3S9;Q7Z3S9-3;Q9UM47	Neurogenic locus notch homolog protein 2;Notch 2 extracellular truncation;Notch 2 intracellular domain	NOTCH2	11	9	3.9	14.054	1.92197	1.86617	1.98407	1.22714	1.32782	1.33751	0.878692	0.911381	1.09736
Q9NW68-9;Q9NW68-8;Q9NW68;Q9NW68-7;Q9NW68-3;Q9NW68-4;Q9NW68-2;F8W6C6;E9PNA9;E9PS77;Q9NW68-6;Q9NW68-5	BSD domain-containing protein 1	BSDC1	12	5	17.6	15.936	1.8446	1.79186	1.83058	0.973822	1.12596	1.00653	0.87296	0.818125	1.2169
Q9NWU2	Glucose-induced degradation protein 8 homolog	GID8	1	9	55.7	58.82	0.797184	0.941619	0.787963	1.00144	1.19105	1.0316	0.829866	0.837426	1.08163
Q86TM6-2;Q86TM6-3;Q86TM6;H0YCR6;E9PN88;E9PMA1;E9PK19	E3 ubiquitin-protein ligase synoviolin	SYVN1	7	6	9.6	11.394	1.40003	1.55712	1.22885	1.02929	1.03753	1.2013	0.857823	0.902623	0.982754
B1ALH6;O14832-2;O14832;C9IYS5;C9JR86	Phytanoyl-CoA dioxygenase, peroxisomal	PHYH	5	4	11.5	8.0203	1.44847	1.3693	1.61806	0.678044	0.778464	0.75786	0.834791	0.760265	1.06592
P54278;C9J167;P54278-2;P54278-3;P54278-4;A4D2B8-3;A4D2B8-2;A4D2B8	Mismatch repair endonuclease PMS2	PMS2	8	8	10.8	12.814	1.49527	1.41354	1.30656	1.01512	1.11412	1.09003	0.8738	0.900192	1.13792
O75191;O75191-2	Xylulose kinase	XYLB	2	5	12.9	15.575	1.465	1.4835	1.56635	0.990226	1.10038	1.04915	0.882001	0.926304	1.3206
Q9Y6B7;B1ALD0;B1ALD2;B1ALD1;Q9Y6B7-2;B1ALD3	AP-4 complex subunit beta-1;AP complex subunit beta	AP4B1	6	9	14.3	19.587	1.09894	1.03887	1.23421	1.1322	1.25985	1.19779	0.774406	0.824952	1.00077
O15047;C9J2Z9	Histone-lysine N-methyltransferase SETD1A	SETD1A	2	7	5.3	40.303	1.50868	1.49058	1.44623	1.08808	1.19565	1.16687	0.774406	0.858335	1.07304
Q6Q0C0;Q6Q0C0-2;A0A087WUB0;H3BR17	E3 ubiquitin-protein ligase TRAF7	TRAF7	4	5	8.2	17.834	1.41178	1.33461	1.68934	0.927026	0.965388	1.09272	0.815192	0.780286	1.26994
Q9NRR3;D6REL0	CDC42 small effector protein 2	CDC42SE2	2	2	66.7	18.976	1.44945	1.43101	1.48504	0.935128	1.02578	1.13015	0.818506	0.840142	1.12821
B5MBX5;B5MCP4;Q53QV2	Protein LBH	LBH	3	4	43.2	31.107	1.51066	1.42808	1.57857	0.615307	0.66988	0.729376	0.8096	0.808026	1.25327
Q5T9P7;Q99633;M0R3G1;Q5T9P8	Pre-mRNA-splicing factor 18	PRPF18	4	6	26.9	7.1003	1.34842	1.27471	1.34104	1.05917	1.08657	1.21643	0.832442	0.879168	0.931351
Q9BW61	DET1- and DDB1-associated protein 1	DDA1	1	3	37.3	16.446	1.60501	1.56134	1.31637	0.823015	0.861525	0.942304	0.857607	0.811244	1.05822
Q5BJH7-3;Q5BJH7;Q5BJH7-4;Q5BJH7-5;Q5BJH7-6;K7ERQ0;K7ERY2	Protein YIF1B	YIF1B	7	5	20.9	35.611	1.25019	1.18185	1.33385	0.971701	1.102	1.00638	0.774406	0.888104	1.24434
Q9Y243-2;Q9Y243;F8VS91	RAC-gamma serine/threonine-protein kinase	AKT3	3	12	31.2	16.906	1.35153	1.35459	1.391	0.945436	1.08862	0.962076	0.795187	0.797725	1.1071
Q02388-2;Q02388	Collagen alpha-1(VII) chain	COL7A1	2	9	4.3	30.843	1.82237	1.72276	1.69461	0.76571	0.860253	0.807965	0.855089	0.849929	1.00176
Q709F0-3;Q709F0;Q709F0-2;F8WEV0;D6RDI8	Acyl-CoA dehydrogenase family member 11	ACAD11	5	6	11.5	16.2	1.02921	0.972948	1.0901	1.01107	1.21636	1.10293	0.856473	0.890058	1.20119
Q8NEZ4;Q8NEZ4-3;Q8NEZ4-2;H0YMU7;H0Y765;H7BY37	Histone-lysine N-methyltransferase 2C	KMT2C	6	3	0.5	7.2999	1.35637	1.28223	1.40199	1.635	1.72207	1.83112	0.841345	0.829469	1.22906
P56589;Q7Z6V3	Peroxisomal biogenesis factor 3	PEX3	2	7	27.1	13.095	1.06204	1.09531	1.28167	0.817525	0.909503	0.865262	0.902525	0.786898	1.36105
P15260;Q5TFD1;Q5TFC9;P15260-2	Interferon gamma receptor 1	IFNGR1	4	3	7	6.1952	3.61115	3.41376	3.19914	1.18654	1.44272	1.23418	0.828132	0.780286	1.29675
D3DUE4;F6WF08;Q6ZW76-2;Q6ZW76;K7EPL7;K7EJY2;K7ERF3;K7ELU8	Ankyrin repeat and SAM domain-containing protein 3	ANKS3	8	7	17.3	17.968	1.77235	1.67547	1.78668	0.576764	0.600765	0.652939	1.02253	1.01315	1.17702
H0YC42;H0YC44;P55327-8;U3KQQ8			4	14	53.6	7.3765	1.81807	1.71869	1.52325	0.804254	0.904443	0.840934	0.813861	0.82397	0.978168
P61812;P61812-2	Transforming growth factor beta-2;Latency-associated peptide	TGFB2	2	7	19.8	9.8615	2.19255	2.07188	1.60485	1.10371	1.26858	1.12553	0.83298	0.833832	0.974818
Q9UHL4;R4GMR2;R4GNE8;R4GMV4;R4GMU5;R4GN05	Dipeptidyl peptidase 2	DPP7	6	8	17.9	17.892	1.36704	1.28661	1.45202	0.988963	1.19409	1.09309	0.807244	0.858884	1.11162
Q8WU76-2;Q8WU76;A0A087WUD7	Sec1 family domain-containing protein 2	SCFD2	3	5	7.8	10.537	0.990475	0.931958	0.908988	0.900595	0.956797	1.00002	0.871692	0.883207	1.07516
P52655;J3KNC0;P52655-2;Q9Y6Q2-3;A0A0A6YYG5;Q53S48;Q9UNN4-2;Q9UNN4	Transcription initiation factor IIA subunit 1;Transcription initiation factor IIA alpha chain;Transcription initiation factor IIA beta chain	GTF2A1	8	5	14.6	13.998	1.68027	1.58843	2.08767	0.860491	0.945116	0.923259	0.818522	0.804051	0.962905
A8MTY9;O14972;O14972-2;A8MY26	Down syndrome critical region protein 3	DSCR3	4	7	38.6	212.5	1.45721	1.48029	1.60515	0.940057	1.0822	0.95683	0.816519	0.807243	1.04965
Q8NB46	Serine/threonine-protein phosphatase 6 regulatory ankyrin repeat subunit C	ANKRD52	1	7	7.9	34.284	1.91679	1.77803	1.30322	1.14242	1.23034	1.25121	0.858937	0.821312	1.39762
Q04656-5;Q04656;Q04656-2;Q04656-3;Q04656-4;F5H562;E7ET55;F5H748;B7ZLR4;P35670-2;P35670-3;P35670-4;P35670	Copper-transporting ATPase 1	ATP7A	13	11	8.6	35.042	1.56582	1.56269	1.48329	0.850612	0.934768	0.912136	0.848287	0.870469	1.02686
X6R9N0;Q7Z6K3;J3KQP8;F5GXY1	Protein prenyltransferase alpha subunit repeat-containing protein 1	PTAR1	4	8	28.3	23.974	1.49342	1.65683	1.44438	0.950385	0.999183	1.06681	0.872016	0.85354	1.28239
P38435;P38435-2;F8WDU9	Vitamin K-dependent gamma-carboxylase	GGCX	3	6	8.7	10.657	1.24759	1.27752	1.2148	0.927068	1.02468	0.987983	0.857109	0.863735	1.15144
Q9Y6N1	Cytochrome c oxidase assembly protein COX11, mitochondrial	COX11	1	3	7.6	5.2907	0.770867	0.769427	0.780366	1.26108	1.36889	1.36997	0.968782	0.907603	1.1921
O43639;E9PEE2;E7EPF5;E7ERP6	Cytoplasmic protein NCK2	NCK2	4	7	24.2	13.692	2.77067	3.18409	2.15949	0.848279	0.924613	0.917545	0.818084	0.866788	1.0743
Q9BSF4	Uncharacterized protein C19orf52	C19orf52	1	5	21.5	20.178	1.23647	1.16889	1.094	0.934998	0.892654	1.15964	0.813899	0.823427	1.15567
D6RAJ6;Q9UKT5-2;Q9UKT5;D6REP2	F-box only protein 4	FBXO4	4	2	8.9	6.9289	1.6184	1.47348	1.97145	0.85347	0.913177	0.940979	0.79908	0.852558	0.922654
Q8N357;F8WCT7	Solute carrier family 35 member F6	SLC35F6	2	4	10.8	15.133	1.4192	1.34162	1.16969	1.04257	1.13676	1.12731	0.834917	0.80973	1.15231
Q8NEY1-2;Q8NEY1-3;Q8NEY1;A0A0A0MRJ3;Q8NEY1-7;Q8NEY1-4;Q8NEY1-6;Q8NEY1-5;H0Y6F6;H7BZD9	Neuron navigator 1	NAV1	10	27	16.3	88.528	1.27083	1.25168	1.25014	1.30118	2.60433	1.27489	0.774406	0.718741	0.450826
Q96K49-2;Q96K49;H7C1G1;H7C0B3	Transmembrane protein 87B	TMEM87B	4	5	10.6	12.234	1.17293	1.11565	1.1889	0.872873	1.12755	0.851064	0.774406	0.712296	0.802635
Q5BJF2;J3KT68;Q86XC5;J3KTD1	Transmembrane protein 97	TMEM97	4	3	18.8	5.3617	1.25571	1.18707	1.2928	1.41245	1.66422	1.39785	0.808442	0.797199	0.946083
O95363;Q5JRF7	Phenylalanine--tRNA ligase, mitochondrial	FARS2	2	7	16.2	11.312	1.19207	1.12691	1.15059	0.983921	1.09801	1.03764	0.818567	0.830059	1.12224
O14787-2;O14787;A0A075B780;K7ESC1;K7ENW1;K7EMA3	Transportin-2	TNPO2	6	14	20.9	118.38	1.68464	1.59256	1.38777	1.03548	1.3211	1.14706	0.853306	0.857706	1.18514
Q9P0P0;C9J1C6;F8WBU5;C9J391;H7C426	E3 ubiquitin-protein ligase RNF181	RNF181	5	8	64.1	33.202	2.05684	1.94627	2.06585	0.911586	1.26627	0.945065	0.924079	0.923012	1.2899
P48060;B4E3S5;F6VVE8;P48060-2	Glioma pathogenesis-related protein 1	GLIPR1	4	5	21.1	10.26	1.25663	1.18794	1.21052	1.148	1.311	1.17954	0.920757	0.781988	1.41388
P82912-2;P82912;P82912-3;H0YL99	28S ribosomal protein S11, mitochondrial	MRPS11	4	6	38.3	75.51	1.22032	1.21229	1.17312	1.28972	1.37048	1.43182	0.774406	0.866946	0.979027
P68543;P68543-2	UBX domain-containing protein 2A	UBXN2A	2	5	15.1	4.0794	1.56111	1.53332	1.28721	1.00765	1.27267	1.02357	0.892819	0.812421	1.20996
Q5T440	Putative transferase CAF17, mitochondrial	IBA57	1	5	17.1	12.176	1.44429	1.40166	1.36699	1.17894	1.37533	1.20326	0.774406	0.825905	1.18946
Q15047-3;Q15047;E9PRF4;E9PQM8;X6RHV1;B0QZE6;E9PS59;X6R732;Q15047-2;E9PAP1	Histone-lysine N-methyltransferase SETDB1	SETDB1	10	8	7.4	53.372	1.24531	1.16698	1.29477	0.994663	1.10159	1.05773	0.790042	0.813397	1.16704
Q9BRX9;H0YIE8;G3V221;F8VSE4	WD repeat domain-containing protein 83	WDR83	4	8	31.4	21.746	1.64838	1.55828	1.81698	1.1516	1.30048	1.19848	0.824325	0.832428	1.25898
Q96RR1;Q96RR1-3;Q96RR1-2	Twinkle protein, mitochondrial	PEO1	3	8	18.1	44.691	1.5944	1.50725	1.71078	1.10573	1.19862	1.21212	0.840797	0.780286	1.30745
Q9HAF1-2;Q9HAF1;Q9HAF1-4;Q9HAF1-3;B1AK63	Chromatin modification-related protein MEAF6	MEAF6	5	6	35.6	19.925	0.900842	0.906784	1.35072	1.00318	1.11351	1.06418	0.833177	0.832074	1.07357
Q9Y4P1-6;Q9Y4P1;Q9Y4P1-2;C9JIK8;F2Z2K8;C9JQ72;H0Y2Y0;H7C2A6;Q9Y4P1-4;Q9Y4P1-3	Cysteine protease ATG4B	ATG4B	10	6	20	23.048	1.26797	1.26691	1.32403	0.996664	1.10231	1.06141	0.847781	0.881016	1.0013
Q5JPI3-2;Q5JPI3;E9PFZ1	Uncharacterized protein C3orf38	C3orf38	3	7	29.4	27.764	1.3529	1.4057	1.36266	1.24045	1.3749	1.31796	0.868407	0.873803	1.06567
P29692;E9PK01;E9PQZ1;E9PQ49;E9PI39;E9PPR1;E9PL12;E9PMW7;E9PIZ1;H0YCK7;E9PK72;E9PKK3;E9PNW6;E9PJD0	Elongation factor 1-delta	EEF1D	14	23	71.9	2.351	1.66506	1.57404	1.54798	1.10184	1.28717	1.22375	0.89407	0.921857	1.22036
Q9C0F1;Q9C0F1-2;D6RGX6;D6RBX1;D6RC25	Centrosomal protein of 44 kDa	CEP44	5	5	22.3	47.397	3.44577	3.25743	5.22633	0.87471	0.957609	0.941838	0.85151	0.815409	1.10936
H7C1N3;O15155;C9JTT8;Q68DU7;O15155-2	BET1 homolog	BET1;DKFZp781C0425	5	2	21.8	5.2416	1.15525	1.11978	1.3326	1.12079	1.08021	1.35973	0.831939	0.92458	1.06618
Q9BXY4;Q9BXY4-2	R-spondin-3	RSPO3	2	4	13.6	5.2975	1.29079	1.3418	1.45453	1.27937	1.4925	1.28169	1.06052	0.907342	1.72906
Q13686;G3V4M4	Alkylated DNA repair protein alkB homolog 1	ALKBH1	2	8	27.2	23.122	1.25028	1.18194	1.21344	1.08627	1.31106	1.25173	0.850492	0.801496	1.34429
Q9P2X0;Q9P2X0-2	Dolichol-phosphate mannosyltransferase subunit 3	DPM3	2	2	23.9	7.9745	1.06551	1.05102	1.14158	0.993629	1.01432	1.14639	0.877995	0.925606	1.03164
Q9Y4D1-3;Q9Y4D1-2;Q9Y4D1	Disheveled-associated activator of morphogenesis 1	DAAM1	3	2	2.2	6.872	2.74805	2.59365	2.59521	0.729864	0.785801	0.894812	0.676322	0.855134	0.719129
Q5T3J3;Q5T3J3-2	Ligand-dependent nuclear receptor-interacting factor 1	LRIF1	2	4	5.3	6.9	1.36091	1.28652	1.41504	0.744555	0.845439	0.772751	0.827082	0.852552	1.11444
O43752;O43752-2	Syntaxin-6	STX6	2	6	36.1	28.613	1.58459	1.60226	1.7959	1.82416	2.26532	2.03192	1.10906	0.982188	1.64523
Q9NZJ4-2;Q9NZJ4	Sacsin	SACS	2	11	3	20.488	1.279	1.20909	1.59713	1.13327	1.21305	1.24895	0.861081	0.835212	1.15673
Q9BUR4;E9PMG4;E9PMR3	Telomerase Cajal body protein 1	WRAP53	3	12	38	78.409	1.47949	1.45955	1.50106	0.993614	1.07913	1.07881	0.844967	0.886602	1.07405
Q8WU79;A0A087WV97;Q8WU79-2;X6RCC3;Q8WU79-3	Stromal membrane-associated protein 2	SMAP2	5	6	15.2	12.403	1.20902	1.14294	1.28512	0.85436	0.91825	0.937664	0.825256	0.83962	1.21358
Q969F1	General transcription factor 3C polypeptide 6	GTF3C6	1	3	21.6	38.12	1.45158	1.43478	1.4917	1.2259	1.69132	1.18929	0.794183	0.914266	0.975521
Q96BW9-2;Q96BW9-3;Q96BW9;A0A0G2JQ92;B4E101;G3V0F3;H7C1A2	Phosphatidate cytidylyltransferase, mitochondrial	TAMM41	7	6	27.8	17.815	1.17745	1.16316	1.35258	1.00413	1.10423	1.07598	0.855332	0.829619	1.17256
Q9NVE5;Q9NVE5-3;H7BZ71;Q9NVE5-2	Ubiquitin carboxyl-terminal hydrolase 40	USP40	4	6	5.8	13.506	1.68094	1.72137	1.72644	1.60529	2.14667	1.71329	0.774406	0.839996	1.04853
Q4U2R6;M0R176;A0A087WU28;A0A0B4J2C1	39S ribosomal protein L51, mitochondrial	MRPL51	4	4	28.1	11.638	1.04652	0.989319	1.07156	0.852245	1.00381	0.969792	0.842682	0.829311	1.10837
Q9NRG1-2;Q9NRG1;Q9NRG1-3	Phosphoribosyltransferase domain-containing protein 1	PRTFDC1	3	6	38.9	14.217	0.661333	0.649223	0.610685	0.882948	0.975597	0.941294	0.832758	0.80782	1.06625
Q9P0U4;Q9P0U4-2;K7EQZ1;K7EQ21;K7EJR0;K7EKZ6	CXXC-type zinc finger protein 1	CXXC1	6	7	14.2	28.394	1.38521	1.30949	1.39496	0.938414	0.981219	1.05844	0.828791	0.867395	0.981539
A8MVZ6;Q96G01-4;Q96G01-3;Q96G01;A0A087WYJ7	Protein bicaudal D homolog 1	BICD1	5	15	18.6	22.671	1.7415	1.65039	1.96236	1.01456	1.05248	1.15305	0.827377	0.864169	1.11539
E5RIH5;Q6NXR4	TELO2-interacting protein 2	TTI2	2	6	19.5	26.767	1.54205	1.51913	1.42843	0.769632	0.860075	0.827835	0.943275	0.804988	1.34679
Q13433;K7EQ91;Q13433-2	Zinc transporter ZIP6	SLC39A6	3	4	4.2	36.687	1.40521	1.38724	1.36805	0.811686	0.974846	0.909402	0.799242	0.800736	1.52021
Q9UHR6;E9PQB8	Zinc finger HIT domain-containing protein 2	ZNHIT2	2	10	33.5	50.873	1.44281	1.45934	1.33861	0.94742	1.14644	1.01784	0.863925	0.876037	1.02787
Q9Y2I8;Q9Y2I8-2;E7EQ49;A0A087WTQ2;Q9Y2I8-3;C9JGR9	WD repeat-containing protein 37	WDR37	6	6	13.2	9.6483	1.31893	1.36576	1.46564	0.879672	0.949411	0.961321	0.852419	0.884831	1.07516
O75665-3;O75665;A6NF31;A0A0A0MS89;O75665-2	Oral-facial-digital syndrome 1 protein	OFD1	5	7	8	11.98	1.31413	1.2423	1.25735	0.946745	0.932656	1.12753	0.829935	0.810728	1.15876
Q9NUQ6-2;F8W6C2;C9JW67;C9JGM8;F8VZ02;F2Z2S1	SPATS2-like protein	SPATS2L	6	29	57.3	1.649	1.10608	1.04562	1.17148	0.93453	0.975628	1.05565	0.796446	0.841188	0.926394
Q8NE01-2;Q8NE01-3;Q8NE01	Metal transporter CNNM3	CNNM3	3	5	8.3	8.345	1.47772	1.51979	1.54412	0.987714	1.01848	1.12894	0.78288	0.84742	1.05142
Q9BXI6;Q9BXI6-2;F8WCD1;F8WDN6	TBC1 domain family member 10A	TBC1D10A	4	6	13	11.226	1.51929	1.43624	1.7237	0.755789	0.775933	0.90149	0.816894	0.792812	1.11749
Q9BPZ7-5;Q9BPZ7-6;Q9BPZ7-3;Q9BPZ7-2;Q9BPZ7;B1AMB2;B1AMB1;B1AMA6;E9PGB8;B1AMA5;Q9BPZ7-4	Target of rapamycin complex 2 subunit MAPKAP1	MAPKAP1	11	4	12.4	8.6098	1.42298	1.34951	1.35891	0.840838	0.854292	0.974336	0.807654	0.851816	1.09732
Q99717;D6RIZ9;D6RBB4;D6R9D4;D6RAY1;D6REQ3;D6RDN7;D6RD62;Q15797;D6RBH9;H0YAK7	Mothers against decapentaplegic homolog 5;Mothers against decapentaplegic homolog 1	SMAD5;SMAD1	11	5	9.5	6.763	1.35635	1.34691	1.40067	0.893056	1.13166	1.03213	0.943575	0.829761	1.53378
Q969M7-6;Q969M7;H3BSR4;C9J9P8;Q969M7-2;F8WDQ9;F8WD80;C9JSK8;Q969M7-4;H3BUI7;F8WB39;C9JFD2;C9IZ93;Q969M7-5;Q969M7-3;Q969M7-7;C9JF62;F2Z363;F8WFB7;G5E9R6;F8WCT3	NEDD8-conjugating enzyme UBE2F	UBE2F;UBE2F-SCLY	21	7	44.5	18.593	1.43166	1.49049	1.21659	0.88064	0.936877	0.97653	0.774406	0.783325	1.02053
E7EQ34;O14653-3;O14653;O14653-2;I3L1K7;I3L4Z6;I3L0K1;I3L3V4	Golgi SNAP receptor complex member 2	GOSR2	8	7	39.7	16.376	1.37026	1.33788	1.33496	0.977625	1.13044	1.00709	0.806814	0.831229	1.06121
P32519-2;P32519;Q6MZZ4;A0A0U1RRL5;D6RHI1;D6R9B1;A0A087WU18;Q15723-4;Q15723-2;Q15723-3;Q15723-1;Q15723;Q99607	ETS-related transcription factor Elf-1	ELF1;DKFZp686H0575	13	8	18	47.362	1.25948	1.1849	1.15109	0.946462	1.06883	1.10432	0.840185	0.780286	1.26187
Q8N4T8;H0Y962;Q8N4T8-2	Carbonyl reductase family member 4	CBR4	3	4	21.9	15.792	1.28934	1.28007	1.26225	0.795944	1.11014	0.758751	0.777926	0.869777	0.918866
F5H6Z0;Q00537-2;Q00537;F8VZY6;F8VQZ9;F8W1S5	Cyclin-dependent kinase 17	CDK17	6	7	14.7	11.708	1.52597	1.46361	1.83153	0.744328	0.997361	0.789591	0.860093	0.850503	1.01979
P00156	Cytochrome b	MT-CYB	1	2	4.2	2.252	1.20616	1.14023	1.26506	1.19873	1.29775	1.30585	0.89886	0.874362	1.24478
K7EQG1;Q9NXS2-3;Q9NXS2	Glutaminyl-peptide cyclotransferase-like protein	QPCTL	3	4	27.3	8.3432	1.0396	0.982771	1.12	0.976018	1.08428	1.03442	0.822201	0.832036	1.20189
Q96EL2;F8VYR5	28S ribosomal protein S24, mitochondrial	MRPS24	2	3	12.6	8.3703	2.07871	1.95359	2.07607	0.872186	0.896304	1.00007	0.807508	0.841288	1.06467
O43819	Protein SCO2 homolog, mitochondrial	SCO2	1	5	30.8	13.313	1.39181	1.31573	1.95251	1.26219	1.36198	1.37963	0.891053	0.845686	1.37969
Q8IVH8-3;Q8IVH8;Q8IVH8-2;V9GY95;F8WAZ1;F8WBC3;F5H5A3	Mitogen-activated protein kinase kinase kinase kinase 3	MAP4K3	7	7	8.6	19.482	2.03725	1.9259	1.9567	0.960471	1.0784	1.00607	0.864814	0.828018	1.169
Q9NPE3;H0YM60	H/ACA ribonucleoprotein complex subunit 3	NOP10	2	5	62.5	14.566	1.33563	1.32219	1.2175	1.47435	1.43945	1.7694	0.883407	1.00487	1.39179
Q8WYQ5-3;Q8WYQ5	Microprocessor complex subunit DGCR8	DGCR8	2	5	7.8	10.264	1.48359	1.40249	1.42766	0.992687	1.09053	1.11907	0.821385	0.838999	1.02851
P27540-3;P27540-4;P27540;P27540-2;A6NGV6	Aryl hydrocarbon receptor nuclear translocator	ARNT	5	8	14.7	29.268	1.37201	1.29702	1.42772	0.970176	1.07295	1.03327	0.795518	0.835454	1.04508
K7ENF0		NARS	1	3	42.6	12.305	2.54253	2.37736	2.18708	1.00799	1.01621	1.17628	0.878226	0.877781	1.05272
Q9BU89;K7EIV2;K7ERU8	Deoxyhypusine hydroxylase	DOHH	3	11	65.6	65.129	1.48874	1.40736	1.63777	1.18214	1.32297	1.24277	0.851039	0.892175	1.1963
Q6N075;Q6N075-2;F8VV69	Molybdate-anion transporter	MFSD5	3	7	17.1	14.849	1.31234	1.23356	1.31094	0.91983	1.14016	0.973961	0.84318	0.837733	1.05788
Q9NUT2-5;Q9NUT2-4;Q9NUT2-3;Q9NUT2-2;Q9NUT2;C9JYI3;C9JTY4;H7C5K9	ATP-binding cassette sub-family B member 8, mitochondrial	ABCB8	8	10	21.4	14.979	1.60034	1.60737	1.72088	0.867347	1.04949	0.882138	0.859637	0.815819	1.15544
Q8MH48;Q5RJ85;A0A0G2JPQ3;P17693	HLA class I histocompatibility antigen, alpha chain G	HLA-G	4	2	6.8	3.2418	1.5304	1.43277	1.46681	0.761917	0.768707	1.00325	0.800017	0.819107	0.964843
Q9ULG6-2;Q9ULG6;Q9ULG6-5;Q9ULG6-4;Q9ULG6-3	Cell cycle progression protein 1	CCPG1	5	8	14	20.256	1.42807	1.51302	1.54402	0.825774	1.00084	0.925719	0.863176	0.877551	1.02127
Q9BXW6;Q9BXW6-2;Q9BXW6-4;J3QSB8	Oxysterol-binding protein-related protein 1	OSBPL1A	4	5	4.7	6.1616	2.06675	1.90605	1.82305	0.986018	1.03782	1.10501	0.774406	0.780326	1.11996
A0A1B0GUI1;Q6GYQ0-4;Q6GYQ0;Q6GYQ0-7;Q6GYQ0-5;Q6GYQ0-6;Q6GYQ0-2;Q6GYQ0-3	Ral GTPase-activating protein subunit alpha-1	RALGAPA1	8	4	1.4	6.8345	2.83687	2.6818	3.9975	0.238967	0.726022	0.27785	1.20802	0.780286	4.26413
Q66LE6;H0YB06	Serine/threonine-protein phosphatase 2A 55 kDa regulatory subunit B delta isoform	PPP2R2D	2	9	24.1	6.3515	1.26349	1.23056	1.31621	0.719554	1.01461	0.739167	0.848713	0.780286	1.41232
O60361	Putative nucleoside diphosphate kinase	NME2P1	1	9	66.4	2.4586	0.484065	0.463904	0.430584	0.624627	0.821838	0.776203	0.866989	0.79562	1.08994
P11169;Q8TDB8-4;Q8TDB8-2;Q8TDB8;Q8TDB8-5;Q8TDB8-3	Solute carrier family 2, facilitated glucose transporter member 3;Solute carrier family 2, facilitated glucose transporter member 14	SLC2A3;SLC2A14	6	5	12.9	22.333	1.25134	1.28312	1.37243	1.05357	1.22517	1.05957	0.817214	0.810632	1.23958
Q99470;K7ELI9	Stromal cell-derived factor 2	SDF2	2	5	32.2	22.381	1.21415	1.19912	1.17682	1.01446	1.06532	1.15622	0.8178	0.85864	1.14764
B1AP22;P49810-3;P49810;P49810-2;E5RHT1;E5RFW4;E5RG63	Presenilin;Presenilin-2;Presenilin-2 NTF subunit;Presenilin-2 CTF subunit	PSEN2	7	7	18.1	121.87	1.17642	1.24055	1.45061	0.666198	0.946489	0.783686	0.951514	0.780286	1.79712
Q6QNY1;J3QRU7;Q6QNY1-2;A0A087X1N6	Biogenesis of lysosome-related organelles complex 1 subunit 2	BLOC1S2	4	4	46.5	73.114	1.33377	1.40596	1.28401	0.826955	0.961455	0.953247	0.971353	0.790057	1.53555
Q6PIJ6-2;Q6PIJ6;Q6PIJ6-3	F-box only protein 38	FBXO38	3	7	8.2	74.739	1.20917	1.14308	1.26724	0.825186	1.21745	0.926494	0.871186	0.947249	0.999282
Q93063;Q93063-2;Q93063-3;E9PNL9	Exostosin-2	EXT2	4	9	16.7	23.677	1.91253	1.86176	1.32813	1.0906	1.25435	1.11126	0.846359	0.823554	1.34094
A0A087WUD1;Q6DD87	Zinc finger protein 787	ZNF787	2	9	25.7	247.28	1.45461	1.3993	1.32155	0.871056	1.24592	0.771316	0.824167	0.952167	0.880945
O60551;Q5VUC6	Glycylpeptide N-tetradecanoyltransferase 2;Glycylpeptide N-tetradecanoyltransferase	NMT2	2	13	31.3	27.99	1.31244	1.30231	1.31811	1.19544	1.31215	1.28353	0.833265	0.791592	1.25454
G3V1P3;Q969J3;Q969J3-2	Loss of heterozygosity 12 chromosomal region 1 protein	LOH12CR1	3	5	31.6	20.853	1.58199	1.49552	1.53427	0.87217	0.976769	0.916168	0.847582	0.854043	1.06576
G5E9E7;A0A087X0K9		TJP1	2	80	55.6	3.3691	1.19153	1.1264	1.22224	1.24164	1.35593	1.4325	0.774406	0.808749	1.14492
A0A096LPB2;A0A096LP01		LINC00493	2	3	35.1	5.2304	1.37243	1.27735	1.6144	0.632033	0.980261	0.687079	0.89789	0.854272	1.12616
Q2M296-4;Q2M296-3;Q2M296-2;Q2M296;H3BVG2;F5H0M7;A0A087WX22;H3BNE5;H3BSD1;H3BQU0;H3BUU0;H3BPD2;H3BP93	Methenyltetrahydrofolate synthase domain-containing protein	MTHFSD	13	6	17.8	16.819	1.27051	1.20106	0.791093	0.887076	0.978275	0.947658	0.868058	0.774061	1.14653
A0A0A0MTS7;Q8WZ42-5;Q8WZ42-11;Q8WZ42-4;Q8WZ42-7;Q8WZ42-2;Q8WZ42;Q8WZ42-8;Q8WZ42-13;Q8WZ42-12;A0A0A0MRA3;Q8WZ42-3;Q8WZ42-10;Q8WZ42-9	Titin	TTN	14	7	0.1	1.326	1.6016	1.51406	1.42431	0.871769	0.876163	1.02014	0.82982	0.804995	1.00872
P53803;E5RGX2	DNA-directed RNA polymerases I, II, and III subunit RPABC4	POLR2K	2	3	44.8	42.384	1.27266	1.2031	1.30351	1.00508	1.20563	1.04444	0.889991	0.780286	1.41685
Q92830;Q92830-2;K7ERS6	Histone acetyltransferase KAT2A	KAT2A	3	6	7	11.688	1.2671	1.33407	1.1744	1.23685	1.43132	1.25116	0.839114	0.843543	1.26301
Q86SZ2;Q86SZ2-2;G3V4C3;G3V2H7	Trafficking protein particle complex subunit 6B	TRAPPC6B	4	4	22.8	4.3385	1.16347	1.09987	1.18657	1.0351	1.06903	1.18133	0.905127	0.780286	1.49866
M0R2P6;Q8TBC3;M0R0S1;M0QYB1;M0R0E3;M0R0K4;M0R0S2;M0QZF4;Q8TBC3-2;M0R1G0;M0QZE8	SH3KBP1-binding protein 1	SHKBP1	11	6	13.6	33.935	1.41179	1.33462	1.3025	1.03332	1.16628	1.07602	0.864964	0.835604	1.33502
Q9HBH1	Peptide deformylase, mitochondrial	PDF	1	6	30.9	15.998	1.30187	1.24079	1.39473	1.05086	1.13909	1.14326	0.813925	0.832829	1.09623
O94907;D6RGF1;D6RCC2;Q9UBU2	Dickkopf-related protein 1	DKK1	4	9	46.6	62.339	1.50645	1.42411	1.34576	0.87656	0.970172	0.93278	0.9128	0.892661	1.32911
Q7Z422-2;Q7Z422-4;Q7Z422-3;Q7Z422-5;Q7Z422	SUZ domain-containing protein 1	SZRD1	5	7	59.8	29.859	1.68001	1.56966	1.39883	0.833743	1.02072	0.812484	0.893856	0.807164	1.30603
Q8NBZ7;Q8NBZ7-2;Q8NBZ7-3;C9JFU6;C9JCB7;C9JW33;C9JE50;C9J3T9	UDP-glucuronic acid decarboxylase 1	UXS1	8	8	28.8	47.331	1.42036	1.34273	1.2051	0.92713	1.00904	1.00442	0.818354	0.78933	1.05351
H3BRF9;Q96K21-3;Q96K21;Q96K21-2;H3BN64;H3BRM1;Q96K21-4;H3BUW6;H3BVF5;H3BSF5;H3BP54	Abscission/NoCut checkpoint regulator	ZFYVE19	11	9	24.8	32.417	1.46415	1.43185	1.61433	0.897388	1.01993	0.927107	0.800035	0.788548	1.11265
Q8NEL9;A0A087X0H7;Q8NEL9-2;Q8NEL9-4;Q8NEL9-3	Phospholipase DDHD1	DDHD1	5	8	8.9	10.528	1.28894	1.21848	1.33906	0.865762	0.906905	0.974774	0.847301	0.900612	1.05086
H0Y9Y3;Q9UMS6;Q9UMS6-3;Q9UMS6-4;Q9UMS6-2	Synaptopodin-2	SYNPO2	5	3	2.4	5.0652	1.69162	1.59915	1.84545	0.696107	0.715791	0.797721	0.807951	0.780286	1.48676
Q6PJ69;H0YGS7;H0YG27;K7EM44;K7EJ59	Tripartite motif-containing protein 65	TRIM65	5	7	14.3	13.289	1.35818	1.36346	1.67104	1.04317	1.25764	1.00265	0.840379	0.834135	1.07928
Q9Y587;G3V3X7;G3V4P7;G3V5J6;Q9Y587-3;Q9Y587-4;Q9Y587-2	AP-4 complex subunit sigma-1	AP4S1	7	4	28.5	8.044	1.29856	1.3236	1.28949	1.15427	1.1912	1.31829	0.851393	0.83801	1.09538
Q9NX20;E9PI14	39S ribosomal protein L16, mitochondrial	MRPL16	2	6	24.7	10.615	1.08803	1.03062	1.07296	0.617063	0.925715	0.627725	0.847016	0.791905	0.943392
O75751	Solute carrier family 22 member 3	SLC22A3	1	3	5.4	14.177	1.22684	1.21346	1.27903	0.88518	1.02096	0.898961	0.895807	0.793115	1.23797
Q8NB49;A0A067XG54;Q8NB49-2;Q8NB49-3;Q8NB49-4;H7C0E8;H7C113	Phospholipid-transporting ATPase IG;Phospholipid-transporting ATPase	ATP11C	7	11	11.2	18.747	1.40114	1.32456	1.43949	0.938529	1.14225	0.961911	0.94724	0.758805	1.33393
Q96S97;C9JZL8;C9J5M0;C9JC07;C9JJV6	Myeloid-associated differentiation marker	MYADM	5	4	19.3	119.28	1.18736	1.16473	1.23191	0.826521	0.926264	1.05458	0.911435	0.780286	1.36674
F5GZZ0;S4R3T5;F5H5X2;Q6NS38;Q6NS38-2	Alpha-ketoglutarate-dependent dioxygenase alkB homolog 2	ALKBH2	5	3	34.7	11.433	1.27567	1.33757	1.18634	0.947353	1.00214	1.05646	0.860193	0.878035	1.06362
K7EPJ5;O60291;O60291-2;O60291-4;O60291-3;B4DR12;K7EIM7;K7ERA1;K7EJN3;Q96PX1-2;Q96PX1	E3 ubiquitin-protein ligase MGRN1	MGRN1	11	8	23.1	36.032	1.51059	1.41735	1.7022	1.04564	1.1048	1.16743	0.84823	0.871238	1.11034
G8JLQ3;P78537-2;P78537;F8W099;F8W606;A0A087WSV2;F8W036;F8VP73	Biogenesis of lysosome-related organelles complex 1 subunit 1	BLOC1S1	8	4	60	7.8105	1.13385	1.23318	1.17375	0.748565	0.871102	0.769955	0.859167	0.831487	0.99299
E9PER6;O15530-3;O15530;Q6A1A2;O15530-4;O15530-5;O15530-2;H3BQ10	3-phosphoinositide-dependent protein kinase 1;Putative 3-phosphoinositide-dependent protein kinase 2	PDPK1;PDPK2P	8	8	19.1	34.942	1.47267	1.38176	1.14477	1.01681	1.0772	1.15772	0.824686	0.834192	1.12444
Q8TAA9-2;Q8TAA9	Vang-like protein 1	VANGL1	2	4	9	21.539	1.2354	1.22585	1.36598	0.977881	1.03984	1.08487	0.829823	0.861286	1.08175
Q9NUP7;Q9NUP7-2	tRNA:m(4)X modification enzyme TRM13 homolog	TRMT13	2	4	7.9	4.7225	1.1589	1.09555	1.14205	0.809837	0.835747	0.964204	0.774406	0.808227	1.11336
Q16270-2;Q16270	Insulin-like growth factor-binding protein 7	IGFBP7	2	8	44.4	81.715	1.0326	0.976162	1.16834	1.06831	1.16634	1.15357	0.774406	0.830145	1.34751
Q14191	Werner syndrome ATP-dependent helicase	WRN	1	12	9.4	11.68	1.57081	1.45367	1.68004	0.91805	1.20044	0.994815	0.854734	0.803421	1.42283
Q5TBH9;Q8NDD1-2;Q8NDD1;Q8NDD1-3;Q5TBI2;Q8NDD1-4	Uncharacterized protein C1orf131	C1orf131	6	6	28.9	12.929	1.47522	1.39459	1.39073	1.28297	1.21643	1.57743	0.774406	0.805673	1.05317
O15116;E5RJ47;E5RH18	U6 snRNA-associated Sm-like protein LSm1	LSM1	3	6	51.9	20.387	2.04756	1.86024	1.95953	0.786763	1.00402	0.923529	0.900305	0.843556	1.11608
Q9UHN1;J3KRM2	DNA polymerase subunit gamma-2, mitochondrial	POLG2	2	3	6.2	9.9764	1.12794	1.13923	1.10253	1.04321	1.11776	1.14854	0.785518	0.818364	1.06492
Q32NC0;Q32NC0-2;L7N2F3;K7EM84;A0A087X0E7	UPF0711 protein C18orf21	C18orf21	5	5	22.3	10.871	1.25756	1.18882	1.20388	1.39404	1.48712	1.54159	0.801847	0.875236	1.28952
P48995-2;P48995;REV__A0A0J9YW54;REV__Q86X10-4;REV__Q86X10-2;REV__A2A2F0;REV__O15399;REV__Q86X10-3;REV__Q86X10	Short transient receptor potential channel 1	TRPC1	9	2	2.1	1.4514	1.11604	1.09786	0.980211	1.08061	1.08441	1.26625	0.807886	0.821688	1.19217
P10746;Q5T3L7;Q5T3L8;Q5T3L9;A0A087WZB7;A0A087WUV7;A0A087X021	Uroporphyrinogen-III synthase	UROS	7	7	30.6	19.595	1.56163	1.47627	1.30207	1.12391	1.07183	1.37538	1.03909	0.88619	1.35481
Q9P0U3-2;Q9P0U3;F8VRZ8;F8W0I8	Sentrin-specific protease 1	SENP1	4	10	17.9	29.82	1.32001	1.34573	1.42706	0.895875	0.989482	0.955489	0.819812	0.833514	1.08135
Q86YT6	E3 ubiquitin-protein ligase MIB1	MIB1	1	10	10	20.145	1.35975	1.34959	1.29779	0.943764	1.04768	1.00104	0.881415	0.878379	1.0899
Q96FJ2	Dynein light chain 2, cytoplasmic	DYNLL2	1	5	58.4	31.184	0.912236	0.934014	0.958188	1.33471	1.60833	1.33783	0.960496	0.872989	1.1925
Q96MH2	Protein HEXIM2	HEXIM2	1	5	17.8	10.628	1.92681	1.86568	1.92944	1.05668	1.12676	1.16903	0.838134	0.780286	1.28687
B4E0T2;P50542-2;P50542-3;P50542;P50542-4;J3KPV0;H0YGT8;F5GZ41;F5H0L9;F5GYB4;F5H3X7;F5H5C0	Peroxisomal targeting signal 1 receptor	PEX5	12	9	20.8	51.658	1.45616	1.52375	1.30823	1.15403	1.25878	1.24733	0.915395	0.858788	1.37175
A0A1C7CYX1;Q6PJG2;A0A0A0MSU2;H7C1L3	ELM2 and SANT domain-containing protein 1	ELMSAN1	4	8	9.2	10.624	1.58077	1.49437	1.52813	1.30962	1.46438	1.45103	0.888622	0.791785	1.38989
P01137;M0R2S0	Transforming growth factor beta-1;Latency-associated peptide	TGFB1	2	6	19	20.591	1.29178	1.34355	1.32369	0.890966	1.02623	0.952502	0.85822	0.902626	0.998078
Q96K17;E9PL10;Q96K17-2;Q96K17-3	Transcription factor BTF3 homolog 4;Transcription factor BTF3	BTF3L4	4	9	52.5	37.636	1.49577	1.46792	1.54866	0.71412	0.748163	0.803927	0.822601	0.831093	0.991181
Q96DE0-3;Q96DE0;Q96DE0-2;Q96DE0-4	U8 snoRNA-decapping enzyme	NUDT16	4	6	42.1	25.037	1.49627	1.41448	1.40666	0.875427	0.926997	0.975268	0.884495	0.866937	1.27112
Q8IUE6	Histone H2A type 2-B	HIST2H2AB	1	5	29.2	1.9635	1.14418	1.08164	1.05269	0.959697	0.999171	1.08693	0.840466	0.827114	1.1004
Q8NEZ2-2;Q8NEZ2;H0YBN0;E5RJ10;E5RHB8;E5RJX6;E5RG91;Q8NEZ2-3	Vacuolar protein sorting-associated protein 37A	VPS37A	8	7	27.2	37.42	1.71254	1.61893	1.55578	0.90325	1.10424	0.966366	0.845612	0.780286	1.1195
Q96LW7-2;Q96LW7	Bcl10-interacting CARD protein	C9orf89	2	6	31.7	12.912	1.16862	1.17136	1.30179	1.02557	1.06712	1.1622	0.905149	0.848825	1.40876
Q7L273;K7ENB5;K7EQN1	BTB/POZ domain-containing protein KCTD9	KCTD9	3	8	29.8	26.544	1.13779	1.14712	1.11045	1.0404	1.37202	1.07623	0.77659	0.841584	1.0646
P35754	Glutaredoxin-1	GLRX	1	5	50.9	59.172	1.60588	1.61065	1.53627	0.996697	1.30958	1.0322	1.03804	0.918197	1.3847
J3KNI5;Q8N7C3;Q8N7C3-2;Q6T5J5	Probable E3 ubiquitin-protein ligase TRIML2	TRIML2	4	8	21.3	11.742	1.34218	1.26881	1.71124	1.11032	1.15284	1.2608	0.861702	0.872127	1.26302
Q8TF68-3;Q8TF68-2;Q8TF68;R4GMR4;F5H105;F5H8L7;E9PHB3;Q5T0B9	Zinc finger protein 384	ZNF384	8	4	11.3	40.442	1.09464	1.12051	1.14151	0.988355	1.07915	1.06712	0.792831	0.786895	1.09508
O15120;O15120-2	1-acyl-sn-glycerol-3-phosphate acyltransferase beta	AGPAT2	2	6	23	15.458	1.71817	1.62426	1.55481	0.994509	1.15571	1.05279	0.805114	0.795868	1.15934
Q5RI15;Q5RI15-2	Cytochrome c oxidase protein 20 homolog	COX20	2	6	40.7	23.039	2.53558	2.39698	2.38017	0.738792	1.03626	0.757575	0.910713	0.907356	1.37106
Q14592-2;Q14592	Zinc finger protein 460	ZNF460	2	4	7.5	6.0352	1.336	1.33471	1.35646	0.893543	1.00703	0.932034	0.846927	0.822453	1.1626
Q96DT6;H7BZW5	Cysteine protease ATG4C	ATG4C	2	2	3.7	1.5784	1.2832	1.37848	1.23431	1.01544	1.09489	1.11079	0.792405	0.808641	0.971575
Q15678;E2J9M0	Tyrosine-protein phosphatase non-receptor type 14	PTPN14	2	6	5.5	9.112	1.26873	1.30966	1.26237	1.20647	1.25151	1.37119	0.844995	0.97116	1.11656
P39060-2;P39060-1;P39060;H7BXV5;H7C457	Collagen alpha-1(XVIII) chain;Endostatin	COL18A1	5	7	8.7	71.228	1.18656	1.13336	1.29015	1.17808	1.50049	1.33453	0.805308	0.795175	1.31676
P31644;A0A0U1RRB2;A0A1B0GV38;P14867;D6RBL7;G3V2Q9;D6RB77;D6RBK9;G3V2K2;E5RK60;G5E9Z6;A0A0A0MTM5;E9PBQ7;P47869;P47869-2;P34903	Gamma-aminobutyric acid receptor subunit alpha-5	GABRA5	16	5	16	54.123	1.05377	1.05484	1.0375	1.16238	1.59168	1.17251	0.940794	0.841821	1.15514
O15127;H3BV04;H3BN93;H3BUB6;H3BPL9	Secretory carrier-associated membrane protein 2	SCAMP2	5	5	16.7	82.162	1.41225	1.31606	1.64057	0.640768	0.695416	0.69623	0.86685	0.793506	0.913644
A0A0B4J2A0;Q9UHJ6	Sedoheptulokinase	TRPV1;SHPK	2	12	36.6	38.539	1.24481	1.22997	1.32426	0.862619	0.993048	0.900207	0.774923	0.818323	1.05893
Q9H0R6;X6R772;Q9H0R6-2	Glutamyl-tRNA(Gln) amidotransferase subunit A, mitochondrial	QRSL1	3	7	19.3	14.588	1.45497	1.42268	1.48352	0.977859	1.02566	1.0996	0.872364	0.801997	1.18444
Q8WXF7-2;Q8WXF7;H0YJ65;G3V5T4	Atlastin-1	ATL1	4	11	22.6	24.924	1.36569	1.33923	1.50381	0.952727	1.02337	1.04625	0.820254	0.780286	1.41373
H7BXK9;Q9NP58-4;Q9NP58	ATP-binding cassette sub-family B member 6, mitochondrial	ABCB6	3	8	17.1	49.551	3.3037	3.12312	1.54245	0.57901	0.63789	0.620985	0.925208	0.913984	1.28238
F5H8H2;Q03426;F5H092;F5GXC0;F5H163;F5H368;A0A1B0GWC2;A0A1B0GWF3;A0A0B4J236	Mevalonate kinase	MVK	9	7	24.1	24.675	1.67107	1.76638	1.66929	0.831349	0.951092	0.852402	0.88019	0.809401	1.24968
P14618-2;H3BTN5;H3BR70	Pyruvate kinase PKM;Pyruvate kinase	PKM	3	51	75.5	3.1638	1.33559	1.35633	1.22931	0.994906	1.13456	1.12084	0.774406	0.843573	1.13671
J3KSI4;I3L1D2;I3L4E0;J3QS48;I3L295;J3KT75;J3QW43;J3QRD5;O75352-2;O75352;I3L405;I3L261;J3KTK8;J3QQZ4	Mannose-P-dolichol utilization defect 1 protein	MPDU1	14	3	38.5	5.8739	1.33238	1.31988	1.33708	2.15744	1.09536	3.64292	1.00531	0.780286	1.64458
Q9NYJ1;Q9NYJ1-2	Cytochrome c oxidase assembly factor 4 homolog, mitochondrial	COA4	2	6	78.2	35.328	0.454138	0.429315	0.431491	1.00353	1.36596	1.06286	0.895841	0.780286	1.42533
Q9BYW2;H7C3H4;Q9BYW2-2;Q9BYW2-3;H7BZ93;C9JG86;H7BXT4	Histone-lysine N-methyltransferase SETD2	SETD2	7	15	6.8	20.744	2.0863	1.96867	2.00278	0.989075	1.26386	0.999503	0.867731	0.821764	1.11396
Q5JTD0-2;Q5JTD0;Q5JTD0-4;E2QRK7;A0A075B6G8;H0Y4D6;Q5JTD0-3	Tight junction-associated protein 1	TJAP1	7	9	18.6	19.026	1.44201	1.42367	1.47365	0.818024	0.925646	0.849372	0.826813	0.83256	1.00116
Q9Y2G8;Q5TDG9;Q5TDH4;Q9Y2G8-2;H0YCM8	DnaJ homolog subfamily C member 16	DNAJC16	5	10	16.8	18.261	1.24613	1.28642	1.18619	1.09359	1.20557	1.16873	0.872899	0.899802	1.01426
Q7Z7F7;Q7Z7F7-2;X6R631;X6RIW1	39S ribosomal protein L55, mitochondrial	MRPL55	4	4	36.7	27.063	1.51232	1.54062	1.36464	0.736068	0.808306	0.794824	0.916734	0.869998	1.22994
A0A0B4J294;H3BP13;Q9UL33-2;Q9UL33;H3BUK6;H3BPN3;A0A0B4J286;H3BQQ8	Trafficking protein particle complex subunit 2-like protein	TRAPPC2L	8	4	34.2	12.661	1.43637	1.41347	1.45807	1.09021	1.23327	1.13236	0.801825	0.801684	1.12529
Q8NC42;F8WCD0	E3 ubiquitin-protein ligase RNF149	RNF149	2	7	22.8	19.299	1.79321	1.77716	1.94414	1.21173	1.42171	1.35088	0.872198	0.889041	1.05527
H0Y7S3;Q01814-6;Q01814-8;Q01814-5;Q01814;Q01814-4;Q01814-7;Q01814-3;Q01814-2	Plasma membrane calcium-transporting ATPase 2	ATP2B2	9	13	11	-2	1.3338	1.25945	1.31821	0.963924	1.06609	1.06992	0.821203	0.816568	1.16125
Q9BV81	ER membrane protein complex subunit 6	EMC6	1	3	20.9	9.1558	1.36543	1.49119	1.12352	0.82204	0.868591	0.917745	0.838907	0.8882	0.999753
Q96DC9;Q96DC9-2	Ubiquitin thioesterase OTUB2	OTUB2	2	2	10.3	4.443	1.19942	1.161	1.11382	1.04828	1.1309	1.14607	0.872161	0.884504	1.16875
P80217;P80217-2	Interferon-induced 35 kDa protein	IFI35	2	4	12.9	7.1313	1.46927	1.38896	1.53444	0.777493	0.936019	0.832719	0.883392	0.886631	1.07908
Q04864-2;Q04864	Proto-oncogene c-Rel	REL	2	8	15.5	29.247	1.28317	1.21303	1.5621	0.901303	0.983159	0.974118	0.930461	0.827167	1.23554
P09629;V9GYH0;I3L383;I3L3R1;P09630-2;Q00444;P17509;P31268;P31267;P09630;P31273;P17481;P17482;P31274;P09067;P20719;P28356	Homeobox protein Hox-B7;Homeobox protein Hox-C6;Homeobox protein Hox-C5;Homeobox protein Hox-B6;Homeobox protein Hox-A7;Homeobox protein Hox-A6;Homeobox protein Hox-C8;Homeobox protein Hox-B8;Homeobox protein Hox-B9;Homeobox protein Hox-C9;Homeobox protein Hox-B5;Homeobox protein Hox-A5;Homeobox protein Hox-D9	HOXB7;HOXB8;HOXC6;HOXC5;HOXB6;HOXA7;HOXA6;HOXC8;HOXB9;HOXC9;HOXB5;HOXA5;HOXD9	17	2	8.8	5.8094	1.26571	1.21673	1.33108	1.07509	1.23002	1.10223	0.854847	0.835343	1.25765
E7EMV7;A0A0A0MRZ4;Q15025-7;Q15025-8;Q15025-5;Q15025-6;Q15025-4;Q15025-3;Q15025-2;Q15025;E7EW15;H0YC17	TNFAIP3-interacting protein 1	TNIP1	12	10	25.8	46.22	2.32983	2.20248	2.39719	0.928611	1.10162	0.980506	0.894905	0.834641	1.13405
P84157-2;P84157-3;P84157;K7EQX8	Matrix-remodeling-associated protein 7	MXRA7	4	5	30	48.949	1.35248	1.42426	1.39316	0.794859	0.796053	1.17167	0.841206	0.787418	1.04479
A0A0C4DFX7;Q9H967	WD repeat-containing protein 76	WDR76	2	5	7.7	7.0605	1.07469	0.999881	1.07775	0.768687	0.728277	1.08648	0.824522	0.810041	0.947852
Q9BXB5;Q9BXB5-2;H7C487;H7C199	Oxysterol-binding protein-related protein 10	OSBPL10	4	11	19	48.496	1.35298	1.27903	1.32079	0.901989	1.12298	0.916702	0.812435	0.840561	0.951922
Q9HAB3;E9PPS0;E9PIX2;E9PKE4	Solute carrier family 52, riboflavin transporter, member 2	SLC52A2	4	4	6.5	3.6742	1.20024	1.27481	1.3372	0.887719	1.04922	0.952703	0.861259	0.835554	1.23276
A6NGJ0;P51808;F2Z328	Dynein light chain Tctex-type 3	DYNLT3	3	4	55.9	64.971	1.24411	1.17611	1.20633	1.15346	1.2565	1.40766	0.83377	0.887484	1.12016
A0A0C4DGZ1;Q8N5P1	Zinc finger CCCH domain-containing protein 8	ZC3H8	2	7	32.3	129.77	1.36367	1.3625	1.57327	0.923314	1.13026	1.0031	0.793878	0.746375	0.932285
Q9NYP7;Q9NYP7-2;A0A0A0MTI6;Q9NYP7-3	Elongation of very long chain fatty acids protein 5;Elongation of very long chain fatty acids protein	ELOVL5	4	4	19.1	12.046	0.950657	0.987944	0.886633	1.65068	1.7601	1.82624	0.905379	1.00029	1.06967
P51636-2;P51636;E9PCT3;P51636-3	Caveolin-2;Caveolin	CAV2	4	4	38.9	14.134	1.37871	1.37091	1.58493	0.583839	0.813887	0.651926	0.881666	0.853576	1.06377
O95674;Q92903	Phosphatidate cytidylyltransferase 2	CDS2	2	7	18.7	87.061	1.28144	1.2114	1.35495	0.570516	0.810914	0.611856	0.869983	0.830874	1.31023
Q6PID6;A0A1B0GU95;A0A1B0GV67;A0A1B0GUJ4	Tetratricopeptide repeat protein 33	TTC33	4	8	30.9	23.673	1.72323	1.69602	1.49165	0.866837	1.00825	0.947182	0.856684	0.826025	1.14015
Q9HAV0;C9JD14;H7C5J5	Guanine nucleotide-binding protein subunit beta-4	GNB4	3	14	51.5	40.996	1.0642	0.989914	0.982878	1.3011	1.38516	1.44177	0.873245	0.841699	1.49672
I3L1H5;Q9BZG8;Q9BZG8-3;Q9BZG8-2;I3L3X9;A0A0A0MTR4	Diphthamide biosynthesis protein 1	DPH1	6	6	17.4	16.418	1.18594	1.22256	1.19137	0.986527	1.03484	1.10925	0.850643	0.809517	1.25235
A0A0A0MRP2;O14772;O14772-2;E9PK10;E9PMK0;E9PMM4;A6NHC7;E9PKE1;Q59H18-3;Q59H18-4;Q59H18-1;V9GXZ4;O14772-3;H0YDF0	Fucose-1-phosphate guanylyltransferase	FPGT	14	6	11.4	13.883	1.16948	1.23268	1.15331	0.940227	1.06845	0.971538	0.820222	0.805737	1.18025
A6NC48;Q10588;H0Y984;Q10588-2;H0Y9Q9;H0Y8G4	ADP-ribosyl cyclase/cyclic ADP-ribose hydrolase 2	BST1	6	4	17.7	23.769	1.25529	1.32534	1.24113	1.04634	1.27794	0.988534	0.860122	0.854538	1.16548
P51608-2;P51608;A0A087X1U4;B5MCB4;A0A087WVW7;A0A0D9SFX7;A0A0D9SEX1;C9JH89	Methyl-CpG-binding protein 2	MECP2	8	10	28.1	39.783	1.28181	1.21175	1.23186	0.960562	1.1038	0.979792	0.802226	0.780286	1.19846
O43422;O43422-2;E9PSI2	52 kDa repressor of the inhibitor of the protein kinase	PRKRIR	3	11	18.5	29.27	1.46531	1.47914	1.3057	1.14735	1.01132	1.49042	0.809885	0.858414	1.59387
P58557;P58557-2;P58557-4;P58557-3	Putative ribonuclease	YBEY	4	4	19.2	8.7884	1.36997	1.29509	1.50873	0.707768	0.71738	0.821925	0.76801	0.837175	0.874026
Q5W0B1	RING finger protein 219	RNF219	1	6	7.4	7.7022	1.21016	1.14401	1.33794	1.13487	1.23429	1.23036	0.826998	0.826872	1.12184
E7ENV7;Q86YQ8;Q9HCH3;A0A0J9YWA1;Q8IYJ1;A0A087WX62;Q86YQ8-2;Q8IYJ1-2;A0A0J9YWU8	Copine-8;Copine-5	CPNE8;CPNE5	9	9	19.6	24.512	1.16847	1.1046	1.57316	0.743674	1.11775	0.769912	0.878031	0.833511	1.27155
E7EU13;Q96P48-7;Q96P48-2;Q96P48-4;Q96P48-1;Q96P48-3;Q96P48;A0A0A0MSJ2;Q96P48-5;F5GWN4;F8WBT0;F5GWQ2	Arf-GAP with Rho-GAP domain, ANK repeat and PH domain-containing protein 1	ARAP1	12	8	8.4	14.203	1.41547	1.36756	1.50994	0.743525	0.746156	0.909637	0.90975	0.780286	1.31407
O43824;H0Y2S1	Putative GTP-binding protein 6	GTPBP6	2	5	12.2	10.903	1.28214	1.27279	1.71936	0.969552	0.979624	1.12916	0.850764	0.88175	1.27101
B8ZZZ1;Q96PC3-3;Q96PC3-4;Q96PC3;Q96PC3-2;F8W8K9;G5E966	AP-1 complex subunit sigma-3	AP1S3	7	4	23.4	5.3707	1.13178	1.08474	1.28203	0.844296	0.853983	0.982329	0.846614	0.868624	0.973385
Q9Y680-3;Q9Y680-2;Q9Y680;F8WE12;H7BZJ4;F8WCU2;F8WBF2	Peptidyl-prolyl cis-trans isomerase FKBP7	FKBP7	7	7	30.8	13.483	2.25896	2.13548	2.08494	0.858887	1.01186	0.85014	0.76023	0.792258	0.930666
Q9UBV8	Peflin	PEF1	1	6	18.7	12.435	1.56332	1.46707	1.2959	0.76876	0.865876	0.855155	0.869231	0.849442	1.04772
Q96IY1;Q5SY74;Q96IY1-2;Q5SY76	Kinetochore-associated protein NSL1 homolog	NSL1	4	5	21.7	27.071	1.26321	1.22867	1.2496	0.631055	0.828712	0.670821	0.864631	0.856691	1.03291
Q8TCA0;A0A0A0MS58;X6RK58;Q8TCA0-3;Q8TCA0-2	Leucine-rich repeat-containing protein 20	LRRC20	5	6	37.5	16.454	1.04526	0.988127	0.923116	0.997501	1.10485	1.06062	0.774406	0.826978	1.15972
Q6ZW49;Q6ZW49-1;H7BZI8;Q6ZW49-2;F8WC23	PAX-interacting protein 1	PAXIP1	5	6	6.9	17.756	1.1804	1.11588	1.43072	1.27645	1.53751	1.22831	0.819053	0.885204	1.10013
Q8IYQ7	Threonine synthase-like 1	THNSL1	1	12	21.3	29.455	1.57933	1.52422	1.48318	0.960942	1.44183	0.974597	0.869311	0.853864	1.16577
Q96LJ7;H0YNC2	Dehydrogenase/reductase SDR family member 1	DHRS1	2	7	31.6	37.034	1.40722	1.3303	1.31441	1.02604	1.14653	1.08047	0.774406	0.842339	1.16115
P29375-2;P29375;E7EV89	Lysine-specific demethylase 5A	KDM5A	3	11	7.2	15.927	1.2258	1.1588	1.07882	1.16982	1.27126	1.26933	0.837287	0.85012	1.17997
E7EQA9;Q92844;E7EWR8;E7EM55;E7ERM9;E7EMT6;E7ENY2;E7EVA2;Q92844-2;Q92844-3;E7EV32;E7EW82;H7C3L4;E9PEK1	TRAF family member-associated NF-kappa-B activator	TANK	14	7	24.8	29.622	1.52563	1.44223	1.45631	1.49946	1.88072	1.36515	1.31728	0.780286	2.48649
Q15649;A0A087WY54;Q15649-2;A0A087X045	Zinc finger HIT domain-containing protein 3	ZNHIT3	4	4	27.7	12.961	1.42863	1.35054	1.47836	0.962394	1.16848	1.00435	0.807669	0.815435	1.03064
Q8IWD4-4;Q8IWD4-3;Q8IWD4;Q8IWD4-2;F8WBN8;B0QYH3;B0QYH1	Coiled-coil domain-containing protein 117	CCDC117	7	3	14.2	6.1025	1.34154	1.26821	1.49509	0.77965	0.804502	0.890535	0.818823	0.852275	1.03417
Q9BZ67-2;Q9BZ67;E9PS62;Q9BZ67-3;E9PRP1;Q9BZ68;Q8N4M4;E9PRA3	FERM domain-containing protein 8	FRMD8	8	10	35.3	55.116	1.48415	1.40302	1.40731	2.39259	1.83263	3.39598	1.09372	0.780286	2.09092
Q9BUE6;Q9BUE6-2;A0A1B0GTK6;Q5TBE2;Q5TBE9	Iron-sulfur cluster assembly 1 homolog, mitochondrial	ISCA1	5	5	42.6	14.101	1.37373	1.29864	1.26876	0.233841	0.300683	0.456287	0.792686	0.556261	0.702301
Q86W34;J3KSH1;J3KS38;J3KRS2;J3QLK6;J3KRD0;J3KTM1;Q86W34-5	Archaemetzincin-2	AMZ2	8	5	15.3	11.453	1.35721	1.3534	1.34979	1.1651	1.23327	1.29846	0.853139	0.899219	1.01448
Q5TIH2;O95562	Vesicle transport protein SFT2B	SFT2D2	2	3	25.9	9.7661	1.07692	1.15945	1.11547	0.888794	0.985804	0.9905	0.835238	0.83539	1.12215
Q9UKA9;Q9UKA9-2;Q9UKA9-4;Q9UKA9-3;Q9UKA9-5;Q9UKA9-6	Polypyrimidine tract-binding protein 2	PTBP2	6	6	14.1	22.305	1.14012	1.07387	1.03729	0.829667	0.936935	0.863427	0.855299	0.858929	1.13205
Q9H1P3-2;Q9H1P3;A0A087WTV1;E7ET92	Oxysterol-binding protein-related protein 2;Oxysterol-binding protein	OSBPL2	4	6	13.9	11.149	1.33235	1.25952	1.33507	0.795884	0.911439	0.815079	0.817056	0.79278	1.20074
H0Y5Z6;J3KQ16;A0A0A0MRC3;Q12791-5;Q12791-4;Q12791-2;Q12791;Q12791-7;Q12791-3;A0A0A0MSE6;S4R2X4;H0Y382;Q5SVK0;Q5SVK5;A0A0A0MRR0;H0Y379;Q5SVJ7;Q5SVJ9;Q5SVJ8	Calcium-activated potassium channel subunit alpha-1	KCNMA1	19	6	9.7	11.755	1.4962	1.41442	1.53364	0.670737	0.934045	0.827609	0.871056	0.761542	1.15486
P24390;M0R1Y2;P24390-2;P33947-2	ER lumen protein-retaining receptor 1;ER lumen protein-retaining receptor	KDELR1	4	3	20.8	16.581	0.523553	0.542555	0.536005	1.35279	2.0366	0.877415	0.942748	0.786779	1.85066
Q9Y547;A6NIR2;X6R7Y7;A6NG08	Intraflagellar transport protein 25 homolog	HSPB11	4	5	64.6	62.705	1.23042	1.30678	1.4208	0.733689	0.883493	0.805379	0.860198	0.922154	1.07972
Q9BU02;G3V5B9;G3V5Q5;Q9BU02-2;H0YJU8	Thiamine-triphosphatase	THTPA	5	8	46.1	30.265	2.32213	2.1885	5.69515	0.896599	1.0299	0.99368	0.813835	0.820905	1.13379
Q14147;H7C504	Probable ATP-dependent RNA helicase DHX34	DHX34	2	14	18.5	35.214	1.77559	1.67853	1.85632	1.01871	1.14482	1.066	0.858162	0.956596	0.995226
O14841;A0A087WY99	5-oxoprolinase	OPLAH	2	10	9.3	12.263	1.30542	1.31292	1.274	1.2617	1.2291	1.51704	0.77162	0.968749	0.950324
J3KN59;Q12982;Q12982-2;H7C096	BCL2/adenovirus E1B 19 kDa protein-interacting protein 2	BNIP2	4	4	9	6.5617	1.31652	1.24456	1.28487	0.9755	1.07491	1.04304	0.842137	0.828178	1.17394
A8MXV4	Nucleoside diphosphate-linked moiety X motif 19, mitochondrial	NUDT19	1	8	30.9	33.965	1.42629	1.34833	1.37364	1.48234	1.60289	1.61677	0.836877	0.877588	1.17152
A0A0U1RQS5;B3KNS4;A0A0U1RQV1;Q96A10;A0A0U1RQL9;A0A0U1RQN3		hCG_2043597	6	6	64.3	23.383	1.07188	1.01329	0.888184	1.20777	1.52334	1.24875	0.848696	0.84756	1.26264
Q8NDV7-2;Q8NDV7-6;Q8NDV7-5;Q8NDV7;H3BRT3;H3BTQ1;Q8NDV7-3	Trinucleotide repeat-containing gene 6A protein	TNRC6A	7	12	9.1	48.937	1.5924	1.50536	1.52846	1.00737	1.12207	1.06455	0.842579	0.780286	1.20093
P16219;E9PE82;REV__Q8WW52-2;REV__Q8WW52	Short-chain specific acyl-CoA dehydrogenase, mitochondrial	ACADS	4	5	12.6	10.314	1.474	1.39343	1.3974	0.758644	0.937771	0.705047	0.834994	0.826248	0.995815
Q5QNY5;P40855;P40855-5;H0YJ60;E9PS71;B7Z8B3	Peroxisomal biogenesis factor 19	PEX19	6	8	45.1	17.397	1.86445	1.7373	1.88913	0.936784	1.00768	1.02724	0.809785	0.838551	1.13097
Q14807;H3BRB3;Q14807-2;H3BTH5;H3BQB9	Kinesin-like protein KIF22;Kinesin-like protein	KIF22	5	8	20.8	30.334	1.40089	1.31857	1.33239	0.945989	0.975615	1.08108	0.911345	0.846147	1.09722
O60344-4;O60344	Endothelin-converting enzyme 2;Methyltransferase-like region;Endothelin-converting enzyme 2 region	ECE2	2	6	34.5	32.906	1.34342	1.39616	1.44412	0.959451	1.05997	1.02301	0.853625	0.876277	1.07673
Q15059;Q15059-2;A9J571;Q58F21-5;Q58F21-4;Q58F21;Q58F21-3;Q58F21-2	Bromodomain-containing protein 3	BRD3	8	16	21.1	33.102	1.26266	1.24601	1.33751	0.986935	0.961404	1.1867	0.774406	0.816972	1.07482
Q04941;Q04941-2	Proteolipid protein 2	PLP2	2	2	18.4	4.6129	0.771447	0.769591	1.0467	0.599928	0.823808	0.529161	0.773369	0.801377	0.849441
O14715;Q99666;J3KQ37;F8W705;Q99666-2;H0YBN8;C9J6W1;Q7Z3J3-2;H7BZ48;C9J1W9;C9JF75;C9J1P2	RANBP2-like and GRIP domain-containing protein 8;RANBP2-like and GRIP domain-containing protein 5/6	RGPD8;RGPD5	12	55	31.2	34.203	1.53692	1.58091	1.53741	0.82789	0.925313	0.8716	0.794351	0.828012	0.994137
Q9H792;H0YN99;H3BUZ5	Pseudopodium-enriched atypical kinase 1	PEAK1	3	7	4.2	11.536	1.38158	1.30606	1.36979	1.00956	1.09809	1.09664	0.812374	0.849711	1.14691
I3L3S0;Q9Y5R8;I3L3V5;I3L1R8	Trafficking protein particle complex subunit 1	TRAPPC1	4	4	44.2	6.4295	1.3149	1.2784	1.29016	0.899021	0.955809	0.997563	0.774406	0.827651	1.05204
Q8IVS2;Q8IVS2-2	Malonyl-CoA-acyl carrier protein transacylase, mitochondrial	MCAT	2	8	29.7	46.575	1.2703	1.20086	1.28043	0.940218	1.05259	0.988055	0.833537	0.84576	1.00315
Q9BSE5	Agmatinase, mitochondrial	AGMAT	1	8	27	39.805	1.30079	1.29708	1.43658	0.660799	0.897686	0.677933	0.877463	0.84814	1.05739
Q9H1Z4;Q9H1Z4-2;A0A087WWV5;A0A087X091	WD repeat-containing protein 13	WDR13	4	6	18.1	14.893	1.43803	1.41395	1.09119	0.871273	0.940988	0.951473	0.843284	0.849788	1.04094
Q6P1A2-2;Q6P1A2;F5H0M4;B7Z3N5;F5GYT3	Lysophospholipid acyltransferase 5	LPCAT3	5	6	15.7	14.879	1.08007	1.10101	1.01602	1.50816	1.73668	1.53458	0.865371	0.854212	1.21919
P08195-2;F5H0E2;H0YFS2;F5GZI0;H0YFX4;F5GZR9	4F2 cell-surface antigen heavy chain	SLC3A2	6	36	65.6	48.691	1.95517	1.8483	2.22503	0.951197	1.03332	1.03249	0.851256	0.809698	1.12652
O94916-2;O94916-3;O94916;O94916-5;O94916-4;J3KRL6	Nuclear factor of activated T-cells 5	NFAT5	6	10	9.6	38.36	1.42934	1.35121	1.56969	0.967559	1.13296	0.964923	0.896482	0.833602	1.16518
Q96RS0	Trimethylguanosine synthase	TGS1	1	9	13.8	22.955	1.54463	1.44403	1.64291	0.888748	0.971178	0.958763	0.852168	0.827426	1.07047
Q9Y287-2;Q9Y287;U3KQL7	Integral membrane protein 2B;BRI2, membrane form;BRI2 intracellular domain;BRI2C, soluble form;Bri23 peptide	ITM2B	3	5	43.8	16.909	2.9763	2.75342	3.28703	1.11544	1.35779	1.21225	0.794793	0.789231	1.21737
A0A0D9SG71;P49459;A0A0R4J2E5;P49459-3;A0A0D9SEZ6;P49459-2	Ubiquitin-conjugating enzyme E2 A	UBE2A	6	4	40.3	16.354	1.77867	1.74897	1.60879	0.900273	1.02202	0.93133	0.89751	0.877236	1.10277
Q8IZ21-3;Q8IZ21;Q8IZ21-2;A0A0J9YVR0	Phosphatase and actin regulator 4	PHACTR4	4	8	14.3	42.433	1.64346	1.55363	1.65792	0.975421	1.08165	1.03583	0.865118	0.84842	1.14094
P28715;P28715-2;P28715-3	DNA repair protein complementing XP-G cells	ERCC5	3	10	11.1	39.025	1.80065	1.72699	1.32254	0.87809	1.01619	0.888211	0.833438	0.836854	1.11357
E7ET49;Q8NCG7-2;Q8NCG7-4;Q8NCG7	Sn1-specific diacylglycerol lipase beta	DAGLB	4	7	13.5	17.595	1.21493	1.14852	1.22893	1.0578	1.21252	1.10019	0.840527	0.847422	1.23119
O95822-2;O95822;V9GYW3;V9GY18;A0A087X1B8	Malonyl-CoA decarboxylase, mitochondrial	MLYCD	5	7	19.4	31.713	1.15851	1.19504	1.2121	0.759153	0.898659	0.746941	0.813286	0.788016	1.22193
Q86VR2;K7ENZ6;K7EMF4;K7ELM8;K7EJ34;K7ENF4;K7EQI9;K7EPD0;K7EJ42;Q86VR2-2	Protein FAM134C	FAM134C	10	8	20.6	53.734	1.34748	1.27383	1.54558	0.755127	1.12608	0.772333	0.788093	0.806172	1.18799
Q7Z7N9;G3V185	Transmembrane protein 179B	TMEM179B	2	2	11	33.45	1.61667	1.66197	1.42552	0.679002	0.71494	0.760673	0.832952	0.828891	1.22324
O60783	28S ribosomal protein S14, mitochondrial	MRPS14	1	3	28.9	9.7314	1.38591	1.3493	1.31562	0.698734	0.826651	0.784972	0.85167	0.82224	0.988905
A8MST6;Q5JTW2;Q5JTW2-3;Q5JTW2-5;Q5JTW2-2	Centrosomal protein of 78 kDa	CEP78	5	5	5.7	7.655	1.44954	1.37031	1.4501	0.945461	1.13795	1.05711	0.830421	0.786946	1.3033
Q7Z4H8;Q7Z4H8-2;H0YEM3;Q7Z4H8-3	KDEL motif-containing protein 2	KDELC2	4	9	21.1	20.619	1.47079	1.42398	1.53349	0.857149	0.918035	0.944074	0.827072	0.810621	0.973634
Q96HY7;H7C1J3;C9JWN1;H7C149	Probable 2-oxoglutarate dehydrogenase E1 component DHKTD1, mitochondrial	DHTKD1	4	10	15.1	34.747	1.33752	1.36711	1.19163	0.704917	0.866389	0.783842	0.847469	0.80792	1.15734
Q8N0T1;E5RGR5;A0A087WWE7;Q8N0T1-2	Uncharacterized protein C8orf59	C8orf59	4	6	47	6.6273	1.27726	1.25604	1.31909	1.01858	1.16908	1.10748	0.812326	0.864502	1.05061
J3KPJ3;Q8N5S9;Q8N5S9-2	Calcium/calmodulin-dependent protein kinase kinase 1	CAMKK1	3	10	23.7	27.372	1.67269	1.59107	1.48441	0.606493	0.675441	0.837872	0.801457	0.780286	1.42374
Q75N03-2;Q75N03;C9J2P9;C9K074	E3 ubiquitin-protein ligase Hakai	CBLL1	4	5	11.2	7.3426	1.25935	1.24443	1.39575	1.03791	1.18618	1.16041	0.950862	0.92298	1.15914
Q96Q45-2;Q96Q45;Q96Q45-5;Q96Q45-3;A0A087WWU1;F2Z329;Q96Q45-4	Transmembrane protein 237	TMEM237	7	7	25.5	16.118	1.21758	1.12989	1.15365	0.755421	0.804881	0.87098	0.788249	0.822779	1.12036
Q8TBE9	N-acylneuraminate-9-phosphatase	NANP	1	5	24.2	12.664	1.61999	1.53144	1.4533	0.907697	1.0842	0.943957	0.788804	0.797573	1.11189
B4DRN8;Q5W0Z9-4;Q5W0Z9-3;Q5W0Z9;Q5W0Z9-2;Q9UIJ5	Palmitoyltransferase;Probable palmitoyltransferase ZDHHC20	ZDHHC20	6	3	9.2	6.3916	1.76084	1.75803	1.71947	1.21082	1.36978	1.26013	0.839602	0.830029	1.20316
H0YBR0;Q96Q05-3;Q96Q05;Q96Q05-2;A0A0J9YWK7	Trafficking protein particle complex subunit 9	TRAPPC9	5	5	5.4	7.0971	0.834376	0.788769	0.855521	0.964623	1.06499	1.02925	0.796855	0.780286	1.11333
B1AMW1;P19256-2;P19256-3;P19256;H0YDI1	Lymphocyte function-associated antigen 3	CD58	5	3	8.3	8.4576	1.73519	1.68561	1.81437	1.00388	1.06806	1.11311	0.790564	0.830909	1.00294
A0A0D9SEJ5;F5GY05;Q96EK7;Q96EK7-2;Q96EK7-3	Constitutive coactivator of peroxisome proliferator-activated receptor gamma	FAM120B	5	12	18.1	57.89	1.50023	1.41477	1.36919	0.906867	0.923527	1.09478	0.957025	0.902404	1.20366
Q4ZIN3-2;Q4ZIN3;U3KPY4;A0A0A0MTU3;U3KQQ5	Membralin	TMEM259	5	5	14.5	10.861	1.32427	1.31552	1.31305	0.872075	1.06933	0.908246	0.82943	0.822898	1.13619
B1ANH0;B1ANG9;Q16774;Q16774-2;B1ANH5;B1ANH6;B1ANH2;Q16774-3;B1ANH3	Guanylate kinase	GUK1	9	4	17.1	10.083	1.31969	1.24755	1.33337	1.01834	1.07723	1.13563	0.848175	0.918189	0.98702
P17707;B4DZ60;F6R5I9;Q5VXN5;P17707-2	S-adenosylmethionine decarboxylase proenzyme;S-adenosylmethionine decarboxylase alpha chain;S-adenosylmethionine decarboxylase beta chain	AMD1	5	5	15.6	19.554	1.2459	1.1778	1.22242	1.14566	1.36379	1.14839	0.810651	0.780286	1.18839
A6ND36;A6ND36-2;K7EKG0	Protein FAM83G	FAM83G	3	10	14.3	19.11	1.43437	1.41684	1.46357	0.864111	0.838566	1.06028	0.855384	0.903992	1.00726
B4E3T4;Q93062-4;Q93062-5;Q93062;Q93062-2;Q93062-3;H0YBU9;H0YC46	RNA-binding protein with multiple splicing	RBPMS	8	4	19.6	93.54	1.78855	1.70853	1.76362	0.85551	0.901644	0.957523	0.833777	0.853879	1.09307
A0A087X295;Q9NNW5;E9PDU5;E9PBK6;C9K020;Q6PKC6;E5RFX3;F8WE36;C9JFP6;V9GYU1	WD repeat-containing protein 6	WDR6	10	12	13.4	23.601	1.87885	1.90573	1.27566	1.05118	1.16645	1.11547	0.852156	0.822706	1.19505
Q9ULE6	Paladin	PALD1	1	10	14	23.749	1.31258	1.3525	1.37301	0.921918	1.02691	0.974231	0.847792	0.822179	1.13774
Q9NWZ3;A0A0R4J2F4;Q9NWZ3-2;F8VW24;F8VVZ1;F8VR40	Interleukin-1 receptor-associated kinase 4	IRAK4	6	9	20.2	8.7628	1.41401	1.33672	1.39148	0.724954	0.858826	0.848522	0.876866	0.866677	1.25724
Q6NXT6;Q6NXT6-2;H0Y985	Transmembrane anterior posterior transformation protein 1 homolog	TAPT1	3	7	15	87.49	1.28825	1.21783	1.32628	0.93373	1.21288	0.927081	0.850216	0.809653	1.13321
Q9NPI1;Q9NPI1-2;I3L4V5;I3L0Y7	Bromodomain-containing protein 7	BRD7	4	12	20.6	58.972	1.19958	1.13401	1.28501	1.05577	1.10981	1.18467	0.874026	0.88316	0.99746
O14735;H3BUR9;B3KY94;O14735-3;O14735-2	CDP-diacylglycerol--inositol 3-phosphatidyltransferase	CDIPT	5	4	18.3	10.178	1.10685	1.13053	1.04333	0.878584	0.957751	0.950214	0.829877	0.852725	1.13451
P62304;A6NHK2	Small nuclear ribonucleoprotein E	SNRPE	2	3	53.3	9.1372	1.67214	1.58074	1.66671	0.919621	1.07594	0.918042	0.872773	0.828573	1.27379
Q16798;E9PMB9;Q16798-2;Q6TCH8;E9PNN2	NADP-dependent malic enzyme, mitochondrial;Malic enzyme	ME3	5	7	11.1	8.715	1.44332	1.36443	1.34678	0.869904	0.965808	0.959519	0.774406	0.810206	1.14003
Q9Y5V0;E5RHV4;E5RHR6;E5RIY7;H0YAP1	Zinc finger protein 706	ZNF706	5	3	32.9	5.6982	1.22698	1.15991	1.2779	1.03602	1.08141	1.17049	0.849197	0.780286	1.44984
Q8WVK7;J3KTC5;J3KRZ0;J3QL03;J3KSP0;J3QS74	Spindle and kinetochore-associated protein 2	SKA2	6	4	31.4	10.679	1.45959	1.402	1.23729	1.04806	1.11012	1.16724	0.806305	0.780286	1.11939
Q96IF1;H0YJL9;G3V5F5;G3V481;K7EKM1;Q96IF1-2;A6NIX2	LIM domain-containing protein ajuba	AJUBA	7	10	21.7	41.39	1.4308	1.5137	1.41452	0.801493	0.914615	0.838145	0.830045	0.829909	0.986846
P20248	Cyclin-A2	CCNA2	1	8	19.2	26.298	1.15826	1.20775	1.35895	0.8457	1.232	0.950861	0.823984	0.87308	1.0359
O43852-2;O43852-4;O43852-8;O43852-7	Calumenin	CALU	4	24	57.1	6.5414	1.70676	1.62681	1.71561	0.85067	1.04644	0.943481	0.786276	0.752069	0.919454
Q86WA6-2;Q86WA6;Q49AI2;B4DML3	Valacyclovir hydrolase	BPHL	4	8	38.3	21.419	1.49216	1.4106	1.54837	1.13458	1.34004	1.1195	0.808644	0.865235	1.09372
O95551;O95551-2;O95551-3;X6R5A3	Tyrosyl-DNA phosphodiesterase 2	TDP2	4	9	35.1	18.158	1.45386	1.37439	1.53372	0.894649	1.00956	0.932163	0.845877	0.824381	1.03198
O75113	NEDD4-binding protein 1	N4BP1	1	9	11.5	13.401	1.23427	1.18135	1.35321	0.959045	1.08451	0.996533	0.828937	0.801582	1.10835
Q9BZQ6-2;Q9BZQ6;H0Y498	ER degradation-enhancing alpha-mannosidase-like protein 3	EDEM3	3	7	10.7	14.071	1.49391	1.41225	1.50597	0.937737	1.0702	0.964201	0.881661	0.85382	1.03422
Q7Z7K0;H7C3D8;C9JES7	COX assembly mitochondrial protein homolog	CMC1	3	3	27.4	8.209	1.05623	0.998496	1.18413	0.766422	0.867309	0.863924	0.857197	0.817152	1.09476
P38398-8;P38398-4;P38398;P38398-7;Q5YLB2;A0A0U1RRA9;A0A0A0MSN1;E9PH68;E7EWN5;C9IZW4;Q3B891;H0Y8D8;K7EPC7;H0Y8B8;B7ZA85;E7EUM2;P38398-6;P38398-5;P38398-3	Breast cancer type 1 susceptibility protein	BRCA1	19	9	6.6	28.274	1.74871	1.65312	1.48128	1.03405	1.2317	1.07419	0.87017	0.850218	1.25177
Q969F9;Q969F9-2;G5E9V4;H7C5G2	Hermansky-Pudlak syndrome 3 protein	HPS3	4	13	15.7	37.932	1.50767	1.42526	1.56353	0.928185	1.00132	1.01481	0.787704	0.821935	1.0334
Q8WVV4;Q8WVV4-1;Q8WVV4-3	Protein POF1B	POF1B	3	7	14.3	14.289	1.48978	1.40835	1.45395	0.566515	0.613755	0.616671	0.774406	0.902105	1.04279
Q9NWM8;F8WBZ0;H7C1Z9	Peptidyl-prolyl cis-trans isomerase FKBP14;Peptidyl-prolyl cis-trans isomerase	FKBP14	3	3	16.1	7.5115	1.32651	1.31427	1.26727	1.15468	1.34194	1.18462	0.855763	0.836302	1.11413
Q9NVH0;Q9NVH0-2	Exonuclease 3-5 domain-containing protein 2	EXD2	2	12	26.2	40.588	1.33007	1.25737	1.34589	0.776197	0.769184	0.919688	0.889842	0.833462	1.13944
Q9NZN5-2;E9PMR6;Q9NZN5	Rho guanine nucleotide exchange factor 12	ARHGEF12	3	13	12.7	42.58	1.634	1.54468	1.61945	0.950484	1.01212	1.07998	0.849561	0.812376	1.05593
Q9UL03-3;Q9UL03;B3KQH5;G5E9X1;C9J885;C9K0V7;F8WAV7;C9JAV7;Q9UL03-2	Integrator complex subunit 6	INTS6	9	9	13.5	25.692	1.6028	1.51519	1.40718	0.850486	0.949444	1.01639	0.887147	0.856774	1.26736
Q14032	Bile acid-CoA:amino acid N-acyltransferase	BAAT	1	5	13.9	9.1919	1.45361	1.38008	1.38295	0.729605	0.725519	0.887918	0.794417	0.834396	1.16116
Q13829;Q13829-2;J3QSD4;J3QS43;K7EM01	BTB/POZ domain-containing adapter for CUL3-mediated RhoA degradation protein 2	TNFAIP1	5	6	22.8	6.0167	1.06084	1.00285	1.02643	0.828661	0.898064	0.901711	0.833287	0.802374	1.03232
O95229;O95229-2;A6NH27	ZW10 interactor	ZWINT	3	7	33.9	26.156	1.41461	1.42494	1.91015	1.03898	1.10906	1.19029	0.850667	0.851784	1.2356
A6NN50;O75147-2;O75147-1;O75147-4;O75147;A8MSZ8	Obscurin-like protein 1	OBSL1	6	12	8.6	54.502	1.54474	1.46031	1.81682	0.823542	0.853113	0.937209	0.804592	0.805617	1.18627
Q96DP5;H3BTN9;Q96DP5-2	Methionyl-tRNA formyltransferase, mitochondrial	MTFMT	3	4	10	10.148	1.48358	1.39659	0.931987	0.994004	1.06636	1.09299	0.897313	0.829717	1.22047
Q15149-3	Plectin	PLEC	1	391	71.3	5.0823	1.02596	0.969883	1.16197	0.893569	0.915855	1.02711	0.826832	0.861859	1.03546
B8ZZW5;Q8NBF6;Q8NBF6-2;H7C0I1	Late secretory pathway protein AVL9 homolog	AVL9	4	4	7.6	17.483	1.42863	1.37567	1.29545	1.00571	1.14525	1.03976	0.841154	0.780854	1.354
G3V2D5;G3V2P5;Q07352;G3V515	Zinc finger protein 36, C3H1 type-like 1	ZFP36L1	4	6	37.5	12.122	1.40766	1.40004	1.37854	0.739244	0.8643	0.7386	0.842474	0.81015	1.08574
Q9Y261;Q9Y261-2;P55318	Hepatocyte nuclear factor 3-beta	FOXA2	3	4	5.5	4.1286	1.0758	1.017	1.21639	1.21945	1.28059	1.36967	0.774406	0.889706	1.1965
Q14680-7;Q14680;Q14680-2;Q14680-8;Q14680-6;Q14680-5;Q14680-4;A0A0D9SGI4;Q14680-3;A0A0D9SFF9;A0A0D9SFL8;A0A0D9SFB9	Maternal embryonic leucine zipper kinase	MELK	12	7	12.6	14.671	1.14046	1.07074	1.1685	1.05797	1.19029	1.15538	0.816949	0.852672	1.02448
Q9BYC5;G3XAD2;Q9BYC5-2;Q9BYC5-3;Q9BYC5-4	Alpha-(1,6)-fucosyltransferase	FUT8	5	10	18.8	10.509	1.20631	1.21656	1.28422	1.36955	1.3899	1.63512	0.884125	0.90778	0.999266
Q8TE73	Dynein heavy chain 5, axonemal	DNAH5	1	2	0.5	1.5897	1.0479	1.03106	1.11279	0.826182	0.963321	0.828196	0.854313	0.874608	1.0202
B4DI03;K7EJQ7;Q9BY50;A0A0A0MR04	Signal peptidase complex catalytic subunit SEC11;Signal peptidase complex catalytic subunit SEC11C	SEC11L3;SEC11C	4	4	22.4	7.0684	1.16485	1.16566	1.2917	0.937827	1.01185	1.02521	0.882144	0.800513	1.22457
C9IYN7;Q0PNE2;C9JLH5;C9JA82;C9J2D6;C9J9N8;C9JEX8;Q0PNE2-2;F8WE64	Elongator complex protein 6	ELP6	9	5	29	8.0235	1.31766	1.31856	1.31993	0.860629	0.896535	1.02144	0.817301	0.860362	1.08137
O60547-2;O60547	GDP-mannose 4,6 dehydratase	GMDS	2	7	22.8	15.388	1.46325	1.47093	1.39576	0.700448	0.9316	0.806345	0.871989	0.830242	1.24794
P25815	Protein S100-P	S100P	1	4	48.4	17.24	0.718019	0.700242	0.76194	1.0209	1.19952	1.07366	0.82499	0.885518	1.17436
Q53FV1;F8VXD5;F6WST4;A0A1B0GXE7;Q9P0S3;F8VWV8	ORM1-like protein 2;ORM1-like protein 1	ORMDL2;ORMDL1	6	4	33.3	29.091	1.79715	1.69892	1.28775	0.875422	1.07909	0.964328	0.820157	0.853328	1.04602
O75157-2;O75157;H0Y865;H7BZ77;Q9Y3Q8-2	TSC22 domain family protein 2	TSC22D2	5	6	7.1	20.107	1.76165	1.68638	1.68674	1.10662	1.19902	1.22065	0.86958	0.923977	1.08595
P30305-4;G8JLH2;B4DIG0;P30305-3;P30305-2;P30305;P30304	M-phase inducer phosphatase 2	CDC25B	7	4	5.5	5.7976	1.10755	1.13842	1.17169	1.02198	1.04476	1.2375	0.876714	0.945159	1.00996
J3KN87;O14757;O14757-3;E7EPP6;O14757-2;E9PKQ3;E9PJI4;A0A087WT52;E9PQW7;E9PPA5;A0A087WY91	Serine/threonine-protein kinase Chk1	CHEK1	11	8	23.4	28.431	1.92729	1.82194	1.79833	1.18118	1.33457	1.22854	0.857402	0.839476	1.09021
Q9P031;F8VNY5	Thyroid transcription factor 1-associated protein 26	CCDC59	2	7	29.9	26.211	1.61489	1.52662	1.57101	1.02958	1.57898	1.09345	0.953918	0.868772	1.28831
Q9BXV9;H0YJA8	Uncharacterized protein C14orf142	C14orf142	2	5	92	59.276	1.60477	1.58588	1.54594	0.891567	1.02835	0.943567	0.832645	0.826256	1.16297
E9PNK6;E9PPQ1;J3KNE7;Q16890-5;Q16890;Q16890-4;Q16890-3;Q16890-2;E9PNQ9	Tumor protein D53	TPD52L1	9	5	36.1	23.441	1.33673	1.31327	1.23549	0.789348	0.975214	0.884748	0.835496	0.857599	1.3092
Q9BVK2-2;Q9BVK2;H0YDD3;E9PK79;E9PP96;H0YDQ1;E9PLP7;E9PP04;E9PP80;H0YD42;E9PKA5;E9PNE2;H0YEE0	Probable dolichyl pyrophosphate Glc1Man9GlcNAc2 alpha-1,3-glucosyltransferase	ALG8	13	3	8.8	8.2162	0.741396	0.764736	0.818499	0.875193	0.96611	0.933983	0.841289	0.823133	1.1102
D3YTB5;P51617-2;P51617-3;P51617;P51617-4;H7C224;H7C2I6;H7C3C1;F8WAB6;H7C3G8	Interleukin-1 receptor-associated kinase 1	IRAK1	10	10	20.2	61.207	1.66446	1.57348	1.83221	0.787644	0.818379	1.16249	0.845136	0.932796	0.956705
Q13315;E9PIN0;E9PRG7;Q6P7P1;M0QXY8;E9PIQ5;A0A087X0E9	Serine-protein kinase ATM	ATM	7	14	5.7	42.987	1.66574	1.57469	1.71389	0.839987	0.869509	0.956591	0.835143	0.813462	1.23174
A0A087WZU8;A0A0U1RQC9;P04637-4;P04637;A0A087X1Q1;P04637-7;E7EQX7;J3KP33;P04637-5;P04637-6;P04637-2;P04637-3;E9PFT5;A0A087WXZ1;A0A087WT22;E7ESS1;P04637-8;P04637-9;E9PCY9;S4R334;E7EMR6	Cellular tumor antigen p53	TP53	21	5	13.6	8.1966	0.990389	0.936254	1.06036	0.9456	1.01651	1.03759	0.791335	0.833599	1.1093
Q9NVR2;H0YAU7;E5RJN5;H0YB36;H0YBW3	Integrator complex subunit 10	INTS10	5	8	13.5	14.528	1.37637	1.30114	1.37272	1.00335	1.06712	1.11292	0.934586	0.902813	1.14999
Q8NC96;F5H2U7;F5GYH1;Q8NC96-2	Adaptin ear-binding coat-associated protein 1	NECAP1	4	5	19.6	11.141	1.41353	1.33627	1.5195	0.855298	1.00782	0.903466	0.898396	0.824693	1.1153
C9J9T0;C9IZU8;Q96AT9;Q96AT9-4;Q96AT9-2;C9IYE8;E7ESZ6;C9J8S0;C9J6A7;Q96AT9-5;Q96AT9-3;Q2QD12;F8WBT4;C9JCL8	Ribulose-phosphate 3-epimerase	RPE	14	5	53.9	64.047	1.37844	1.37693	1.59641	0.881854	1.10798	0.897056	0.738365	0.838621	0.832405
C9J1X0;A4D1P6-2;A4D1P6;A4D1P6-3	WD repeat-containing protein 91	WDR91	4	9	16.4	32.183	1.37509	1.33188	1.24748	0.980242	1.15533	1.05907	0.849928	0.847749	1.15268
H7C2Z6;H7BXD5;P28676;C9JIZ3	Grancalcin	GCA	4	4	32.9	15.653	1.97145	1.86369	1.91877	0.832283	0.865048	0.944154	0.791373	0.808073	1.09384
Q6NUQ1;C9J5S3	RAD50-interacting protein 1	RINT1	2	5	6.2	5.5379	1.2195	1.25102	1.25026	1.16735	1.23433	1.31608	0.94326	0.88324	1.24921
Q8N6M3	Fat storage-inducing transmembrane protein 2	FITM2	1	3	8.8	12.406	1.13828	1.10162	1.0013	0.789626	0.922353	0.864124	0.827465	0.816854	1.06041
J3KNP4;Q9NPR2-2;Q9NPR2;H0YMZ3;H0YMR1;H0YLN3;H0YNM2;H0YMD6;H0YN49	Semaphorin-4B	SEMA4B	9	5	6	8.18	1.1737	1.10955	1.20043	0.822997	0.889207	0.908255	0.781668	0.780286	1.09179
Q92556;Q92556-3;H7C0S6;H7C3P3;Q92556-2;H7C0N5	Engulfment and cell motility protein 1	ELMO1	6	7	7.6	2.5699	1.58793	1.5232	1.59518	1.01725	1.44842	1.10608	0.988537	0.835417	1.42708
Q8NCN4;H0YEQ1	E3 ubiquitin-protein ligase RNF169	RNF169	2	10	16.5	14.828	1.39745	1.37622	1.30273	1.10542	1.45694	1.11093	0.948603	0.806737	1.58979
F5H2U8;F5H2A4;P52926;F5H6H0;P52926-3;P52926-6;P52926-4;P52926-5;P52926-2;H0YFY4	High mobility group protein HMGI-C	HMGA2	10	6	53.5	52.191	2.31147	2.18512	2.66378	1.11995	1.27333	1.15658	0.923588	0.813712	1.43101
Q15361;A0A087WY09	Transcription termination factor 1	TTF1	2	11	14.7	47.822	1.27405	1.23606	1.4074	0.945005	1.01139	1.04161	0.811453	0.811171	1.03095
O60830;O60830-2;V9GYS0;V9GYU0;V9GYK7	Mitochondrial import inner membrane translocase subunit Tim17-B	TIMM17B	5	5	39	17.783	1.12549	1.07134	1.2759	1.05345	1.12803	1.16054	0.883505	0.897326	1.09046
Q5HYI5;Q8WUD1;Q8WUD1-2;E9PE37	Ras-related protein Rab-2B	DKFZp313C1541;RAB2B	4	14	68.4	8.727	1.28535	1.30235	1.08376	0.875751	0.992559	0.907655	0.774406	0.783896	1.14791
Q7Z3C6;Q7Z3C6-2;Q7Z3C6-3;C9JD65;H7C152;C9JXG2;C9JS65;C9JFV2;F2Z3I6;C9JX27;C9IYZ9;C9JKV7;C9JDK4;H7C1G6	Autophagy-related protein 9A	ATG9A	14	10	17	64.655	1.47105	1.40467	1.2993	0.983949	1.12876	1.43849	0.840125	0.850765	1.00806
F8VQD4;Q8TAD7	Overexpressed in colon carcinoma 1 protein	C12orf75;OCC1	2	2	14.6	14.804	1.44469	1.36573	1.53214	0.625395	0.812628	0.717068	0.757114	0.786866	0.900886
A0A0A0MSK5;Q5JTV8;H0Y4R4;H0YD16;H0YDU3	Torsin-1A-interacting protein 1	TOR1AIP1	5	27	62.6	11.564	1.34792	1.27425	1.44769	0.997412	1.1282	1.05836	0.838821	0.889518	1.0199
O75592-2;O75592;H7C3U4;A0A0C4DGY7	E3 ubiquitin-protein ligase MYCBP2	MYCBP2	4	18	4.6	49.377	1.3422	1.26884	1.65552	1.22788	1.50823	1.24212	0.89349	0.863667	1.37074
Q9UMN6;Q9UMN6-2	Histone-lysine N-methyltransferase 2B	KMT2B	2	17	8.6	62.1	1.78792	1.6902	1.70479	1.74567	1.4519	2.35812	0.774406	0.905334	1.30043
Q16718;A0A087X1G1;H7BYD0;Q16718-2;F8WAS3;C9IZN5;A0A087WXR5	NADH dehydrogenase [ubiquinone] 1 alpha subcomplex subunit 5	NDUFA5	7	6	66.4	25.676	1.25461	1.18603	1.3047	0.928672	1.02181	1.01599	0.829862	0.847157	1.09352
Q15438-3;Q15438-2;Q15438;K7ENQ8;K7EKA2;K7ERV8;K7ENH6	Cytohesin-1	CYTH1	7	11	33.9	25.326	1.70498	1.66998	2.0205	0.871049	0.95764	0.93362	0.834786	0.780286	1.15134
Q6P161	39S ribosomal protein L54, mitochondrial	MRPL54	1	2	26.1	4.0114	1.26186	1.19289	1.26797	1.20432	1.44034	1.37021	0.774406	0.822438	1.03803
E7EW77;E7EP65;A0A0C4DG21;F8WAL6;Q9NYB9-2;Q9NYB9-4;Q9NYB9;E9PEZ7;H0Y6B5;H7C3Q7;E7EUA1;F8WAU3;F8WCD7;F8WAZ8;F8WBL5;F8WEB9	Abl interactor 2	ABI2	16	9	20.8	14.991	1.59158	1.50458	1.59598	0.969068	1.08184	1.02155	0.807475	0.867663	1.22864
Q9UKB3;S4R3E2;Q9UKB3-2;S4R3W0;S4R368	DnaJ homolog subfamily C member 12	DNAJC12	5	6	25.8	12.987	1.51242	1.42975	1.83974	0.664914	0.804313	0.739324	0.858535	0.842191	1.25169
Q70Z53-2;Q70Z53-4;Q70Z53-5;Q70Z53-3;Q70Z53	Protein FRA10AC1	FRA10AC1	5	8	31.9	22.325	1.24137	1.17352	1.27909	1.00643	1.13578	1.04859	0.864348	0.910172	1.20225
Q86V87	Protein FAM160B2	FAM160B2	1	9	15.3	35.227	1.60732	1.51946	1.54511	1.01756	1.17849	1.0474	0.822672	0.893308	1.13313
Q9BQ95;J3KTF5;Q9BQ95-3;Q9BQ95-4;Q9BQ95-2;K7EPL5;K7EN32;K7EIK2;K7EJI1;K7EJG5	Evolutionarily conserved signaling intermediate in Toll pathway, mitochondrial	ECSIT	10	8	29.7	30.67	1.20957	1.19989	1.16499	1.20369	1.44946	1.2328	0.992419	0.823183	1.37515
Q9UQR1	Zinc finger protein 148	ZNF148	1	6	9.3	16.331	1.43548	1.55619	1.59621	1.01469	1.00465	1.20317	0.821102	0.858925	1.00839
Q9NUW8;G3V2F4;E7EPD8;G3V554;G3V4W8;G3V5H9;G3V2U6;Q9BRS7;Q9NUW8-2;G3V3Q0;G3V5F9;G3V5B8;G3V2J6;H0YJ44	Tyrosyl-DNA phosphodiesterase 1	TDP1	14	8	14.8	24.618	1.30771	1.33902	1.54602	0.730114	0.733689	0.854483	0.885594	0.789073	1.20206
Q9NRP4;F8W9V1	Succinate dehydrogenase assembly factor 3, mitochondrial	SDHAF3	2	3	22.4	6.1865	1.18718	1.12229	1.21493	0.842767	0.950102	0.878757	0.780002	0.828387	0.916114
Q9BSB4;F8VQD9;F8VVA0;H3BMZ4	Autophagy-related protein 101	ATG101	4	7	40.8	16.635	1.86642	1.7644	1.70003	0.957873	1.06813	1.01101	0.902807	0.853167	1.11874
Q96SZ6-6;Q96SZ6-3;Q96SZ6;Q96SZ6-5;Q96SZ6-2;Q96SZ6-4;H0Y721	CDK5 regulatory subunit-associated protein 1	CDK5RAP1	7	8	13.4	17.541	1.26647	1.19725	1.30952	0.966028	1.04091	1.05747	0.774406	0.828258	1.12996
O15111	Inhibitor of nuclear factor kappa-B kinase subunit alpha	CHUK	1	10	14.4	12.094	1.31671	1.24474	1.45231	0.832557	0.881141	0.927988	0.905764	0.838429	1.10359
Q8WUY1;H0YAR9	Protein THEM6	THEM6	2	10	50	28.205	1.26927	1.25947	1.13161	1.01583	1.13901	1.06566	0.857929	0.846263	1.15998
Q96HJ9	UPF0562 protein C7orf55	C7orf55	1	2	20.4	6.4246	1.33929	1.26608	1.37185	0.974879	1.04388	1.074	0.873925	0.883044	1.03524
Q9Y6G5;D6RJ90;H0Y9N4;D6RC04	COMM domain-containing protein 10	COMMD10	4	8	52	70.628	1.07361	1.13308	1.07427	0.894723	0.82045	1.12911	0.969443	0.928071	1.11953
Q8TDX6;Q8TDX6-3;E5RJB6;E5RK93;Q8TDX6-2;E5RGB2	Chondroitin sulfate N-acetylgalactosaminyltransferase 1	CSGALNACT1	6	7	14.8	7.1899	1.49384	1.41218	1.40055	0.65778	0.75267	0.726815	0.827584	0.832538	1.05857
P26374	Rab proteins geranylgeranyltransferase component A 2	CHML	1	9	17.7	41.336	1.4521	1.38905	1.35774	0.953119	1.00846	1.06266	0.774406	0.854328	1.0346
Q9NVX0-3;Q9NVX0;Q9NVX0-2;H3BQU2;U3KQI5;J3QT48;H3BP24;H3BP16	HAUS augmin-like complex subunit 2	HAUS2	8	6	27.9	14.119	1.36717	1.29244	1.58258	0.954269	1.03877	1.03362	0.886904	0.885499	1.03396
A0A0C4DGT3;A0A087WWK8;Q6DN90-2;Q6DN90;A0A0G2JLG2;Q9UPP2-2;Q9UPP2	IQ motif and SEC7 domain-containing protein 1	IQSEC1	7	9	13.1	28.888	1.20223	1.2128	1.27844	0.999847	1.03933	1.13411	0.871578	0.84681	1.14363
Q86X02	Cerebellar degeneration-related protein 2-like	CDR2L	1	9	24.5	17.102	1.70108	1.61769	2.00914	0.663366	0.772567	0.665934	0.81977	0.818258	1.2736
O60675	Transcription factor MafK	MAFK	1	7	44.2	20.785	1.55514	1.53497	1.58647	0.637741	0.869927	0.64087	0.791973	0.739065	0.9434
Q9BSV6;E7EQB3;B0V3J0;A9C4B9;A0A0G2JNK5	tRNA-splicing endonuclease subunit Sen34	TSEN34	5	10	33.5	107.79	1.31798	1.24594	1.0835	1.16473	1.2671	1.26239	0.836646	0.870313	1.09112
Q3ZCW2;U3KQ88;F8WF17;B9A055	Galectin-related protein;Galectin	LGALSL	4	7	55.2	23.198	1.53866	1.56275	1.65118	0.896966	1.06702	0.967049	0.897275	0.806186	1.24332
P45984-3;P45984-2;P45984-4;P45984;J3KNK1	Mitogen-activated protein kinase 9	MAPK9	5	8	22.3	13.536	1.27507	1.20537	1.28963	1.09488	1.13493	1.25907	0.792474	0.780286	1.2214
Q96PE3-2;Q96PE3-4;Q96PE3-3;Q96PE3;B8ZZB2	Type I inositol 3,4-bisphosphate 4-phosphatase	INPP4A	5	9	12.8	29.711	1.46956	1.35481	1.7419	1.00562	1.08316	1.10125	0.860565	0.801331	1.18727
P48651;P48651-3;P48651-2;J3KNR6	Phosphatidylserine synthase 1	PTDSS1	4	6	12.7	16.183	1.40355	1.38461	1.43987	0.574591	0.684161	0.572161	0.88818	0.842955	1.18359
Q7L8W6;H0YNH5;H0YND7;Q7L8W6-2	Diphthine--ammonia ligase	DPH6	4	8	42.7	35.091	1.358	1.28395	1.24322	0.902289	0.961599	0.998775	0.877632	0.808861	1.19918
Q6Y288	Beta-1,3-glucosyltransferase	B3GALTL	1	2	3	1.7702	1.02342	0.967484	1.10624	1.09417	1.20297	1.17273	0.830074	0.8148	1.11263
C9J712;P35080;C9J2N0;C9JQ45	Profilin-2;Profilin	PFN2	4	7	74.7	7.1237	1.57632	1.49015	1.60754	0.457062	0.670262	0.53799	0.914333	0.856669	1.16782
E9PL24;E9PQG4;A0A0C4DFQ0;Q5VU43-2	Myomegalin	PDE4DIP	4	11	12	19.416	2.07843	1.96482	1.7899	0.732877	0.970069	0.801682	0.921273	0.89564	1.10773
Q9H6R7-2;Q9H6R7;C9JYC1;Q9H6R7-3	WD repeat and coiled-coil-containing protein C2orf44	C2orf44	4	8	12.7	16.708	1.27891	1.30031	1.22933	0.871706	0.929717	0.964181	0.842888	0.855229	1.01571
Q86WA8;Q86WA8-2;E7EN44;H3BUW8;H3BQ67;H3BPF7	Lon protease homolog 2, peroxisomal	LONP2	6	12	21.1	30.489	0.980157	0.992794	1.237	1.02785	1.19044	1.07448	0.774682	0.831148	1.12549
Q6P087-2;Q6P087;C9JM75;H7C454;H7C2C3;H7C0K7;H7C1H7;Q6P087-3	RNA pseudouridylate synthase domain-containing protein 3	RPUSD3	8	5	13.7	7.8355	1.03762	0.980904	0.865957	0.846721	0.938632	0.899479	0.787641	0.83836	1.04133
Q6IN84;A0A087WZC1;Q6IN84-2	rRNA methyltransferase 1, mitochondrial	MRM1	3	7	22.1	16.278	1.34638	1.24943	1.27331	1.04241	1.15668	1.1062	0.803776	0.780286	1.03332
Q7Z7L1;Q68D06-2;Q68D06;K7EJJ3;K7EIM3	Schlafen family member 11	SLFN11	5	7	7.9	18.15	1.55252	1.46766	1.44373	0.885926	1.0077	0.915766	0.797097	0.864744	1.08103
Q86VX2-2;Q86VX2;V9GY66	COMM domain-containing protein 7	COMMD7	3	5	26.1	14.531	0.8456	0.799379	1.00148	1.02635	1.07447	1.15626	0.795194	0.802225	1.03433
Q9UPZ3-2;Q9UPZ3;G3V159	Hermansky-Pudlak syndrome 5 protein	HPS5	3	8	8.4	15.413	1.69072	1.5983	1.67909	0.990006	1.17569	0.970167	0.802836	0.845586	1.15965
Q92791;K7ERA3;H0YED7;K7EJ03	Synaptonemal complex protein SC65	LEPREL4;P3H4	4	9	22.2	24.769	1.25482	1.23906	1.46151	0.888489	0.968947	0.960512	0.833061	0.83344	1.15769
Q5R372-4;Q5R372;Q5R372-3;Q5R372-2;A0A0C4DG54;A0A0U1RRM5;A0A0U1RQX4;A0A0U1RQY6	Rab GTPase-activating protein 1-like	RABGAP1L	8	7	9	21.608	1.3253	1.28118	1.2281	0.986125	1.14647	0.992017	0.871716	0.821855	1.3754
A0A0C4DGQ8;Q6IAN0;J3QLJ8;J3KRS1;J3QKT1	Dehydrogenase/reductase SDR family member 7B	DHRS7B	5	6	22.6	13.345	1.34421	1.3435	1.24649	0.972328	1.05478	1.05698	0.777624	0.815151	1.06581
H3BN14;P22676;A6NER6;H3BMN5	Calretinin	CALB2	4	4	16.6	5.8852	2.16206	2.08728	1.99958	0.858494	0.995625	0.87668	0.792509	0.785524	1.13962
Q15633-2;Q15633;F8VYK6;F8VZZ7;F8VP94;F8VYK3;F8VZ57;F8VTT7;H3BV98;F8VSA1;F8VW32	RISC-loading complex subunit TARBP2	TARBP2	11	7	21.7	19.409	1.31337	1.41297	1.49049	1.02839	1.26454	1.11151	0.9154	0.840583	1.2489
H0Y6K5;H0Y7L6;Q02447-4;Q02447-3;Q02447-5;Q02447-6;Q02447-2;Q02447	Transcription factor Sp3	SP3	8	5	8.8	67.602	1.31465	1.31486	1.44025	0.880114	1.34211	0.951342	0.995353	0.861779	1.3731
C9JQV3;Q8N1F8;Q8N1F8-2;H7C2J7;H7C236;M0QYE5	Serine/threonine-protein kinase 11-interacting protein	STK11IP	6	9	11	19.54	1.37827	1.36953	1.41513	0.920711	1.03247	0.967712	0.801528	0.830505	1.11749
Q96G25;Q96G25-2;Q96G25-3	Mediator of RNA polymerase II transcription subunit 8	MED8	3	8	36.2	13.488	1.29917	1.22816	1.17997	1.69917	1.8501	1.83998	0.812318	0.881905	1.05324
O43310;O43310-2;K7EK08;K7EPK6;K7EQS5;K7EQS9	CBP80/20-dependent translation initiation factor	CTIF	6	10	20.2	20.964	1.39103	1.41362	1.5871	0.902785	1.00912	0.950348	0.854667	0.82574	1.03398
K7EIY6;Q9BV68-2;Q9BV68;U3KQF4	E3 ubiquitin-protein ligase RNF126	RNF126	4	4	19.4	28.533	1.58886	1.50201	1.42347	0.693792	0.731082	0.800822	0.881758	0.806813	1.08906
P25686;C9JXB9;P25686-2;C9JRD2;C9J1G2;E7ETU0;C9JX00	DnaJ homolog subfamily B member 2	DNAJB2	7	10	34	28.207	1.46045	1.47249	1.54144	1.05706	0.939172	1.3654	0.774406	0.886108	1.18677
Q9UNA1-2;Q9UNA1;F8W8N5;C9J6V4	Rho GTPase-activating protein 26	ARHGAP26	4	8	12.6	14.026	1.30842	1.33525	1.38671	0.805941	0.874146	0.944662	0.81611	0.818952	1.10724
O60671;O60671-2;D6R9A1;O60671-3	Cell cycle checkpoint protein RAD1	RAD1	4	8	39.4	11.444	1.53644	1.57998	1.5937	0.822752	1.07493	0.838781	0.822374	0.789677	1.18516
Q6PIW4-2;Q6PIW4	Fidgetin-like protein 1	FIGNL1	2	9	22.7	31.209	1.6051	1.51737	2.13345	1.14982	1.23742	1.26025	0.870381	0.852592	1.05301
Q6ICB0	Desumoylating isopeptidase 1	DESI1	1	4	15.5	4.0629	1.29428	1.22353	1.28448	1.09295	1.14439	1.2311	0.852627	0.877264	1.02725
O00165-5;O00165;O00165-2;O00165-3;E9PIQ7;Q5VYD6;O00165-4;O00165-6	HCLS1-associated protein X-1	HAX1	8	7	41.1	34.47	1.61783	1.5294	1.62135	0.968047	0.975716	1.12989	0.866116	0.879161	1.12922
Q9Y333	U6 snRNA-associated Sm-like protein LSm2	LSM2	1	5	66.3	20.358	3.05531	2.82819	2.19033	0.8916	0.915088	1.03974	0.849653	0.847019	0.991182
Q9Y605;A0A087WTY9;Q96HT8	MORF4 family-associated protein 1	MRFAP1	3	4	42.5	60.348	2.11976	2.0039	1.98449	1.03619	1.09926	1.15226	0.862671	0.853709	1.11596
P25054-2;P25054;E9PFT7;B7Z2B6;R4GMU6;A0A087X2F3;H3BNH8;E7EMH9	Adenomatous polyposis coli protein	APC	8	23	9.3	41.432	1.35924	1.29511	1.44198	0.857782	1.43326	0.877071	1.0082	0.816016	1.74937
P53634;H0YCY8	Dipeptidyl peptidase 1;Dipeptidyl peptidase 1 exclusion domain chain;Dipeptidyl peptidase 1 heavy chain;Dipeptidyl peptidase 1 light chain	CTSC	2	7	23.8	28.635	1.06163	1.05142	1.236	0.714489	0.746072	0.806925	0.837784	0.834796	1.07985
Q6VMQ6-2;Q6VMQ6-5;Q6VMQ6;Q6VMQ6-4;A8MV73;F5H592;F5H3C4;F5GZ98;F5H6X8;F5GYR7;F5H221;F8WE35;F5H8I0;F5H2W9;F5H2H9;F5GZ10;F5H502;F5H1K9	Activating transcription factor 7-interacting protein 1	ATF7IP	18	10	11	28.486	1.25056	1.25316	1.16034	0.885999	0.976839	0.946764	0.870531	0.857599	1.0349
Q9C026;Q9C026-4;Q9C026-5	E3 ubiquitin-protein ligase TRIM9	TRIM9	3	7	12.7	33.517	1.2647	1.19557	1.24834	0.965311	0.986978	1.11209	0.869239	0.81878	1.08306
Q9BVQ7;Q9BVQ7-2;Q9BVQ7-3;H0YCA5	Spermatogenesis-associated protein 5-like protein 1	SPATA5L1	4	7	11.4	18.013	1.40881	1.31166	1.36032	1.12974	1.20812	1.24626	0.823454	0.887642	0.99933
Q49AR2;Q49AR2-2;B4DR92;Q49AR2-3;E5RFG1;E5RHP8	UPF0489 protein C5orf22	C5orf22	6	10	35.1	93.24	1.90083	1.87164	1.81748	1.07475	1.10314	1.40201	0.882947	0.82463	1.21417
Q9NQX4;Q9NQX4-2;H0YMK3;H0YM96	Unconventional myosin-Vc	MYO5C	4	17	11.3	25.529	1.43032	1.43984	1.40968	0.900525	0.922079	1.03605	0.793632	0.809382	1.12129
Q08426-2;Q08426	Peroxisomal bifunctional enzyme;Enoyl-CoA hydratase/3,2-trans-enoyl-CoA isomerase;3-hydroxyacyl-CoA dehydrogenase	EHHADH	2	13	22.8	31.719	1.38461	1.356	1.41678	0.654706	0.82502	0.632638	0.94863	0.943992	1.12383
Q86Y39;K7EQ77;K7EK78;K7EP35;K7EMT4;Q86Y39-2;K7ELJ0	NADH dehydrogenase [ubiquinone] 1 alpha subcomplex subunit 11	NDUFA11	7	6	58.2	95.043	1.15685	1.14882	1.30973	0.815791	0.916007	0.854467	0.828778	0.839858	1.08602
Q9BW30	Tubulin polymerization-promoting protein family member 3	TPPP3	1	5	26.7	10.826	1.04617	1.05536	1.12546	1.04073	1.15257	1.10676	0.820463	0.925771	1.14546
Q969M3;Q969M3-3;E5RGR9;E5RHH4;Q969M3-2	Protein YIPF5;Protein YIPF	YIPF5	5	2	8.2	10.209	1.54391	1.45952	1.25247	0.80098	0.864291	0.875522	0.873647	0.847509	1.12128
H3BMQ0;P49815-7;P49815-5;P49815-3;P49815-2;P49815-4;P49815;P49815-6;H3BQK4;C9JX95;P49815-8	Tuberin	TSC2	11	18	13.6	90.473	1.39898	1.32251	1.42334	1.20047	1.30706	1.3	0.911671	0.898942	1.1829
Q8NB37;Q8NB37-2;E9PQD8;H0YE25;H0YF25;E9PLI5;Q8NB37-3;H0YER3;Q8NB37-4	Parkinson disease 7 domain-containing protein 1	PDDC1	9	5	34.1	20.659	2.00148	1.89208	1.7836	0.946096	0.987672	1.06875	0.821369	0.837998	1.09186
Q9NQH7-2;Q9NQH7-4;Q9NQH7;Q9NQH7-3;Q9NQH7-5	Probable Xaa-Pro aminopeptidase 3	XPNPEP3	5	9	29.9	27.35	1.38147	1.41384	1.51008	1.108	1.29539	1.19941	0.84522	0.85215	1.1141
Q969S2-3;Q969S2;Q969S2-4;Q969S2-2	Endonuclease 8-like 2	NEIL2	4	4	15.9	10.167	1.46714	1.38694	1.50251	0.942427	0.987236	1.06107	0.842948	0.887891	1.03746
Q8N9M1-3;Q8N9M1-2;Q8N9M1;J3QS80;J3QKZ5;J3QS16	Uncharacterized protein C19orf47	C19orf47	6	7	26.3	18.501	1.36963	1.35275	1.30182	0.674509	0.868764	0.70344	0.774406	0.826602	0.9693
P60604-2;P60604	Ubiquitin-conjugating enzyme E2 G2	UBE2G2	2	4	39.4	13.134	1.21886	1.24239	1.2886	0.848956	0.829726	1.01795	0.890297	0.865018	1.17135
Q86UX6;Q86UX6-2	Serine/threonine-protein kinase 32C	STK32C	2	9	24.9	25.726	1.56743	1.48176	1.53676	0.907134	0.943551	1.02833	0.864016	0.869761	1.05595
Q8NCM8;Q8NCM8-2;Q8NCM8-3;H0YDE0	Cytoplasmic dynein 2 heavy chain 1	DYNC2H1	4	14	4.2	19.083	1.33428	1.26135	1.17438	0.583948	0.732359	0.599024	0.829365	0.758978	0.955904
Q96BQ5	Coiled-coil domain-containing protein 127	CCDC127	1	3	10.4	6.2157	1.23633	1.16875	1.26703	1.07462	1.17464	1.16111	0.818551	0.823055	1.1827
A2ACR1;A0A0G2JJA7;P28065-2;P28065;A2ACR0;A0A0G2JJQ0	Proteasome subunit beta type;Proteasome subunit beta type-9	PSMB9	6	3	15.8	5.6203	1.29019	1.27561	1.45579	0.683166	0.733645	0.750412	0.852844	0.836157	1.19217
Q9H5X1;H0YLH6;H0YKV4;Q9H5X1-2	MIP18 family protein FAM96A	FAM96A	4	3	22.5	8.2904	1.64104	1.60027	1.59657	0.930014	1.11596	0.994354	0.820445	0.919669	0.905143
Q96GX2	Putative ataxin-7-like protein 3B	ATXN7L3B	1	3	44.3	6.1085	0.991717	0.937509	1.04869	1.14195	1.26021	1.21904	0.921325	0.81738	1.21993
Q86UA6-3;Q86UA6-4;Q86UA6-9;Q86UA6-2;Q86UA6;Q86UA6-8;A0A0A0MR35;E9PDG9;A0A0B4J1T3;A0A0A0MSE7;F5H3Q7;B3KTT3;Q86UA6-6;Q86UA6-5;Q86UA6-7	RPA-interacting protein	RPAIN	15	4	25.4	5.2031	1.51037	1.48651	1.4596	0.912074	0.957015	1.02525	0.831595	0.819548	1.00628
Q96EF6;M0QYI3;M0QYV7	F-box only protein 17	FBXO17	3	6	27.7	18.575	1.20744	1.14144	1.42541	0.985525	0.974587	1.16983	0.774406	0.832865	1.04934
P05423;E5RHT4;E7EQ68	DNA-directed RNA polymerase III subunit RPC4	POLR3D	3	9	25.4	22.009	1.21093	1.14474	1.3519	0.930537	0.967685	1.05508	0.829452	0.853266	1.00134
Q86UU1-2;Q86UU1;Q86UU1-3;A0A087WZL0;A0A087WTZ7;A0A087WXY7	Pleckstrin homology-like domain family B member 1	PHLDB1	6	11	10.2	48.194	1.29633	1.26707	1.40807	0.760649	0.802946	0.850016	0.829462	0.851085	1.04487
O75420	PERQ amino acid-rich with GYF domain-containing protein 1	GIGYF1	1	11	12.7	23.695	1.31365	1.33313	1.33142	0.941143	1.16551	0.980258	0.840185	0.831712	1.10236
O95989	Diphosphoinositol polyphosphate phosphohydrolase 1	NUDT3	1	8	50	10.788	1.20836	1.24012	1.21845	0.941292	0.985629	1.06023	0.842703	0.835955	1.12526
O96007	Molybdopterin synthase catalytic subunit	MOCS2	1	8	38.3	22.707	1.48461	1.59997	1.85526	0.885576	1.0209	0.944081	0.836457	0.833033	1.09842
F8VU90;Q9NYL4-2;Q9NYL4;H0YHM7;E9PAR0	Peptidyl-prolyl cis-trans isomerase;Peptidyl-prolyl cis-trans isomerase FKBP11	FKBP11	5	4	41.2	8.2473	0.851595	0.887334	0.879571	0.728763	0.857949	0.788738	0.85868	0.889174	1.0557
Q86U90	YrdC domain-containing protein, mitochondrial	YRDC	1	6	35.1	13.494	1.66265	1.57177	1.64211	1.07782	1.27435	1.1534	0.860201	0.851999	1.0805
C9JLV4;O14727-5;O14727-4;O14727;O14727-3;O14727-2;O14727-6;F8VNZ0	Apoptotic protease-activating factor 1	APAF1	8	11	12.3	31.628	1.3158	1.24387	1.39056	0.953151	0.992551	1.07931	0.777969	0.794754	1.30983
Q96JQ2;G3V3D8;G3V5U3;G3V4C0	Calmin	CLMN	4	11	14	30.622	1.61146	1.55511	1.72552	0.783008	0.934002	0.80636	0.799951	0.819908	1.09567
A4D1E9-2;A4D1E9;C9JEQ8;F8WBY0;F8WCN4;F8WBB5;C9J8R7;C9JNI1;A4D1E9-3	GTP-binding protein 10	GTPBP10	9	7	28.6	28.407	1.45658	1.36721	1.54924	0.992079	1.09132	1.0627	0.881365	0.856798	1.06444
Q9BZ95-4;Q9BZ95-2;Q9BZ95-5;Q9BZ95;Q9BZ95-3;H0YE68;E9PKA2	Histone-lysine N-methyltransferase NSD3	WHSC1L1	7	10	11.2	84.882	1.32909	1.36011	1.2845	0.796207	1.04359	0.832126	0.833763	0.827011	1.06397
Q7Z6J0;Q7Z6J0-3;H0YA90;Q8TEJ3	E3 ubiquitin-protein ligase SH3RF1	SH3RF1	4	12	15.9	35.281	1.70232	1.60927	1.71479	0.844873	0.953616	0.905136	0.900332	0.864436	1.20671
Q14157-1;Q14157-4	Ubiquitin-associated protein 2-like	UBAP2L	2	31	44.3	21.597	1.44452	1.36557	1.42658	0.87438	0.944366	1.02868	0.810447	0.860917	0.993979
Q6UXH1-4;Q6UXH1;Q6UXH1-6;Q6UXH1-5;A6PWM2;Q6UXH1-3;Q6UXH1-2	Cysteine-rich with EGF-like domain protein 2	CRELD2	7	7	24.9	15.062	1.77039	1.69979	1.61833	0.887881	0.938426	0.990974	0.776383	0.842169	1.07314
P63172;Q5VTU3	Dynein light chain Tctex-type 1	DYNLT1	2	5	79.6	36.675	1.26573	1.20371	1.37803	0.855668	1.39448	0.782018	0.958063	0.926757	1.15794
Q13371;Q13371-2;H0Y5D3;H0Y3M0	Phosducin-like protein	PDCL	4	6	26.9	20.027	1.32619	1.3358	1.32215	0.823976	0.93846	0.849416	0.903687	0.863998	1.25132
Q9H7L9	Sin3 histone deacetylase corepressor complex component SDS3	SUDS3	1	6	22.6	19.385	1.7645	1.63495	1.44173	0.932888	1.03457	0.996964	0.85806	0.849057	1.05787
J3QS41;P42694;P42694-2;A0A075B6R3;J3KS59;J3KT20;J3QRR8	Probable helicase with zinc finger domain	HELZ	7	10	6.4	28.676	1.4734	1.39286	1.28872	0.975826	1.10687	1.01309	0.880704	0.852017	1.31964
A0A0U1RQE4;Q5HYK7-2;Q5HYK7;Q5HYK7-3;A0A0U1RQN2;Q5HYK7-5;Q5HYK7-4	SH3 domain-containing protein 19	SH3D19	7	11	11.2	27.928	1.45527	1.37572	1.4974	1.06068	1.68843	0.899652	1.07945	0.805644	1.77259
Q9UPM8;Q9UPM8-2;H0YL95;H0YK95;H0YK94	AP-4 complex subunit epsilon-1	AP4E1	5	11	10	52.855	1.34907	1.27684	1.32284	1.13409	1.31608	1.23046	0.82242	0.86811	1.03327
Q9NR33	DNA polymerase epsilon subunit 4	POLE4	1	6	64.1	105.32	1.45501	1.37547	1.1809	0.977685	1.06907	1.05397	0.857667	0.869404	1.0781
Q7Z6J9;J3KRC5;Q7Z6J9-2;J3QRQ5;J9JIH8	tRNA-splicing endonuclease subunit Sen54	TSEN54	5	11	25.7	24.629	1.43656	1.38334	1.27527	0.869135	0.961402	0.959643	0.779401	0.813575	0.990784
A6NED2;G3V2I3	RCC1 domain-containing protein 1	RCCD1	2	8	31.4	30.217	1.31142	1.23974	1.31819	1.05251	1.22791	1.14345	0.817072	0.815984	1.15257
Q7L5Y1;Q7L5Y1-4;Q7L5Y1-5;J3QL81;Q7L5Y1-2;Q7L5Y1-6;Q7L5Y1-7;J3QL99;J3QSB6;X6RM24;R4GNF8;Q7L5Y1-3	Mitochondrial enolase superfamily member 1	ENOSF1	12	10	23.9	21.404	1.36436	1.32125	1.61347	0.832649	0.898601	0.909994	0.822621	0.80013	1.13438
Q9UKJ3-2;Q9UKJ3;K7EKU0;A4D1E1	G patch domain-containing protein 8	GPATCH8	4	20	15.3	54.338	1.42617	1.36399	1.42561	0.765772	1.10691	0.838551	0.905775	0.888968	0.977259
H7C0D5;Q9BSR8	Protein YIPF4	YIPF4	2	2	31	4.3677	1.5515	1.46669	1.50344	0.910826	1.01019	0.967063	0.792576	0.912747	0.945195
Q5SZR4;F6TB26;Q9Y2W6-3;Q9Y2W6;E9PKN8;B7ZAG4	Tudor and KH domain-containing protein	TDRKH	6	7	18.1	28.759	0.902229	0.990046	1.07686	1.00208	1.20507	1.03008	0.803476	0.800539	1.06905
O14602;A6NJH9	Eukaryotic translation initiation factor 1A, Y-chromosomal	EIF1AY	2	10	75.7	2.8883	1.01596	1.00021	1.01493	0.676069	0.751232	0.747831	0.845821	0.854318	0.900327
Q9Y2Z9-3;Q9Y2Z9;A0A0D9SFJ1;Q9Y2Z9-2;G3V434;G3V3A1;G3V2L5;G3V4A6	Ubiquinone biosynthesis monooxygenase COQ6, mitochondrial	COQ6	8	8	23.7	26.236	1.43377	1.3554	1.407	1.04964	0.999436	1.28613	0.833004	0.949977	1.19302
Q9HCN8	Stromal cell-derived factor 2-like protein 1	SDF2L1	1	6	43.4	21.891	1.22318	1.26108	1.11641	1.11488	1.16058	1.26285	0.913879	0.866461	1.43258
Q9P2L0-2;Q9P2L0;F8WB94;H0Y6C0;H7BZK8	WD repeat-containing protein 35	WDR35	5	11	12	29.888	2.28591	2.16096	1.76276	0.91454	0.955144	1.03267	0.925333	0.961251	1.24461
Q16864;Q16864-2	V-type proton ATPase subunit F	ATP6V1F	2	5	49.6	29.355	1.22775	1.24496	1.42181	0.968066	0.966508	1.13953	0.823731	0.898716	1.16053
P29279-2;P29279	Connective tissue growth factor	CTGF	2	7	24.8	20.163	1.67743	1.58574	1.74891	1.34439	1.55127	1.36464	0.924182	0.888613	1.29965
Q5VT06;H0Y7F7;E9PIK0;Q5T2X4	Centrosome-associated protein 350	CEP350	4	9	3	10.831	1.27436	1.2047	1.14507	0.995897	1.17166	1.06696	0.800246	0.838343	1.14711
Q9UKV5;H3BRK9;R4GNG2	E3 ubiquitin-protein ligase AMFR	AMFR	3	6	14.6	191	1.65796	1.62274	1.52951	1.04118	1.11963	1.1421	0.832541	0.851364	1.04587
Q9BV79;Q9BV79-2;H3BM30	Trans-2-enoyl-CoA reductase, mitochondrial	MECR	3	7	17.2	17.794	1.45804	1.45652	1.185	0.847858	0.966091	0.873382	0.877544	0.847611	1.13986
Q8IVL6-2;Q8IVL6	Prolyl 3-hydroxylase 3	LEPREL2	2	13	29	30.612	1.40482	1.34621	1.07006	0.841912	0.954701	0.872066	0.830781	0.790282	1.18931
Q9NXR1-2;Q9NXR1;I3L2R9;I3L522;I3L533;I3L2R3;I3L2T8;I3L3G9;I3L2S8;I3L464	Nuclear distribution protein nudE homolog 1	NDE1	10	12	40.6	37.425	1.42106	1.34339	1.56496	1.18753	1.36189	1.21414	0.840985	0.796405	1.20404
A0A0A0MT83;P26440;P26440-2;H0YLC3;H0YKV0;H0YN10;H7C4G6;A0A087WVD3	Isovaleryl-CoA dehydrogenase, mitochondrial	IVD	8	9	19.2	14.462	0.887334	0.838832	1.34279	0.968115	0.91415	1.19421	0.832165	0.863221	1.17988
Q9UL54-2;Q9UL54-4;Q9UL54;Q9UL54-3;REV__U3KPR5;REV__P05412;REV__P17535;REV__P17275	Serine/threonine-protein kinase TAO2	TAOK2	8	13	14.4	49.337	1.32729	1.25474	1.32112	1.16509	1.33809	1.18919	0.847148	0.901324	1.05232
Q6P1N7;C9JA35;A0A0G2JKZ1;A2AB90;A0A0G2JH37;A0A0A0MSV9;O15533-2;O15533;O15533-3	Tapasin	TAPBP	9	3	21.2	7.831	1.41242	1.33522	1.30612	1.0125	1.14357	1.05353	0.872718	0.895843	1.08569
Q9NS86	LanC-like protein 2	LANCL2	1	10	26	76.434	1.07901	1.12711	1.37892	1.04389	1.19785	1.11439	0.868817	0.861324	1.11864
P49798-3			1	2	7.6	2.5499	3.65185	2.99252	3.4698	0.118489	0.599972	0.15837	1.30966	0.780286	6.92135
A0A087WTM1;Q9Y6N7-6;Q9Y6N7-5;Q9Y6N7-4;Q9Y6N7-3;Q9Y6N7;Q9Y6N7-2;A0A087WZ85;A0A0A0MSX4;H7C4Y7;F8WBR3;R4GMM8;F8W703;Q9HCK4-2;Q9HCK4;Q9HCK4-3	Roundabout homolog 1	ROBO1	16	10	7	21.457	1.8847	1.78168	1.8775	0.991193	1.07545	1.07728	0.837382	0.808361	1.13986
P16383-2;P16383;P16383-3;P16383-4;C9JII4;H7C335	GC-rich sequence DNA-binding factor 2	GCFC2	6	7	11.4	23.292	1.46858	1.3883	1.73929	0.931708	1.00197	1.0565	0.887611	0.923567	1.16913
Q8IX18-4;Q8IX18;Q8IX18-3;Q8IX18-2;J3KSW6;J3KS08;J3KSX9;F5H625;J3KTK0	Probable ATP-dependent RNA helicase DHX40	DHX40	9	9	16	24.624	1.49355	1.39413	1.73876	1.4184	1.60523	1.47252	0.953441	0.889808	1.26231
Q15326-6;Q15326-3;Q15326;E7ENI9;J3QKD2;B7Z2J6;Q15326-4;Q15326-2;B0QZE2;Q15326-5;A0A0A0MRY2;E7EV75;E9PE09	Zinc finger MYND domain-containing protein 11	ZMYND11	13	11	23.3	20.764	1.44356	1.43087	1.34149	0.945493	1.05007	1.00237	0.794677	0.842602	1.04709
Q9H0U6	39S ribosomal protein L18, mitochondrial	MRPL18	1	3	20	6.2465	1.25011	1.18178	1.36231	0.740704	0.78139	0.828254	0.89012	0.789465	1.2733
O43150-2;O43150	Arf-GAP with SH3 domain, ANK repeat and PH domain-containing protein 2	ASAP2	2	15	19.4	47.98	1.25219	1.18374	1.21024	1.05573	1.30724	1.1175	0.90887	0.772903	1.24779
Q16134;Q16134-3;D6RAD5	Electron transfer flavoprotein-ubiquinone oxidoreductase, mitochondrial	ETFDH	3	6	9.4	11.146	1.1767	1.15241	1.15392	0.964253	1.04193	1.05247	0.837765	0.824369	1.08849
P07738;C9JH23	Bisphosphoglycerate mutase	BPGM	2	7	29	20.293	1.28956	1.21907	1.25765	1.01863	1.06134	1.15284	0.867825	0.973867	1.22551
Q9Y2V2;H3BUY4;H3BPY5;H3BNU9;H3BSW7;H3BTK3;I3L3X8	Calcium-regulated heat stable protein 1	CARHSP1	7	5	60.5	19.424	1.34471	1.32555	1.4375	1.1359	1.08248	1.39087	0.831742	0.850567	1.21118
Q96K19;E9PP55;Q96K19-5;Q96K19-3;Q96K19-2;E9PNG8;Q96K19-4;Q96K19-6	E3 ubiquitin-protein ligase RNF170	RNF170	8	3	12.4	38.228	1.13097	1.06915	1.11897	0.955594	1.01423	1.06214	0.801273	0.806577	1.10962
Q9UQ90;H3BTY6;Q9UQ90-2;H3BTR8;J3KRF6	Paraplegin	SPG7	5	11	19.9	59.457	1.38787	1.312	1.32574	1.05513	1.19986	1.08939	0.862294	0.845514	1.19414
Q9UH99;Q9UH99-2;Q9UH99-3;B0QY60;B0QY68;B0QY66;B0QY67;B0QY64	SUN domain-containing protein 2	SUN2	8	13	27.3	56.318	1.18154	1.11695	1.11782	0.76351	0.882348	0.779037	0.870259	0.845214	1.16725
Q68CQ7;C9J880;Q68CQ7-2;C9JPK4;C9JA13	Glycosyltransferase 8 domain-containing protein 1	GLT8D1	5	6	20.8	20.082	1.50769	1.42618	1.33154	1.22303	1.41576	1.23672	0.934283	0.836436	1.25689
A0AVF1;B7Z2T3;B7Z6R6;A0AVF1-3;A0AVF1-2;Q96CU4;F8WEZ4	Intraflagellar transport protein 56	TTC26	7	7	14.6	14.837	1.32346	1.25112	1.38984	0.854682	0.998195	0.886746	0.786522	0.813148	1.10061
Q15651	High mobility group nucleosome-binding domain-containing protein 3	HMGN3	1	8	45.5	52.957	2.40979	2.22542	2.30709	0.980906	1.07134	1.05875	0.802116	0.915598	1.1368
Q8NI60;Q8NI60-3;Q8NI60-4;Q8NI60-2	Atypical kinase ADCK3, mitochondrial	ADCK3	4	7	13.4	18.58	1.65783	1.6685	1.41324	1.1953	1.23055	1.36826	0.885819	0.869627	1.07235
Q5W111;Q5W111-2	SPRY domain-containing protein 7	SPRYD7	2	7	46.9	20.147	1.56678	1.57546	1.83824	1.15234	1.28892	1.21216	0.896924	0.933066	1.14489
E9PJM3;Q9UK99-3;Q9UK99-2;Q9UK99;B4E3U2;E9PL46;G3V1E0;Q49AF1	F-box only protein 3	FBXO3	8	6	16.3	20.259	1.21771	1.17625	1.20814	0.769116	0.922765	0.743911	0.774406	0.804713	0.993038
Q32MN6;P20226-2;P20226;Q6SJ96;H0Y6D8	TATA-box-binding protein;TATA box-binding protein-like protein 2	TBP;TBPL2	5	5	20.8	20.597	1.11235	1.13547	1.06168	1.10786	1.14695	1.26388	0.80134	0.829929	1.04972
Q9Y2U5;J3KRN4;J3QRB6;Q99759;Q99759-2;J3QS19	Mitogen-activated protein kinase kinase kinase 2	MAP3K2	6	8	13.7	25.4	1.21349	1.14716	1.10623	0.61122	0.708032	0.637931	0.803607	0.804576	1.01364
Q13445;K7EIN4;K7EQ63	Transmembrane emp24 domain-containing protein 1	TMED1	3	7	23.3	20.887	1.07937	1.02622	1.29408	1.05565	1.12843	1.165	0.776725	0.811012	1.17043
Q9UG01;Q9UG01-2;H0YAI8;H7C252;Q9UG01-3;H7C161;F5GZ56	Intraflagellar transport protein 172 homolog	IFT172	7	12	8.6	21.859	1.40773	1.41896	1.5179	0.719582	0.893604	0.819795	0.835328	0.81246	1.25468
Q9HBM6	Transcription initiation factor TFIID subunit 9B	TAF9B	1	6	21.1	9.979	1.37478	1.29963	1.65575	1.06011	1.19624	1.10421	0.800433	0.813097	1.04859
Q9NZJ6;F6WGP0	Ubiquinone biosynthesis O-methyltransferase, mitochondrial	COQ3	2	6	23.3	21.657	1.49831	1.36544	1.60212	0.676445	0.852083	0.768746	0.867125	0.826036	1.04713
Q659A1;H0YK97;H0YNU9;H0YL35	Little elongation complex subunit 2	ICE2	4	9	11.4	27.634	1.16876	1.11167	1.17804	0.857698	1.02658	0.944284	0.862384	0.767045	1.13859
Q8IYB1	Protein MB21D2	MB21D2	1	9	21	14.958	1.67773	1.58603	2.12806	0.940344	1.0406	1.00083	0.831499	0.829209	1.01344
P55957;P55957-2;B2ZP78;P55957-3	BH3-interacting domain death agonist;BH3-interacting domain death agonist p15;BH3-interacting domain death agonist p13;BH3-interacting domain death agonist p11	BID	4	3	26.7	32.269	1.46432	1.42428	1.55434	0.984197	0.997404	1.14311	0.867464	0.808457	1.22218
Q68DQ2;Q68DQ2-1	Very large A-kinase anchor protein	CRYBG3	2	17	8.3	131.34	2.84196	2.57049	1.92324	0.852045	0.998345	0.897773	0.852808	0.84552	1.02026
C9JCC6;Q14919;Q14919-2;E9PMW2;E9PNC7	Dr1-associated corepressor	DRAP1	5	3	21.2	28.146	1.2353	1.17722	1.25318	0.92785	0.929547	1.08887	0.813282	0.831548	1.09294
E9PJ24;B7ZM65;F8WEF5;A0A0J9YYB5;A0A0J9YWD5;Q9P1Y6-3;Q9P1Y6;A0A0J9YX88;Q9P1Y6-2	PHD and RING finger domain-containing protein 1	PHRF1	9	9	6.1	30.205	1.29191	1.2213	1.38126	0.895347	1.02135	0.921099	0.774406	0.802839	1.15771
Q8IX90-3;Q8IX90	Spindle and kinetochore-associated protein 3	SKA3	2	6	18.3	14.714	1.6957	1.59119	1.56877	1.05363	1.31777	1.10658	0.774406	0.789122	1.13219
Q96RU2-2;Q96RU2;B4E3L3;G3V1N5;Q96RU2-3;H0YG96;H0YFT9;F5GZ74;H0YFX3;F5H6Q3;F5H2G4	Ubiquitin carboxyl-terminal hydrolase 28;Ubiquitin carboxyl-terminal hydrolase	USP28	11	15	19.2	47.321	1.29984	1.29787	1.13856	1.08153	1.20451	1.14311	0.832229	0.86802	1.23806
Q8IZD4;F5GZK9;Q8IZD4-2;F5H4R4;B4DVJ6	mRNA-decapping enzyme 1B	DCP1B	5	11	19	23.288	1.15565	1.18684	1.15918	0.904139	0.919556	1.06515	0.922707	0.883188	1.23857
P21953;P21953-2	2-oxoisovalerate dehydrogenase subunit beta, mitochondrial	BCKDHB	2	6	18.9	14.124	1.3251	1.23916	1.38591	0.875938	0.951126	0.951253	0.894438	0.854731	1.10908
Q3L8U1-2;Q3L8U1-3;Q3L8U1;H3BTW3;H3BSP3;A0A087WU44;J3KRH9;J3KSW5;H3BRU9	Chromodomain-helicase-DNA-binding protein 9	CHD9	9	18	6.7	23.149	1.35324	1.27928	1.38406	0.991346	1.10823	1.04345	0.803487	0.841294	1.02575
A6XND0;P17936;P17936-2;A6XND1;H0Y485;H0Y5K2;B3KWK7;C9JMX4	Insulin-like growth factor-binding protein 3	IGFBP3	8	7	30.7	25.927	1.48538	1.40419	1.45409	1.4061	1.672	1.37565	0.782095	0.780286	1.40741
P42338;Q68DL0;H0Y871;F8WDJ8;H7C565;C9J345;C9JNF6;C9JYX0;H7C527	Phosphatidylinositol 4,5-bisphosphate 3-kinase catalytic subunit beta isoform	PIK3CB;DKFZp779K1237	9	8	7.4	10.771	1.3353	1.30497	1.07944	0.817146	1.00522	0.875368	0.855765	0.798635	1.22334
Q16854-4;Q16854-2;Q16854-3;Q16854-5;Q16854	Deoxyguanosine kinase, mitochondrial	DGUOK	5	3	15.9	3.897	1.18096	1.30673	1.28831	0.907356	0.969641	1.00163	0.797183	0.844984	1.12714
Q9NVM4-3;Q9NVM4;H3BNC0;Q9NVM4-4;Q9NVM4-2;H3BPZ8;H3BTY1;H3BRD3;H3BNS2;H3BRQ9;H3BSS9	Protein arginine N-methyltransferase 7	PRMT7	11	9	19.5	56.635	1.44544	1.45726	1.47872	0.749454	0.866014	0.807202	0.910255	0.820301	1.30538
Q49B96;F8WEL9	Cytochrome c oxidase assembly protein COX19	COX19	2	4	48.9	13.085	1.11424	1.15463	1.33369	0.862669	0.830788	1.04725	0.813165	0.86299	1.04215
Q5HY81;P11441	Ubiquitin-like protein 4A	UBL4A	2	5	26.1	11.633	1.84703	1.75782	1.69171	1.19943	1.30297	1.32366	0.902115	0.859912	1.11968
Q96AG3;Q96AG3-3;E7EVY2;Q96AG3-2;B7Z6C8	Solute carrier family 25 member 46	SLC25A46	5	7	20.3	13.191	1.15598	1.0928	1.04594	1.041	1.12034	1.14096	0.804682	0.829449	1.17423
Q2KHT3;Q2KHT3-2;Q2KHT3-3	Protein CLEC16A	CLEC16A	3	7	8.3	16.929	1.22128	1.15452	1.2212	0.83364	1.12426	0.813853	0.842256	0.808487	1.18107
Q96FK6;G3V4B8	WD repeat-containing protein 89	WDR89	2	8	30.7	28.6	1.30961	1.23802	1.33856	0.829264	0.895921	0.905282	0.849954	0.808122	1.0182
Q32MZ4-3;Q32MZ4-2	Leucine-rich repeat flightless-interacting protein 1	LRRFIP1	2	42	61.2	4.4681	1.75616	1.67512	1.69567	0.993617	1.13642	1.0191	0.780662	0.780286	1.09659
Q6PCB5;Q6PCB5-2;H7C2D3;C9JM20	Round spermatid basic protein 1-like protein	RSBN1L	4	9	11	15.344	1.08536	1.02603	1.21254	1.12237	1.24596	1.19048	0.871573	0.856031	1.0506
Q6ZWT7;H7C5D1;C9J2H7	Lysophospholipid acyltransferase 2	MBOAT2	3	8	20.4	57.998	1.15983	1.20291	1.33789	1.24925	1.40147	1.30976	0.810411	0.833361	1.05319
Q9UEY8-2;Q9UEY8	Gamma-adducin	ADD3	2	6	8	12.863	1.59539	1.50819	1.25835	0.837658	0.866851	0.954195	0.774406	0.836035	1.1389
Q9Y3S2;D6RBR7;D6R9C8;D6R8Y9;D6RCK7	Zinc finger protein 330	ZNF330	5	9	33.4	20.729	1.56505	1.52148	1.3928	0.857615	0.885703	0.978806	0.802493	0.836435	1.02199
O94830;E9PKE6;E9PIF5;H0YF30;O94830-2;E9PPH8;E9PQY9;E9PM60;E9PP45	Phospholipase DDHD2	DDHD2	9	11	20.1	41.113	1.61208	1.56681	1.59537	0.951491	0.950504	1.11946	0.825806	0.829386	1.19826
Q9H7B4;Q9H7B4-3;Q9H7B4-2;A8MXR1;B0QZ88;B0QZ99;B0QZA0	Histone-lysine N-methyltransferase SMYD3	SMYD3	7	8	18.7	16.439	1.15598	1.1436	1.06752	1.01083	1.05566	1.14144	0.838551	0.832779	1.09915
Q15800;D6REA2;D6RDP9;D6R952;Q15800-2	Methylsterol monooxygenase 1	MSMO1	5	2	8.9	19.047	1.67745	1.72612	1.6635	1.14866	1.17371	1.32407	0.807312	0.831701	1.07006
Q9H479	Fructosamine-3-kinase	FN3K	1	6	23.3	26.033	1.30682	1.28631	1.25318	0.991084	1.17689	0.971302	0.819614	0.781301	1.31088
Q9BTE1;H3BR94;Q9BTE1-2;H3BUD2;H3BS05;I3L0U8;Q9BTE1-3	Dynactin subunit 5	DCTN5	7	4	19.8	12.446	1.37157	1.2966	1.39248	0.893063	1.02362	0.913674	0.814552	0.859188	0.939834
Q5T5U3;E7ESW5;F8W9U9;A0A087WW76;Q5T5U3-3;A0A1B0GV73;A0A1B0GTZ9;A0A1B0GW11;H0Y5T2;H0Y468	Rho GTPase-activating protein 21	ARHGAP21	10	18	10.4	37.557	1.30596	1.31502	1.46545	0.980483	1.05662	1.07316	0.849986	0.817847	1.07961
O94964;O94964-2;X6R3R3;O94964-4;H0YDM2;O94964-3	Protein SOGA1;N-terminal form;C-terminal 80 kDa form	SOGA1	6	13	8.7	20.777	1.41043	1.37989	1.62098	0.937401	0.985125	1.05212	0.871665	0.856533	1.1522
P56937-3;P56937-2;P56937;V9GYN3;Q5T248	3-keto-steroid reductase	HSD17B7	5	7	29.4	23.756	1.3596	1.35695	1.46973	0.966741	0.994044	1.10789	0.787397	0.821386	0.973106
A0A0C4DG88;P14859-4;P14859-5;P14859-3;P14859;P14859-2;P14859-6;A0A0A0MT46;H0YLC5;Q9UKI9-3;Q9UKI9;Q9UKI9-2;U3KQ96;H0YNW1;H0YLL6;B5ME60;H0YKT2;P09086-4;P09086-3;P09086-2;P09086;P09086-5;U3KQN1;REV__Q6AHZ1-2;REV__Q6AHZ1	POU domain protein;POU domain, class 2, transcription factor 1;POU domain, class 2, transcription factor 3	POU2F1;POU2F3	25	7	17.8	48.075	1.5726	1.48664	1.66884	0.977969	1.10789	1.01414	0.829481	0.833872	1.04817
A0A0A0MRI1;Q8IXQ4-2;Q8IXQ4;Q8IXQ4-3	GPALPP motifs-containing protein 1	GPALPP1	4	7	20.4	11.55	1.59085	1.55483	1.59653	1.03324	1.20078	1.03989	0.823187	0.780286	1.0991
Q6P1K2;Q6P1K2-2;Q6P1K2-4;U3KQ54;A0A087WT04;Q6P1K2-3;Q6P1K2-6;Q6P1K2-5;V9GYI0	Polyamine-modulated factor 1	PMF1;PMF1-BGLAP	9	6	46.3	60.048	1.42841	1.35033	1.40352	0.922161	1.091	0.944985	0.917932	0.874565	1.166
Q6P4I2;H0YMT3;H0YMX2;H0YLH0	WD repeat-containing protein 73	WDR73	4	7	21.2	26.937	1.42969	1.46508	1.45888	0.804358	0.892055	0.864858	0.815371	0.835075	0.930857
Q9Y6V7;Q9Y6V7-2;M0R1S3;M0QZC0;M0R0K1;M0QXD4	Probable ATP-dependent RNA helicase DDX49	DDX49	6	13	35.8	24.248	1.05807	1.08098	1.12329	1.03149	1.22635	1.11859	0.832276	0.798398	1.15383
Q15818	Neuronal pentraxin-1	NPTX1	1	4	8.6	6.872	1.88998	1.78668	1.8869	0.712143	0.931289	0.803514	0.938241	0.931311	1.18466
M0R3D4;Q9UI14;M0R1H9	Prenylated Rab acceptor protein 1	RABAC1	3	2	15.2	13.203	2.8215	2.11278	2.28434	0.739039	0.762743	0.843994	0.813307	0.84159	0.948954
O75382-4;O75382;O75382-2;O75382-3;E9PMK8	Tripartite motif-containing protein 3	TRIM3	5	8	14.9	18.866	1.57049	1.5615	1.8317	0.800892	0.93593	0.895975	0.813681	0.787841	1.09593
Q8WXD5;B9A037;B8ZZ85	Gem-associated protein 6	GEMIN6	3	5	29.3	13.762	1.51348	1.43075	1.56985	0.925798	0.995095	1.016	0.778732	0.799204	0.989456
F8W8Z9;Q8N4H5;Q8N4H5-3;Q8N4H5-2;H3BUX3;H0YFG9	Mitochondrial import receptor subunit TOM5 homolog	TOMM5	6	5	25.5	7.2143	2.21471	2.2773	2.16029	1.01176	1.05523	1.14397	0.83443	0.87352	1.09218
Q9BU23-3;Q9BU23-2;Q9BU23	Lipase maturation factor 2	LMF2	3	7	14	61.835	1.56438	1.47887	1.57803	0.931876	1.14675	1.03754	0.8314	0.877439	1.04927
Q15904;A0A0C4DGX8;A6NLC6;A6QRJ1;H7C2Y8;H7C0T7;F2Z3L8	V-type proton ATPase subunit S1	ATP6AP1	7	13	30.2	31.309	1.28677	1.21131	1.28014	0.990535	1.0328	1.12027	0.845684	0.830129	1.11133
I3L2B0;I3L4B5;I3L318;I3L3A3;I3L350		CLUH	5	53	55.3	19.128	1.68303	1.59103	1.73166	0.953388	0.916615	1.15898	0.797517	0.783181	0.9987
Q9BYM8;Q9BYM8-3;G3XAG9;A6PVK0;B4DML5;H0Y4S7;Q9BYM8-4;A6PVJ6;A6PVJ7;Q5JWR1	RanBP-type and C3HC4-type zinc finger-containing protein 1	RBCK1	10	10	24.5	31.799	1.70789	1.6189	1.58706	0.82983	1.01124	0.871566	0.853574	0.865567	1.11928
A0A0G2JMZ8;Q16625-4;Q16625;Q16625-2;Q16625-3;Q16625-5	Occludin	OCLN	6	9	23.9	168.39	1.65912	1.65295	1.65559	0.758865	1.03071	0.822609	0.926093	0.804554	1.19141
P0C7P0	CDGSH iron-sulfur domain-containing protein 3, mitochondrial	CISD3	1	3	20.5	3.3648	0.75457	0.713325	0.693683	0.980726	1.05724	1.07304	0.828485	0.856308	1.20675
C9JPX5;C9JKL2;O95772-2;O95772;C9JJ39;C9J3F5	MLN64 N-terminal domain homolog	STARD3NL	6	4	19.9	9.1517	1.37004	1.29515	1.40214	1.07564	1.15134	1.18545	0.812593	0.800841	1.1628
Q9UI08;Q9UI08-2;H0YJN0;Q9UI08-3;G3V2K5;G3V3G2;G3V535;G3V5F7;G3V314;A0A087WYI2;H0YJL6	Ena/VASP-like protein	EVL	11	8	26.9	22.48	1.28056	1.28609	1.24996	0.979203	1.02273	1.10563	0.891137	0.84704	1.09174
O43504;R4GMU8;E9PLX3;A0A0C4DGV4	Ragulator complex protein LAMTOR5	LAMTOR5	4	5	96.7	36.435	1.31154	1.33244	1.22097	0.985093	1.64663	1.10448	0.904905	0.800377	1.56886
J3KMZ7;Q9H0H0;J3KRH0	Integrator complex subunit 2	INTS2	3	10	11.9	91.976	0.913873	0.902784	1.12566	0.971266	1.09725	1.04338	0.868319	0.904006	1.0214
Q6P4Q7;Q9H8M5-3;Q6P4Q7-2	Metal transporter CNNM4	CNNM4	3	6	7.7	10.437	1.18657	1.15452	1.32925	1.1127	1.2105	1.20598	0.844313	0.815627	1.19669
Q3B7T1;Q3B7T1-5;Q3B7T1-3;Q3B7T1-4;E9PJ07;H0Y353;H0YCS2	Erythroid differentiation-related factor 1	EDRF1	7	15	17.9	38.922	1.45786	1.47321	1.56056	0.978933	1.04004	1.08699	0.794086	0.832674	1.18946
Q9UKL6;I3L2M9;I3L3H0;Q9UKL6-2;I3L4Z8;J3QT99	Phosphatidylcholine transfer protein	PCTP	6	7	34.6	26.037	1.26138	1.25263	1.62037	1.0368	1.06937	1.18474	0.774406	0.814297	1.07918
Q9NRG0;E5RGS9	Chromatin accessibility complex protein 1	CHRAC1	2	4	36.6	36.593	1.58822	1.52976	1.4866	0.938991	1.08517	0.95138	0.777113	0.863568	1.12689
H3BMD8;P56211;P56211-2;H3BQ52;H3BTD3	cAMP-regulated phosphoprotein 19	ARPP19	5	6	51.1	33.983	1.30032	1.30131	1.28803	0.718326	0.988535	0.708394	0.821376	0.780286	1.27175
Q9NQZ5;C9JTD3	StAR-related lipid transfer protein 7, mitochondrial	STARD7	2	6	18.1	14.426	1.26112	1.26816	1.16331	1.07971	1.12101	1.22609	0.826674	0.790849	1.26871
A0A0U1RRH6;O94880;O94880-2	PHD finger protein 14	PHF14	3	17	21.2	40.179	1.31866	1.25117	1.33398	0.831438	1.02376	0.832357	0.991916	0.826967	1.49959
Q86VV8-3;Q86VV8;J3KTD2;Q86VV8-2;Q86VV8-4;J3KSV7	Rotatin	RTTN	6	8	4.8	15.194	1.20408	1.13826	1.17542	0.975189	1.00647	1.11367	0.936626	0.892281	1.24843
Q9BS40	Latexin	LXN	1	4	22.1	15.819	1.27015	1.29601	1.51669	0.733045	0.767672	0.825565	0.774406	0.867797	1.03859
Q9BXR0;Q9BXR0-2;K7EPI1;K7EL95;K7ESP6;K7EJ21	Queuine tRNA-ribosyltransferase	QTRT1	6	6	18.1	26.251	1.40054	1.3206	1.41161	1.01269	1.08143	1.11872	0.833218	0.842678	1.09404
D4Q8H0;Q9NYL2-2	Mitogen-activated protein kinase kinase kinase MLT	pk;ZAK	2	14	37.8	6.3296	1.23726	1.19979	1.27674	1.08427	1.165	1.19036	0.853094	0.790034	1.08431
G5E9D4;Q96EB1;Q96EB1-2;Q96EB1-3;E9PPJ9	Elongator complex protein 4	ELP4	5	7	15.7	17.546	1.60301	1.57743	1.85057	0.983714	1.0925	1.04292	0.804178	0.785695	1.25503
E9PKC0;Q6IQ23;Q6IQ23-2;A0A1B0GTN9;H0YDE2;A0A1B0GUN0;Q6IQ23-3;E9PL74;A0A1B0GUM1	Pleckstrin homology domain-containing family A member 7	PLEKHA7	9	14	10.7	29.289	1.25243	1.18397	1.35626	0.911921	0.995724	0.98457	0.918003	0.856056	1.18326
Q56P03;G3V2W9;A0A087X060	E2F-associated phosphoprotein	EAPP	3	8	32.6	62.395	1.6758	1.5842	1.60186	0.788483	0.958888	0.899265	0.834782	0.814392	0.992326
F2Z2W7;Q8IZ69;Q8IZ69-2;H7C100;H7BZZ4	tRNA (uracil-5-)-methyltransferase homolog A	TRMT2A	5	7	16.3	19.393	1.18504	1.20491	1.34852	1.29534	1.40084	1.41265	0.951939	0.835373	1.31566
Q96G28;B5MCA1;Q96G28-2;B5MC35;B5MD16	Cilia- and flagella-associated protein 36	CFAP36	5	8	29.2	64.384	1.54615	1.46586	1.39843	1.05974	1.21184	1.08714	0.914876	0.799063	1.30616
Q96AT1	Uncharacterized protein KIAA1143	KIAA1143	1	5	36.4	15.26	2.28748	2.16244	2.72558	0.944876	1.1377	0.909676	0.774406	0.809152	0.993487
Q05655;Q05655-2;C9K0E3;C9J9P1;C9JZU8	Protein kinase C delta type;Protein kinase C delta type regulatory subunit;Protein kinase C delta type catalytic subunit	PRKCD	5	12	17.9	41.846	1.49232	1.48799	1.67046	0.94214	1.05958	0.985032	0.790502	0.780286	1.12811
Q8NEN9	PDZ domain-containing protein 8	PDZD8	1	10	12.2	32.563	1.27716	1.27005	1.33962	0.889628	1.04307	0.88578	0.879123	0.843924	1.23348
E7EWM1;Q15596	Nuclear receptor coactivator 2	NCOA2	2	4	5	10.051	1.31517	1.24328	1.13683	0.686233	0.81052	0.743713	0.790912	0.800301	0.889384
P01111	GTPase NRas	NRAS	1	9	51.9	7.8233	1.35388	1.27988	1.46689	1.1016	1.16057	1.2334	0.805513	0.829704	1.19481
Q9UQR0;H0Y6S1;Q9UQR0-2	Sex comb on midleg-like protein 2	SCML2	3	15	27	46.425	1.41204	1.33486	1.3884	0.790716	0.957667	0.966678	0.935655	0.863732	1.19241
Q13107-2;Q13107;H7C189;C9JNU9;Q13107-3	Ubiquitin carboxyl-terminal hydrolase 4;Ubiquitin carboxyl-terminal hydrolase	USP4	5	9	10.8	18.853	1.27242	1.22358	1.08831	0.849411	0.888376	0.957825	0.774406	0.816834	1.19803
Q6P1X6;H0YF29;Q6P1X6-2;J3KNI2	UPF0598 protein C8orf82	C8orf82	4	7	43.5	19.085	1.67977	1.58795	1.53179	1.0328	1.10216	1.14171	0.871602	0.85472	1.18881
Q9NS00;Q9NS00-2;C9K0C8	Glycoprotein-N-acetylgalactosamine 3-beta-galactosyltransferase 1	C1GALT1	3	8	24.5	25.734	1.58858	1.56698	1.484	0.990582	1.1725	1.04181	0.89311	0.836536	1.31287
A0A0C4DH01;Q9NVU0-5;Q9NVU0;Q9NVU0-4;Q9NVU0-3;Q9NVU0-2;H3BM46;H3BNJ0;H3BRY1;H3BMR4;H3BSI5	DNA-directed RNA polymerase III subunit RPC5	POLR3E	11	13	28.4	39.222	1.22399	1.27193	1.07866	0.876787	1.00781	0.955612	0.806546	0.78997	1.19102
Q5RGS4;Q9HB21-2;Q9HB21;R4GMZ9	Pleckstrin homology domain-containing family A member 1	PLEKHA1	4	7	19.1	36.169	1.4685	1.53806	1.33963	0.94945	1.02286	1.03952	0.838027	0.883117	1.23951
Q9H0F7;Q9H0F7-2;A0A0J9YXT0;C9IZ13;H7C5H6	ADP-ribosylation factor-like protein 6	ARL6	5	7	48.9	17.269	1.34893	1.32985	1.35036	1.08926	1.32601	1.11767	0.883072	0.840006	1.2691
B1ALM5;Q9P0T7;B1ALM7;B1ALM4;F2Z389;B1ALM8	Transmembrane protein 9	TMEM9	6	5	39.8	27.282	1.66701	1.68188	1.7429	1.20782	1.41664	1.20208	0.848797	0.822588	1.33502
A0A0C4DFM2;Q6ZN55;Q6ZN55-2	Zinc finger protein 574	ZNF574	3	7	8.3	17.395	1.57671	1.54441	1.52595	1.09725	1.22489	1.15672	0.79864	0.804397	1.24136
A0A0A0MSF9;Q8N954;Q8N954-2	G patch domain-containing protein 11	GPATCH11	3	6	32.3	72.186	1.33691	1.26384	1.2182	0.932629	1.04181	1.00253	0.871623	0.895285	1.03663
Q02252-2;Q02252;G3V4Z4	Methylmalonate-semialdehyde dehydrogenase [acylating], mitochondrial	ALDH6A1	3	9	24.9	48.201	1.42902	1.37924	1.52563	0.705151	0.957353	0.705311	0.774406	0.808939	1.08151
Q9H1D9	DNA-directed RNA polymerase III subunit RPC6	POLR3F	1	7	29.7	26.487	1.47654	1.46155	1.50804	1.09942	1.11726	1.27371	0.815066	0.899962	0.955224
Q9BVJ7	Dual specificity protein phosphatase 23	DUSP23	1	8	60.7	34.883	1.40895	1.36702	1.27828	1.01616	1.12943	1.07638	0.822743	0.790853	1.12337
H7BXT7;A0A0C4DH16;B8ZZS0;Q9NYM9;E9PHY4;E9PQJ6	BET1-like protein	BET1L	6	6	69	22.464	0.560125	0.698047	0.615104	1.03111	1.09476	1.14568	0.869567	0.872329	1.11913
Q13952-3;Q13952;Q5T6K7;E9PI99;Q5T6K5;Q13952-6;Q13952-7;Q13952-2;Q13952-5;A0A0A0MT00;E9PL11;Q13952-4;E9PJA8;E9PQR2	Nuclear transcription factor Y subunit gamma	NFYC	14	6	13.9	15.617	1.35855	1.28429	1.46795	0.931607	1.09134	0.987482	0.826959	0.825453	1.09184
Q9H8Y5;B8ZZS4	Ankyrin repeat and zinc finger domain-containing protein 1	ANKZF1	2	9	15.4	16.102	1.14323	1.12027	1.23876	0.792095	0.942848	0.833129	0.875035	0.81329	1.21501
H0YJK8;A0A087WTS0;P18283;G3V4J6;G3V323	Glutathione peroxidase;Glutathione peroxidase 2	GPX2	5	5	42.5	12.333	1.43796	1.35936	1.43897	0.681386	0.754404	0.72483	0.774406	0.801503	0.942462
Q96FL9-2;Q96FL9-4;Q96FL9;Q96FL9-3;J3KQQ5	Polypeptide N-acetylgalactosaminyltransferase 14	GALNT14	5	8	18.1	16.308	1.25349	1.18497	1.27429	1.09886	1.23219	1.15268	0.913125	0.8336	1.41962
H0YE28;A0A087WYP2;Q8IZQ5	Selenoprotein H	C11orf31;SELH	3	2	20.2	4.8096	1.92892	1.78415	1.8836	1.69709	1.92863	1.75351	0.839464	0.825834	1.13237
Q8TE77-3;Q8TE77;A0A087WWG1;C9JUG3;Q8TE77-4;Q8TE77-2;E9PIT5;Q8TE77-5	Protein phosphatase Slingshot homolog 3	SSH3	8	6	17.5	38.665	1.33432	1.32468	1.33747	1.13302	1.15654	1.30728	0.831811	0.900328	0.991807
Q9NRR5;Q9NRR5-2;H0YDS0;C9IYQ4;Q9H347	Ubiquilin-4	UBQLN4	5	12	25.6	36.464	1.66575	1.56357	1.39613	1.00679	1.2357	1.02824	0.828543	0.81364	1.22848
C9JJN9;Q8N3P4-2;Q8N3P4-3;Q8N3P4;F8WB24;C9JKL0;C9JIA0;C9JPI1;C9JP71;C9JG07;H7C058	Vacuolar protein sorting-associated protein 8 homolog	VPS8	11	9	7	13.658	1.29822	1.25605	1.41615	1.01136	1.09787	1.09862	0.776563	0.794786	0.883444
A0A0B4J1W0;O75448-2;O75448;F5GY88;F5H5K2;B4DDR8;E9PFL1;B9TX62;J3QRH9;H0YEG1;F5H3E6;B9TX75;J3QLF8;J3KTL3;J3QLC0;J3KSU0;F5H0M2;J3KSL1;F5H2D6	Mediator of RNA polymerase II transcription subunit 24	MED24	19	12	16.3	23.098	1.18762	1.22988	1.12949	1.02361	1.15385	1.10564	0.835915	0.822916	1.22327
Q9BVC4;A0A0A0MR05;Q9BVC4-5;H3BM50;H3BPU5;H3BPT1;H3BN58;H3BSZ4;Q9BVC4-4;Q9BVC4-3;H3BR25;H3BR38	Target of rapamycin complex subunit LST8	MLST8	12	7	31.6	30.765	1.31899	1.29152	1.40489	0.990122	1.24689	0.943506	0.88458	0.797669	1.44401
Q9Y2Y0-2;Q9Y2Y0;H3BU49;H3BM52	ADP-ribosylation factor-like protein 2-binding protein	ARL2BP	4	6	36.8	29.454	1.58345	1.51725	1.2046	0.919558	1.00562	0.991188	0.898281	0.893572	1.05788
Q9P0V3;Q9P0V3-2;C9JED2;C9JWW6;C9JRG1;C9JF25	SH3 domain-binding protein 4	SH3BP4	6	8	10.1	16.517	1.65144	1.56469	1.60786	0.871027	0.985565	0.904467	0.882445	0.842996	1.18072
P19474;P19474-2;H0YDP8	E3 ubiquitin-protein ligase TRIM21	TRIM21	3	7	17.1	27.698	1.46141	1.42416	1.38947	0.923888	0.979195	1.02834	0.973097	0.834625	1.28853
Q96JP5;A0A0A6YYC7;Q96JP5-2;H3BTR0	E3 ubiquitin-protein ligase ZFP91	ZFP91;ZFP91-CNTF	4	9	22.5	58.344	1.42747	1.34561	1.40985	1.19277	1.41718	1.25167	0.884243	0.900015	1.19064
P17900;H0YBY3;E5RJD0	Ganglioside GM2 activator;Ganglioside GM2 activator isoform short	GM2A	3	3	13	4.3527	1.82901	1.79209	1.94229	0.918348	0.987741	1.00714	0.83975	0.875416	1.11667
O14893-2;O14893;H0YEL0;O14893-3;H0YDP6;G5EA29;S4R421	Gem-associated protein 2	GEMIN2	7	6	24.2	14.05	1.437	1.48236	1.65775	0.890239	0.983608	0.949113	0.815927	0.819473	1.11491
Q9H4Z3;A0A087WWZ2	Phosphorylated CTD-interacting factor 1	PCIF1	2	11	19.6	44.605	1.32163	1.24938	1.22039	0.989089	0.955079	1.19807	0.809786	0.875323	1.01871
Q96D09	G-protein coupled receptor-associated sorting protein 2	GPRASP2	1	8	11	11.431	1.4996	1.41763	1.72842	0.909461	1.03194	0.941365	0.82462	0.840164	1.25631
A0A087WYV8;P35556;D6RJI3;P35556-2;E9PHW4;F6U495;D6REJ2;P35555	Fibrillin-2	FBN2	8	23	10.5	90.206	1.44748	1.36836	1.50744	1.31656	1.38579	1.4754	0.897161	0.863184	1.10447
Q9NSC5-5;Q9NSC5-2;Q9NSC5;M0QYF9;M0R2U7;M0R2T8;M0QZN1;Q9NSC5-4;Q9NSC5-3;M0R1B8;Q86YM7-3;Q9NSB8-2;Q9NSB8	Homer protein homolog 3	HOMER3	13	9	28.9	21.719	1.61997	1.53142	1.47998	0.80349	1.02416	0.774059	0.801136	0.790036	0.919447
Q9Y2C4;Q9Y2C4-4;Q9Y2C4-3;H7C0W6;F8WE28;F8WE38;F8WEP0;H7C451;F8WC11;F2Z2D3;Q9Y2C4-2	Nuclease EXOG, mitochondrial	EXOG	11	9	26.9	37.044	1.39249	1.36826	1.26153	0.908619	1.01991	1.0097	0.847565	0.882339	1.13523
Q96J84;Q96J84-2;B4DN67;Q5W0G0;Q96J84-3;Q5W0F9	Kin of IRRE-like protein 1	KIRREL	6	10	19.8	52.026	1.35605	1.28193	1.62689	0.957941	1.00623	1.07568	0.894136	0.875384	1.09383
K7EK07;P84243;K7EMV3;B4DEB1;K7ES00;K7EP01	Histone H3;Histone H3.3	H3F3B;H3F3A	6	10	40.9	5.1078	0.970992	0.991342	0.881339	0.90869	1.06725	0.983596	0.853697	0.890336	1.11289
Q15906;Q15906-2	Vacuolar protein sorting-associated protein 72 homolog	VPS72	2	7	17.6	28.684	1.52123	1.43808	1.48078	1.01015	1.11694	1.07606	0.83227	0.862628	1.02949
Q9H7X7;Q9H7X7-2;Q9H7X7-3	Intraflagellar transport protein 22 homolog	IFT22	3	5	36.2	12.672	1.26635	1.32812	1.35065	0.913936	1.22358	1.03643	0.849022	0.927773	1.13789
Q9UGM6;Q9UGM6-2	Tryptophan--tRNA ligase, mitochondrial	WARS2	2	5	15.3	11.406	1.37999	1.40051	1.43543	0.860885	0.861207	1.02483	0.816119	0.786847	1.19779
O95429;O95429-2;H0YBT1	BAG family molecular chaperone regulator 4	BAG4	3	6	22.5	225.68	1.67974	1.64055	1.73149	0.94649	1.27061	1.01352	0.831401	0.867484	0.970359
Q9H4A6;D6REM1	Golgi phosphoprotein 3	GOLPH3	2	11	38.9	30.019	1.19726	1.17961	0.923767	0.97186	1.08151	1.02809	0.839262	0.840792	1.12632
Q9H3Z4-2;Q9H3Z4	DnaJ homolog subfamily C member 5	DNAJC5	2	5	37.7	11.931	1.32415	1.25177	1.43326	0.865145	1.10756	0.960838	0.875466	0.95025	1.10362
G3V167;Q9UGN5-2;Q9UGN5;E9PJ27	Poly [ADP-ribose] polymerase 2	PARP2	4	6	10.4	10.363	1.17375	1.18462	1.20688	0.972741	1.04065	1.07263	0.776848	0.803874	1.3685
Q7Z2W9;F5H7V8;Q7Z2W9-2;H3BUY0	39S ribosomal protein L21, mitochondrial	MRPL21	4	5	25.4	11.321	1.31739	1.30809	1.32793	0.86241	0.94718	0.925364	0.829431	0.846289	0.987702
Q9BRT8-2;Q9BRT8-3;Q9BRT8;A0A087X140;A0A0B4J2F1;A0A0A6YYH9;Q5RIB0;H0Y5V3;A0A0A0MRU4;Q5JTY5-2;Q5RIA9;Q5JTY5;Q4V339;A0A087WWG3;Q5RIA9-3;F2Z2T4;A6NM15	COBW domain-containing protein 1;COBW domain-containing protein 3;COBW domain-containing protein 5;COBW domain-containing protein 6;Putative COBW domain-containing protein 7	CBWD1;CBWD7;CBWD5;CBWD3;CBWD6	17	11	37.3	35.684	1.45872	1.37898	1.36984	0.842581	1.22015	0.921214	0.858738	0.859389	1.20381
Q9Y5J9;G3XAN8;E9PIR3	Mitochondrial import inner membrane translocase subunit Tim8 B	TIMM8B	3	4	47	10.373	0.759336	0.760943	0.865951	0.976084	0.984756	1.1383	0.802467	0.798317	1.05207
Q9Y5Z9-2;Q9Y5Z9;R4GNE3	UbiA prenyltransferase domain-containing protein 1	UBIAD1	3	4	26.8	42.402	1.63047	1.5419	1.58878	0.761568	0.89521	0.827493	0.817889	0.81612	1.05755
O43156	TELO2-interacting protein 1 homolog	TTI1	1	14	17.3	51.513	1.54413	1.45973	1.6296	1.04109	1.15489	1.10621	0.840495	0.832904	1.15978
Q96BY7	Autophagy-related protein 2 homolog B	ATG2B	1	11	5.5	18.945	1.54773	1.45987	1.6158	0.929025	1.0398	0.97656	0.794914	0.812391	1.1533
Q7Z392-4;Q7Z392-3;Q7Z392;D6RHE5;Q7Z392-2;D6R9T9	Trafficking protein particle complex subunit 11	TRAPPC11	6	9	11.6	29.275	1.27419	1.31128	1.30602	0.797693	0.863218	0.86935	0.786879	0.834888	1.14153
E9PKT9;O96033	Molybdopterin synthase sulfur carrier subunit	MOCS2	2	2	22.9	4.9944	1.20574	1.18465	1.36029	0.876026	0.967882	0.933983	0.824056	0.800774	1.13899
Q07617;Q07617-2	Sperm-associated antigen 1	SPAG1	2	10	12.9	20.216	1.63582	1.62821	1.56715	0.788115	0.935745	0.905543	0.843342	0.795279	1.15911
Q8TCC3-3;Q8TCC3;Q8TCC3-2;B8ZZV5	39S ribosomal protein L30, mitochondrial	MRPL30	4	4	28.2	6.621	1.14318	1.12267	1.18507	0.958236	1.04076	1.04034	0.824499	0.834423	1.10182
O75528-2;O75528;C9JMS0	Transcriptional adapter 3	TADA3	3	10	40.9	35.892	1.46216	1.38224	1.38388	1.03617	1.19569	1.11046	0.900345	0.824157	1.38969
A0A0A0MQR8;A0A0A0MSZ1;A0A0A0MT23;J3KNR0;A0A0A0MST9;P27448-6;P27448-3;P27448-4;P27448-2;P27448;P27448-7;P27448-8;H0YIY6;H0YKP9;A2SY06;B4DIB3;A0A087X0I6;Q9P0L2;H0YNV4;Q9P0L2-2;Q9P0L2-3;H0YKJ3;K7EK17;K7EKG8;Q96L34-2;Q96L34	MAP/microtubule affinity-regulating kinase 3	MARK3	26	14	21.6	20.117	1.45953	1.37975	1.38801	1.2661	1.47494	1.27058	0.80179	0.780286	1.51282
O94766;G3V150;O94766-2;E9PNA1;A0A087WXU9;Q9NPZ5	Galactosylgalactosylxylosylprotein 3-beta-glucuronosyltransferase 3	B3GAT3	6	7	23.6	19.806	1.45911	1.37935	1.52171	1.04529	1.00412	1.27161	0.881733	0.871682	1.2169
E7EN73;Q8IZA0-2;Q8IZA0;C9J519;Q8IZA0-3;B1AN15;H0Y4S8	Dyslexia-associated protein KIAA0319-like protein	KIAA0319L	7	8	7.5	15.45	1.4119	1.42498	1.3664	0.991874	1.03758	1.11826	0.836328	0.836057	1.16402
O14545;F8VNX8;F8VVF3;O14545-2;F8VWK2	TRAF-type zinc finger domain-containing protein 1	TRAFD1	5	12	24.9	78.959	1.47045	1.39007	1.44834	1.05737	1.00165	1.30096	0.988251	0.877571	1.25786
E5RFJ1;Q96MF7;E5RHW9;E5RIM1;A0A087WTZ8;H0YB96	E3 SUMO-protein ligase NSE2	NSMCE2	6	11	55.6	36.631	1.28788	1.21748	1.43291	1.00291	1.15967	1.07685	0.883277	0.885385	1.234
V9GY01;Q9Y448;Q9Y448-2;H0YM11;Q9Y448-3;H0YKF8;H0YLA7	Small kinetochore-associated protein	KNSTRN	7	6	39.1	15.36	1.35326	1.36951	1.41342	0.951617	1.02996	1.03692	0.821301	0.808229	1.00121
E9PGT6;Q99627-2;Q99627;H7C3S9	COP9 signalosome complex subunit 8	COPS8	4	6	55.5	74.358	1.44906	1.36985	1.57779	1.16051	1.22365	1.29832	0.815983	0.840475	1.16094
Q96QD8;F8VUY8;Q96QD8-2	Sodium-coupled neutral amino acid transporter 2	SLC38A2	3	3	12.3	37.32	2.19468	2.11595	2.2115	0.94518	1.24883	1.01484	0.82362	0.786956	1.05122
Q9NQE9	Histidine triad nucleotide-binding protein 3	HINT3	1	5	37.4	35.729	1.3238	1.31081	1.50163	0.913494	1.02229	0.960364	0.820789	0.822357	1.13449
F5H619;Q86XA9-2;Q86XA9;H7C5W6;H0YIW3;F8VQQ6;H0YHE0;H0YHS5;Q86XA9-3	HEAT repeat-containing protein 5A	HEATR5A	9	15	9.7	28.26	1.47348	1.45616	1.33904	0.93254	1.01924	1.00579	0.837264	0.876833	1.0265
O00399;E5RK00;E5RFU3;E5RIK5;E5RGW9	Dynactin subunit 6	DCTN6	5	6	35.3	19.835	1.26744	1.20329	1.18982	0.951107	1.06196	1.00244	0.785551	0.798988	1.13177
O75151;E7ET14;A0A087WW48	Lysine-specific demethylase PHF2	PHF2	3	8	8.6	33.972	1.60015	1.49228	1.41609	0.851241	0.945342	0.902509	0.777383	0.780286	0.971471
O95395;H0YNA3;H0YM40;H0YMW7	Beta-1,3-galactosyl-O-glycosyl-glycoprotein beta-1,6-N-acetylglucosaminyltransferase 3	GCNT3	4	9	23.3	30.068	1.40382	1.32709	1.51258	1.17602	1.32775	1.2242	0.811403	0.833695	1.15771
Q460N5-4;Q460N5-1;Q460N5;H7C5R8;Q460N5-3;Q460N5-5;H7C4Y3	Poly [ADP-ribose] polymerase 14	PARP14	7	13	8.6	33.63	1.71231	1.62366	1.4857	0.761024	0.884507	0.820868	0.809188	0.781689	1.31243
Q5VTE6;Q5VTE6-2	Protein angel homolog 2	ANGEL2	2	7	16.4	11.996	1.45978	1.37998	1.30052	1.04222	1.11225	1.15209	0.79441	0.811788	1.05377
A0A1B0GVW0;O75787-2;O75787;A0A1B0GTB0;A0A1B0GVB9;A0A1C7CYW4;A0A1B0GWJ8;H7C3E1;B7Z1I9;A0A1B0GTU8;A0A1B0GUT7;A0A1B0GVC7;B7Z413;A0A1B0GU12;A0A1B0GWD6;A0A1B0GVI9;A0A1B0GW13;A0A1B0GV60;H7C240;A0A1B0GV24;A0A1B0GVZ1;A0A1B0GUV3	Renin receptor	ATP6AP2	22	11	36.8	32.427	0.882889	0.833678	1.08762	0.95434	1.05632	1.01548	0.824319	0.823292	1.09653
Q92604	Acyl-CoA:lysophosphatidylglycerol acyltransferase 1	LPGAT1	1	7	23.8	26.743	1.09343	1.07966	1.14324	1.1567	1.47559	1.19262	0.910713	0.866609	1.25306
H0Y2S9;J3QRL2;K7EL39;J3QL44		MPRIP	4	50	30.9	51.668	1.4472	1.42318	1.45475	0.903786	0.928535	1.03656	0.825743	0.834292	1.16763
Q9NSY1;Q9NSY1-2;Q9NSY1-3;H0Y9P1;K4DI97	BMP-2-inducible protein kinase	BMP2K	5	12	13.7	37.274	1.31204	1.30001	1.29449	1.00736	1.21696	0.981072	0.848006	0.780286	1.27588
Q6GQQ9;Q6GQQ9-2;Q5SZ59;Q8TE49;Q8TE49-2	OTU domain-containing protein 7B	OTUD7B	5	11	19.2	51.308	1.24058	1.21571	1.22824	0.956965	1.16834	0.96903	0.801265	0.78738	1.20792
C9JGI3;P19971;P19971-2	Thymidine phosphorylase	TYMP	3	7	18	18.822	1.46149	1.49156	1.67439	0.866345	0.931527	0.950405	0.83552	0.833272	1.07501
A3KMH1-3;A3KMH1;A3KMH1-2	von Willebrand factor A domain-containing protein 8	VWA8	3	15	8.9	35.716	1.28065	1.32153	1.26028	0.984804	1.29038	1.0208	0.860072	0.841206	1.11541
Q8ND82;Q9UJJ2	Zinc finger protein 280C	ZNF280C	2	11	19.5	36.653	1.1376	1.12954	1.13105	0.928883	1.0388	0.977288	0.789652	0.853684	1.07098
E9PD50;Q92540-2;Q92540;Q92540-4;Q92540-5;B1ALB4;E9PEK3;D6RAD0;E9PBK2	Protein SMG7	SMG7	9	8	7.6	20.548	1.28481	1.29321	1.28033	1.12454	1.35606	1.14985	0.862435	0.853579	1.18207
P41229-2;P41229-5;P41229;P41229-3;P41229-4;Q9BY66-2;H7BZF9;Q9UGL1;Q9UGL1-2	Lysine-specific demethylase 5C;Lysine-specific demethylase 5D	KDM5C;KDM5D	9	18	14.7	52.838	1.53634	1.4777	1.88641	0.930414	1.03596	0.983642	0.847875	0.828872	1.1497
Q9HBM0;F8W8C2;F2Z3A6;Q9HBM0-2;F8VS43;F8VUG0;F8VUB7;F8W088;F8W048;F8VVS3;F8VXA0;Q9HBM0-5;Q9HBM0-6	Vezatin	VEZT	13	8	11.4	29.966	1.44739	1.36827	1.5202	0.88721	1.07988	0.908829	0.863477	0.862512	1.00552
Q9HAU0-5;Q9HAU0;Q9HAU0-4;A0JP02;Q9HAU0-2;Q9HAU0-6;B4DJX4;Q9HAU0-8;Q9HAU0-3;H0YGJ6;Q9HAU0-7	Pleckstrin homology domain-containing family A member 5	PLEKHA5	11	11	10.2	19.989	1.38233	1.43254	1.334	0.884352	0.983548	0.936119	0.801927	0.84374	1.08368
Q8N474;Q6ZSL4	Secreted frizzled-related protein 1	SFRP1	2	5	21.3	14.954	1.16321	1.18803	1.29602	1.17257	1.23399	1.31428	0.912232	0.897318	1.29904
O75319;H7C0E6;C9JYA6;O75319-2	RNA/RNP complex-1-interacting phosphatase	DUSP11	4	6	26.4	15.853	1.19286	1.33891	1.33863	1.1406	1.32027	1.15346	0.837546	0.836699	1.32583
Q9NX46	Poly(ADP-ribose) glycohydrolase ARH3	ADPRHL2	1	11	39.7	39.21	1.36855	1.39397	1.46323	0.879376	1.01258	0.899477	0.802155	0.783802	1.09621
Q9H7C9;E9PNP3;E9PR47;E9PIQ4;E9PJP1;E9PLK9;K4DI89;Q9H7C9-3;Q9H7C9-2	Mth938 domain-containing protein	AAMDC	9	6	55.7	14.539	1.8006	1.70033	1.63176	0.836323	1.08676	0.864366	0.854307	0.796255	1.57788
P04049;P04049-2;H7C155;A0A0B4J1W9;H7C4S5	RAF proto-oncogene serine/threonine-protein kinase	RAF1	5	12	21.3	13.937	1.57927	1.50375	1.54907	0.902966	0.971402	0.990059	0.820691	0.8378	1.16841
Q96RE7;K7ELC5;K7ENW4	Nucleus accumbens-associated protein 1	NACC1	3	10	23.7	39.51	1.59138	1.5044	1.37785	0.999857	1.06408	1.10834	0.828838	0.849757	1.07482
Q9BYB4;Q9BYB4-2;C9JPQ6	Guanine nucleotide-binding protein subunit beta-like protein 1	GNB1L	3	7	25.7	25.97	1.24001	1.17079	1.24967	0.794748	0.871437	0.891092	0.861865	0.801358	1.11145
P23743;G3V4E1;P23743-3;H0YJE7;F8W1H7;G3V4I3;F8VNZ9;G3V327;C9JM35;F8W1M3;H0YJH4;P23743-2	Diacylglycerol kinase alpha;Diacylglycerol kinase	DGKA	12	8	13.6	19.532	1.27932	1.28134	1.38109	0.804172	0.913166	0.864995	0.838619	0.855636	1.15728
A0A087WUI6;Q8WXW3;Q8WXW3-4;Q8WXW3-2	Progesterone-induced-blocking factor 1	PIBF1	4	15	24.5	36.478	1.45486	1.37534	1.55054	0.999422	1.16543	1.00819	0.83755	0.862637	1.09606
Q8N4P2;Q86WT1	Tetratricopeptide repeat protein 30B;Tetratricopeptide repeat protein 30A	TTC30B;TTC30A	2	3	4.7	7.6845	1.126	1.06445	1.19715	0.815683	0.939408	0.893963	0.835137	0.842153	1.0956
O00204-2;O00204	Sulfotransferase family cytosolic 2B member 1	SULT2B1	2	6	27.7	15.867	1.45653	1.2978	1.03581	0.842681	0.996066	0.875098	0.853905	0.848213	1.01283
P13051-2;P13051;F5GYA2;Q68DM5	Uracil-DNA glycosylase	UNG;DKFZp781L1143	4	6	24.3	40.432	1.35645	1.28231	1.37844	1.1113	1.14408	1.27211	0.925588	0.851503	1.29255
Q9Y6A9;C9JBL1;X6R2S6	Signal peptidase complex subunit 1	SPCS1	3	3	31.4	13.574	1.71192	1.61835	1.72093	0.652186	0.728345	0.758191	0.813482	0.787582	0.931854
A0JNW5;A0A0C4DGH6;H0YHT7;A0JNW5-2	UHRF1-binding protein 1-like	UHRF1BP1L	4	13	10.2	31.768	1.60184	1.51428	1.51862	0.963919	1.08355	1.01809	0.846409	0.882441	1.02547
Q8NFA0;K7EQL6;P35125-2;P35125;K7EKZ1;P35125-3;Q8NFA0-2;K7ENU6;K7EII4	Ubiquitin carboxyl-terminal hydrolase 32;Ubiquitin carboxyl-terminal hydrolase;Ubiquitin carboxyl-terminal hydrolase 6	USP32;USP6	9	15	9.1	21.166	1.39964	1.39794	1.80812	1.09554	1.24929	1.1275	0.876815	0.831247	1.31518
Q9NV96;Q9NV96-2;Q9NV96-3;E5RG19;Q3MIR4	Cell cycle control protein 50A	TMEM30A	5	7	24.1	18.065	1.7335	1.63875	1.83298	0.846991	1.10344	1.02129	0.804088	0.780286	1.19147
Q8N9N7;H3BSW0	Leucine-rich repeat-containing protein 57	LRRC57	2	5	18	7.4192	1.05434	0.996711	0.844444	0.973038	1.02937	1.08504	0.833839	0.813193	1.13582
P25098;E9PRV7;P35626;Q8N433	Beta-adrenergic receptor kinase 1	ADRBK1	4	10	15.2	11.265	1.40324	1.42389	1.52862	0.897217	0.930015	1.02045	0.811518	0.860638	1.04329
Q9H9Y2;X6R7Q1	Ribosome production factor 1	RPF1	2	10	34.1	30.223	1.59696	1.5027	1.27958	1.30297	1.37835	1.453	0.799482	0.880934	1.12242
Q70E73;C9K0J5;C9J164;Q70E73-5;Q70E73-2;Q70E73-8;Q70E73-7;Q70E73-4;Q70E73-3;Q70E73-9;Q70E73-6;C9J0R8;C9JLG4	Ras-associated and pleckstrin homology domains-containing protein 1	RAPH1	13	12	14.2	54.835	1.34469	1.27119	1.32429	1.02944	1.0781	1.15933	0.817653	0.801013	1.17868
Q8IYL3	UPF0688 protein C1orf174	C1orf174	1	6	29.2	23.841	1.37289	1.29785	1.29121	0.970932	1.13074	0.974712	0.840032	0.780286	1.14158
H3BNU1;Q9ULP9-2;Q9ULP9;A0A0D9SFR5;H3BQ06	TBC1 domain family member 24	TBC1D24	5	4	8.5	7.1884	2.51078	2.37354	3.24604	0.711026	0.761943	0.814938	0.870957	0.832939	1.08498
Q9UBI6	Guanine nucleotide-binding protein G(I)/G(S)/G(O) subunit gamma-12	GNG12	1	4	66.7	22.052	0.983674	1.03384	0.792213	1.01649	1.0554	1.15429	0.900419	0.868164	1.14578
Q9H147;H7C1M5;H7C1J2;F2Z2A4;H0Y501	Deoxynucleotidyltransferase terminal-interacting protein 1	DNTTIP1	5	8	31.9	28.896	1.18767	1.12275	1.3177	1.00294	1.08279	1.09568	0.886712	0.85347	1.14275
Q96BD8;Q96BD8-2;K7EPW0;K7EP61	Spindle and kinetochore-associated protein 1	SKA1	4	4	24.3	31.944	1.40227	1.32562	1.4329	1.05139	1.13591	1.14776	0.812791	0.819561	1.21662
Q92930;H0YNE9;H0YMN7	Ras-related protein Rab-8B	RAB8B	3	10	43.5	23.031	1.43724	1.43059	1.34329	0.991751	1.09999	1.06555	0.809373	0.799393	1.16387
B4DL54;P49356-2		CHURC1-FNTB	2	7	16.3	52.898	1.61	1.522	1.50459	0.948712	1.31808	0.856195	0.783587	0.901939	0.917047
Q86UV5-2;Q86UV5;Q86UV5-8;Q86UV5-3;A0A0A0MRS6;Q86UV5-5;Q86UV5-7;Q86UV5-4;H3BLX5;E9PJH5;E9PJ93	Ubiquitin carboxyl-terminal hydrolase 48	USP48	11	13	16.9	41.635	1.35555	1.40205	1.28206	1.17048	1.52989	1.22598	0.814594	0.806688	1.13799
Q96QU8;H3BPG8;I3L2K0	Exportin-6	XPO6	3	10	11.5	35.941	1.68616	1.59399	1.77014	1.06222	1.18001	1.15004	0.852864	0.844379	1.10722
Q13472-3;Q13472-2;Q13472;K7EJ41;K7EMT6	DNA topoisomerase 3-alpha	TOP3A	5	10	11.8	20.694	1.36294	1.28844	1.46755	0.976246	1.10107	1.01742	0.81009	0.850298	1.03281
Q8NHZ8	Anaphase-promoting complex subunit CDC26	CDC26	1	5	70.6	33.6	0.808578	0.764381	0.721045	0.783214	0.916146	0.814753	0.797159	0.818661	1.02545
P53355-4;P53355;P53355-3;F8WCQ3;P53355-2	Death-associated protein kinase 1	DAPK1	5	9	6.5	12.085	1.25485	1.23009	0.995132	0.773546	0.763056	0.920196	0.795894	0.784731	1.10077
H0Y473;O75354-2;O75354-3;O75354;H0Y6Q1;Q5QPI9;Q5QPJ6;Q5QPJ4;H0Y3D0;Q5QPJ3;H0Y5X0;Q5QPI7;Q5QPJ7	Ectonucleoside triphosphate diphosphohydrolase 6	ENTPD6	13	6	20.8	9.8937	1.29155	1.22096	1.2971	1.042	1.11906	1.14448	0.785822	0.811778	1.07918
Q96CP2;I3L1Y9;I3L4I0;I3L0R3;I3L231;Q4VC44-2;Q4VC44;Q4VC44-3	FLYWCH family member 2	FLYWCH2	8	8	82.9	64.179	1.31651	1.24455	1.27819	0.726685	0.813814	0.763367	0.774406	0.847371	1.02528
Q8TF01;Q8TF01-2	Arginine/serine-rich protein PNISR	PNISR	2	11	11.9	23.906	1.27454	1.20487	1.28497	1.02945	1.11064	1.13909	0.774406	0.821425	1.06703
Q9NVM6;H0YLQ7	DnaJ homolog subfamily C member 17	DNAJC17	2	7	25.7	38.967	1.52312	1.4982	1.56079	0.958255	1.06631	1.01375	0.804515	0.780286	1.16909
G3V1V1;Q8TBF4;F8VXY6	Zinc finger CCHC-type and RNA-binding motif-containing protein 1	ZCRB1	3	5	19.9	9.7881	1.35098	1.32821	1.17458	0.914647	0.934924	1.1304	0.79355	0.812017	1.17609
P61769;H0YLF3;F5H6I0	Beta-2-microglobulin;Beta-2-microglobulin form pI 5.3	B2M	3	4	41.2	11.614	1.3066	1.23038	1.40838	1.05912	1.03656	1.26845	0.856273	0.94367	1.08419
Q9UKK6;Q9NPJ8-4	NTF2-related export protein 1	NXT1	2	5	36.4	11.698	1.42686	1.47526	1.23945	1.26941	1.24569	1.51685	0.774406	0.831228	1.17758
Q96PU5-3;Q96PU5-2;Q96PU5-6;Q96PU5-5;Q96PU5-7;Q96PU5;A0A1B0GVY1;Q96PU5-9;Q96PU5-4;K7ERN1	E3 ubiquitin-protein ligase NEDD4-like	NEDD4L	10	13	15.6	21.734	1.20439	1.18688	1.33259	0.897617	0.931507	1.01978	0.827336	0.880179	1.05735
P34059;H3BP66	N-acetylgalactosamine-6-sulfatase	GALNS	2	7	13.4	9.9816	1.19477	1.12946	1.08827	0.749589	0.782283	0.847025	0.842657	0.848577	1.08539
Q3B726	DNA-directed RNA polymerase I subunit RPA43	TWISTNB	1	7	26.9	66.501	1.21207	1.22309	1.31099	1.05788	1.23249	1.09803	0.846475	0.844874	1.11173
P14384;F8W111;F8VVI6;H0YHN7;F8VR29;F8VU13	Carboxypeptidase M	CPM	6	8	22.1	13.55	1.32913	1.37342	1.38267	1.10153	1.2038	1.1882	0.826416	0.864773	1.09329
P14649;F8W1I5	Myosin light chain 6B	MYL6B	2	8	44.2	15.465	1.67268	1.58125	1.65148	1.01543	1.13824	1.06558	0.839305	0.852178	1.07647
O60825;O60825-2;Q4VBA9;Q66S35;Q16877-2;Q16877-3;Q16877;F6XNB3;F6RAZ1;A0A087X278;A0A087X2H4	6-phosphofructo-2-kinase/fructose-2,6-bisphosphatase 2;6-phosphofructo-2-kinase;Fructose-2,6-bisphosphatase	PFKFB2	11	13	25.5	19.338	1.23361	1.20978	1.2802	0.656648	0.866799	0.765736	0.782002	0.807953	0.921677
P49069;D6RIW3	Calcium signal-modulating cyclophilin ligand	CAMLG	2	7	38.5	68.442	1.2091	1.20576	1.24773	0.974609	1.10093	1.01394	0.830758	0.81829	1.25595
A0A087WU02;Q96RQ1;F8W0R1;F8VR88;F8VUZ2;H0YI50;F8VPA6;H0YI58;F8VRW9;H0YHJ8	Endoplasmic reticulum-Golgi intermediate compartment protein 2	ERGIC2	10	8	29.8	34.52	1.13576	1.07368	1.2711	0.951802	1.0939	1.02059	0.88263	0.838904	1.24967
Q8NBL1;H7C5H0	Protein O-glucosyltransferase 1	POGLUT1	2	7	18.6	19.789	1.30566	1.3351	1.33766	0.975829	1.03294	1.08751	0.827873	0.862804	1.19271
Q9UK73;H3BT12	Protein fem-1 homolog B	FEM1B	2	9	16.7	23.389	1.36571	1.37274	1.39206	0.994517	1.0208	1.14161	0.832448	0.816901	1.06245
Q9UJX5;Q9UJX5-3;Q9UJX5-2;D6RAP6;D6RFM7	Anaphase-promoting complex subunit 4	ANAPC4	5	7	10.9	22.428	1.4998	1.44139	1.3935	0.890804	1.00294	0.930218	0.85279	0.839888	1.04724
Q13496;Q13496-2;C9J2A2	Myotubularin	MTM1	3	9	17.1	17.375	1.48753	1.58636	1.4634	0.796229	0.927308	0.799305	0.818114	0.833739	0.938025
Q9BPX5	Actin-related protein 2/3 complex subunit 5-like protein	ARPC5L	1	7	50.3	39.644	1.41558	1.33821	1.3556	0.925025	0.984234	1.02561	0.794141	0.839672	1.19116
V9GYY5;Q9UGY1	Nucleolar protein 12	NOL12	2	8	39.8	30.537	1.3936	1.31743	1.32824	0.993882	1.17084	1.02058	0.861888	0.848312	1.0561
J3QRV5;Q6P1M3-2;Q6P1M3;Q6P1M3-3;J3QL58;J3QSA6;J3QS20	Lethal(2) giant larvae protein homolog 2	LLGL2	7	12	13.2	158.43	1.42254	1.34478	1.39202	0.895715	1.02707	0.915963	0.835352	0.780286	1.2668
P54277-3;P54277;Q3BDU3;Q5FBZ9;P54277-2;E9PC65;B7ZAA0;Q5FBZ4;P54277-4;F8W8L1;Q5XG96;E9PC40;C9JF76;C9J4L1;E9PH88;C9JKP0;Q5FBZ7	PMS1 protein homolog 1	PMS1	17	9	11.8	20.626	1.35191	1.27979	1.11955	1.03917	1.19787	1.05607	0.859818	0.821476	1.19254
P26572;D6RF69;D6RA48;D6RBS3;D6RAK2;D6R9U2;D6RD15;D6RB69;D6RHZ8	Alpha-1,3-mannosyl-glycoprotein 2-beta-N-acetylglucosaminyltransferase	MGAT1	9	7	16.4	11.75	1.42072	1.34306	1.35155	0.899226	1.00239	0.964812	0.856477	0.885275	1.06806
O75146;O75146-2	Huntingtin-interacting protein 1-related protein	HIP1R	2	17	16.2	23.313	1.28435	1.28118	1.22446	1.10387	1.27593	1.1182	0.972672	0.861981	1.27896
B1AL69;Q7L3B6	Hsp90 co-chaperone Cdc37-like 1	CDC37L1	2	5	11	10.16	1.51944	1.43639	1.53008	0.87612	1.11265	0.954797	0.800024	0.808234	1.1654
O75380;D6RBT3	NADH dehydrogenase [ubiquinone] iron-sulfur protein 6, mitochondrial	NDUFS6	2	6	55.6	24.541	1.54352	1.45915	1.45424	0.995813	1.33396	0.94222	0.876253	0.780286	1.20615
Q9H4F8;Q9H4F8-2	SPARC-related modular calcium-binding protein 1	SMOC1	2	7	16.4	22.958	1.51416	1.46171	1.46976	1.52684	1.76632	1.54512	0.965863	0.942995	1.49861
O95235;O95235-2;D6R9E4;D6RBN1	Kinesin-like protein KIF20A	KIF20A	4	15	21.9	41.975	1.2706	1.27915	1.28348	1.02817	1.17983	1.07175	0.874204	0.858488	1.20363
Q9P215;Q5TIJ2	Pogo transposable element with KRAB domain	POGK	2	4	8.4	9.2979	1.32723	1.25468	1.24622	0.931882	1.07404	1.04575	0.84642	0.828735	1.05192
Q6DD88;F5GWF8	Atlastin-3	ATL3	2	25	54.9	72.848	1.2721	1.26692	1.24395	1.01742	1.32236	1.0317	0.841335	0.861945	0.94586
O14773-2;O14773	Tripeptidyl-peptidase 1	TPP1	2	6	24.1	24.282	1.20053	1.198	1.29214	0.872968	0.933132	1.07242	0.835805	0.875452	1.12473
Q9UIV1;Q9UIV1-2;E5RGH2;H0YAV9;E5RJE0;E5RHV9;E5RGA8	CCR4-NOT transcription complex subunit 7	CNOT7	7	6	26.3	19.799	1.251	1.18262	1.12432	1.01923	1.16977	1.05594	0.778384	0.799059	1.15337
E7EVJ5;Q96F07-2;Q96F07;H7C229;E7EW33;A0A087WWZ1;A0A087WTQ3;A0A087WVE1;A0A087WZL7	Cytoplasmic FMR1-interacting protein 2	CYFIP2	9	30	27.5	34.792	1.52727	1.44379	1.5132	0.876231	1.01685	0.931944	0.810271	0.826409	1.06491
Q8N488	RING1 and YY1-binding protein	RYBP	1	4	30.3	45.4	1.4471	1.36402	1.36258	1.01258	1.23918	1.07205	0.808065	0.780286	1.34331
Q13219	Pappalysin-1	PAPPA	1	13	10.5	65.642	1.4	1.32348	1.28509	0.735241	0.829916	0.765561	0.870559	0.83744	1.07597
P42330-2	Aldo-keto reductase family 1 member C3	AKR1C3	1	19	84.8	18.093	0.528658	0.499762	0.528616	0.419284	0.572863	0.493852	0.814769	0.764618	0.919692
E9PG35;E9PHF7;Q96RQ3;G5E9X5;F5GYT8	Methylcrotonoyl-CoA carboxylase subunit alpha, mitochondrial	MCCC1	5	8	18.4	43.599	1.55222	1.54088	1.56949	0.78531	0.840075	0.866009	0.784706	0.796824	1.15758
Q9Y6W3;H7C1B7;F8WCZ1;F8WDQ3	Calpain-7	CAPN7	4	11	18.2	47.498	1.42448	1.36626	1.36422	1.14578	1.3674	1.23305	0.809753	0.840399	1.2173
P15408;C9JCN8;P15408-3;P15408-2	Fos-related antigen 2	FOSL2	4	7	23.9	29.686	1.64923	1.641	1.98652	0.79935	0.865753	0.870383	0.858304	0.780286	1.18827
O95197-7;O95197-2;O95197;O95197-4;F5H891;F5GWG7;F5H617	Reticulon-3	RTN3	7	5	9.8	63.593	1.23332	1.1659	1.31409	0.814199	1.03352	0.839706	0.777406	0.851769	0.92668
Q8TCT8;H0YNA2;H0YNA7	Signal peptide peptidase-like 2A	SPPL2A	3	6	15.2	33.09	1.33577	1.30248	1.35775	0.983428	1.10341	1.03092	0.836397	0.881912	0.989091
J3QSH4;Q14119;J9JIC7	Vascular endothelial zinc finger 1	VEZF1	3	9	16.8	18.61	1.42628	1.34832	1.40851	0.963586	1.00129	1.09334	0.866166	0.855877	1.01491
P15291-2;P15291;Q86XA6	Beta-1,4-galactosyltransferase 1;Lactose synthase A protein;N-acetyllactosamine synthase;Beta-N-acetylglucosaminylglycopeptide beta-1,4-galactosyltransferase;Beta-N-acetylglucosaminyl-glycolipid beta-1,4-galactosyltransferase;Processed beta-1,4-galactosyltransferase 1	B4GALT1	3	9	30.1	23.206	0.973155	0.985439	1.02844	0.935868	1.24846	0.981963	0.826036	0.894304	1.03105
Q9UJK0	Ribosome biogenesis protein TSR3 homolog	TSR3	1	9	30.8	62.968	1.3777	1.40347	1.46359	0.890192	1.00663	0.925013	0.80922	0.841372	1.01266
A0A087WV46;C9JXA7;Q0VGL1;A0A087WT92	Ragulator complex protein LAMTOR4;Ragulator complex protein LAMTOR4, N-terminally processed	LAMTOR4	4	3	22	5.7729	1.68043	1.60855	1.36099	0.615862	0.784596	0.604506	0.783066	0.796642	0.814484
B0QYR6;Q9UJY5-4;Q9UJY5;Q9UJY5-6;Q9UJY5-3;Q9UJY5-2;B0QYR5;B0QYS5;Q9UJY5-5	ADP-ribosylation factor-binding protein GGA1	GGA1	9	5	22.4	13.077	1.30698	1.23554	1.41126	1.02825	1.15181	1.07986	0.83072	0.780286	1.16748
Q9NRP2;H3BPP2;H3BQQ1;H3BNN8;H3BTB6	COX assembly mitochondrial protein 2 homolog	CMC2	5	3	26.6	7.7546	1.53299	1.4492	1.45486	1.12896	1.30566	1.16927	0.834055	0.856021	0.991861
Q9H4A5;Q5T5I6	Golgi phosphoprotein 3-like	GOLPH3L	2	8	27	12.011	1.55399	1.51118	1.60993	0.716267	0.807722	0.746613	0.805922	0.815092	0.943989
O75362;Q9BZ31;K7EKT4;O15090	Zinc finger protein 217	ZNF217	4	11	10.8	22.142	1.49695	1.41512	1.28234	1.11164	1.26914	1.14611	0.868865	0.825059	1.10174
P50452;C9JVA8;A0A1B0GU38;P50452-3;P50452-2;C9JTJ8;H7BXK7	Serpin B8	SERPINB8	7	8	24.3	10.589	1.32895	1.31914	1.33395	0.76877	0.83348	0.888567	0.885997	0.862269	1.15431
Q96EZ8-3;Q96EZ8;Q96EZ8-2;F8W126;Q96EZ8-4;F8W0I9;F8VVA6;F8VP44;H0YIA0;H0YI67	Microspherule protein 1	MCRS1	10	10	26.7	13.742	1.63092	1.64747	1.42892	0.932004	0.986892	1.03831	0.800596	0.802545	1.27749
Q9NWU1;Q9NWU1-2;C9J2G3;C9JQQ2;F8VNS3	3-oxoacyl-[acyl-carrier-protein] synthase, mitochondrial	OXSM	5	7	21.1	67.672	1.34141	1.33135	1.29219	0.92674	0.953492	1.06145	0.848586	0.883525	1.08815
P60880-2;P60880;A0A0A0MSS0	Synaptosomal-associated protein 25	SNAP25	3	11	64.1	127.13	1.70075	1.72886	1.65138	0.853857	0.89291	0.96296	0.844511	0.874941	1.07159
H7BXL1;F8WDE2;Q96HV5	Transmembrane protein 41A	TMEM41A	3	3	31.5	7.2384	1.81914	1.63358	1.73276	0.946331	1.02373	1.03169	0.822217	0.864433	1.05162
Q9BYG5;Q9BYG5-2;Q9BYG4	Partitioning defective 6 homolog beta	PARD6B	3	5	16.9	13.456	1.34138	1.26806	1.30034	0.89571	1.13951	0.877674	0.817979	0.846207	1.06721
C9JE12;C9JCW7;Q9BVT8	Transmembrane and ubiquitin-like domain-containing protein 1	TMUB1	3	3	33.6	18.712	1.58458	1.49797	1.50205	1.07676	1.19133	1.14626	0.805167	0.833662	1.09416
I3L4X3;G5E9C2;Q15653-2;Q15653;I3L1A4	NF-kappa-B inhibitor beta	NFKBIB	5	5	30	22.385	1.76767	1.64987	1.80652	0.845588	1.0108	0.889348	0.863435	0.863012	0.978823
Q99757;M0QXH0;F8WDN2	Thioredoxin, mitochondrial	TXN2	3	5	41.6	22.756	1.15764	1.13481	1.21168	0.96134	1.053	1.05375	0.83602	0.823221	1.3305
A0A0A0MSI3;Q96BW5-2;Q96BW5	Phosphotriesterase-related protein	PTER	3	5	24	12.874	1.38381	1.32078	1.36988	0.82305	0.860018	0.928921	0.830422	0.83224	1.023
Q9Y244	Proteasome maturation protein	POMP	1	6	70.9	20.656	1.49655	1.41474	1.73961	0.900279	1.10301	0.983181	0.834334	0.780286	1.21789
Q15628;Q15628-2	Tumor necrosis factor receptor type 1-associated DEATH domain protein	TRADD	2	7	32.4	47.756	1.29949	1.2887	1.27003	0.891839	0.937876	1.00033	0.880606	0.829022	1.11932
Q9BT40-2;Q9BT40;C9JZB0;I3L0Y0;I3L4A5	Inositol polyphosphate 5-phosphatase K	INPP5K	5	6	18.5	17.643	1.33919	1.30585	1.41105	0.94158	0.999879	1.04601	0.827034	0.819396	1.11268
Q96QE5;J3KTG7;Q96QE5-4	Transcription elongation factor, mitochondrial	TEFM	3	9	27.8	39.549	1.20913	1.14304	1.00833	1.00553	1.06524	1.11971	0.799846	0.848902	1.09759
Q15811-4;Q15811-8;Q15811;F8W7U0;Q15811-12;Q15811-11;Q15811-3;Q15811-10;Q15811-7;Q15811-2;Q15811-9;A8CTZ0;Q15811-13;Q15811-6;Q15811-5;CON__ENSEMBL:ENSBTAP00000001528;C9JQZ7;D6PAW0;H0Y6W3;Q6J334	Intersectin-1	ITSN1	20	11	6.7	19.066	1.45599	1.3764	1.48822	0.797076	0.95084	0.825722	0.816958	0.767199	1.01942
Q14315-2;Q14315	Filamin-C	FLNC	2	31	11.7	28.055	1.45435	1.37485	1.42175	0.920684	0.962413	1.06155	0.845156	0.850641	0.967557
A0A0G2JJD3;O95870;O95870-2;A0A0G2JI89;F2Z3H2	Abhydrolase domain-containing protein 16A	ABHD16A	5	11	23.1	32.701	1.02588	1.04643	1.3715	0.846426	0.899363	0.939754	0.778813	0.844527	1.07748
Q8NCE0-2;Q8NCE0;C9J7Z4;Q8NCE0-5;Q8NCE0-4;Q8NCE0-3;H7C301	tRNA-splicing endonuclease subunit Sen2	TSEN2	7	10	26.3	12.878	1.21291	1.14662	1.18378	0.962561	1.08864	1.02682	0.909726	0.856111	1.15356
P08651-4;P08651-3;P08651-2;P08651-5;P08651-6;P08651;U3KPY9;A0A087WXP2;Q5W0Y9;O00712-2	Nuclear factor 1 C-type	NFIC	10	10	33	54.788	1.31667	1.23276	1.22987	1.24376	1.43492	1.28131	0.871056	0.850418	1.31035
Q9NX47	E3 ubiquitin-protein ligase MARCH5	2018-03-05	1	8	32.4	15.279	1.42461	1.34674	1.29358	0.964353	1.10942	1.1009	0.876161	0.832501	1.23141
P51991-2	Heterogeneous nuclear ribonucleoprotein A3	HNRNPA3	1	26	55.1	6.3773	1.20354	1.13776	1.17331	1.02215	1.04986	1.17259	0.864263	0.815466	1.09381
Q8IV50;Q96S90	LysM and putative peptidoglycan-binding domain-containing protein 2	LYSMD2	2	5	22.8	12.82	1.56505	1.57436	1.81096	0.838813	0.917277	0.9042	0.828401	0.806612	1.17222
O43464;A0A0C4DG44;O43464-3;O43464-2;O43464-4;P83110-2;P83110	Serine protease HTRA2, mitochondrial	HTRA2	7	9	20.5	27.374	1.33952	1.28877	1.46463	1.2585	1.48945	1.23859	0.937587	0.865328	1.36945
Q96BH1	E3 ubiquitin-protein ligase RNF25	RNF25	1	7	19.2	24.67	1.60849	1.56539	1.66606	0.885573	0.952378	0.971315	0.852449	0.858707	0.957944
Q8WUF5;K7EN03;K7EPP1	RelA-associated inhibitor	PPP1R13L	3	10	14.5	45.69	1.41263	1.41684	1.15416	0.75781	0.809887	0.852443	0.886307	0.841191	1.08627
Q9Y5Y0;H7C3Z2;Q9Y5Y0-2	Feline leukemia virus subgroup C receptor-related protein 1	FLVCR1	3	7	17.3	30.567	1.55876	1.45183	1.78497	1.01655	1.13181	1.07476	0.834314	0.815524	1.10425
Q13795;Q13795-3;Q13795-2;Q13795-4	ADP-ribosylation factor-related protein 1	ARFRP1	4	4	21.9	10.288	1.34895	1.27522	1.19883	0.853021	0.927613	0.924935	0.897881	0.87983	1.1133
P32780;P32780-2;E9PI26;E9PM51	General transcription factor IIH subunit 1	GTF2H1	4	8	23.9	52.143	1.38566	1.30992	1.47833	0.895385	1.10627	1.0041	0.792818	0.86452	1.07398
D6RIE3;D6RGV5;H0UI06;P14406;D6R9C3	Cytochrome c oxidase subunit 7A2, mitochondrial	COX7A2	5	2	25.3	8.0658	1.19458	1.258	1.06843	0.855392	1.0109	0.917394	0.803693	0.839637	1.14646
Q8NG11;Q8NG11-2;H7BXY6;A6NEP9;Q8NG11-3	Tetraspanin-14;Tetraspanin	TSPAN14	5	7	20.7	18.061	1.08569	1.10002	1.24855	1.15999	1.27189	1.24687	0.805619	0.827274	1.15238
Q6NUK4;A0A0U1RR85;Q6NUK4-2	Receptor expression-enhancing protein 3	REEP3	3	4	22	17.12	2.09666	1.98205	1.89618	1.3088	1.51713	1.3213	0.793024	0.79927	1.15593
E5RHW0;H0YBH7;Q96BY9;E5RFJ9;H0YAZ1	Store-operated calcium entry-associated regulatory factor	SARAF	5	6	33.7	119.64	1.31205	1.26963	1.33238	1.23543	1.33238	1.35113	0.804633	0.810903	1.21378
P0DN79;P35520;P35520-2;H7C2H4;C9JMA6;H7C1W6;H7C2W0	Cystathionine beta-synthase	CBS	7	8	13.8	18.868	1.24505	1.18972	1.25052	0.99338	1.07497	1.08263	0.801338	0.826834	1.06039
Q9Y3D2;H0YE51	Methionine-R-sulfoxide reductase B2, mitochondrial	MSRB2	2	6	45.1	21.585	1.18813	1.12318	1.22858	0.848436	0.933367	0.90877	0.854041	0.860021	1.08416
H7C0M7;Q9NRN9;E7EMN2;B8ZZE3;B8ZZC8;B8ZZY8;F5H4E8	Methyltransferase-like protein 5	METTL5	7	4	31.7	4.9444	1.40668	1.35866	1.37861	1.007	1.10484	1.0817	0.800868	0.84223	1.12216
P23634-7;P23634-6;P23634-8;P23634;P23634-5;P23634-4;P23634-3;P23634-2;H7BZS8;H7BY13	Plasma membrane calcium-transporting ATPase 4	ATP2B4	10	28	24.9	30.086	1.47638	1.39568	1.52697	0.893781	0.934832	1.00781	0.819225	0.835687	1.04647
O60244;H7C3E5	Mediator of RNA polymerase II transcription subunit 14	MED14	2	10	10	33.115	1.6913	1.44083	1.2606	1.09125	1.17843	1.19184	0.813671	0.839778	1.2185
Q86X83-2;Q86X83;F8WBW1;F8WC41	COMM domain-containing protein 2	COMMD2	4	9	54.4	15.5	1.29179	1.22118	1.23282	0.939064	1.07153	1.01111	0.868163	0.877045	1.04446
Q9H920;G3V148;Q9H920-2;E9PKE9;Q8N4F7;E9PLR7;F8WDV7;H0YEH6;C9JQY5	RING finger protein 121	RNF121	9	6	16.8	19.355	1.16452	1.10087	1.07972	0.942991	1.1184	0.964665	0.799232	0.879194	1.02211
Q9UKM7;H0YG20;H0YGV7;H0YIU0;H0YI64	Endoplasmic reticulum mannosyl-oligosaccharide 1,2-alpha-mannosidase;alpha-1,2-Mannosidase	MAN1B1	5	9	16.2	72.729	1.30375	1.36004	1.28395	1.11784	1.12647	1.30497	0.796452	0.866264	1.07666
Q7Z5K2;Q7Z5K2-2;Q7Z5K2-3;Q8WVX6	Wings apart-like protein homolog	WAPAL	4	17	20.1	65.744	1.32834	1.30307	1.3322	0.78553	1.13149	0.90654	0.954226	0.872072	1.22304
P45983-3;P45983-4;P45983-2;P45983;P45983-5;A6NF29;C9J762;D6RBH2;D6R9C1;C9JWQ4	Mitogen-activated protein kinase 8	MAPK8	10	7	22.7	9.4485	1.07079	1.12797	1.09549	0.96012	1.05729	1.05015	0.810766	0.872366	1.15543
Q92947-2;Q92947;K7EQ99;K7ESA6;K7EKH1;K7EKT3;K7ES74;K7ERX1	Glutaryl-CoA dehydrogenase, mitochondrial	GCDH	8	6	21	25.491	1.38606	1.38626	1.48572	0.80049	0.855902	0.891957	0.867813	0.871596	1.09129
Q8WXG6-6;Q8WXG6-7;A0A0A0MRB5;Q8WXG6-8;Q8WXG6-5;Q8WXG6-4;Q8WXG6-3;Q8WXG6-2;Q8WXG6;C9J6B0;F8W8U2;C9JM97;C9JLZ9;C9K0L0;A0A0U1RR25	MAP kinase-activating death domain protein	MADD	15	13	10.5	32.37	1.42269	1.34492	1.47065	1.04944	1.19166	1.08532	0.801544	0.823736	1.24449
Q9Y388;Q5JY83	RNA-binding motif protein, X-linked 2	RBMX2	2	4	12.1	38.226	1.65039	1.56018	1.46657	0.924506	1.00934	0.998284	0.813904	0.834538	1.14553
Q3LIE7;Q15392-2;Q15392;H7C4B7	Delta(24)-sterol reductase	Nbla03646;DHCR24	4	9	23.2	23.851	2.17112	2.11659	1.86004	1.28041	1.47612	1.34672	0.856747	0.869888	1.12553
K7EIY1;K7ENN5;Q9Y421-2;Q9Y421;K7ELZ8;Q9Y421-3	Protein FAM32A	FAM32A	6	5	39.4	10.347	1.4711	1.44451	1.60761	1.31062	1.44272	1.40287	0.778355	0.808991	1.248
A0A087X1G7;A0A0B4J1S4;O60613;A0A0J9YX89;A0A087WXL0;A0A0B4J1T0;A8MZD0;O60613-2	15 kDa selenoprotein	2018-09-15	8	6	27.4	23.476	1.5432	1.45885	1.68558	1.33234	1.37307	1.52364	0.851447	0.827534	1.23805
P53675;P53675-2;A0A087WX41;A0A087WXH4;A0A087WV74;H0YGJ9	Clathrin heavy chain 2	CLTCL1	6	29	17.1	28.877	1.0392	0.982401	1.05698	1.14376	1.22469	1.26007	0.816315	0.822809	1.08686
Q6RW13-2	Type-1 angiotensin II receptor-associated protein	AGTRAP	1	4	32.2	79.521	1.18346	1.17225	1.26599	1.07657	1.28619	1.04696	0.908056	0.811118	1.25722
Q8WUF8;Q8WUF8-3;Q8WUF8-2;Q8WUF8-4;B4DMI0;E9PBM2	Protein FAM172A	FAM172A	6	5	11.8	9.2625	1.19965	1.13408	1.46685	0.98569	1.11135	1.02766	0.853115	0.840262	1.01931
E9PR30;E9PM49;E9PMS9;J3KN89;P35544		FAU	5	6	45.9	13.545	1.56407	1.47858	1.57617	0.920956	1.08838	1.01705	0.874707	0.885843	1.03291
E7EST9;B5MEG5;O94966-6;E7ESU0;O94966-4;O94966-7;O94966-5;O94966-3;O94966;A0A0A0MR08;O94966-2	Ubiquitin carboxyl-terminal hydrolase;Ubiquitin carboxyl-terminal hydrolase 19	USP19	11	15	18.5	64.616	1.38511	1.2996	1.6494	1.04713	1.17812	1.09432	0.810975	0.780636	1.24375
Q16720-8;Q16720-7;Q16720-6;Q16720-3;Q16720-5;Q16720-2;Q16720-4;Q16720	Plasma membrane calcium-transporting ATPase 3	ATP2B3	8	16	12.2	5.2697	1.44045	1.42033	1.63217	0.505902	0.587004	0.566048	0.808956	0.812532	0.865647
P84101-4;P84101;F8WBN3;B9A031;C9JQZ0;B8ZZY7;F8WBV6;P84101-3;P84101-2	Small EDRK-rich factor 2	SERF2	9	4	55.6	4.3543	1.53512	1.45121	1.51158	0.863873	0.929072	0.947483	0.78475	0.834715	1.01403
Q9H467	CUE domain-containing protein 2	CUEDC2	1	6	24	23.947	1.70184	1.54031	1.75023	0.907766	0.965214	1.00715	0.832506	0.848825	1.03186
Q96NB3;J3QQQ3	Zinc finger protein 830	ZNF830	2	6	20.7	133.85	1.54332	1.54065	1.65919	0.95379	1.07896	0.990667	0.792337	0.838803	1.09129
Q9BYC9;I3L2X1;Q9BYC9-2	39S ribosomal protein L20, mitochondrial	MRPL20	3	5	38.3	10.33	1.15569	1.17858	1.1363	0.972667	0.979349	1.13635	0.820764	0.897682	0.97009
P11234;P11234-3;P11234-2;C9J6B1;C9JQB3;F8WEQ6;C9JYR1	Ras-related protein Ral-B	RALB	7	8	32	23.971	1.27685	1.20706	1.2333	0.93596	1.17951	0.986863	0.946723	0.874451	1.357
Q9GZV5;C9J038;C9JQS8;C9JR84;C9J337	WW domain-containing transcription regulator protein 1	WWTR1	5	7	22.2	29.045	1.99406	1.92213	2.41788	0.636378	0.927035	0.720003	0.894005	0.846762	1.13142
I3L0E3;Q9Y2R5;E9PE17	28S ribosomal protein S17, mitochondrial	hCG_1984214;MRPS17	3	4	21.8	14.122	1.49649	1.41469	1.28908	1.09577	1.08673	1.31376	0.885125	0.854025	1.12255
A0A0D9SEU5;R4GMX8;Q6VN20-3;Q6VN20;R4GNA3;R4GN91;Q6VN20-2;R4GMX7	Ran-binding protein 10	RANBP10	8	10	22.6	64.006	1.28355	1.28306	1.2479	0.931629	1.07442	0.981134	0.83476	0.84907	1.01538
A0A0C4DGA7;O94929;O94929-2;O94929-3;D6RAL0;F5GYR0;Q6H8Q1-4;Q6H8Q1-6;Q6H8Q1-8;Q6H8Q1-3;Q6H8Q1-7;Q6H8Q1-2;Q6H8Q1-5;Q6H8Q1;Q6H8Q1-9	Actin-binding LIM protein 3	ABLIM3	15	4	5.1	7.6766	1.17961	1.15074	1.37126	0.799133	0.864886	0.870806	0.826079	0.841395	1.09277
Q5VZL5-2;Q5VZL5-4;Q5VZL5;H7C1I7;Q5VZL5-3	Zinc finger MYM-type protein 4	ZMYM4	5	16	12.7	38.35	1.36416	1.37858	1.33054	1.00267	1.19423	1.00413	0.820171	0.792444	1.29052
P46736-2;P46736-3;P46736;X6RJS7;A0A087WZR3;H9KVA9;A0A0D9SF50;P46736-5;A0A0A0MS96;P46736-4	Lys-63-specific deubiquitinase BRCC36	BRCC3	10	7	25.8	133	1.45476	1.46638	1.64808	0.953024	1.0295	1.04053	0.827475	0.848698	1.00563
O76024;H0Y9G5	Wolframin	WFS1	2	9	10.1	13.79	1.44679	1.36771	1.52036	1.05819	1.20651	1.09336	0.824183	0.825195	1.31358
O15379;O15379-2;E7ESJ6	Histone deacetylase 3	HDAC3	3	6	17.1	12.342	1.03819	1.05298	1.20562	1.0349	1.15655	1.08967	0.822964	0.780286	1.25865
Q9H0X4;B4DGG1;Q9H0X4-2;C9JP72;C9J3Y6;C9IYB9;C9K0C5;C9J1M4;C9J8V3;C9JJN3;C9JR71;C9JTF7;H7C2U8;H7C3L6	Protein ITFG3	ITFG3	14	7	10.3	48.715	1.27935	1.27135	1.35405	0.766222	0.911038	0.758721	0.828588	0.846008	0.966403
Q8WVK2;B8ZZ98;H0YBW5	U4/U6.U5 small nuclear ribonucleoprotein 27 kDa protein	SNRNP27	3	5	36.8	14.104	1.21876	1.15214	1.30612	0.89285	1.04232	0.893713	0.774406	0.799869	0.997406
A0A096LNH6;Q14185	Dedicator of cytokinesis protein 1	DOCK1	2	19	11.2	40.28	1.69695	1.60419	1.50295	1.09605	1.16914	1.25876	0.788156	0.81638	1.2167
Q7L775	EPM2A-interacting protein 1	EPM2AIP1	1	8	16	22.498	1.31241	1.29314	1.3704	1.09009	1.26735	1.13373	0.920358	0.816717	1.43089
Q9BVG9;A0A0J9YWQ2;E9PS47;E9PLE4	Phosphatidylserine synthase 2	PTDSS2	4	8	23.6	120.97	1.76614	1.79503	1.44342	1.11243	1.14032	1.27852	0.855965	0.878977	1.15916
F5H0U5;Q9NZD2	Glycolipid transfer protein	GLTP	2	4	26.8	11.829	1.23426	1.20208	1.04985	0.962063	0.966023	1.12673	0.774406	0.893471	0.973549
P50583	Bis(5-nucleosyl)-tetraphosphatase [asymmetrical]	NUDT2	1	7	62.6	28.118	1.27077	1.28166	1.20574	0.948975	1.02112	1.04027	0.836975	0.902146	1.0149
Q96RL7-4;Q96RL7-2;Q96RL7-3;Q96RL7;H0Y7P8	Vacuolar protein sorting-associated protein 13A	VPS13A	5	16	5.5	14.39	1.35211	1.39843	1.27795	1.00667	1.16017	1.02329	0.809869	0.780682	1.11034
Q96B23-2	Uncharacterized protein C18orf25	C18orf25	1	6	29.8	113.38	1.85715	2.04912	1.46133	1.0507	1.31652	1.17337	0.909465	0.789065	1.49468
Q8IUH3-3;Q8IUH3;Q8IUH3-2;H7BZE0;H7C476	RNA-binding protein 45	RBM45	5	10	25.1	45.794	1.39759	1.30356	1.47681	0.989223	1.10787	1.03912	0.774406	0.828508	1.01849
P42785;P42785-2;E9PIG4;E9PQB5;E9PL85;E9PQN3;E9PKN6;E9PNF7;E9PLY4;E9PNJ1;E9PL49;E9PR42	Lysosomal Pro-X carboxypeptidase	PRCP	12	10	23.2	31.836	0.894632	0.901863	1.01983	0.894397	0.977871	0.964313	0.817197	0.823925	1.16917
O00257;F8WCW6;O00257-3	E3 SUMO-protein ligase CBX4	CBX4	3	8	18.6	31.496	1.32222	1.25322	1.30814	1.01031	1.07105	1.12426	0.774406	0.973142	1.09632
Q06481-3;Q06481-6;Q06481;Q06481-4;Q06481-2;Q06481-5;E9PSC7;E9PQS3;E9PK76	Amyloid-like protein 2	APLP2	9	14	20.5	31.782	1.59614	1.62585	1.57956	0.988417	1.08313	1.06312	0.811367	0.78699	1.19844
Q9Y3A6;B1AKT3;Q9Y3A6-2;M0R072	Transmembrane emp24 domain-containing protein 5	TMED5	4	4	26.2	28.907	1.00932	0.988092	1.07381	0.816892	1.03807	0.835546	0.862228	0.843094	1.02706
F5H5R8;P18440	Arylamine N-acetyltransferase 1	NAT1	2	4	14.8	10.494	1.89736	1.79365	1.90988	0.955056	1.12891	1.00286	0.925665	0.780286	1.39764
Q9ULJ8-4;Q9ULJ8-5;Q9ULJ8-3;Q9ULJ8;Q9ULJ8-2;C9J3G5;C9J730	Neurabin-1	PPP1R9A	7	18	19.2	42.065	1.48135	1.38795	1.47637	0.832491	1.00981	0.793731	0.839568	0.81784	1.13676
E9PF16;Q96CM8-3;Q96CM8;Q96CM8-2;Q96CM8-4;D6RF87	Acyl-CoA synthetase family member 2, mitochondrial	ACSF2	6	11	26	48.822	1.04458	1.0436	1.19667	0.707896	0.728971	0.810129	0.877406	0.881862	1.06013
Q9Y294	Histone chaperone ASF1A	ASF1A	1	3	16.7	22.385	1.15077	1.08787	1.26657	0.850445	0.982455	0.945982	0.840471	0.787028	1.14004
Q8WY22	BRI3-binding protein	BRI3BP	1	4	19.5	77.608	1.18867	1.1237	0.963571	1.07452	1.31078	1.02794	0.809422	0.780286	1.31632
H0YIV9;O43716;F8VRU3;J3KMY1	Glutamyl-tRNA(Gln) amidotransferase subunit C, mitochondrial	GATC	4	5	38.1	25.867	2.12691	2.01065	2.22588	0.891306	0.942275	0.994648	0.868168	0.898002	1.0665
Q68CZ6;Q68CZ6-2;D6R993	HAUS augmin-like complex subunit 3	HAUS3	3	11	20.4	17.059	1.28579	1.25212	1.18994	0.926694	1.05717	0.979616	0.85886	0.854226	1.10988
Q96GX9;S4R3D6;Q96GX9-3	Methylthioribulose-1-phosphate dehydratase	APIP	3	9	41.3	22.55	1.21309	1.14678	1.50593	1.02114	1.17479	1.09645	0.891395	0.89335	1.09015
A0A0C4DFM7;Q5TAX3;E9PKY2;Q5TAX3-2;X6R5G7;E9PRG2;E9PKX1;E9PJN7;E9PQS7;H0YDJ1;H0YEE8	Terminal uridylyltransferase 4	ZCCHC11	11	12	6.6	12.303	1.50308	1.4855	1.42394	0.952635	1.08607	1.02723	0.829761	0.863404	1.03221
Q12972;A0A0A0MT09;Q12972-2;Q12972-3	Nuclear inhibitor of protein phosphatase 1;Activator of RNA decay	PPP1R8	4	7	29.9	35.332	1.33077	1.35609	1.33271	1.0039	1.01584	1.16759	0.792454	0.841037	1.12473
Q15149-8	Plectin	PLEC	1	393	71.5	21.44	1.06313	1.00502	1.08213	1.12496	1.24193	1.20041	0.860391	0.831764	1.30268
P19793-2;P19793;A0A087WZ88;P48443	Retinoic acid receptor RXR-alpha;Retinoic acid receptor RXR-gamma	RXRA;RXRG	4	9	25.5	22.051	1.09152	1.06923	1.27037	1.01638	1.10552	1.10179	0.834356	0.813176	1.06303
Q8IYS2;Q8IYS2-2	Uncharacterized protein KIAA2013	KIAA2013	2	5	8.5	24.126	1.39806	1.32164	1.35876	0.933761	1.03032	0.996942	0.798762	0.816436	0.889488
Q8IWV8-4;Q8IWV8;Q8IWV8-2;Q8IWV8-3	E3 ubiquitin-protein ligase UBR2	UBR2	4	13	7.7	18.352	1.19846	1.13295	1.3232	1.04897	1.26227	1.11762	0.868853	0.838826	1.30649
P48723	Heat shock 70 kDa protein 13	HSPA13	1	7	15.1	18.013	1.64123	1.55152	1.58792	1.12207	1.24854	1.18711	0.84618	0.869882	1.0392
Q9H9F9;Q07283	Actin-related protein 5	ACTR5	2	14	31.1	39.547	1.4742	1.39362	1.49234	0.957693	1.18542	1.00759	0.9068	0.841466	1.23316
P28907;P28907-2;H0Y950	ADP-ribosyl cyclase/cyclic ADP-ribose hydrolase 1	CD38	3	9	31.3	17.417	1.19764	1.13218	1.27709	0.899739	0.940929	1.01466	0.865061	0.899544	1.07932
Q9Y2S6	Translation machinery-associated protein 7	TMA7	1	3	26.6	5.3406	1.54462	1.51671	1.53261	0.841305	0.959586	0.865628	0.902597	0.888231	1.21451
Q8N3E9;H0YGF8;K7EQF2;F5GXC1	1-phosphatidylinositol 4,5-bisphosphate phosphodiesterase delta-3	PLCD3	4	14	24	91.92	1.57176	1.55934	1.54003	0.821937	0.914689	0.887939	0.85116	0.845161	1.11735
O94952-1;O94952;H0YIE9;Q4G104;H0YHF6	F-box only protein 21	FBXO21	5	10	21.4	40.524	1.93494	1.82918	3.12491	0.914964	1.02985	0.955745	0.869893	0.854643	1.04351
Q96FJ0;Q96FJ0-2;B3KR00	AMSH-like protease	STAMBPL1	3	11	28	46.59	1.36564	1.29099	1.46646	1.17721	1.30748	1.24797	0.843919	0.808956	1.1922
Q5VT82;B7ZM79;Q9HC56-2;Q9HC56	Protocadherin-9	PCDH9	4	9	9.9	8.5556	1.37659	1.37402	1.30176	1.07328	1.29355	1.04358	0.836365	0.842347	1.23355
Q9Y3Q3;G3V1J9;F5H4M7;Q9Y3Q3-2	Transmembrane emp24 domain-containing protein 3	TMED3	4	6	26.3	23.086	1.29196	1.34626	1.21973	1.1178	1.20673	1.22123	0.835411	0.880764	1.03281
O75419-2;O75419;O75419-3;H7BZ91;C9J911;C9K087	Cell division control protein 45 homolog	CDC45	6	8	15.2	17.089	1.18993	1.18652	1.17634	1.16266	1.28274	1.24149	0.863352	0.892036	1.11491
Q92994-5;Q92994;Q92994-9;Q92994-3;Q92994-7;Q92994-8;F8VWT8;F8VS45;F6VUY7;Q3SYD7;A3KN61;H0YIV6;Q92994-2;Q92994-6;Q92994-4	Transcription factor IIIB 90 kDa subunit	BRF1	15	5	8.6	12.401	1.50948	1.37417	1.38869	1.20051	1.26694	1.3419	0.824809	0.82086	0.96664
Q9BTA9;Q9BTA9-2;Q9BTA9-3;C9JVK6;C9JD58;J3QTA0	WW domain-containing adapter protein with coiled-coil	WAC	6	7	12.2	24.132	1.30385	1.23258	1.41885	0.968331	1.07859	1.0674	0.790994	0.819362	1.17062
Q6P1L8	39S ribosomal protein L14, mitochondrial	MRPL14	1	5	43.4	49.172	1.31514	1.44665	1.33238	0.83099	0.909721	0.897062	0.888338	0.871097	1.16655
P19532;C9JBI8;O75030-11;O75030-10;O75030-9;O75030-12;O75030-4;O75030-3;O75030-8;O75030-7;O75030-6;O75030-2;O75030-5;O75030;B7Z757;B1AKB5;B0QYS6;B0QYS7;O14948-3;O14948-4;O14948-2;O14948;P19484-2;P19484;A0A1B0GXL9;B1AKB4;P19532-2	Transcription factor E3;Microphthalmia-associated transcription factor	TFE3;MITF	27	5	8.7	9.6694	1.7972	1.74369	1.69949	0.89062	1.06004	0.88122	0.831119	0.780286	1.25759
H0YNP1;O94923	D-glucuronyl C5-epimerase	GLCE	2	9	21.2	26.025	1.34562	1.29404	1.31907	1.15531	1.13299	1.38126	0.777699	0.841743	1.25664
Q9NUQ7;H0YA18;D6RGX2;H0Y9B0;D6RB53;D6RA67	Ufm1-specific protease 2	UFSP2	6	11	33.7	51.948	1.4645	1.43805	1.24055	1.04525	1.18738	1.12088	0.871241	0.810615	1.25104
P53609;P53609-2	Geranylgeranyl transferase type-1 subunit beta	PGGT1B	2	11	27.1	13.346	1.25284	1.22222	1.2785	1.2413	1.36409	1.33111	0.904142	0.780286	1.30306
P42025	Beta-centractin	ACTR1B	1	15	44.7	64.88	1.17046	1.16661	1.31279	1.12148	1.20525	1.23093	0.891367	0.876702	1.16699
H7C0G7;Q9H9Q4;C9JWV4;Q9H9Q4-2;G5E9Q8	Non-homologous end-joining factor 1	NHEJ1	5	5	36.6	19.029	1.43198	1.46645	1.27998	1.04318	1.22381	1.03794	0.830776	0.814402	1.3954
E5RK82;E5RJF8;O15182;E5RH67;E5RFM2;H0YBL5	Centrin-3	CETN3	6	5	36.5	23.159	1.32841	1.34174	1.49292	0.822338	0.933468	0.941427	0.785706	0.798915	0.922135
Q96II8-3;Q96II8;Q96II8-2;Q96II8-4;E9PD99;H7C0J8;H7C1G3;F8WFB5;H7C0F9	Leucine-rich repeat and calponin homology domain-containing protein 3	LRCH3	9	12	21.8	36.357	1.40758	1.3584	1.33299	0.804517	0.918331	0.845334	0.85803	0.861893	1.05497
Q8WVM7;Q8WVM7-2;Q68DW7;H7C595;C9JJQ0	Cohesin subunit SA-1	STAG1;DKFZp781D1416	5	22	17.2	20.086	1.40358	1.32686	1.54407	0.91503	0.957281	1.03153	0.827331	0.832164	1.11668
Q9Y3A4;Q9NSQ0	Ribosomal RNA-processing protein 7 homolog A	RRP7A	2	11	49.6	73.233	1.34337	1.35796	1.44252	0.995718	1.09664	1.06523	0.791035	0.787369	1.02407
J3QLJ5;A9UHW6;J3KSB8;J3QRZ6;A9UHW6-2;A9UHW6-3;J3QLD1;J3KSU6;J3QKW3;J3QLN4	MIF4G domain-containing protein	MIF4GD	10	6	27.1	16.085	1.21333	1.20792	1.30082	1.16329	1.28222	1.24343	0.780448	0.782309	1.18722
P54098;A0A1B0GTU7;A0A1B0GVT8;A0A1B0GTQ6;H0YD36;A0A0D9SFM1;H0YE43;H0YCD2;H0YDF1;A0A1B0GW33;H0YCV2	DNA polymerase subunit gamma-1	POLG	11	13	13.7	31.443	1.24373	1.17575	1.38229	1.28282	1.42011	1.3648	0.867689	0.914715	1.15336
B9EGQ5;M0QXA7;O95785-4;O95785-3;O95785;O95785-2	Protein Wiz	WIZ	6	9	13.3	16.185	1.46063	1.44323	1.33624	0.922346	0.957439	1.04759	0.846326	0.864668	1.0939
Q96HQ2;Q96HQ2-2	CDKN2AIP N-terminal-like protein	CDKN2AIPNL	2	5	58.6	6.5517	0.733752	0.693644	0.777355	1.03594	1.2103	1.06798	0.901145	0.80403	1.39957
Q15751;H0YNB1;H0YK45;H0YKW7;H0YL74	Probable E3 ubiquitin-protein ligase HERC1	HERC1	5	19	4.7	48.109	1.33738	1.37275	1.29475	0.815214	1.03543	0.871186	0.911533	0.840383	1.2334
Q9BX95	Sphingosine-1-phosphate phosphatase 1	SGPP1	1	9	21.8	21.342	1.70424	1.61863	1.65736	1.04773	1.25713	1.07859	0.833415	0.818104	1.03414
Q96G46;Q96G46-2;K7EJX8;Q96G46-3;K7EMI3;K7EPA4;K7EM42	tRNA-dihydrouridine(47) synthase [NAD(P)(+)]-like	DUS3L	7	9	20.6	62.016	1.20476	1.1389	1.2498	0.847661	0.926248	0.914471	0.799195	0.826386	1.29405
Q9UKZ1;H7C0C7	CCR4-NOT transcription complex subunit 11	CNOT11	2	6	17.8	41.893	1.16966	1.16733	1.23797	0.936572	0.968697	1.06741	0.85036	0.83313	1.01155
Q9H7Z6;Q9H7Z6-2;H3BMX5	Histone acetyltransferase KAT8	KAT8	3	9	23.4	19.27	1.607	1.51916	1.71325	0.939381	1.03107	1.00862	0.785915	0.787623	1.14238
E9PM17;B3KNX7;Q13153;Q13153-2;H0YCG5;H0YCM0	Non-specific serine/threonine protein kinase;Serine/threonine-protein kinase PAK 1	PAK1	6	12	32.5	26.49	1.45502	1.37549	1.45986	0.824141	1.17978	0.854546	0.839065	0.880886	1.21014
P55789;H3BQQ4;H3BRD2;P55789-2;H3BRW3	FAD-linked sulfhydryl oxidase ALR;Sulfhydryl oxidase	GFER	5	7	50.7	54.095	2.10949	1.80838	1.92888	0.478953	0.71902	0.541338	0.926714	0.815537	1.17631
Q15554;U3KQ35;H3BR06;Q15554-4;J3KSZ6;H3BTA7;H3BR37;J3KSJ9	Telomeric repeat-binding factor 2	TERF2	8	13	31.9	50.528	1.36539	1.38996	1.19368	0.828044	0.958274	0.837587	0.778204	0.790809	1.15123
O00255-2;O00255;E7EN32;O00255-3;E7ENS2;E7EPR4;E7ET29;Q9GZQ5	Menin	MEN1	8	10	23.9	84.593	1.39238	1.36705	1.3806	0.841033	0.968566	0.877541	0.809076	0.814973	1.14493
Q7Z7B0-2;Q7Z7B0;A0A075B6G6;Q7Z7B0-3	Filamin-A-interacting protein 1	FILIP1	4	17	14.3	30.289	1.27426	1.24021	1.37311	0.992097	1.10849	1.04484	0.792511	0.809031	1.08948
O43598;H0Y8X4;O43598-2	2-deoxynucleoside 5-phosphate N-hydrolase 1	DNPH1	3	9	62.6	22.023	1.52032	1.51291	1.58115	0.847546	1.09267	0.938694	0.806099	0.780286	1.20446
Q96JB2;Q96JB2-2;A0A087WTH9;A0A087WYY9	Conserved oligomeric Golgi complex subunit 3	COG3	4	10	15.1	31.035	1.42616	1.42068	1.39783	0.947287	1.1243	1.00499	0.783336	0.801947	1.11796
O75607	Nucleoplasmin-3	NPM3	1	6	43.8	24.504	1.33692	1.25144	1.358	0.797504	0.937347	0.922387	0.774406	0.80838	1.04586
Q9Y2Q5;Q9Y2Q5-2;Q9Y2Q5-3	Ragulator complex protein LAMTOR2	LAMTOR2	3	3	24.8	26.545	1.22302	1.20001	1.19184	0.781462	0.880633	0.865209	0.816953	0.881347	1.06286
G3V1A6;P57764;E9PIB2;E9PQ48;E9PNZ0;E9PQR9	Gasdermin-D	GSDMD	6	7	15	38.691	0.989939	0.946195	1.08935	0.922248	1.05078	0.981599	0.818037	0.926305	0.964794
Q9UJY1;H0YG30	Heat shock protein beta-8	HSPB8	2	5	27	5.1722	1.01194	0.956627	1.15399	0.97705	1.05329	1.069	0.829277	0.821326	1.19266
P62314;J3QLI9;J3QLR7	Small nuclear ribonucleoprotein Sm D1	SNRPD1	3	4	37.8	36.248	1.15387	1.19697	1.1477	0.984391	1.16598	1.02288	0.857833	0.882313	1.13179
P61244-2;P61244;G3V5L1;Q6V3B1;G3V563;G3V2R5;P61244-3;P61244-4;G3V570;G3V302;P61244-6;P61244-5	Protein max	MAX	12	4	33.1	22.938	1.24074	1.17293	1.27683	1.09723	1.19942	1.18323	0.784235	0.826786	1.05017
Q2TB10;A0A087WXB4;C9JHX9;C9K0M9;C9JLY3	Zinc finger protein 800	ZNF800	5	16	29.7	64.344	1.26425	1.2541	1.34001	0.96734	1.04648	1.07454	0.802196	0.84145	1.01237
Q8ND76-3;Q8ND76-2;Q8ND76;R4GNF3	Cyclin-Y	CCNY	4	3	16.7	7	0.962296	0.909697	0.935035	1.07229	1.39035	1.08571	0.82398	0.803904	1.2867
Q9UNH6;Q9UNH6-3;E9PNL2;Q9UNH6-2;B7ZC83	Sorting nexin-7	SNX7	5	7	22.2	16.451	1.03419	0.977656	1.17991	0.759622	0.842524	0.806489	0.805792	0.814459	0.894873
P42830;D6RF92;P80162	C-X-C motif chemokine 5;ENA-78(8-78);ENA-78(9-78)	CXCL5	3	3	28.9	8.9087	1.89992	1.91488	2.06172	0.731535	0.952912	0.802403	0.798794	0.795777	1.22527
Q6SJ93;Q6SJ93-2;E9PS27	Protein FAM111B	FAM111B	3	8	9.3	11.029	1.58052	1.49413	1.56734	1.01488	1.11669	1.11392	0.843894	0.801976	1.18665
Q9NUG6	p53 and DNA damage-regulated protein 1	PDRG1	1	5	32.3	18.334	1.24108	1.29393	1.22505	0.91687	0.994413	0.996911	0.815916	0.781688	1.14811
Q9NPJ6;Q5T911;Q9NPJ6-2;A0A087X0U0	Mediator of RNA polymerase II transcription subunit 4	MED4	4	8	34.1	22.677	1.39914	1.44637	1.59616	0.817899	0.885791	0.894062	0.859695	0.860474	1.18926
P09972;C9J8F3;J3KSV6;J3QKP5;A8MVZ9;K7EKH5;J3QKK1	Fructose-bisphosphate aldolase C;Fructose-bisphosphate aldolase	ALDOC	7	10	24.7	56.192	1.37015	1.29526	1.49072	0.880259	1.06995	0.912462	0.86697	0.788229	1.35551
O60318;O60318-2	Germinal-center associated nuclear protein	MCM3AP	2	15	10	40.404	1.3903	1.3152	1.31681	0.845029	0.943977	0.890156	0.812189	0.810631	1.05288
O95219;O95219-2;F8W9T3	Sorting nexin-4	SNX4	3	12	30.4	45.559	1.52047	1.56503	1.71741	0.903648	1.03561	0.929336	0.871637	0.858778	1.16174
Q9BPZ3;D6R9Y1;D6RA77	Polyadenylate-binding protein-interacting protein 2	PAIP2	3	4	37.8	12.19	2.47515	2.49197	2.50831	0.890744	0.913653	1.02314	0.843597	0.839716	1.05679
A0A0C4DFP4;Q96IV0-3;Q96IV0-2;Q96IV0;Q96IV0-5;H0Y2P2;C9JU75	Peptide-N(4)-(N-acetyl-beta-glucosaminyl)asparagine amidase	NGLY1	7	8	16	19.155	1.44987	1.37001	1.45251	0.949384	1.0196	1.04277	0.85026	0.82791	1.19541
P42695;G3V1A9;E9PKK4;E9PQA3;E9PLE0;E9PJ63;E9PL84;E9PJM8;E9PR72;E9PL95	Condensin-2 complex subunit D3	NCAPD3	10	15	13.8	51.71	1.49063	1.40915	1.5925	1.14355	1.31978	1.16051	0.871998	0.843504	1.24447
Q5VW38-2;G5E994;Q5VW38;Q5VW38-3;U3KQD2	Protein GPR107	GPR107	5	4	9.8	12.009	1.11157	1.17483	1.19297	0.846191	0.940911	0.895928	0.811755	0.806219	1.08074
Q96F86;H3BPW9;H3BSQ0;H3BQ37;H3BPN4;H3BQP5;H3BU87;H3BMB8;H3BTH0;H3BNJ7;H3BTD6	Enhancer of mRNA-decapping protein 3	EDC3	11	13	33.1	45.905	1.32519	1.31557	1.35481	0.853287	1.08681	0.89467	0.863495	0.821342	1.14751
O75781;O75781-2;A0A087WTK8;A0A087WWY4	Paralemmin-1	PALM	4	12	34.4	48.713	1.38978	1.31382	1.45376	1.0817	1.3713	1.05018	0.845593	0.838862	1.22679
Q9NQT5;Q9NQT5-2	Exosome complex component RRP40	EXOSC3	2	8	41.8	81.243	1.08219	1.13606	1.05734	1.17532	1.22355	1.33126	0.844591	0.818792	1.26339
Q9P2K8;Q9P2K8-2;H0YME5;Q9P2K8-3;H0YND8	Eukaryotic translation initiation factor 2-alpha kinase 4	EIF2AK4	5	14	8.8	23.879	1.35784	1.39	1.40866	0.959758	1.05501	1.02887	0.878375	0.852964	1.09295
Q9H974-3;Q9H974;Q9H974-4;Q9H974-2;C9JJ71;C9K0B6	Queuine tRNA-ribosyltransferase subunit QTRTD1	QTRTD1	6	9	38.8	32.136	1.13963	1.19922	1.08469	0.845257	0.873443	0.964177	0.857563	0.875119	0.989099
Q8N5F7;Q5M9Q1	NF-kappa-B-activating protein	NKAP	2	8	25.3	55.75	1.18931	1.1243	1.24612	1.13491	1.2871	1.19127	0.865182	0.873807	1.21782
Q15170-2;Q15170	Transcription elongation factor A protein-like 1	TCEAL1	2	7	36.5	21.452	1.27675	1.24863	1.45404	1.26146	1.3494	1.39113	0.917408	0.780286	1.76129
Q5QPA5;Q9NVS2;Q9NVS2-2;Q9NVS2-3	28S ribosomal protein S18a, mitochondrial	MRPS18A	4	6	22.4	25.59	1.1136	1.08563	1.13518	1.0616	1.2003	1.1033	0.872257	1.02163	1.14314
A6NDU8;A0A0C4DGW6	UPF0600 protein C5orf51	C5orf51	2	10	50.3	96.481	1.45003	1.41563	1.45539	0.978485	1.10216	1.02125	0.797492	0.807643	1.1171
Q9HB40;Q9HB40-2;I3L4Z9;I3L4Z3;I3L506;I3L2N6	Retinoid-inducible serine carboxypeptidase	SCPEP1	6	7	20.1	16.9	0.893432	0.891555	0.854453	0.662818	0.748005	0.695475	0.818495	0.843079	1.00454
Q9H4G4;Q5VZR0;A0A088AWP7;A0A087WUM5	Golgi-associated plant pathogenesis-related protein 1	GLIPR2	4	4	33.1	43.411	1.3904	1.47024	1.5426	0.938073	1.06535	0.969999	0.831568	0.858569	1.15018
P08582;P08582-2;C9JVN1	Melanotransferrin	MFI2	3	15	26.3	58.507	1.35225	1.27834	1.28104	0.941362	1.01731	1.02737	0.828953	0.789894	1.24604
Q8NBN3;Q8NBN3-3;Q8NBN3-2;H3BM87;H3BSZ0;H3BUZ1;H3BPJ4;H3BMU0;H3BTS6	Transmembrane protein 87A	TMEM87A	9	11	18.6	19.239	1.3717	1.29672	1.55472	0.968366	1.15659	1.01258	0.799941	0.80732	1.14154
Q86WX3;F8WFE7	Active regulator of SIRT1	RPS19BP1	2	5	39.7	37.067	1.36436	1.31961	1.35185	1.11049	1.3669	1.1089	0.885441	0.876934	1.05716
C9JMY1;P18065;C9JW52	Insulin-like growth factor-binding protein 2	IGFBP2	3	5	31.5	31.084	2.10079	1.98596	2.0986	1.05017	1.19622	1.0822	0.935745	0.851939	2.3393
Q96A57;Q96A57-2;Q5JWB9;A0A087WTT2	Transmembrane protein 230	TMEM230	4	5	37.5	25.012	1.43401	1.3998	1.62311	0.676352	0.728611	0.740548	0.885839	0.880478	1.05334
Q8N4J0;Q5T8V1;Q5T8U9	UPF0586 protein C9orf41	C9orf41	3	8	20	14.512	1.30188	1.23072	1.36578	0.819086	0.929572	0.857839	0.803249	0.79061	1.1083
P49427;U3KQ77;U3KPV8;U3KQP9	Ubiquitin-conjugating enzyme E2 R1	CDC34	4	8	30.5	15.899	1.50744	1.42504	1.58816	1.12149	1.13894	1.30006	0.774406	0.829378	1.12857
Q9UBW7;A0A087X151;Q9UBW7-2	Zinc finger MYM-type protein 2	ZMYM2	3	14	11.8	29.847	1.27393	1.20429	1.3639	0.979956	1.37815	0.989682	0.824448	0.819409	1.05477
O96028;O96028-5;O96028-3;O96028-6;D6R9V2;O96028-4;O96028-2;O96028-7;D6RIS1;H0Y9L4	Histone-lysine N-methyltransferase NSD2	WHSC1	10	17	17.9	36.777	1.37733	1.38124	1.50957	1.03507	1.25558	1.12535	0.821825	0.804924	1.28984
Q8WWI5;Q8WWI5-3;Q8WWI5-2	Choline transporter-like protein 1	SLC44A1	3	10	17.4	31.906	1.34922	1.34517	1.35769	1.32901	1.45324	1.4327	0.887922	0.832367	1.34133
O95707;K7ERD7;K7EQV2;K7ESH8;A0A0A0MQS4;K7EK50	Ribonuclease P protein subunit p29	POP4	6	8	45.9	33.784	1.02387	1.02229	1.04621	0.984674	1.16264	0.999393	0.86131	0.922238	1.0054
Q0VDG4-2;Q0VDG4;F8W0M9;C9JID8;H9KVC8;F8WBX0;C9JNS3	Secernin-3	SCRN3	7	7	22.8	22.918	1.35919	1.28489	1.29192	0.956836	0.951647	1.13012	0.873839	0.875698	1.04337
A0A0D9SF60;Q99569-2;Q99569;E7EST6;E7EMY7;E9PHJ1;E7EP40;H0YFB1	Plakophilin-4	PKP4	8	14	14.9	30.175	1.7429	1.79002	1.64724	1.14544	1.24098	1.24682	0.793778	0.816914	1.12277
A6NHQ2	rRNA/tRNA 2-O-methyltransferase fibrillarin-like protein 1	FBLL1	1	6	17.4	8.4633	0.988813	0.949056	0.997309	0.900011	0.974063	0.980733	0.843864	0.830323	0.98708
Q9NXH9-2;Q9NXH9;K7EQQ8;K7EQU7;K7EQY6;K7EMZ2;K7ENI9;K7ERR5;K7EJX9	tRNA (guanine(26)-N(2))-dimethyltransferase	TRMT1	9	13	31.6	67.035	1.47891	1.40264	1.56682	1.15524	1.24733	1.26195	0.895314	0.81284	1.326
J3QLB2;Q8N1S5;Q8N1S5-2;J3KRX2;J3QS49;A0A0J9YXE3;A0A0J9YXX3;J3KS66;J3QLA9;A0A0J9YXZ0;J3KTP1;J3QQP1;J3QRN3	Zinc transporter ZIP11	SLC39A11	13	5	33	9.6111	1.21717	1.26642	1.33383	0.909605	1.00715	0.991124	0.836554	0.870662	0.999659
A0A1B0GW38;A0A0U1RQX8;P22681;A0A0U1RR39;B5MC15;Q13191-3;Q13191-2;Q13191	E3 ubiquitin-protein ligase CBL	CBL	8	14	23.2	52.153	1.66119	1.63458	1.60199	0.902591	0.977833	0.982524	0.804947	0.809237	1.12809
Q86UA1;Q86UA1-2;H0YJY9	Pre-mRNA-processing factor 39	PRPF39	3	9	15.5	18.042	1.28826	1.21785	1.32855	1.25999	1.1605	1.58475	0.904404	0.929469	1.17873
Q9NQT4;M0R050	Exosome complex component RRP46	EXOSC5	2	5	28.1	25.865	1.18361	1.20133	1.28622	0.808656	0.984586	0.866489	0.885691	0.880157	1.10231
P53611;Q5T4U8	Geranylgeranyl transferase type-2 subunit beta	RABGGTB	2	5	15.7	18.504	1.68977	1.73549	1.72953	0.882684	0.98785	0.927937	0.826224	0.810139	1.11992
Q9H300;C9JNP8;Q9H300-2;F8WCQ4;H7C0U0;H7C045;H7C122	Presenilins-associated rhomboid-like protein, mitochondrial;P-beta	PARL	7	6	17.4	7.3778	1.32059	1.24841	1.45568	1.06529	1.22469	1.15829	0.794831	0.845302	1.10567
Q9Y619;Q5VZD9;F2Z354	Mitochondrial ornithine transporter 1	SLC25A15	3	5	17.9	12.809	1.36596	1.29129	1.37562	0.884655	1.06441	0.902652	0.785269	0.806107	0.999097
Q7KZN9-2;Q7KZN9	Cytochrome c oxidase assembly protein COX15 homolog	COX15	2	9	26.5	35.249	0.985959	1.02738	1.03132	1.2226	1.35654	1.29751	0.823232	0.855279	1.08613
Q9NP97;B1AKR6;Q8TF09;H3BNG9;H3BPA0;Q7Z4M1;Q9NP97-2;H3BQI1	Dynein light chain roadblock-type 1;Dynein light chain roadblock-type 2	DYNLRB1;DYNLRB2	8	5	54.2	22.67	1.21116	1.1883	1.13411	1.17135	1.14839	1.40078	0.79174	0.834097	1.07341
O43505	Beta-1,4-glucuronyltransferase 1	B4GAT1	1	7	19.8	37.498	1.40957	1.37668	1.39241	0.740968	0.797482	0.812064	0.856104	0.825548	1.1639
P42226;P42226-3;P42226-2;H0YJH6;G3V5I8;G3V2X7;G3V370;G3V5K5;Q5FBW6;G3V2L2;G3V2M3;G3V3E9;G3V2H4;G3V568;H0YIY2	Signal transducer and activator of transcription 6	STAT6	15	13	14.5	29.735	1.33617	1.37273	1.48247	1.00792	1.11718	1.07088	0.8434	0.885653	1.3646
H0YE88;P28347;E9PKB7;H0YEJ9;A0A0A0MRF3;Q53GI4;Q15561-3;Q15561;Q99594;B5MCM0;Q15561-2;Q15562;Q15562-2;Q15562-4;H0Y7B0;H0YGS2;H7C4A7;Q15562-3	Transcriptional enhancer factor TEF-1;Transcriptional enhancer factor TEF-3;Transcriptional enhancer factor TEF-5	TEAD1;TEAD4;TEAD3	18	6	14.8	12.955	1.21476	1.17793	1.18694	1.18634	1.26252	1.31507	0.774406	0.907844	1.16092
Q13572;G3V4M9;Q13572-2;G3V588;G3V5A3;G3V3C0	Inositol-tetrakisphosphate 1-kinase	ITPK1	6	11	43.7	41.381	1.51335	1.43063	1.41455	0.989503	1.33924	0.999936	0.806229	0.793606	1.33189
Q9H0W8-2;Q9H0W8;M0QZC7;M0R2N0;M0QZH1;M0QX70;M0QYR7;M0R0U0	Protein SMG9	SMG9	8	12	30.5	45.712	1.45391	1.45406	1.57369	1.11509	1.37832	1.22918	0.868763	0.836159	1.26037
O95396	Adenylyltransferase and sulfurtransferase MOCS3;Molybdopterin-synthase adenylyltransferase;Molybdopterin-synthase sulfurtransferase	MOCS3	1	14	43	26.361	1.49385	1.53997	1.32446	1.08096	1.21643	1.12941	0.861722	0.790343	1.41455
Q12834	Cell division cycle protein 20 homolog	CDC20	1	9	26.3	24.321	1.62483	1.53601	1.69318	1.06324	1.16858	1.13998	0.826088	0.805459	1.0951
A0A0C4DFX4;Q6ZRS2-3;Q6ZRS2-2;Q6ZRS2;A0A0A0MS59;A0A087X0E3	Helicase SRCAP	SRCAP	6	9	3.2	15.268	1.41617	1.3988	1.57981	1.074	1.18551	1.14621	0.833741	0.827702	1.10398
Q9BT17;U3KQ69;E9PI62;E7EVK2;Q9BT17-2	Mitochondrial ribosome-associated GTPase 1;Mitochondrial GTPase 1	MTG1	5	11	36.8	33.933	1.09852	1.08794	1.26484	0.899885	0.950932	1.03058	0.83581	0.837792	1.18332
Q9Y6X4;D6RB01;D6RC41;D6R953	Soluble lamin-associated protein of 75 kDa	FAM169A	4	11	27.8	161.84	1.69375	1.66139	2.09658	0.884663	1.19008	0.942107	0.774406	0.818073	1.21586
X5CMH5;A0A0G2JLV0;A0A087WYD6;Q03519;A0A140T9S0;E7ENX8;Q03519-2	Antigen peptide transporter 2	TAP2	7	10	17.2	20.271	1.47973	1.39885	1.5899	0.885829	0.938337	0.986518	0.867483	0.875056	1.06806
Q12929;Q12929-2;F5H0R8;F5H3Q6;F5H1B5;F5H2B8;F5GYM8	Epidermal growth factor receptor kinase substrate 8	EPS8	7	13	20.4	118.17	1.47283	1.47634	1.54302	0.871452	1.27829	0.840657	0.969121	0.861387	1.34305
Q9H4L5-2;Q9H4L5;Q9H4L5-4;Q9H4L5-3;Q9H4L5-6;Q9H4L5-5;Q9H4L5-8;Q9H4L5-7;C9JZ19;C9J8P4;C9JEF2	Oxysterol-binding protein-related protein 3	OSBPL3	11	12	16.8	45.689	1.03533	1.02424	1.12188	1.04247	1.13006	1.14821	0.837503	0.829496	1.34852
K7EQZ3;K7EKZ2			2	7	49.7	6.7617	1.2647	1.23143	1.24579	0.973318	1.06703	1.57434	1.07675	0.857604	1.5757
Q8IWI9-3;Q8IWI9;Q8IWI9-4;H3BP52;H3BTF4;H3BU53;Q8IWI9-2;H3BTN2	MAX gene-associated protein	MGA	8	18	7.6	37.111	1.61694	1.54534	1.53552	0.904845	1.18017	0.970513	0.858344	0.798049	1.25369
Q14814-4;Q14814;Q14814-6;Q14814-3;Q14814-5;Q14814-2;Q05BX2;H0YM62;D6RG14;D6RB91;A0A1B0GTW4;D6RG21;D6RCM6;D6RJA7;A0A0D9SET2;D6R942;D6RC63;D8L7E9;D6RJG6;A0A0D9SFD0;A0A0R4J2G5;A0A1B0GV32;A0A0D9SGI5;Q06413-4;Q06413-3;Q06413-6;Q06413-2;Q06413;Q06413-5;Q02078-4;Q02078-6;Q02078-3;Q02078-5;Q02078-2;Q02078;H0YKY6	Myocyte-specific enhancer factor 2D	MEF2D	36	6	14.6	26.497	1.29728	1.26949	1.29078	0.90711	0.989722	0.987881	0.798002	0.830199	1.06087
Q9ULC3	Ras-related protein Rab-23	RAB23	1	9	40.5	33.226	1.17824	1.11383	1.14622	1.07659	1.2213	1.11464	0.830587	0.82724	1.1222
Q96SQ9;Q96SQ9-2;M0R152;M0R057;M0R2G8	Cytochrome P450 2S1	CYP2S1	5	8	18.5	36.5	1.20127	1.13561	1.20856	0.924013	1.04908	0.955769	0.866453	0.83883	1.27807
Q9BX40;Q5TBP9;Q5TBQ0;Q9BX40-3;Q9BX40-2;Q5TBQ1;A0A0C4DFV2	Protein LSM14 homolog B	LSM14B	7	12	37.9	49.863	1.45294	1.37352	1.47012	1.06795	1.2624	1.06509	0.853542	0.823584	1.08104
Q86YV9	Hermansky-Pudlak syndrome 6 protein	HPS6	1	10	15.6	33.182	1.69767	1.60488	1.63689	0.963527	1.00867	1.08552	0.831226	0.814754	1.25208
O15541	RING finger protein 113A	RNF113A	1	8	29.7	28.011	1.36994	1.29506	1.41771	0.971675	1.05102	1.09192	0.822801	0.865735	1.05025
Q6P2C8;Q6P2C8-2;Q6P2C8-4	Mediator of RNA polymerase II transcription subunit 27	MED27	3	6	27.3	16.055	1.16682	1.10304	1.31223	1.09049	1.14939	1.22269	0.836689	0.874098	1.13224
Q9GZN8;Q9GZN8-2;H7BYU9	UPF0687 protein C20orf27	C20orf27	3	7	50.6	74.544	1.26687	1.19603	1.30526	1.44635	1.47641	1.66878	0.842662	0.944464	1.19257
Q53EU6	Glycerol-3-phosphate acyltransferase 3	AGPAT9	1	11	21.4	33.9	1.08095	1.14544	1.15708	0.983878	1.0625	1.07455	0.843454	0.832746	1.12332
B4E1G1;Q9BUN8;Q9BUN8-2;E5RGY0	Derlin-1	DERL1	4	5	31.8	8.1221	1.12676	1.17203	1.11523	0.703531	0.828188	0.757	0.817775	0.828149	0.929784
Q6ULP2-5;Q6ULP2-2;Q6ULP2-4;Q6ULP2;Q6ULP2-3;B8ZZI9;A0A0U1RR74;A0A0A0MSN6	Aftiphilin	AFTPH	8	13	20.8	75.934	2.51544	2.37794	1.88789	0.825689	0.909577	0.883121	0.822652	0.81784	1.05434
P51798-2;P51798;H0Y2M6;I3L470;H3BNG8	H(+)/Cl(-) exchange transporter 7	CLCN7	5	10	14.7	155.84	1.70686	1.59942	1.57223	1.01957	1.13747	1.07557	0.790334	0.789365	1.1502
Q5TEU4;Q5TEU4-2;B3KR61	NADH dehydrogenase [ubiquinone] 1 alpha subcomplex assembly factor 5	NDUFAF5	3	6	18.6	16.206	1.48397	1.40285	1.36908	0.779783	0.926767	0.816821	0.774406	0.812606	1.06453
Q9UER7-4;Q9UER7-2;Q9UER7;Q9UER7-5;Q9UER7-3;Q5STR5;Q4VX54	Death domain-associated protein 6	DAXX	7	8	13.5	19.196	1.34116	1.28331	1.31281	0.877993	0.910394	0.998262	0.844466	0.826083	1.07715
O14524-2;O14524;G3V5K2	Transmembrane protein 194A	TMEM194A	3	4	9.2	4.9667	1.6558	1.5653	1.34699	0.889927	0.951051	0.982354	0.807586	0.852678	1.04547
Q9Y5T5-2;Q9Y5T5;Q9Y5T5-3;Q9Y5T5-5;Q9Y5T5-4;H9KVB6	Ubiquitin carboxyl-terminal hydrolase 16	USP16	6	10	14.7	41.562	1.4464	1.36734	1.30922	0.912878	0.980891	1.00215	0.791976	0.82599	1.02353
H7C5Q0;Q96IZ7-2;Q96IZ7;C9J713;C9J367	Serine/Arginine-related protein 53	RSRC1	5	6	28.8	23.927	1.24731	1.22911	1.39445	1.02497	1.07744	1.15012	0.774406	0.82948	1.11978
Q9Y6B6;Q9H029;D6RD69;D6R9R5;D6RDB2;X1WI22;D6RAA2	GTP-binding protein SAR1b	SAR1B;DKFZp434B2017	7	11	57.1	24.831	1.14048	1.07814	1.0037	1.02462	1.13559	1.08873	0.820694	0.825857	1.23102
Q92643;A6NEM5;B1AK81;Q92643-2;S4R3M5	GPI-anchor transamidase	PIGK	5	8	25.3	103.29	1.29771	1.27574	1.45889	1.16969	1.30859	1.23014	0.836777	0.826335	1.17121
B4DUA7;Q9NX70;M0R3F3;Q9NX70-2;M0R0U2;M0R0A0	Mediator of RNA polymerase II transcription subunit 29	IXL;MED29	6	5	23.1	8.5724	1.47259	1.40994	1.44886	0.920002	1.0513	0.94456	0.774406	0.824642	1.10079
Q9NXX6;Q9NXX6-2	Non-structural maintenance of chromosomes element 4 homolog A	NSMCE4A	2	9	27.5	27.052	1.13429	1.126	1.15619	1.19392	1.36592	1.22412	0.856598	0.818073	1.20001
G3V3G9;Q5TAQ9;V9GY54;H0YDY4;Q5TAQ9-2;A6NGE4;P0C7V8;V9GZ39;V9GYZ9;Q5TAQ8	DDB1- and CUL4-associated factor 8	DCAF8	10	9	12.8	18.14	1.45531	1.37576	1.66007	0.909482	1.06414	0.970705	0.830959	0.784727	1.31471
Q9UNX3	60S ribosomal protein L26-like 1	RPL26L1	1	10	42.8	1.6988	1.3075	1.26408	1.2674	1.04456	1.10833	1.16135	0.819258	0.834721	0.991865
Q5T280;R4GNG4	Putative methyltransferase C9orf114	C9orf114	2	10	30.6	22.246	1.47882	1.46827	1.49898	0.854046	1.05922	0.940278	0.799454	0.841716	1.08804
Q8N2Z9;Q8N2Z9-3;Q8N2Z9-2	Centromere protein S	APITD1	3	5	34.1	9.3118	1.25513	1.18652	1.2114	0.872853	1.0148	0.878043	0.91817	0.828583	1.19795
Q8N2F6-3;Q8N2F6;A0A0J9YWR7;A0A0J9YXE4;H7C2M7;H7BXQ8;C9J5N7;A0A0J9YY38;A0A0J9YXV5	Armadillo repeat-containing protein 10	ARMC10	9	8	39.8	20.296	1.2628	1.31194	1.3249	0.960052	1.06086	1.02342	0.855665	0.870344	1.04249
Q8WUB8-3;Q8WUB8-2;Q8WUB8;S5FZ81	PHD finger protein 10	PHF10	4	6	15.1	13.288	1.1306	1.0688	1.29916	0.907971	1.05693	0.945817	0.889186	0.835819	1.11438
H0Y714;Q96G21;E7ENR5;B8ZZ47;B9A008;F8WCN0	U3 small nucleolar ribonucleoprotein protein IMP4	IMP4	6	12	47.5	51.387	1.33255	1.3318	1.35675	0.952809	1.03291	1.03649	0.815292	0.812691	1.05151
Q13158	FAS-associated death domain protein	FADD	1	8	48.6	19.981	1.42083	1.34317	1.43338	1.02155	1.1345	1.08305	0.840334	0.877346	1.02677
Q96CU9;Q96CU9-3;Q96CU9-2;E9PP78	FAD-dependent oxidoreductase domain-containing protein 1	FOXRED1	4	10	24.5	34.458	0.891831	0.880981	1.25313	1.05488	1.14406	1.14699	0.796853	0.829872	1.15704
P17568	NADH dehydrogenase [ubiquinone] 1 beta subcomplex subunit 7	NDUFB7	1	5	27.7	12.558	1.11961	1.07661	1.14232	0.811963	0.976315	1.03011	0.864561	0.83508	1.49423
E7EWC2;F5H7S7;Q13576;D6R939;Q13576-3;Q13576-2;E9PDT6	Ras GTPase-activating-like protein IQGAP2	IQGAP2	7	11	9.4	11.129	1.04026	0.983398	1.22823	0.878693	0.943285	0.965534	0.814313	0.851271	1.08436
P11274-2;P11274;H0Y554;A9UF01	Breakpoint cluster region protein	BCR	4	16	13	37.368	1.4167	1.39647	1.38104	1.13925	1.21995	1.25502	0.913188	0.825885	1.32043
Q9H7D7-2;Q9H7D7;H0Y9R3;C9JCS7;H0Y917;Q9H7D7-3;Q9H7D7-4	WD repeat-containing protein 26	WDR26	7	15	29.1	50.262	1.57373	1.57563	1.48043	1.04684	1.17036	1.10176	0.80419	0.827414	1.01304
Q9Y6X9;Q9Y6X9-2;H7C1V1;H7C3M1	MORC family CW-type zinc finger protein 2	MORC2	4	16	19.6	43.512	1.27855	1.27427	1.42845	0.85767	0.935174	0.927366	0.856767	0.824967	1.05848
O75506	Heat shock factor-binding protein 1	HSBP1	1	4	56.6	23.52	0.950376	1.01167	0.952327	0.987284	1.16413	1.05797	0.841311	0.799193	1.28394
H7C285;O95858	Tetraspanin-15	TSPAN15	2	6	48.1	19.651	1.14013	1.14157	1.0907	0.820269	0.916904	0.884226	0.786405	0.785543	1.09959
Q96S82;H3BV23;H3BUV9;H3BSQ2;H3BSE0	Ubiquitin-like protein 7	UBL7	5	7	24.5	44.945	1.28422	1.33615	1.34713	1.18742	1.25863	1.32153	0.918001	0.882238	1.25673
Q92990;Q92990-2;M0QXG8;M0QX84	Glomulin	GLMN	4	14	26.9	50.27	1.34573	1.27217	1.28956	0.913495	1.03207	0.957368	0.793728	0.815452	1.09205
Q03111	Protein ENL	MLLT1	1	7	14.8	19.048	1.26764	1.19835	1.31936	1.01773	1.12856	1.08078	0.86022	0.869185	1.0359
Q9UET6;Q9UET6-2;B7Z4K4	Putative tRNA (cytidine(32)/guanosine(34)-2-O)-methyltransferase	FTSJ1	3	8	35.3	25.944	1.23041	1.25373	1.2633	0.77814	0.863308	0.825894	0.839916	0.804873	1.18248
Q9UQ13;Q9UQ13-2;X6RI37	Leucine-rich repeat protein SHOC-2	SHOC2	3	8	17.2	19.252	1.41891	1.34136	1.33038	0.91728	0.988434	1.00405	0.972983	0.780286	1.72086
Q9NVH2-3;Q9NVH2;Q9NVH2-4;Q9NVH2-2;A0A087WXK3;A0A087WYC2;A0A087X0F3	Integrator complex subunit 7	INTS7	7	10	14.9	34.332	1.42445	1.34659	1.30947	0.803287	0.840378	0.905561	0.861867	0.848717	1.0052
C9J2P0;P51965;P51965-3;H7C061;B7Z306;P51965-2	Ubiquitin-conjugating enzyme E2 E1	UBE2E1	6	6	53.7	119.45	1.41463	1.37828	1.40457	0.96672	0.98952	1.11256	0.849017	0.89993	0.991129
P98082-3;P98082;P98082-2;D6RIA5;D6RFF7;D6REB1	Disabled homolog 2	DAB2	6	9	15	50.774	1.31137	1.23969	1.27048	0.978463	1.08572	1.03834	0.818883	0.799492	1.18835
Q9BRJ7;K7EIN2;K7ENA3;W4VSQ8;Q9BRJ7-2	Protein syndesmos	NUDT16L1	5	9	40.8	20.376	1.33354	1.29771	1.33609	0.873163	0.96745	0.928084	0.814302	0.809767	1.09704
Q9UHD9	Ubiquilin-2	UBQLN2	1	14	30.6	47.671	2.04327	1.83731	2.05892	0.931303	1.15442	1.02654	0.889755	0.832673	1.26862
O15235	28S ribosomal protein S12, mitochondrial	MRPS12	1	7	44.9	23.949	1.14247	1.08928	1.11972	0.955237	1.21813	0.97648	0.938651	0.84265	1.25706
A0A140T912;P30508;A0A140T9J9;P30510;Q29963;A0A140T937;A0A140T930;Q29960-2;Q29960;A0A140T962;A0A140T9B3;A0A140T9M5;A2AEA2;Q07000;P10321;A0A140T9E1;A0A140T942;O19617;A0A140T921;A0A140T9H5;A0A140T9U8;A0A140TA05;A0A140T9L3;P30499;P30501;A0A140T9Z4;F8W9Z8;A0A140TA03;A0A140T9Z7;A0A0G2JKJ1;A0A140TA12	HLA class I histocompatibility antigen, Cw-12 alpha chain;HLA class I histocompatibility antigen, Cw-14 alpha chain;HLA class I histocompatibility antigen, Cw-6 alpha chain;HLA class I histocompatibility antigen, Cw-16 alpha chain;HLA class I histocompatibility antigen, Cw-15 alpha chain;HLA class I histocompatibility antigen, Cw-7 alpha chain	HLA-C	31	13	40.3	52.964	1.78975	1.82381	1.61275	0.702936	0.772772	0.771785	0.906503	0.855674	1.09872
Q9BQB6;I3L3B4;H0YD56;F8W9H0;E9PLN8;Q9BQB6-3;Q9BQB6-2	Vitamin K epoxide reductase complex subunit 1	VKORC1	7	4	19.6	15.468	1.20009	1.18738	1.17218	0.846769	0.908603	0.930885	0.811767	0.885975	0.951418
Q8TEQ8;Q8TEQ8-2	GPI ethanolamine phosphate transferase 3	PIGO	2	6	5.7	12.411	1.40845	1.33146	1.51489	1.45781	1.61614	1.63893	0.974918	0.968946	1.29488
Q8WUQ7;Q8WUQ7-2;K7ENY9;K7EIU6;K7EMQ0;K7EQE3	Cactin	CACTIN	6	10	17.4	19.27	1.28521	1.26908	1.30415	0.892046	0.951226	1.01259	0.865673	0.843321	1.10021
Q9Y2S0;A0A0R4J2F3;Q7Z776;A0A087X0U2;A0A1B0GUZ5	DNA-directed RNA polymerases I and III subunit RPAC2	POLR1D	5	7	56.4	18.781	1.50478	1.42253	1.46397	0.917818	1.00849	0.984343	0.850745	0.878735	1.08378
Q96QG7;Q96QG7-2;E9PR67	Myotubularin-related protein 9	MTMR9	3	12	22.6	22.63	1.18441	1.1297	1.31737	0.998465	1.11284	1.05584	0.835652	0.814914	1.18625
Q9UGR2-2;Q9UGR2	Zinc finger CCCH domain-containing protein 7B	ZC3H7B	2	13	14.4	32.09	1.29133	1.22074	1.44436	0.853892	0.937766	0.916285	0.849143	0.834529	1.09412
C9JYQ9;H0Y8C2;Q6P5R6	60S ribosomal protein L22-like 1	RPL22L1	3	5	52.1	33.835	1.13889	1.17469	1.27821	1.05126	1.20607	1.07435	0.811963	0.818243	1.06654
Q969T7;Q969T7-2;C9J758;E5RJR6;E5RH64;U3KQB1	7-methylguanosine phosphate-specific 5-nucleotidase	NT5C3B	6	7	22.7	16.976	1.30115	1.2415	1.25426	1.00148	1.12519	1.07334	0.807501	0.794136	1.17045
Q9NSI2-2;Q9NSI2;C9JJU7	Protein FAM207A	FAM207A	3	9	49.3	35.988	1.59941	1.5788	1.36738	0.952875	1.14208	0.978564	0.957462	0.829065	1.5663
Q9BXB4	Oxysterol-binding protein-related protein 11	OSBPL11	1	13	21	133.13	1.51574	1.51896	1.26262	0.856527	0.917096	0.943673	0.8453	0.844021	1.10952
O94919	Endonuclease domain-containing 1 protein	ENDOD1	1	8	19.2	68.724	1.61208	1.52397	1.63575	0.984957	1.4275	0.987553	0.868704	0.815124	1.20946
Q9NWV8;J3KQS6;M0R0I0;M0R3F4;M0R2A4;M0R2K3;M0R193;M0R2I2;Q9NWV8-3;M0QXG9;Q9NWV8-2;M0QYV1;M0R3H9;M0QZ44	BRISC and BRCA1-A complex member 1	BABAM1	14	11	47.1	112.63	1.62549	1.58015	1.66362	0.85608	1.07297	0.912511	0.831912	0.826832	1.16633
A0A182DWF2;A0A182DWF3;Q9NNW7-2;Q9NNW7;D3YTF8;A0A096LPK7;Q9NNW7-3;A0A096LPD9;E7EWK1;A0A0U1RQX0;Q9NNW7-4;A0A096LPH4;A0A096LPB7;A0A096LP96;A0A096LNY7	Thioredoxin reductase 2, mitochondrial	TXNRD2	15	11	26.5	34.294	1.22869	1.14651	1.16097	0.911913	0.930467	1.05257	0.842589	0.905242	1.00899
Q13535-2;Q13535;Q13535-3;H0Y8R8;H0Y8Y6;D6RIG7;H0Y9K2	Serine/threonine-protein kinase ATR	ATR	7	16	7.9	33.74	1.42631	1.40313	1.26095	1.01403	1.10377	1.09842	0.855947	0.815537	1.22294
Q8NHP6;R4GMN1;Q8NHP6-2;R4GNB6;R4GMW5	Motile sperm domain-containing protein 2	MOSPD2	5	9	18.5	32.559	1.67657	1.61963	1.52255	0.876126	0.984016	0.917389	0.852771	0.853105	1.07668
Q53S33	BolA-like protein 3	BOLA3	1	3	32.7	40.718	1.30683	1.2354	1.19189	0.920084	1.02299	0.979182	0.81203	0.860482	1.03916
Q9HCN4;Q9HCN4-3;Q9HCN4-2;Q9HCN4-4;Q9HCN4-5;F8WD09	GPN-loop GTPase 1	GPN1	6	6	23	84.727	1.73859	1.68619	1.70454	0.979274	1.03971	1.0881	0.837695	0.879056	1.11039
P78310-7;P78310;P78310-2;P78310-6;P78310-5;P78310-4;P78310-3	Coxsackievirus and adenovirus receptor	CXADR	7	6	20.7	12.53	1.92171	1.81667	1.46401	0.840588	0.984983	0.945782	0.819535	0.82713	1.13946
E5RGQ3;Q9H446-2;Q9H446;E5RGS5;E5RJE3	RWD domain-containing protein 1	RWDD1	5	5	61.1	11.679	1.64325	1.57433	1.78777	0.880347	0.974207	0.948736	0.841665	0.867294	0.987602
Q96HY6;Q96HY6-2;A0A0A0MRX2	DDRGK domain-containing protein 1	DDRGK1	3	10	36	56.655	1.97676	1.86871	2.03182	1.07252	1.22896	1.09763	0.829936	0.84571	1.13885
P53384-2;P53384;I3L531;I3L3A0;REV__H0YBE5;REV__Q8N7X0	Cytosolic Fe-S cluster assembly factor NUBP1	NUBP1	6	8	35	74.441	1.41459	1.33727	1.25485	0.921975	1.00456	0.997661	0.878256	0.856964	1.1235
Q6PJF5-2;Q6PJF5;K7EKI1;K7EQ53;K7EPV3;K7EKA3;K7EIY3;K7EQT5	Inactive rhomboid protein 2	RHBDF2	8	15	22.9	27.725	1.58942	1.59182	1.57391	0.964813	1.08789	1.00581	0.890773	0.851981	1.21086
Q96EV2;H0Y3K4;H7C0H2;H7BXM6;A0A0C4DFS3;H0Y3K3;A8MTF7;Q96EV2-2	RNA-binding protein 33	RBM33	8	15	17.7	92.739	1.37464	1.32404	1.37952	0.860194	0.942135	0.925708	0.851049	0.780286	1.21965
A0A0A0MT32;P38571-2;P38571;Q5T073	Lysosomal acid lipase/cholesteryl ester hydrolase	LIPA	4	3	9.9	5.242	0.708518	0.66979	0.664015	0.779627	0.832495	0.861308	0.79098	0.842401	1.17536
A0A075B746;P82921	28S ribosomal protein S21, mitochondrial	MRPS21	2	5	55.2	61.672	1.18615	1.12131	1.21951	1.04641	1.12665	1.14636	0.797797	0.867033	0.956534
Q9BVM2;Q5JQQ4;Q5JQQ2	Protein DPCD	DPCD	3	9	41.4	15.735	1.18938	1.12437	1.34525	1.02823	1.03905	1.19736	0.815348	0.780286	1.15303
Q8NHP8;Q8NHP8-2	Putative phospholipase B-like 2;Putative phospholipase B-like 2 32 kDa form;Putative phospholipase B-like 2 45 kDa form	PLBD2	2	10	21.7	37.296	1.08148	1.10362	1.21153	0.873465	0.95702	0.939624	0.827626	0.83748	1.07291
A0A087WYF7;Q6UXV4;A0A087WUX8	MICOS complex subunit MIC27	APOOL	3	4	17.2	12.378	1.25668	1.21983	1.09842	1.07217	1.15639	1.1725	0.774406	0.82423	1.11785
Q9BYC8	39S ribosomal protein L32, mitochondrial	MRPL32	1	5	28.2	21.204	1.38455	1.30887	1.35368	1.00406	1.11428	1.06534	0.853491	0.875727	1.06122
P49366;A0A087WZK0;P49366-2;P49366-3;Q5J8M5;M0R0V2;M0R1T4;M0R253;M0QX43;B4E3M2;M0R1T2;M0R264;M0R0J4;M0QYZ7	Deoxyhypusine synthase	DHPS	14	11	39.6	39.013	1.48131	1.43129	1.64086	1.1113	1.23726	1.17498	0.851738	0.895006	1.02159
Q5EBL8;Q5EBL8-2	PDZ domain-containing protein 11	PDZD11	2	6	69.3	63.216	1.35546	1.34818	1.43832	0.841841	1.01111	0.918165	0.916095	0.870657	1.10739
P33981-2;P33981;D6RFY1;D6RF82;D6RIC6	Dual specificity protein kinase TTK	TTK	5	13	18.5	31.566	1.52365	1.44037	1.40414	1.28815	1.44955	1.34594	0.827565	0.797948	1.2537
Q9H2C0	Gigaxonin	GAN	1	13	24	24.144	1.4315	1.35325	1.3194	1.24581	1.38292	1.32148	0.821219	0.866565	1.23578
Q01167;Q01167-2;E9PPI7;E9PM37;Q01167-3	Forkhead box protein K2	FOXK2	5	9	12.3	8.3609	1.64527	1.54116	1.60991	0.964068	1.08274	1.00952	0.816952	0.870379	0.9464
Q96MW5;H3BQV3;H3BMQ9;H3BSH5;J3QRV3;H3BUN2;A0A087X1T3	Conserved oligomeric Golgi complex subunit 8	COG8	7	9	23	31.767	1.30901	1.23746	1.39667	0.893971	1.06309	0.947659	0.884575	0.855635	1.34007
G3V5S9;G3V1S4;Q9Y324;G3V2M5;G3V5D2;G3V5L8;G3V3N8	rRNA-processing protein FCF1 homolog	FCF1	7	7	44.3	19.061	1.28292	1.2128	1.20695	1.00141	1.12047	1.06781	0.816125	0.811387	1.14236
Q9BTY2;Q7Z6V2;Q9BTY2-2	Plasma alpha-L-fucosidase	FUCA2	3	9	19.9	13.932	1.18771	1.12279	1.11781	0.839126	0.947518	0.899273	0.977464	0.81865	1.45259
Q9H3H3;Q9H3H3-2;Q9H3H3-3	UPF0696 protein C11orf68	C11orf68	3	8	35.5	28.933	1.31788	1.20256	1.26212	1.01983	1.14484	1.06845	0.851821	0.847342	1.16353
Q969S9-3;Q969S9;Q969S9-4;Q969S9-2;Q969S9-5;D6RAL1	Ribosome-releasing factor 2, mitochondrial	GFM2	6	12	18.5	34.487	1.31701	1.35194	1.15519	0.750365	0.878456	0.802768	0.833918	0.830169	1.14631
D3VVH9;A0A087X1A8;G3V3R7;F5H211;P54252-4;P54252-2;P54252;G3V328;A0A087WXY4;C9JQV6;P54252-3;S4R399;G3V3T6;G3V4U9;A0A0A0MS38;G3V4F5;G3V2G2;G3V4F4;G3V5H3;E9PJN5;G3V2G1;P54252-5;G3V3T0;G3V526;G3V3A6;D3VVP3;D6R9I5;G3V4B1;G3V390;G3V3S5	Ataxin-3	ATXN3	30	6	22.6	156.35	1.57994	1.53446	1.63923	0.842108	0.891675	0.938191	0.824497	0.8597	0.996895
Q96I51;Q96I51-3;Q96I51-2;A0A087WT38	Williams-Beuren syndrome chromosomal region 16 protein	WBSCR16	4	10	28.4	59.859	1.38359	1.43709	1.25684	0.989071	1.0671	1.08127	0.858201	0.818134	1.25048
Q9Y487;Q8TBM3;F5H5F3;F5H847;F5GX48	V-type proton ATPase 116 kDa subunit a isoform 2;V-type proton ATPase subunit a	ATP6V0A2	5	10	15.4	48.345	1.19801	1.13253	1.29102	1.03105	1.2878	1.09311	0.796728	0.822605	1.08352
Q14534;E7EVQ6;H0YBN7;E5RJH9	Squalene monooxygenase	SQLE	4	9	23.2	49.494	1.83365	1.91472	2.40659	1.58917	1.71218	1.73978	0.817214	0.824759	1.02262
Q86UY6;Q86UY6-3;F5H2C9;F5GY41;F5GXF6;Q86UY6-4	N-alpha-acetyltransferase 40	NAA40	6	4	20.3	9.9703	1.08388	1.0794	1.0409	0.854991	0.931976	0.924757	0.810449	0.799084	1.11825
Q9Y2Q9;H0YAT2;H7C5V3;E5RGC7;E5RFH3;E5RK86;E5RFT8	28S ribosomal protein S28, mitochondrial	MRPS28	7	9	55.1	10.127	1.27813	1.20826	1.37573	0.835035	0.886117	0.928298	0.812882	0.827887	0.942617
F8W8I6;P31483;P31483-3;E5RGV5;E5RG67	Nucleolysin TIA-1 isoform p40	TIA1	5	11	34	28.262	1.36776	1.293	1.45524	0.802822	0.853853	1.00303	0.857417	0.879757	1.00195
[truncated: 4,086 more rows]
