# Supplementary material for: Slight Deuterium Enrichment in Water Acts as an Antioxidant: Is Deuterium a Cell Growth Regulator?
Source: Mol Cell Proteomics. 2020 Aug 7;19(11):1790–804. doi: 10.1074/mcp.RA120.002231 (PMC7664117; doi:10.1074/mcp.RA120.002231)
Supplement: Supplementary table s2 [file 162279_1_supp_576174_qfjfdq.xlsx]

## Sheet: Sheet1
Table S2. Top 30 up- and down-regulated proteins in A549 cells grown in DEW and their abundance ratios in comparison with DDW.
VIPpred - VIP predictive values; DDW - 80 ppm D, DEW - 350 ppm D
Up-ragulated proteins (DEW vs DDW)
Var ID (Protein names)	Var ID (Gene names)	VIPpred	DDW-1	DDW-2	DDW-3	DEW-1	DEW-2	DEW-3
Basic leucine zipper and W2 domain-containing protein 2	BZW2	1.50392	0.878258	0.868691	0.863561	1.12619	1.12785	1.12585
Thyroid adenoma-associated protein	THADA	1.50211	0.959937	0.964074	0.957358	1.04569	1.05065	1.04163
Fibronectin;Anastellin;Ugl-Y1;Ugl-Y2;Ugl-Y3	FN1	1.50009	1.04061	0.99501	0.988694	2.60631	2.64067	2.82504
Protein-glutamine gamma-glutamyltransferase 2	TGM2	1.49928	0.859123	0.865544	0.841831	1.14537	1.19756	1.18312
Long-chain-fatty-acid--CoA ligase 3	ACSL3	1.49899	0.92227	0.953505	0.905336	1.18278	1.1929	1.1859
1.25-dihydroxyvitamin D(3) 24-hydroxylase. mitochondrial	CYP24A1	1.49835	0.942655	0.928497	0.91703	1.16942	1.15669	1.18658
40S ribosomal protein S27	RPS27	1.49744	0.891747	0.891732	0.88024	1.13953	1.11754	1.15081
Phosphatidylinositol transfer protein alpha isoform	PITPNA	1.49707	0.930115	0.92498	0.925918	0.985185	0.983888	0.991962
CDGSH iron-sulfur domain-containing protein 3. mitochondrial	CISD3	1.49624	0.758832	0.72715	0.697601	1.06092	1.06988	1.08587
Bifunctional glutamate/proline--tRNA ligase;Glutamate--tRNA ligase;Proline--tRNA ligase	EPRS	1.49557	0.87722	0.894299	0.936232	1.00732	0.97846	0.981299
Nucleolar RNA helicase 2	DDX21	1.49526	0.866978	0.861477	0.869757	0.991113	0.99043	1.0128
Choline transporter-like protein 1	SLC44A1	1.49483	1.00763	1.045	1.01396	1.23134	1.2245	1.20719
Mitochondrial ribonuclease P protein 1	TRMT10C	1.49428	0.923769	0.924432	0.929318	1.03422	1.02299	1.03326
Tubulin beta-3 chain	TUBB3	1.4935	0.993399	1.01593	0.995124	1.13156	1.12088	1.11744
Immunoglobulin superfamily member 8	IGSF8	1.49297	1.20341	1.15318	1.26796	2.17345	2.07674	2.03739
Syntaxin-binding protein 5	STXBP5	1.49227	0.975498	1.01221	0.991312	1.44364	1.42934	1.52806
Eukaryotic translation initiation factor 4 gamma 2	EIF4G2	1.49216	0.967704	0.968959	0.970319	1.03659	1.0236	1.03396
Heterogeneous nuclear ribonucleoprotein U	HNRNPU	1.49143	0.924122	0.923944	0.929827	1.01544	0.999492	1.00272
Pumilio domain-containing protein KIAA0020	KIAA0020	1.49117	0.919304	0.92783	0.938404	1.08305	1.11225	1.08385
Peroxisomal acyl-coenzyme A oxidase 1	ACOX1	1.49069	0.994048	1.01658	0.986209	1.15433	1.16365	1.15036
DNA primase small subunit;DNA primase	PRIM1	1.4904	0.909799	0.950718	0.956163	1.17165	1.18595	1.21612
Transforming protein RhoA	RHOA	1.48986	0.875357	0.912166	0.880375	1.05574	1.03957	1.04389
H/ACA ribonucleoprotein complex subunit 1	GAR1	1.48986	0.924583	0.934093	0.90363	1.04206	1.0447	1.03678
Fatty acid synthase;[Acyl-carrier-protein] S-acetyltransferase;[Acyl-carrier-protein] S-malonyltransferase;3-oxoacyl-[acyl-carrier-protein] synthase;3-oxoacyl-[acyl-carrier-protein] reductase;3-hydroxyacyl-[acyl-carrier-protein] dehydratase;Enoyl-[acyl-carrier-protein] reductase;Oleoyl-[acyl-carrier-protein] hydrolase	FASN	1.4889	0.987179	1.01189	1.0051	1.14628	1.1421	1.1626
39S ribosomal protein L24. mitochondrial	MRPL24	1.48705	0.889397	0.898568	0.869525	1.0339	1.01329	1.01381
Acetyl-CoA carboxylase 1;Biotin carboxylase	ACACA	1.48699	0.93725	0.980128	0.940555	1.18309	1.19663	1.15226
Threonine--tRNA ligase. cytoplasmic	TARS	1.48482	0.958694	0.964424	0.941561	1.0282	1.02921	1.02839
Asparagine synthetase [glutamine-hydrolyzing]	ASNS	1.48477	0.945946	0.966929	0.916441	1.12154	1.12999	1.12541
Tubulin gamma-1 chain;Tubulin gamma-2 chain	TUBG1;TUBG2	1.48476	0.969668	0.975698	0.966574	1.15237	1.12344	1.1597
Cytochrome c oxidase assembly factor 6 homolog	COA6	1.48439	0.747293	0.730148	0.790164	1.03133	1.09085	1.09133
Down-ragulated proteins (DEW vs DDW)
Var ID (Protein names)	Var ID (Gene names)	VIPpred	DDW-1	DDW-2	DDW-3	DEW-1	DEW-2	DEW-3
Zyxin	ZYX	1.50098	1.13633	1.11717	1.12037	0.987446	0.986106	0.98768
Nucleobindin-1	NUCB1	1.49973	1.10687	1.09389	1.10785	0.973981	0.983529	0.986398
Laminin subunit gamma-1	LAMC1	1.49915	1.25748	1.2507	1.27586	0.989781	1.02127	1.00808
Small ubiquitin-related modifier 3	SUMO3	1.49743	1.07298	1.06721	1.09243	0.824272	0.783868	0.775682
Calcium-binding and coiled-coil domain-containing protein 2	CALCOCO2	1.49681	1.44417	1.41432	1.42318	1.00713	1.06484	1.02459
Hyaluronan-binding protein 2;Hyaluronan-binding protein 2 50 kDa heavy chain;Hyaluronan-binding protein 2 50 kDa heavy chain alternate form;Hyaluronan-binding protein 2 27 kDa light chain;Hyaluronan-binding protein 2 27 kDa light chain alternate form	HABP2	1.49645	0.888647	0.839042	0.878056	0.11125	0.228674	0.123091
Thioredoxin domain-containing protein 5	TXNDC5	1.4962	1.08974	1.09307	1.09451	0.943799	0.957056	0.931355
Nuclear factor NF-kappa-B p100 subunit;Nuclear factor NF-kappa-B p52 subunit	NFKB2	1.49594	1.16474	1.17978	1.20021	0.908293	0.920517	0.936121
Calcineurin B homologous protein 3	TESC	1.49447	1.25193	1.28469	1.25422	0.917065	0.943678	0.946481
Parathymosin	PTMS	1.49375	1.77195	1.6533	1.76964	0.899057	0.962218	0.894685
Pyruvate dehydrogenase E1 component subunit alpha. somatic form. mitochondrial	PDHA1	1.49362	1.00173	0.997485	1.00391	0.885736	0.880531	0.892249
Transcription factor jun-B	JUNB	1.49361	1.06383	1.1004	1.08211	0.805425	0.791095	0.826887
Versican core protein	VCAN	1.49325	1.1007	1.07558	1.13453	0.782376	0.721715	0.773794
Suppressor of G2 allele of SKP1 homolog	SUGT1	1.49322	1.06826	1.05983	1.07165	0.926372	0.945976	0.951195
High mobility group protein HMG-I/HMG-Y	HMGA1	1.49251	1.35848	1.25103	1.37603	0.729232	0.787579	0.76274
Nuclear receptor coactivator 4	NCOA4	1.49139	1.77378	1.86949	1.93339	1.03304	1.10198	1.02167
Complement C1q tumor necrosis factor-related protein 3	C1QTNF3-AMACR;C1QTNF3	1.49136	1.5261	1.50975	1.64835	0.848477	0.709872	0.730697
RNA-binding protein 33	RBM33	1.49116	1.06377	1.04351	1.06754	0.928766	0.942682	0.926245
Rab GTPase-binding effector protein 1	RABEP1	1.49115	1.11342	1.1087	1.11207	1.0732	1.08045	1.07729
Nestin	NES	1.49048	1.14854	1.17638	1.20009	0.88708	0.895939	0.919069
SH2 domain-containing protein 4A	SH2D4A	1.49018	1.08929	1.0538	1.08099	0.949465	0.941174	0.944985
Proteasome subunit beta type-7	PSMB7	1.49001	0.98411	0.984366	0.989808	0.881997	0.903427	0.884769
LIM and cysteine-rich domains protein 1	LMCD1	1.48749	1.00298	1.00038	1.00551	0.865174	0.883803	0.846956
Wiskott-Aldrich syndrome protein family member 2	WASF2	1.48704	1.04284	1.0521	1.04528	0.957384	0.96329	0.948852
Tax1-binding protein 1	TAX1BP1	1.48569	1.35134	1.35606	1.3372	1.11857	1.15953	1.15589
Ribosome biogenesis protein BOP1	BOP1	1.48561	1.04751	1.05365	1.05078	0.974501	0.961548	0.974349
Zinc finger C2HC domain-containing protein 1A	ZC2HC1A	1.48345	0.99185	0.995922	1.01367	0.908643	0.914196	0.895535
Transcription initiation factor TFIID subunit 6	TAF6	1.48312	1.24888	1.25006	1.29232	0.898206	0.881379	0.886815
Nuclear migration protein nudC	NUDC	1.48248	1.16347	1.18197	1.21711	0.991231	1.00756	0.961485
RNA-binding protein 12B	RBM12B	1.48185	1.10639	1.09287	1.10448	0.898522	0.95274	0.923737
