# Supplementary material for: Slight Deuterium Enrichment in Water Acts as an Antioxidant: Is Deuterium a Cell Growth Regulator?
Source: Mol Cell Proteomics. 2020 Aug 7;19(11):1790–804. doi: 10.1074/mcp.RA120.002231 (PMC7664117; doi:10.1074/mcp.RA120.002231)
Supplement: Supplementary table s4 [file 162279_1_supp_576175_qgjfn6.xlsx]

## Sheet: Sheet1
Table S4. Common proteins identified in redox proteomics analysis in A549 cells grown in DEW, NW and DDW.
						Reporter ions intensity																					Oxidation %
Protein IDs	Protein names	Gene names	N of proteins	N of unique peptides	Score	DEW-1-1	DEW-1-2	DEW-1-3	DEW-2-1	DEW-2-2	DEW-2-3	NW-1-1	NW-1-2	NW-1-3	NW-2-1	NW-2-2	NW-2-3	DDW-1-1	DDW-1-2	DDW-1-3	DDW-2-1	DDW-2-2	DDW-2-3	Sequence coverage DEW [%]	Sequence coverage NW [%]	Sequence coverage DDW [%]	DEW-1	DEW-2	DEW-3	NW-1	NW-2	NW-3	DDW-1	DDW-2	DDW-3
A0A087WT44;P30519-2;P30519;I3L4P8;A0A1B0GXH0;I3L463;I3L159;I3L1F5;I3L276;I3L1Y2	Heme oxygenase 2	HMOX2	10	4	27.347	332.62	397.46	161.68	107.97	69.954	19.873	2114.2	1835.4	1959.1	434.36	511.49	393.32	2608.4	1187.4	2673.2	716.69	152.77	541.02	5.7	10.5	5.7	24.5058	14.9662	10.9461	17.0433	21.7944	16.7198	21.554	11.3993	16.8321
A0A087WVQ6;Q00610-2;Q00610;J3KS13;K7EJJ5;J3KRF5;J3KSQ2;J3QL20;F5H5N6;A0A087WV74;A0A087WXH4	Clathrin heavy chain;Clathrin heavy chain 1	CLTC	11	51	323.31	6398.6	6043.5	3281	586.34	600.92	383.87	17721	17472	16346	1432.5	1662	1850.8	23826	13635	22613	3553	1386.8	4041.9	29.8	12.2	14.2	8.39435	9.04398	10.4743	7.47905	8.68611	10.171	12.9771	9.23192	15.1638
A0A087WYT3;Q15185-3;Q15185-4;Q15185;B4DDC6;Q15185-2	Prostaglandin E synthase 3	PTGES3	6	6	51.876	3706.9	3708.2	2321.1	454.44	367.43	223.13	6487	7138	6288.9	335.19	426.57	260.6	9180	3379.7	9383.6	848.72	349.89	915.91	32.9	30.5	22.6	10.9205	9.01529	8.77004	4.91323	5.63905	3.97893	8.46289	9.38146	8.89275
A0A087X106;CON__Q14533;Q14533;CON__O43790;O43790;CON__Q6NT21;CON__P78385;P78385;A6NCN2;F5GYI5;CON__Q61726;CON__P78386;P78386;CON__Q9NSB4;Q9NSB4	Keratin, type II cuticular Hb1;Keratin, type II cuticular Hb6;Keratin, type II cuticular Hb3;Putative keratin-87 protein	KRT81;KRT86;KRT83;KRT87P	15	13	108.01	5821.4	5276.6	3535.4	999.4	812.78	565.22	4597.6	3788.6	3977.3	1876.2	1329.3	1503.7	7867.5	1661.8	8686.6	2495	604.03	2821.8	26.2	8.7	8.7	14.6522	13.3475	13.7838	28.9814	25.9735	27.4348	24.0772	26.6582	24.5195
A0A087X1B2;B9A018;Q53GS9;Q53GS9-2;Q53GS9-3;C9JIU2;F8WC91	U4/U6.U5 tri-snRNP-associated protein 2	USP39	7	6	43.885	330.18	294.7	202.33	33.717	32.933	15.297	1196.1	1094	1057.5	101.21	68.832	62.426	1557.1	716.94	1551.4	181.58	37.316	181.03	9.2	4.1	4.1	9.26553	10.0518	7.029	7.80153	5.91934	5.57412	10.4436	4.94739	10.4495
A0A087X2I1;P62333;H0YJC0;H0YJS8;H0YJX2;H0YJE9;H0YJT1	26S protease regulatory subunit 10B	PSMC6	7	11	94.418	578.75	527.36	282.15	32.529	66.003	36.153	1765.1	1697.2	1681.6	123.03	242.52	173.03	2365.4	608.63	2762.8	275.84	62.973	375.52	26.8	13.4	13.4	5.32147	11.1235	11.358	6.51597	12.5028	9.32962	10.4436	9.37652	11.9656
A0A0A0MR02;P45880;P45880-2;P45880-1;Q5JSD2;Q5JSD1;A2A3S1	Voltage-dependent anion-selective channel protein 2	VDAC2	7	12	122.93	1004.6	940.79	393.5	62.488	87.291	76.366	8363.2	7919	7717.8	218.53	255.03	312.55	9061.2	4470.6	9168.6	671.4	102.91	698.82	53.2	25.9	25.9	5.85594	8.49067	16.2527	2.54646	3.12	3.89211	6.89846	2.25013	7.08209
A0A0A0MRA5;B7Z4B8;Q9BUJ2-4;Q9BUJ2-2;Q9BUJ2;M0R3F1;M0QYZ0;Q9BUJ2-3;M0QYI8;M0R203;M0QZV6;M0R0K8;M0QYM5	Heterogeneous nuclear ribonucleoprotein U-like protein 1	HNRNPUL1	13	17	132.01	1082.6	1074.5	433.74	9.9944	76.144	37.857	3956.4	4102.9	3773.3	336.46	303.28	420.42	2537.9	694.11	2957.9	138.12	34.295	223.47	18.9	15	11.4	0.91474	6.61751	8.0274	7.83767	6.88306	10.025	5.1614	4.70823	7.02433
A0A0A0MSS8;P42330;S4R3Z2;S4R3D5	Aldo-keto reductase family 1 member C3	AKR1C3	4	20	193.05	1284.6	1177.7	586.7	139.95	163.92	64.325	5037.4	4801.7	4779.5	221.73	210.3	360.81	10211	2435	14490	826.98	166.96	1095.4	55.7	18.9	18.9	9.82415	12.2181	9.88057	4.2161	4.19593	7.01923	7.49213	6.4167	7.02837
A0A0A0MSW4;P48739;P48739-2;P48739-3;B3KYB7;B3KYB6	Phosphatidylinositol transfer protein beta isoform	PITPNB	6	7	51.531	450.44	328.5	275.65	18.796	35.937	25.656	1677.1	1562	1634.2	250.07	289.41	184.57	2207.8	811.52	2233.4	563.38	321.79	862.72	16.6	17.3	17.3	4.00566	9.86096	8.51493	12.976	15.6319	10.1481	20.33	28.3938	27.8646
A0A0B4J269;Q13509;Q13509-2;G3V2A3;CON__ENSEMBL:ENSBTAP00000025008;Q9H4B7;G3V5W4;G3V2R8;G3V3R4;G3V2N6	Tubulin beta-3 chain	TUBB3	10	18	63.713	619.33	584.48	365.23	19.89	66.561	55.516	1946.2	1661	1791.2	459.8	346.91	341.05	1854.7	709.73	1704.7	42.743	49.299	37.345	25.5	6.3	8	3.1116	10.2238	13.1947	19.1106	17.2772	15.9948	2.25266	6.49501	2.14374
A0A0C4DFR6;P55735-2;P55735;P55735-3;A8MXL6;E7ERC8	Protein SEC13 homolog	SEC13	6	6	70.712	1123.6	1121.7	664.48	132.58	41.743	50.434	2334.3	2351.6	2381	209.21	250.49	189.48	2257	981.81	2538.5	387.24	212.68	469.92	33.2	29.8	18.2	10.5542	3.58789	7.05455	8.22525	9.62649	7.37139	14.6447	17.8051	15.6202
A0A0D9SFB3;A0A0D9SG12;A0A0D9SF53;O00571-2;O00571;O15523-3;A0A0J9YVQ7;C9J081;A0A0J9YYH6;C9J8G5;A0A087WX09;A0A087WVZ1;B4DLA0;D6RCM4;Q9NQI0-3;Q9NQI0-2;Q9NQI0-4;Q9NQI0;H0Y960	ATP-dependent RNA helicase DDX3X	DDX3X	19	21	155.44	1785.4	1634.7	907.84	296.65	216.32	148.94	4227.7	3966.3	3783	280.65	344.69	216.98	5721.9	2606.8	6252.9	780.52	308.51	702.57	31.4	9.4	9.4	14.248	11.6865	14.0938	6.22512	7.99561	5.42453	12.0035	10.5824	10.101
A0A0G2JQ95;A0A096LP11;Q8ND56-3;Q8ND56-2;Q8ND56;A0A140TA76;A0A140TA66;K7EMZ9	Protein LSM14 homolog A	LSM14A	8	3	21.783	645.33	655.79	385.59	133.63	94.992	60.671	1056.2	993.38	1095	68.246	92.807	63.389	1220.9	390.6	1342.3	71.413	40.999	113.79	33.3	8.3	8.3	17.1549	12.6524	13.5954	6.0693	8.54429	5.47217	5.52598	9.49933	7.81476
A0A0R4J2E8;A8MXP9;P43243;D6REM6;D6R991;H0Y8T4;B3KM87;P43243-2;Q68E03;D6RAM9;D6RAY2;D6RBI2;D6RE02;D6RIA2;D6RB45;A0A1B0GX04;D6R9F3;D6RBS2;D6RCM3;D6REK4;D6R8Z5;D6RBK5	Matrin-3	MATR3	22	17	125.96	240.54	191.08	143.62	50.878	36.188	42.337	1685.5	1511.3	1582.6	41.598	26.988	153.26	2400.7	511.65	2645.7	225.36	60.2	205.31	18.1	5	5.3	17.4588	15.9231	22.7671	2.40855	1.75442	8.82905	8.58168	10.5272	7.20131
A0A0U1RQQ4;Q9UNN8;A0A0U1RRC4	Endothelial protein C receptor	PROCR	3	4	28.49	97.23	106.21	58.26	74.562	112.73	60.536	441.44	442.72	425.37	197.92	164.89	178.71	518.95	249.57	549.62	299.01	110.12	304.04	18.3	6.1	6.1	43.4025	51.489	50.9579	30.956	27.1375	29.5838	36.5556	30.6153	35.6161
A0A0U1RRM4;P26599;P26599-2;P26599-3;A6NLN1;K7EK45;K7EKJ7;A0A0D9SF20;A0A087WU68;K7ES59;K7EKX4;A0A087WUW5;K7ELW5;X6R242	Polypyrimidine tract-binding protein 1	PTBP1	14	9	77.713	1005.7	1015.6	371.86	104.44	51.333	24.106	5341.2	4850.4	4711.9	450.36	446.93	387.59	6026.1	3611.9	5356	366.39	73.293	507.86	16.8	8.2	8.2	9.40782	4.81127	6.0879	7.77614	8.43689	7.60056	5.73157	1.98885	8.66085
A0A1C7CYX9;Q16555-2;Q16555;E5RFU4	Dihydropyrimidinase-related protein 2	DPYSL2	4	23	201.88	1221.1	1069.5	605.9	41.799	67.417	22.994	4008	3787.9	3617.4	250.46	392.48	188.67	5357.5	1883.6	5621.8	397.37	304.19	603.82	40.3	12.1	9.9	3.30977	5.92981	3.65626	5.88147	9.38862	4.95708	6.90493	13.904	9.69895
A2A2V1;P04156-2;P04156;X6RKS3	Major prion protein	PRNP	4	2	17.106	344.15	261.82	223.15	532.32	365.83	248.77	360.83	358.39	331.62	1244.2	1337	1258.8	156.85	105.64	227.51	748.54	392.74	763.78	9.6	4.8	4.8	60.7345	58.2857	52.7144	77.5188	78.8609	79.1489	82.676	78.8033	77.0491
B0QYK0;Q01844-6;Q01844-3;Q01844;Q01844-5;A0A0D9SFL3;C9JGE3;Q01844-2;Q01844-4	RNA-binding protein EWS	EWSR1	9	5	41.861	454.83	573.37	442.55	104.93	41.899	20.055	1952	2257.7	2120.7	155.78	218.71	199.79	3054.1	658.75	3803.8	116.31	15.883	238.06	12.6	3.1	3.1	18.7455	6.80987	4.33523	7.39071	8.83174	8.60982	3.66861	2.35432	5.88986
B1AHB1;P33992;B1AHB2;B1AHA9	DNA helicase;DNA replication licensing factor MCM5	MCM5	4	19	137.41	984.49	927.73	462.81	112.7	85.181	97.199	2961.6	2900.3	2672	143.82	330.95	345.23	4382.8	2244.5	4566.5	776.79	172.28	503.89	24.9	9.1	9.1	10.2717	8.40952	17.3567	4.63126	10.2422	11.442	15.0553	7.12849	9.93789
B4DXZ6;P51114-2;P51114;E9PFF5;E7EU85;P51114-3;C9JAJ4;H7C4S4;C9J5B4;C9IZ22;C9JZE0;C9JY20	Fragile X mental retardation syndrome-related protein 1	FXR1	12	10	78.643	536.2	453.57	337.09	27.405	52.764	55.002	1122.1	1114.5	1055.2	114.4	145.52	180.39	757.9	404.9	904.42	71.467	47.607	118.09	24	3.8	2.1	4.86245	10.4208	14.0278	9.25192	11.549	14.5995	8.61705	10.5207	11.549
B5MBZ0;Q9HC35;Q9HC35-2	Echinoderm microtubule-associated protein-like 4	EML4	3	13	86.548	450.81	580.45	294.56	90.066	13.851	19.42	2525.2	3032.5	2353.5	424.87	409.74	516.88	7517.6	3469.5	7426.5	1789.7	537.5	1408.2	4.9	5	7.4	16.6519	2.33064	6.18511	14.402	11.9033	18.0074	19.229	13.414	15.9394
B7Z6D5;Q96GQ7;A0A087X059;A0A087WYH5	Probable ATP-dependent RNA helicase DDX27	DDX27	4	10	68.52	133.87	195.67	90.242	64.854	45.165	32.799	602.8	587.17	491.95	69.736	61.596	23.218	1418.8	769.62	1449.1	135.02	55.74	164.05	11	1.6	1.6	32.6352	18.7535	26.657	10.3691	9.49433	4.50688	8.68955	6.75342	10.1695
C9J6P4;Q7Z2W4;Q7Z2W4-2;Q7Z2W4-3;Q7Z2W4-4;H7C5K1;Q7Z2W4-5	Zinc finger CCCH-type antiviral protein 1	ZC3HAV1	7	15	112.01	807.24	929.07	476.27	55.087	68.877	35.461	2003.5	1971.9	1920.5	314.96	215.89	199.91	6525.9	3366.3	7270.4	1064.6	205.38	1219.5	8.6	6.5	5.3	6.38818	6.90187	6.92962	13.5849	9.86795	9.42789	14.0254	5.75024	14.3641
C9JNV2;P41223;C9JCD9;P41223-2	Protein BUD31 homolog	BUD31	4	3	22.979	909.8	961.07	535.83	92.515	19.98	31.421	4527.2	4484.2	4065.9	311.5	480.16	324.4	4354.7	2215.2	5213.6	455.47	94.508	552.18	17.4	18.3	18.3	9.23013	2.03659	5.53917	6.43768	9.67214	7.38902	9.4689	4.09177	9.57685
C9JXB8;C9JNW5;P83731	60S ribosomal protein L24	RPL24	3	5	39.073	1280.7	1205.8	580.7	163.47	117.59	101.98	3178.1	3072.8	2884.5	1080.6	1077.3	1258.4	5829	3504.3	6191.5	916.04	260.09	1240.2	39.7	14.9	14.9	11.3193	8.88551	14.9382	25.3739	25.9584	30.3749	13.5809	6.90922	16.688
D6RAW0;D6RFM0;D6RAH7;H9KV45;A0A0A0MQU3;A0A087WY85;P62837-2;P62837;P61077;P61077-2;P61077-3;D6RA11;A0A087WW00;C9J9H9;Q9Y2X8;P51668	Ubiquitin-conjugating enzyme E2 D2;Ubiquitin-conjugating enzyme E2 D3;Ubiquitin-conjugating enzyme E2 D4;Ubiquitin-conjugating enzyme E2 D1	UBE2D3;UBE2D2;UBE2D1;UBE2D4	16	2	15.553	626.3	553.05	245.26	340.02	160.56	68.021	687.93	433.13	607.35	121.41	81.855	114.5	1493	431.86	1528.2	305.71	51.807	347.08	40.3	25	25	35.1871	22.4997	21.7125	15.0011	15.8946	15.862	16.9961	10.7113	18.5082
D6RG13;P61247;D6RAT0;D6RB09;H0Y9Y4;D6R9B6;H0Y8L7;E9PFI5;D6RAS7;D6RED7;D6RGE0;D6RI02	40S ribosomal protein S3a	RPS3A	12	8	56.338	1940.1	1808.4	1055.3	32.454	83.08	21.763	5134.8	4629.1	4825.1	605.29	495.9	484.66	4900.6	2255	5027.1	341.4	209.32	480.78	32.7	15.7	15.7	1.64528	4.39233	2.02059	10.545	9.6761	9.12772	6.51278	8.49403	8.72895
E5RI99;P62888;A0A0B4J213;E5RJH3;A0A0C4DH44	60S ribosomal protein L30	RPL30	5	5	46.925	909.43	1032.8	482.5	12.539	27.503	21.659	1867.8	1605.6	1662.7	35.862	85.457	75.172	2466.5	766.51	2831.9	205.67	40.429	205.26	57.9	41.2	41.2	1.36002	2.59388	4.29607	1.88384	5.05347	4.32552	7.69674	5.01017	6.75829
E7EPT4;P19404	NADH dehydrogenase [ubiquinone] flavoprotein 2, mitochondrial	NDUFV2	2	3	21.463	158.48	131.36	144.63	69.827	76.223	59.985	258.95	218.37	230.31	780.81	673.07	671.95	838.3	96.569	922.75	635.87	50.208	805.36	11.1	6.7	5.6	30.5847	36.7193	29.316	75.0952	75.5037	74.4741	43.1341	34.207	46.6035
E9PDE4;E9PCH5;E7EVY3;B7Z574;A0A0C4DGB5;P20810-3;P20810-4;P20810-8;P20810-2;P20810;P20810-9;P20810-5;P20810-10;P20810-7;P20810-6;E7EQ12;H0Y7F0;H0Y9H6;E7ES10;A0A0A0MR45;E7EQA0;H0YD33;D6RAA8;D6RC54;F8W7E0;A0A0C4DGD1;H0YA91	Calpastatin	CAST	27	8	82.324	520.8	521.43	236.33	93.875	406.42	267.08	2770.9	2661.9	2381.6	373.3	672.52	512.72	1598.2	752.97	1895.3	490.92	117.33	561.69	12.4	11.6	8.6	15.2723	43.8023	53.0542	11.8727	20.169	17.7147	23.4989	13.4816	22.8609
E9PDF6;O43795-2;O43795;E7EQD9;A0A0U1RRI3;C9JUP5;C9JYW1;H7C2Y7;C9K0I9	Unconventional myosin-Ib	MYO1B	9	16	116.82	965.65	715.46	326.32	100.99	91.137	66.75	3006.6	2879	2601.6	240.83	302.89	275.25	3447.8	1678.4	3346	609.51	246.43	677.16	9.9	6.4	6.4	9.46805	11.299	16.9817	7.41602	9.51919	9.56776	15.0225	12.8027	16.8315
E9PJK1;E9PRJ8;H0YDL9;H0YDJ9;E9PIF1;A6NMH8;P60033	Tetraspanin;CD81 antigen	CD81	7	2	19.885	261.78	319.32	109.48	378.68	248.26	233.63	279.96	144.43	251.42	577.45	434.2	582.93	663.04	90.172	579.25	1333	578.2	1301.2	23.6	23.6	23.6	59.1263	43.7401	68.0919	67.3482	75.0393	69.8664	66.7822	86.5087	69.1962
F1T0B3;A0A087X2G1;Q92499;Q92499-3;Q92499-2	ATP-dependent RNA helicase DDX1	DDX1	5	18	134.12	1577.4	1723.7	897.48	213.63	171.16	109.66	8545.9	7825.9	7852.1	811.39	760.73	849.15	8132.1	4355	8514.2	423.79	159.5	725.98	22.2	14	14	11.9278	9.03286	10.8883	8.67121	8.85947	9.75894	4.9532	3.53306	7.85677
F5GY55;Q16531;F5H2L3;F5GWI0;F5GZY8;Q16531-2;F5GYG8;F5H198	DNA damage-binding protein 1	DDB1	8	21	159.36	1251	1326.6	745.92	147.3	123.85	76.877	2373.4	1905.9	1920.2	225.56	110.18	164.78	4592.4	2307	4824.1	190.14	74.502	281.06	14.7	4.1	4.9	10.5342	8.53873	9.34337	8.67886	5.46506	7.90319	3.97571	3.12836	5.50541
F5GZS6;J3KPF3;P08195-2;P08195-3;P08195;P08195-4;H0YFS2;F5H0E2;F5H867;F5GZI0;H0YFX4;F5GZR9	4F2 cell-surface antigen heavy chain	SLC3A2	12	21	184.47	464.65	416.52	301.2	55.492	140.32	106.55	3335.6	2774.7	2838.2	346.98	476.77	376.45	4649.2	2284.6	4670.4	631.26	245.27	681.41	32.7	7.2	7.2	10.6686	25.1993	26.1312	9.4222	14.6632	11.7105	11.9546	9.69496	12.7323
F5H5D3;Q9BQE3;F8VQQ4;F8VVB9;F8VRZ4;F8VS66;F8VX09;F8VWV9;C9K0S6;F8VRK0;Q9H853;F8VXZ7;F8W0F6	Tubulin alpha-1C chain	TUBA1C	13	22	38.921	992.58	1142.9	417.06	22.692	30.857	15.827	7811.3	7535.4	7776.1	66.382	20.505	19.439	6021.1	2481.2	6169.3	644.03	117.74	644.96	38.3	25	27.9	2.23507	2.62891	3.65615	0.842659	0.271377	0.249361	9.66268	4.53031	9.46486
F5H6E2;O00159-2;O00159-3;O00159;I3L204;I3L4D4;I3L501;I3L3Y6;I3L168;I3L3F5	Unconventional myosin-Ic	MYO1C	10	20	150.33	1563.4	1958.7	907.31	251.32	346.64	234.1	3714.4	3680.4	3827.7	404.19	541.21	494.45	4223.5	2240.7	3952.3	531.02	191.09	589.68	15.9	7.5	6.6	13.849	15.0364	20.5097	9.8138	12.82	11.4399	11.1687	7.858	12.9829
F6TLX2;Q9HC38-2;Q9HC38;I3L3Q4;Q9HC38-3;I3L1I0;I3L1F4	Glyoxalase domain-containing protein 4	GLOD4	7	10	73.975	593.47	715.93	361.92	50.333	32.562	25.792	2003	1754.2	1922.3	135.16	134.8	95.524	2940.6	1445	3108.4	617.69	67.938	553.08	14.7	6.2	8	7.81807	4.35035	6.65236	6.32132	7.13605	4.73401	17.3592	4.49047	15.1054
F8VU65;F8VWS0;P05388-2;P05388;G3V210;F8VQY6;F8VPE8;F8VRK7;F8VW21;F8VZS0;Q8NHW5;F8VS58;F8VWV4;F8W1K8	60S acidic ribosomal protein P0;60S acidic ribosomal protein P0-like	RPLP0;RPLP0P6	14	9	68.953	709.49	641.1	289.7	945.39	554.89	547.34	1935.9	2181.3	1803.2	129.18	221.34	185.26	1909	1182.4	1778.2	164.19	109.47	238.02	42.5	29.1	18.6	57.1274	46.3959	65.3899	6.25545	9.21237	9.31676	7.91968	8.47376	11.8053
F8VXC8;Q8TAQ2-2;Q8TAQ2-3;Q8TAQ2;Q92922	SWI/SNF complex subunit SMARCC2;SWI/SNF complex subunit SMARCC1	SMARCC2;SMARCC1	5	6	39.074	234.71	297.46	111.55	100.16	58.584	41.045	1144.5	1043.6	1015.8	114.29	109.47	94.652	2507.2	1097.9	2392.7	436.28	156.46	409.49	2	1.9	2.7	29.9101	16.4541	26.898	9.07935	9.49379	8.52374	14.8219	12.4733	14.6132
F8W1R7;G3V1V0;P60660-2;P60660;J3KND3;G8JLA2;B7Z6Z4;G3V1Y7;F8VPF3;H0YI43;F8VZU9;F8W1I5;F8W180;P14649;F8VXL3	Myosin light polypeptide 6	MYL6	15	6	60.25	1511.6	1377.5	623.08	81.409	67.722	43.845	2686.7	2789.9	2711.6	408.55	395.13	487.24	3747.8	765.81	3172.9	815.52	106.84	1052.3	45.5	15.9	15.9	5.11039	4.68592	6.5742	13.1993	12.4058	15.2318	17.8712	12.2432	24.9053
F8W6I7;P09651-3;P09651-2;P09651;F8VZ49;Q32P51;F8VTQ5;H0YH80;F8W646;F8VYN5	Heterogeneous nuclear ribonucleoprotein A1;Heterogeneous nuclear ribonucleoprotein A1, N-terminally processed;Heterogeneous nuclear ribonucleoprotein A1-like 2	HNRNPA1;HNRNPA1L2	10	9	73.029	840.22	933.24	342.1	38.381	39.463	17.572	3836.8	3695.6	3483.1	80.212	144.18	31.724	6542.4	1523	6691.5	732.49	170.36	749.31	30	15.3	15.3	4.36842	4.05705	4.88556	2.04779	3.7549	0.902577	10.0687	10.0605	10.0703
F8W809;A0A087WSW9;A0A182DWI3;A0A087WSY9;Q16881-5;Q16881-2;Q16881-4;Q16881-3;Q16881-6;Q16881;E2QRB9;E9PIR7;Q16881-7;E9PKD3;A0A0B4J225;E9PIZ5;E9PLT3;E9PKI4;E9PRI8;E9PQI3;A0A096LPD9;E7EWK1;A0A096LPK7;A0A182DWF2;D3YTF8;A0A182DWF3;Q9NNW7-2;Q9NNW7	Thioredoxin reductase 1, cytoplasmic	TXNRD1	28	15	128.2	2462.8	2657.4	1283.7	106	63.84	89.279	3143.1	2838	2948.8	126.54	224.09	216.83	4719.3	2676.4	4745.9	318.04	59.111	432.08	35.7	11.6	16.3	4.12644	2.34599	6.50258	3.87015	7.3182	6.84951	6.31365	2.16088	8.34457
G3V203;J3QQ67;Q07020;H0YHA7;Q07020-2;F8VUA6;F8VYV2;A0A075B7A0;F8VXR6	60S ribosomal protein L18	RPL18	9	6	61.56	1340.4	1180.7	800.87	102.36	73.548	32.157	2627.9	2547.4	2381.3	117.2	172.49	151.76	3143.7	2181	3189.4	135.23	98.138	241.3	39.6	6.7	21.3	7.09474	5.86391	3.86026	4.26943	6.3418	5.99117	4.12421	4.30593	7.03355
G3V295;G3V5Z7;P60900;P60900-2;G3V3I1;G3V3U4;P60900-3;G3V4S5;G3V2S7	Proteasome subunit alpha type;Proteasome subunit alpha type-6	PSMA6	9	8	63.779	1083.3	1001.3	465.17	137.8	47.965	64.023	3056.1	2923	2650.4	147.27	166.75	183.36	7504.4	2538.7	7619.2	826.35	92.71	982.78	31	18.7	24.1	11.2849	4.5713	12.0982	4.59735	5.39688	6.47056	9.91927	3.52321	11.425
G3V2V8;J3KMY5;G3V3E8;E7EMS2;G3V3D1;P61916-2;P61916;H0YIZ1	Epididymal secretory protein E1	NPC2	8	4	28.335	14.684	42.828	37.213	246.29	229.51	170.84	1988	1894.9	1990.5	1369	1139.9	1365.2	1403.3	546.58	1644.4	1466.5	459.29	1405.6	15.6	47.5	47.5	94.3734	84.274	82.1137	40.7805	37.561	40.683	51.1011	45.661	46.0852
G5E9Q6;P35080-2;C9J0J7;C9JQ45;C9J2N0;C9J5V8;F2Z3G0	Profilin;Profilin-2	PFN2	7	7	55.144	1552.7	1144.8	836.12	122.48	346.19	90.4	1898.4	1726.7	1595.7	211.3	211.62	99.263	2239.9	704.09	2548.8	212.88	42.367	212.63	31.9	22.3	14.9	7.31145	23.2188	9.75694	10.0156	10.9177	5.85635	8.67913	5.67575	7.7
G8JLB6;P31943;E9PCY7;E5RGV0;D6RIT2;D6RIU0;D6RBM0;H0YB39;E5RGH4;D6RAM1;D6R9T0;D6RFM3;D6RDU3;D6RJ04;D6RIH9;E7EQJ0;H0YAQ2;H0YBG7;H0YBD7;E7EN40;D6R9D3;D6RF17;D6RDL0	Heterogeneous nuclear ribonucleoprotein H;Heterogeneous nuclear ribonucleoprotein H, N-terminally processed	HNRNPH1	23	9	79.71	1675.6	1993.7	1079.9	162.07	251.23	109.69	7275.1	6684.8	6297.6	490.37	589.68	540.47	8801.4	2957.1	9353	1328.3	359.81	1353.1	26.9	11.2	11.2	8.81932	11.191	9.22082	6.31475	8.10615	7.90384	13.1129	10.8477	12.6386
H0Y9V9;P32969;E7ESE0;D6RAN4;H0Y9R4	60S ribosomal protein L9	RPL9	5	6	52.21	185.39	163.83	68.599	80.581	41.874	39.029	1496.2	1554.4	1358.6	47.929	117.45	80.396	1922.5	854.24	1640	291.07	70.881	223.56	22.2	13.2	13.2	30.2969	20.3564	36.2629	3.10395	7.02515	5.58695	13.1493	7.66181	11.9964
H0YD13;P16070-18;P16070-12;P16070-14;P16070-13;P16070-11;P16070-10;P16070-16;P16070-8;P16070-17;P16070-6;P16070-4;P16070-3;P16070-7;P16070-5;P16070;H0Y2P0;H0YE40;H0YDW7;H0YCV9;H0Y5E4;P16070-15;P16070-9;E9PKC6;H0YDX6;Q86UZ1;H0YD17;P16070-19;J3KN83	CD44 antigen	CD44	29	8	71.172	123.08	269.7	29.025	1300.5	1182.5	915.87	260.12	259.01	147.84	1070.8	808.78	919.03	637.78	178.2	798.33	2211.9	1070.4	2435.6	37.9	8.7	8.7	91.3542	81.4282	96.9282	80.4556	75.7434	86.1426	77.6192	85.728	75.3139
H0YN88;A0A075B716;P08708;H0YN73	40S ribosomal protein S17	RPS17	4	3	23.288	814.63	892.13	606.82	42.274	68.166	50.711	1017.4	1002.2	1029.1	851.53	901.3	1234.9	883.09	436.54	991.29	190.08	49.935	188.34	16.2	8.8	8.8	4.93334	7.09844	7.71234	45.5624	47.3496	54.5451	17.712	10.2647	15.966
H3BLZ8;Q92841;Q92841-1;Q92841-3;Q92841-2;A0A0U1RQJ0	Probable ATP-dependent RNA helicase DDX17	DDX17	6	26	209.57	2395.3	2594.1	1034	372.92	346.93	237.76	4903.1	4402.2	4174.8	446.9	458.16	507.43	7443.9	2399.5	8111	1023.2	413.5	1096.5	38.2	8.8	10.4	13.4715	11.7962	18.6954	8.35327	9.42646	10.8374	12.0844	14.6996	11.9088
H3BN98;I3L246;H3BV27;H3BT37;I3L303;H3BPJ2;Q15041-2;Q15041		RPS15A	8	7	11.651	419.69	478.85	288.9	85.232	74.213	59.254	1795	1652	1563.9	328.67	273.31	261.12	1273	665.49	1411.1	175.01	76.444	210.41	20.3	8.4	8.4	16.8802	13.4185	17.0195	15.4765	14.1956	14.3078	12.0862	10.3033	12.9762
I3L0H8;F6QDS0;Q9NUU7;H3BQK0;Q9UMR2-2;Q9UMR2-4;Q9UMR2;I3L352;Q9NUU7-2;Q9UMR2-3;H3BMQ5;H3BN59;H3BTB3	ATP-dependent RNA helicase DDX19A;ATP-dependent RNA helicase DDX19B	DDX19A;DDX19B	13	10	84.855	1814.1	1706.1	900.53	154.92	72.459	66.589	1551	1271.3	1360.7	96.583	97.14	124.9	2914.5	1489.7	3094.2	129.1	64.282	294.66	22.1	12.1	12.1	7.86787	4.07403	6.8853	5.8621	7.09859	8.40738	4.24169	4.1366	8.69496
I3L4X2;P33527-3;P33527;P33527-9;A0A0A0MS99;P33527-7;P33527-5;P33527-4;P33527-2;P33527-8;P33527-6	Multidrug resistance-associated protein 1	ABCC1	11	14	99.295	568.52	547.23	400.86	111.99	58.108	44.66	1133.2	1128.6	1139.8	120.55	183.94	124.36	4252	2273.6	4365.4	621.96	117.29	862	9.3	2.2	2	16.4568	9.59927	10.0242	9.61515	14.014	9.83736	12.7609	4.9057	16.49
J3KTL2;Q07955-3;Q07955;Q07955-2;J3KSR8;J3QQV5;J3KSW7	Serine/arginine-rich splicing factor 1	SRSF1	7	10	71.675	367.94	399.72	203.59	24.174	40.048	53.593	1135.3	996.76	1008.4	227.3	186.21	175.55	1672.4	533.73	1775.8	148.03	31.56	234.99	34.8	4.7	4.7	6.16504	9.10662	20.8385	16.6813	15.7409	14.8275	8.1316	5.58298	11.6865
K7ELL7;P14314-2;P14314;K7EPW7;K7EKX1;K7EJ70;A0A0C4DGP4;K7EIP3;K7EL27	Glucosidase 2 subunit beta	PRKCSH	9	15	153.42	100.44	174.6	64.556	1290.4	930.98	899.99	261.32	239.92	177.03	8361.8	8860.7	9245.5	687.02	122.08	720.78	7096.2	2055.6	7626.2	35	16.3	16.3	92.7785	84.2074	93.3071	96.9695	97.3637	98.1212	91.1731	94.394	91.3648
K7ELW0;Q99497;K7EN27	Protein deglycase DJ-1	PARK7	3	6	65.265	351.09	407.66	230.14	92.174	14.768	45.299	1964.9	1584.7	1745.1	256.2	186.11	201.16	1642.1	592.86	1734.6	130.05	52.591	185.14	27.8	22.5	22.5	20.7944	3.49598	16.4461	11.5348	10.5099	10.3357	7.33854	8.14795	9.64401
K7EQ02;K7EQ55;K7EK33;Q96EP5-2;Q96EP5	DAZ-associated protein 1	DAZAP1	5	5	35.105	640.9	571.51	381.64	50.974	47.95	13.677	1583.6	1307.4	1535.6	240.62	270.32	252.33	414.73	201.43	570.9	44.051	32.337	83.479	15.3	9.8	4.9	7.36753	7.74061	3.45976	13.1903	17.1336	14.113	9.60175	13.833	12.757
M0QXS5;P14866;P14866-2;M0R076;M0R1W6;B4DVF8;M0QYL7	Heterogeneous nuclear ribonucleoprotein L	HNRNPL	7	15	129.35	2199.6	2407.2	1144	198.02	76.813	51.142	9302.1	8400.8	8756.8	666.08	746.59	781.77	8070.7	1887	8919.4	879.92	324.27	946.22	39.2	8.7	8.7	8.25902	3.09229	4.27916	6.68206	8.16178	8.19588	9.83083	14.6644	9.59109
M0QZ66;P54852;M0R122;M0QXN1	Epithelial membrane protein 3	EMP3	4	3	21.386	43.119	376.01	3.5444	614.4	616.57	432.07	627.37	658.19	651.84	821.28	702.02	831.86	561.39	326.65	579.11	524.35	157.59	540.65	42.7	33.7	18	93.4422	62.1179	99.1863	56.6928	51.6111	56.0666	48.2943	32.5438	48.2827
M0R117;Q02543;M0R3D6;M0R1A7;M0R0P7	60S ribosomal protein L18a	RPL18A	5	6	58.672	1922.3	1626.3	958.76	79.683	78.819	68.246	5577.9	5558.6	5232.9	201.74	253.11	282.89	7461.9	4586.6	7858.9	624.81	215.54	536.58	39.6	22.7	22.7	3.9802	4.62249	6.64514	3.49053	4.35517	5.12873	7.72638	4.48842	6.3913
O00151	PDZ and LIM domain protein 1	PDLIM1	1	10	84.03	780.94	1125.8	427.39	60.747	61.665	50.723	1934.8	1565.4	1674.8	163.94	214.25	221.26	3028.9	467.12	4469.6	305.5	56.558	720.07	40.4	11.9	11.9	7.21729	5.193	10.609	7.81135	12.0389	11.6695	9.16207	10.8001	13.8751
O00299	Chloride intracellular channel protein 1	CLIC1	1	12	100.87	2183.6	2393.9	1024.4	138	118.91	43.086	4197.7	4106.2	4171.7	93.981	176.62	109.73	5797.5	2749.1	5794.5	360.86	110.91	400.06	58.5	38.2	38.2	5.94418	4.73215	4.03621	2.18984	4.12392	2.56293	5.85968	3.87796	6.45825
O14672;O14672-2;H0YNC5;B5MC71	Disintegrin and metalloproteinase domain-containing protein 10	ADAM10	4	12	89.837	594.77	526.89	256.5	1836.2	1342	1218.6	1652.4	1489.3	1615.3	3136.5	3184	3424.4	3239.2	1649.2	3911.9	5131.1	2395.3	5407.2	7.8	15	14.3	75.5336	71.8073	82.6113	65.4952	68.1317	67.9485	61.3013	59.2236	58.0228
O14964-2;O14964;I3L1P5;I3L1E3	Hepatocyte growth factor-regulated tyrosine kinase substrate	HGS	4	4	26.931	312.88	402.89	177.14	35.091	85.162	29.23	1732.4	1318.7	1582.8	127.47	150.61	147.53	4043.8	1465	4210.5	985.8	270.23	948.13	4.2	3.3	2.9	10.0845	17.4494	14.1639	6.8537	10.2504	8.52612	19.6	15.5732	18.3795
O14980;C9JKM9;C9J673;C9JF49;C9IYM2;F8WF71;C9IZS4;C9JQ02;C9JV99;H7BZC5	Exportin-1	XPO1	10	20	140.13	579.67	415.68	221.15	46.253	31.275	21.716	1789.8	1735.7	1592.7	157.59	75.535	120.67	2162.9	1156.3	1846.8	186.23	70.098	158.97	12.2	4.2	4.2	7.38957	6.99735	8.94156	8.09237	4.17036	7.04285	7.92762	5.71576	7.92563
O15067;H0YGH1;J3KT98;J3QSG0;J3QSH6;J3KTQ5;J3QL39;J3KTL4	Phosphoribosylformylglycinamidine synthase	PFAS	8	22	194.87	1114.2	1229.2	669.77	112.85	91.641	120.52	3957.7	3327.4	3187.1	453.31	203.24	266.07	5350.6	2721.5	5516.5	1084.8	392.25	1057.5	14.1	13.1	10.5	9.19685	6.93808	15.2501	10.2768	5.75646	7.70509	16.8568	12.5974	16.0861
O15144;C9JTV5;G5E9J0;H7C3F9;G5E9S7	Actin-related protein 2/3 complex subunit 2	ARPC2	5	8	51.038	198.77	268.94	170.47	12.163	78.856	51.018	2016.5	2037.2	1753.9	272.46	225.09	207.98	1589.2	789.38	1563.7	227.17	110.78	277.74	20	3.3	3.3	5.76629	22.6731	23.0342	11.9032	9.94965	10.6011	12.5068	12.3067	15.0828
O15173;O15173-2;U3KQM0	Membrane-associated progesterone receptor component 2	PGRMC2	3	6	51.41	1211.9	1202.5	779.91	69.508	30.465	39.653	1337.6	1466.7	1499.9	443.18	339.59	406.93	1539	869.97	1485.5	330.46	68.809	335.97	22.9	4	4	5.42435	2.47087	4.83831	24.8868	18.8004	21.3407	17.6768	7.32963	18.445
O15371-2;O15371-3;O15371;B0QYA5;B0QYA4;B0QYA8;B0QYA6	Eukaryotic translation initiation factor 3 subunit D	EIF3D	7	16	141.6	468.35	466.97	236.55	58.207	64.172	22.814	4177	4015.4	3784.2	230.05	344.08	186.33	7398.2	3238.3	7356.6	890.12	508.87	997.68	28.5	22.6	21	11.0543	12.0819	8.79613	5.22005	7.89268	4.69282	10.7395	13.5801	11.9421
O43175;Q5SZU1	D-3-phosphoglycerate dehydrogenase	PHGDH	2	9	68.188	560.69	525.62	198.49	76.254	110.1	39.31	2971.5	2948	3140.2	178.7	201.33	245.63	3194	1496.2	3197.5	408.78	31.131	424.83	16.3	5.3	5.3	11.9719	17.3189	16.5307	5.67266	6.39279	7.25465	11.3462	2.03826	11.7281
O43390;O43390-3;O43390-2;B4DT28;O43390-4	Heterogeneous nuclear ribonucleoprotein R	HNRNPR	5	17	146.23	3288.6	3447.4	1977.7	391.01	242.35	184.95	8744.9	7521.4	7481.4	696.11	1048.2	1045.3	12274	4003.5	12073	1557.5	187.09	1395.5	18.2	10.3	10.3	10.6264	6.5682	8.55201	7.37326	12.2316	12.2591	11.2605	4.46453	10.3612
O43707;O43707-2;F5GXS2;O43707-3;H7C144;K7EJH8;K7EP19;D6RH00	Alpha-actinin-4	ACTN4	8	42	323.31	8114	7401.4	4406.9	121.96	166.55	86.109	11629	11212	10672	368.87	570.8	724.09	19670	9903.5	19368	1850.9	523.47	2034.7	52.1	10.2	15.9	1.48082	2.20073	1.91651	3.07446	4.84435	6.35385	8.60048	5.02035	9.50674
O60678;A0A0A0MSN7;O60678-2	Protein arginine N-methyltransferase 3	PRMT3	3	3	25.775	170.85	121	76.582	191.22	184.09	99.889	1907.1	1979.2	1945.9	228.54	255.77	242.96	2846.6	1750.2	2822.4	618.35	251.06	566.26	1.9	4.5	4	52.813	60.3396	56.6036	10.7012	11.444	11.0998	17.8459	12.5451	16.7104
O60701;O60701-2;O60701-3;E7ER83;E7ETF4;E7EV97;E7ER95;D6RHF4;E9PBD2	UDP-glucose 6-dehydrogenase	UGDH	9	23	266.36	1908.8	1689.3	771.61	125.22	56.663	25.964	6371.8	5961.3	6105	160.64	282.57	316.11	9383.2	2740.6	9136	586.29	147.86	608.29	46.2	21.3	22.1	6.15628	3.24537	3.25537	2.45911	4.52556	4.92298	5.88084	5.11899	6.24253
O60832;O60832-2;C9IYT0;H7C0M1;H7C2Q9;H7BZF2;H7C2Q2	H/ACA ribonucleoprotein complex subunit 4	DKC1	7	9	61.78	524.03	451.28	306.64	51.63	24.071	17.213	4208.9	3804.4	3842.5	322.44	281.94	340.02	3075.2	1755.9	3156.2	526.74	247.5	829.24	7	10.3	10.3	8.96884	5.06384	5.31507	7.11578	6.89957	8.12955	14.6238	12.354	20.8067
O75083;O75083-3;D6RD66	WD repeat-containing protein 1	WDR1	3	17	164.12	989.81	1149.4	601.34	64.348	30.094	22.345	3585.8	3262.8	3544.2	203.64	180.74	56.666	3855	1530.1	4092.6	440.24	121.45	379.96	43.7	16.8	13.7	6.10421	2.55143	3.58274	5.37388	5.24867	1.57368	10.2495	7.3537	8.49536
O75131;A0A087WYQ3;E5RHZ0;H0YB26;A0A087WXR6;A0A087WUS8;E5RFT7;A0A0G2JMP5;E7ENV7;Q86YQ8-2;Q9HCH3-2;Q8IYJ1;Q96A23;O95741;Q9UBL6-2;Q86YQ8;Q96A23-2;Q9HCH3;O95741-2;Q9UBL6	Copine-3	CPNE3	20	14	103.2	1543.7	1443.5	825.93	142.78	131.63	76.219	3666.9	3673.6	3387.3	507.64	375.85	511.21	3641.9	1969.3	3731.9	695.44	234.37	811.22	19.6	17.1	17.1	8.46615	8.35677	8.4486	12.1604	9.28151	13.113	16.0338	10.6354	17.856
O75369-8	Filamin-B	FLNB	1	114	323.31	6954.5	7045.5	4078	1917.6	1464.4	996.26	21287	19841	20255	3500.9	3528.3	3638.5	30981	14368	33063	6806.6	2329.7	6932.7	43.7	17.6	17.2	21.6138	17.2082	19.6336	14.1234	15.098	15.228	18.0128	13.9522	17.3336
O75533;H7C341	Splicing factor 3B subunit 1	SF3B1	2	16	120.63	1121.3	944.79	624.56	61.765	62.394	38.616	1890.9	1843.8	1673.7	363.84	354.37	371.65	2541.1	1130.1	2271	787.03	267.89	766.66	11	2.7	2.8	5.22076	6.1949	5.82289	16.1367	16.1211	18.1705	23.6478	19.1625	25.2385
O75534;O75534-4;O75534-2;O75534-3;E9PLT0;E9PLD4;E9PNG3;E9PKN4	Cold shock domain-containing protein E1	CSDE1	8	16	123.09	805.56	1039.7	509.33	294.48	213.96	168.87	2407.7	2402.6	2287.7	173.72	237.67	245.67	5856.2	1900.2	6366.2	1122.9	362.04	1107.7	18.4	5.6	5.9	26.7699	17.0668	24.8997	6.72963	9.00173	9.69736	16.0895	16.0036	14.8209
O75694-2;O75694;E9PF10	Nuclear pore complex protein Nup155	NUP155	3	12	85.32	602.69	642.12	342.5	196.71	109.49	16.481	4658.9	4370.7	4234.1	897.6	456.65	566.13	1089	492.29	961.81	125.38	42.179	170.04	4.8	7.1	0.7	24.6072	14.5674	4.59105	16.1541	9.45964	11.7938	10.3246	7.89176	15.0232
O75874;C9J4N6;C9JJE5;C9JLU6	Isocitrate dehydrogenase [NADP] cytoplasmic	IDH1	4	13	90.609	888.76	722.3	501.24	234.96	187	158.17	883.93	971.53	805.92	16.927	94.466	98.531	3289.4	1125.4	3423.4	196.55	184.97	244.24	30.4	2.4	2.4	20.9091	20.5653	23.9866	1.87899	8.86176	10.894	5.63835	14.1159	6.65932
O76021;J3QSV6;I3L3C4;I3L3U9;I3L234;O76021-2;I3L1A3	Ribosomal L1 domain-containing protein 1	RSL1D1	7	7	56.608	951.72	827.4	489.94	121.51	24.247	30.732	2878	2783.3	2516.7	372.66	411.11	330.29	2560.1	1334.5	2376.1	120.7	128.81	295.69	13.9	7.3	7.3	11.3219	2.84707	5.90237	11.4641	12.8697	11.6014	4.50239	8.80265	11.0671
O95361;H0Y626;B3KP96;O95361-2;K7EL43;K7ENN8;Q309B1;J3QKY5;I3L3K9;J3KSX4;J3QL38;J3QR69;C9JWX7;I3L1X9;J3QLP0;I3L2F3;Q309B1-2	Tripartite motif-containing protein 16	TRIM16	17	13	99.827	1264.6	1396.7	720.36	140.84	129.54	58.872	1810.4	1566.4	1818	218.31	148.68	185.88	7711.6	4262.3	7506.8	1541.7	136.56	818.05	23.9	8.3	14.5	10.0211	8.48752	7.55513	10.761	8.66898	9.276	16.6611	3.10444	9.8266
O95373;E9PLB2;O15397-2;O15397	Importin-7	IPO7	4	15	122.01	947.05	969.32	513.82	181.94	135.92	148.61	3370.8	3017.9	3424.4	288.28	234.04	216.08	4641.9	2401.1	4500.9	326.32	88.88	411.46	10.9	6.3	6.6	16.1153	12.2978	22.4341	7.87848	7.19693	5.93548	6.56815	3.56951	8.37601
O95433;O95433-2;G3V438;H0YJU2;G3V3W9;H0YJG7;H0YJ63	Activator of 90 kDa heat shock protein ATPase homolog 1	AHSA1	7	11	77.183	768.57	990.16	396.81	102.81	51.52	48.907	1913.9	1846.8	1598.2	739.2	895.11	181.9	2707.9	1328.8	2888.4	1520.8	1182.5	611.49	29.9	3.3	3.3	11.7985	4.94586	10.9727	27.8617	32.6455	10.2185	35.9638	47.0872	17.4717
O95573;F5GWH2;F5H062	Long-chain-fatty-acid--CoA ligase 3	ACSL3	3	16	117.5	2764.2	2080.5	1461.8	38.116	46.991	16.511	3999.1	3846.6	3753.6	191.56	213.19	275.65	6885.4	3846.3	6607	529.78	107.42	690.15	19.2	12.9	14.3	1.36016	2.20875	1.11688	4.57112	5.25126	6.84122	7.14453	2.71693	9.4578
O95782-2;O95782;M0R2D9;A0A0G2JS17;A0A0G2JQT9;H0YDE9;H0YEG0	AP-2 complex subunit alpha-1	AP2A1	7	14	94.16	1871.8	1667	1131.1	72.595	64.179	29.964	1565.6	1368.4	1289.1	80.038	135.09	60.969	2972.4	1548.1	3028.9	318.46	28.798	434.95	12.9	3.7	5.9	3.73355	3.70724	2.58074	4.86365	8.98509	4.51599	9.67711	1.82624	12.5568
P00338;P00338-3;P00338-4;P00338-5;P00338-2;F5GXY2;F5GYU2;F5GXH2;F5H5J4;F5H6W8;F5GZQ4;F5H8H6;F5GXC7;F5GWW2;F5GXU1;F5H5G7;F5H155;A0A087WUM2;G3XAP5;F5H245;Q6ZMR3;P07864	L-lactate dehydrogenase A chain	LDHA	22	16	148.01	1410.7	1136.3	772.52	64.502	70.579	33.728	5276.3	4748.4	4289	395.53	239.57	370	6636.2	4006.1	6145	648.56	175.52	576.17	37.7	32.5	42.2	4.37242	5.84806	4.18333	6.97359	4.80296	7.94162	8.90297	4.19742	8.57247
P00352;Q5SYQ9;Q5SYQ8;Q5SYQ7;H0Y2X5;H0YMG7;O94788-4;O94788-2;O94788-3;O94788	Retinal dehydrogenase 1	ALDH1A1	10	28	323.31	6873.5	6723.5	3536	206.59	357.47	139.33	18843	17502	17690	933.75	1071.3	1132.9	20259	10508	20331	1555	613.98	2038.5	53.7	37.7	40.1	2.9179	5.04832	3.79095	4.72145	5.76796	6.01873	7.12845	5.52042	9.11285
P00390-4;P00390-2;P00390;P00390-5;P00390-3;E5RI06;H0YC68	Glutathione reductase, mitochondrial	GSR	7	12	101.18	639.99	499.08	341.69	46.182	58.546	17.544	3601.3	3483.1	3042.3	420.61	295.06	322.49	4718	1860.8	4880.8	525.12	195.3	613.09	24.5	10	10	6.73038	10.4992	4.88372	10.458	7.80962	9.58425	10.0154	9.49857	11.1595
P00505;P00505-2	Aspartate aminotransferase, mitochondrial	GOT2	2	13	101.22	927.91	694.53	457.59	78.646	17.155	24.747	1708	1529.2	1263.5	141.64	100.53	162.91	5815.3	2111.8	5431.4	655.71	256.19	754.2	35.8	9.1	9.1	7.81338	2.41048	5.13065	7.65771	6.16851	11.421	10.133	10.8189	12.1928
P00533;E9PFD7;Q504U8;P00533-4;P00533-3;P00533-2;C9JYS6;B4DTR1;J3QLU9;P04626-3;P04626-2;P04626-5;P04626-4;P04626;J3KTI5;H3BLT0;A0A0A0MSE1;P04626-6;Q15303-4;Q15303-3;Q15303-2;Q15303	Epidermal growth factor receptor;Receptor protein-tyrosine kinase	EGFR	22	26	192.7	385.19	750.1	232.95	418.04	382.45	193.53	2640.1	2134.1	2248.6	3103.2	2994.6	3126.8	3601.6	1748.9	3900.7	7414.5	2598.7	8621	16.3	9.5	11.7	52.0449	33.7689	45.3784	54.0317	58.3891	58.1687	67.306	59.7732	68.8485
P00558;P00558-2;P07205	Phosphoglycerate kinase 1	PGK1	3	18	180.95	2435.7	2185.7	1246.9	123.38	137	133.37	5496.2	5386.6	4835.1	327.19	264.26	196.73	9731.7	4598.5	9263.6	480.47	195.22	678.97	53.7	18.2	18.2	4.82126	5.89831	9.6626	5.61855	4.67646	3.90971	4.70488	4.07241	6.82892
P04075;J3KPS3;P04075-2;H3BQN4;H3BPS8;H3BU78;H3BUH7;H3BR04;H3BR68;H3BMQ8;P09972;A0A087WXX2;A8MVZ9;P05062	Fructose-bisphosphate aldolase A;Fructose-bisphosphate aldolase	ALDOA	14	19	207.06	1346.4	1541.9	730.47	48.036	61.414	38.791	3813.5	2943.5	3260.3	221.4	209.49	189.96	7757.1	1390.4	8654.6	2244.8	186.35	438.02	64.8	22	28.3	3.44483	3.83044	5.04263	5.48712	6.64417	5.50567	22.4437	11.8186	4.81731
P04083;Q5T3N1;Q5T3N0	Annexin A1	ANXA1	3	19	187.26	2526.6	2200.4	1302.8	213.4	161.31	146.85	4732.7	4653.7	4430.3	272.97	355.17	298.69	4462	1957.6	4861.6	337.4	59.553	486.73	52.6	9	12.1	7.78832	6.83022	10.13	5.45322	7.09082	6.31615	7.03005	2.95233	9.1006
P04406;P04406-2;E7EUT5;O14556	Glyceraldehyde-3-phosphate dehydrogenase	GAPDH	4	16	217.33	6639.7	5936.9	3903.9	786.13	488.76	441.12	10104	9802.2	9659.8	652.69	551.68	583.98	15141	8614	15986	1259.8	392.86	1619.7	42.4	31.3	35.5	10.5864	7.60638	10.1523	6.06776	5.32824	5.70083	7.68133	4.36179	9.19986
P05023-3;P05023-4;P05023;P05023-2;M0R116;A0A0A0MT26;P13637;P13637-2;P13637-3;B1AKY9;P50993;H0Y7C1;Q13733;Q5TC01;Q5TC02;M0QXF2;E9PRA5;P20648;P54707;P54707-2	Sodium/potassium-transporting ATPase subunit alpha-1	ATP1A1	20	20	196.66	1244.8	1185.8	453.02	123.85	70.311	65.652	3820.3	4002.8	3769.4	362.44	293.52	421.78	3208.9	2007.3	3170.3	263.77	27.793	389.07	22.4	5.2	3.4	9.04906	5.59751	12.6577	8.66513	6.83189	10.0635	7.5956	1.36569	10.9309
P05556;P05556-2;P05556-5;P05556-4;P05556-3;C9JPK5;Q5T3E6;E9PLR6;E7EUI6;E7EQW5;E7ERX5;C9JJP8;Q5T3E5;E9PQJ2;H7C4N8;C9JNE0	Integrin beta-1	ITGB1	16	19	152.51	230.56	591.77	160.56	1345.8	1065.4	849.55	2522.1	2089.3	1867.4	15225	13836	13568	3096	917.23	3243.5	24335	8976.8	29366	20.1	17.7	17.7	85.3739	64.2903	84.1047	85.7887	86.8806	87.9018	88.7135	90.7295	90.0535
P06733;P06733-2;K7EM90;E5RI09;E5RG95;K7EPM1;K7EKN2;E5RGZ4	Alpha-enolase	ENO1	8	18	153.18	3589.6	3532.3	1906.6	169.85	136.87	61.342	8666.2	7968.4	7990.8	311.96	350.24	257.64	16098	4368.1	16260	543.78	116.18	537.35	42.6	16.4	24	4.51795	3.73027	3.11706	3.47465	4.2103	3.1235	3.26756	2.59083	3.19902
P06756-3;P06756;P06756-2;H7BZG1	Integrin alpha-V;Integrin alpha-V heavy chain;Integrin alpha-V light chain	ITGAV	4	15	114.07	155.02	191.75	70.677	532.72	407.99	330.91	864.93	892.67	873.06	2231.3	1982.8	2248.4	1716.1	531.02	1689.7	1828.6	774.35	1963.5	10.3	8.6	6.6	77.4595	68.0278	82.4006	72.0651	68.9557	72.0304	51.5869	59.3203	53.7474
P07711;Q5T8F0	Cathepsin L1;Cathepsin L1 heavy chain;Cathepsin L1 light chain	CTSL	2	4	34.687	50.355	149.14	16.44	84.115	47.955	39.908	314.19	272.64	233.07	616.29	503.14	569.67	612.43	332.32	598.94	947.21	244.93	1016.6	7.8	11.1	11.1	62.553	24.3309	70.8242	66.2336	64.856	70.9657	60.7326	42.4305	62.9263
P07814;V9GYZ6;V9GZ76	Bifunctional glutamate/proline--tRNA ligase;Glutamate--tRNA ligase;Proline--tRNA ligase	EPRS	3	37	305.64	1737.6	1830.1	1050.9	164.29	112.08	144.61	11127	10646	10603	800.47	994.35	724.05	18748	9370.2	17998	2132.8	779.39	2322.9	17.7	13	14.4	8.63825	5.77083	12.0961	6.71115	8.54227	6.39222	10.2142	7.67903	11.4311
P07900;P07900-2;G3V2J8;Q14568;Q58FG0	Heat shock protein HSP 90-alpha	HSP90AA1	5	33	323.31	2677.3	3135.5	1683.5	580.66	233.82	113.32	10182	9296.4	8591.8	378.08	494.14	485.86	14528	7681.9	13672	714.31	298.05	992.01	40.7	19.9	13.4	17.8228	6.93968	6.3067	3.58028	5.04712	5.35226	4.68636	3.73499	6.76493
P08238;Q58FF7;Q58FG1	Heat shock protein HSP 90-beta	HSP90AB1	3	31	233.82	2995.2	3289	1462.5	517.16	387.93	178.21	6285.5	5653.1	5102.2	217.74	165.12	150.38	9606.8	5028.5	9172.6	583.79	185.68	784.92	43.2	16	11.3	14.724	10.5504	10.8618	3.34818	2.83798	2.86297	5.72872	3.56106	7.88269
P08754;P09471-2;P09471;A0A087WTB6;A2A2R6;Q5JWD1;H0Y7E8;H3BTM2;A0A087WZE5;P11488;P19087;A8MTJ3	Guanine nucleotide-binding protein G(k) subunit alpha	GNAI3	12	11	140.06	778.71	704.66	363.44	16.951	60.432	40.597	3904.2	3764.7	3436.5	97.555	283.46	207.9	3477.9	1867.4	3514	251.5	72.482	254.13	20.9	16.1	13.3	2.13043	7.89866	10.0478	2.43781	7.00219	5.70464	6.74371	3.73641	6.74419
P09382;F8WEI7	Galectin-1	LGALS1	2	7	100.62	2068.5	2318.4	1391.6	209.72	87.949	126.6	5825.1	4419	4462.9	347.26	559.54	615.34	9807.4	2517.3	9737.1	1714.3	376.6	1912.7	40.7	52.6	52.6	9.20543	3.65487	8.33882	5.62605	11.239	12.1172	14.8789	13.0136	16.4183
P09622-3;P09622;E9PEX6;P09622-2;F8WDM5;F2Z2E3	Dihydrolipoyl dehydrogenase, mitochondrial;Dihydrolipoyl dehydrogenase	DLD	6	6	46.998	275.14	261.59	132.33	122.49	109.21	74.125	4217	4070.5	3580.8	441.45	470.87	365.32	5430.7	2046.1	5733.6	498.7	202.92	887.74	10.2	9.8	6.9	30.805	29.4525	35.9037	9.47633	10.3685	9.2577	8.41063	9.0226	13.4073
P09936;D6RE83;D6R956;D6R974;D6RF53	Ubiquitin carboxyl-terminal hydrolase isozyme L1;Ubiquitin carboxyl-terminal hydrolase	UCHL1	5	8	67.88	1857.2	1741.2	1155.9	167.39	98.133	84.429	3841.5	3118.6	3618.8	354.87	327.33	399.44	6848.4	1458.1	7844.9	934.43	220.43	731.94	45.7	11.7	11.7	8.26785	5.33525	6.80698	8.45659	9.49903	9.94067	12.0063	13.1323	8.53391
P09960;P09960-2;P09960-4;P09960-3;B4DEH5	Leukotriene A-4 hydrolase	LTA4H	5	20	156.98	1117.7	1047.8	431	98.675	118.55	69.905	4460.4	4556.4	4044.3	281.04	359.16	303.69	7649.5	4542	7237.8	884.74	402.06	928.74	34.5	5.6	8.3	8.11222	10.1642	13.9557	5.92731	7.30659	6.98461	10.3669	8.13218	11.3725
P10155-2;P10155-3;P10155-5;P10155-4;P10155;H0Y9N5	60 kDa SS-A/Ro ribonucleoprotein	TROVE2	6	4	32.351	433.97	763.9	169.69	39.752	107.07	83.624	1273.6	1299.5	1025.2	313.56	140.23	169.76	2055.6	1056.4	2245.4	320.62	142.56	806.79	22.4	11.2	11.2	8.39142	12.2932	33.012	19.756	9.74002	14.2063	13.4929	11.8903	26.4332
P10599;P10599-2	Thioredoxin	TXN	2	6	60.032	3984.9	3851.1	2436.9	999.81	916.17	642.18	14177	12950	12540	681.13	816.38	833.21	14366	3550	15587	917.56	124.02	1109.2	66.7	58.1	58.1	20.0575	19.2179	20.8562	4.58422	5.93024	6.23044	6.00358	3.37559	6.64343
P10809;E7ESH4;E7EXB4;P10809-2;C9JL25;C9JL19;C9JCQ4	60 kDa heat shock protein, mitochondrial	HSPD1	7	23	196.24	2641	2531	1416.2	85.974	77.082	50.328	4772.8	4454.1	4204.9	146.01	177.52	242.2	3780.5	2319.1	3976	147.04	74.632	328.63	43.1	10.1	16.8	3.15273	2.95551	3.43178	2.9684	3.83278	5.44625	3.74382	3.11781	7.63434
P11142;E9PKE3;P11142-2;E9PNE6;E9PN89;E9PLF4;E9PQQ4;E9PQK7;E9PK54;A8K7Q2;E9PPY6;E9PN25;E9PI65;E9PS65;E9PM13	Heat shock cognate 71 kDa protein	HSPA8	15	24	263.79	2368.5	2258.5	1318.9	294.56	180.71	60.731	3684.2	3193.9	3398.2	109.58	223.09	190.16	5000	2562.5	5433.8	199.59	148.13	366.7	40.4	15	17.8	11.061	7.40855	4.40197	2.88841	6.52885	5.29936	3.83857	5.46478	6.32187
P11387;E5RIC7;E5RJ95;E5RFS0	DNA topoisomerase 1	TOP1	4	15	117.14	804.64	942.89	422.84	159.19	57.837	99.522	3717.8	3819.5	3592.2	874.21	620.31	759.28	4575.2	2433.2	4171.2	584.5	241.44	793.97	17.6	4.7	6.3	16.5164	5.7795	19.0523	19.0376	13.9715	17.4488	11.3282	9.02701	15.9908
P11388;P11388-2;P11388-3;P11388-4;J3KTB7	DNA topoisomerase 2-alpha	TOP2A	5	31	231.53	1080	1097.4	580.44	86.236	92.572	31.799	2417.5	2317.1	2172.5	318.69	309.37	343.56	5501	2880.3	5576.3	1392.8	368.91	949.16	16.5	4.5	4.6	7.39439	7.77934	5.19389	11.6472	11.7789	13.6547	20.2037	11.3538	14.5455
P11413;P11413-2;P11413-3;E9PD92	Glucose-6-phosphate 1-dehydrogenase	G6PD	4	29	257.03	5827.6	5205.9	2545.8	168.97	117.5	98.547	13877	12876	11988	1385.7	1253.4	1136.1	21881	8460.9	21811	1629.7	436.28	1458	59.6	23.1	23.1	2.81778	2.20724	3.7267	9.079	8.87087	8.65659	6.93174	4.90358	6.26585
P11586;F5H2F4;V9GYY3	C-1-tetrahydrofolate synthase, cytoplasmic;Methylenetetrahydrofolate dehydrogenase;Methenyltetrahydrofolate cyclohydrolase;Formyltetrahydrofolate synthetase;C-1-tetrahydrofolate synthase, cytoplasmic, N-terminally processed	MTHFD1	3	27	205.51	1079	1144	690.22	172.75	66.251	93.89	1918.8	1924.2	1709.8	163.11	153.31	177.51	3248.8	1826.8	3250.4	382.56	124.44	432.43	33.9	4.9	4.9	13.8007	5.47415	11.9741	7.83463	7.37951	9.40545	10.5349	6.37748	11.7418
P11717;S4R328	Cation-independent mannose-6-phosphate receptor	IGF2R	2	22	172.23	154.81	395.53	108.62	503.73	351.9	294.45	2343.8	2197.4	2308.2	2787.3	2611.3	2868.2	3921.8	1678.2	3852.3	7305	2127.8	8313.8	2.5	5.7	10.4	76.4919	47.0813	73.0518	54.3217	54.3037	55.4092	65.0675	55.9065	68.3358
P11766;H0YAG8;D6RFE4;D6RAY0;D6R9G2	Alcohol dehydrogenase class-3	ADH5	5	8	70.02	987.91	966.55	446.78	63.752	16.255	55.114	4443.8	3579.7	3485.5	385.39	223.13	407.55	6312.9	2370.7	6520.8	494.09	63.519	853.29	23.3	13.9	13.9	6.06202	1.65394	10.9812	7.98043	5.86747	10.4687	7.25857	2.60942	11.5715
P12081;P12081-2;P12081-4;B3KWE1;P12081-3;B4DDD8;B4E1C5;E7ETE2;D6RF05;D6RJE6	Histidine--tRNA ligase, cytoplasmic	HARS	10	15	107.16	1215.4	1253.8	591.94	273.58	204.32	151.79	2591.7	2808.6	2456.7	241.47	219.52	235.61	3268.5	1536.9	3269.7	255.56	82.676	346.92	21.8	16.5	11.6	18.3737	14.0126	20.4093	8.52296	7.24938	8.75122	7.25186	5.10479	9.59238
P12236	ADP/ATP translocase 3;ADP/ATP translocase 3, N-terminally processed	SLC25A6	1	12	100.86	1684.5	1501.2	1134.7	342.74	270.79	162.33	8472.9	7827.2	7767.7	555.11	564.54	671.75	13300	7234.9	13061	932.59	366.99	973.31	36.9	16.4	20.5	16.9067	15.2817	12.5155	6.14875	6.72733	7.95964	6.5525	4.82762	6.93522
P12955-3;P12955;P12955-2;K7ES25;V9GYE4;V9GY89	Xaa-Pro dipeptidase	PEPD	6	11	86.498	517.62	582.54	206.75	289.67	234.48	173.93	2116.9	2136.2	1924.6	235.92	77.327	264.65	4809.2	2427.6	4954.7	522.74	44.516	810.52	20	17	17.5	35.8818	28.6994	45.6893	10.0271	3.49338	12.0886	9.80394	1.80072	14.0588
P13010;C9JZ81;H7C0H9	X-ray repair cross-complementing protein 5	XRCC5	3	18	132.41	1536.6	1370.5	878.68	101.81	30.862	32.025	3655.8	3261.9	3382.5	119.61	261.79	110.46	5304	2847.2	5116.7	540.96	169.8	678	21.3	7	7	6.21395	2.20229	3.51651	3.16813	7.42943	3.16236	9.25515	5.62811	11.7003
P13489;H0YCR7;E9PIM9;E9PMJ3;E9PLZ3;E9PIK5;E9PMN0;E9PMA9;E9PR82;E9PMI1	Ribonuclease inhibitor	RNH1	10	19	202.58	2549.8	2868	1446.9	190.16	262.42	29.747	16272	15123	14862	970.93	1008.2	1108.1	20675	5781.9	20888	1970.7	726.69	1627.1	41.4	51.8	47.3	6.94025	8.3829	2.0145	5.63089	6.25	6.93859	8.70231	11.1651	7.22671
P13639;M0R0I6	Elongation factor 2	EEF2	2	37	323.31	3558.4	3482.9	1521	353.21	189.83	59.63	18239	16838	16083	1176.8	1168.4	1347.9	20981	9777.1	21477	1707.8	502.34	1738.5	37.4	32.1	32.1	9.02979	5.16863	3.77255	6.06104	6.4888	7.73282	7.52706	4.88684	7.48853
P13797;A0A0A0MSQ0;P13797-2;P13797-3;U3KQI3;H7C4N2;P13796;Q5TBN3	Plastin-3	PLS3	8	28	244.48	1796.7	1764.6	882.51	38.155	46.819	23.593	6128.3	6006	5191	605.65	652.2	551.69	7120.4	3809.8	7453.2	715.81	268.22	876.13	43.5	16.3	10.8	2.07946	2.58466	2.60379	8.99398	9.79544	9.60682	9.13465	6.57721	10.5186
P13804;P13804-2;H0YL12;H0YLU7;H0YK49;H0YNX6;H0YKF0;J3KN60;H0YL83	Electron transfer flavoprotein subunit alpha, mitochondrial	ETFA	9	10	73.047	483.08	413.05	183.18	85.822	24.606	24.034	577.34	465.65	516.65	211.8	180.47	157.21	755.4	342.48	807.15	135.19	25.159	65.97	29.7	3.9	3.9	15.0856	5.62222	11.5986	26.8393	27.9313	23.3298	15.1798	6.8434	7.55566
P14174	Macrophage migration inhibitory factor	MIF	1	2	19.893	1766.3	1540	1002.1	58.322	49.309	31.809	3510.6	2186.4	2286.9	161.17	98.047	147.87	3992.4	1147.6	4082.4	207.22	148.98	318.89	7.8	7.8	7.8	3.19639	3.10254	3.07658	4.38944	4.29194	6.07326	4.93426	11.4902	7.24538
P14618;B4DNK4;P14618-3;H3BQ34;H3BUW1;H3BTJ2;H3BT25;H3BU13;H3BN34;H3BQZ3;P30613-2;P30613	Pyruvate kinase PKM;Pyruvate kinase	PKM	12	35	323.31	9212.3	9574.3	5065.9	624.51	585.85	333.96	17269	16217	16382	930.47	959.13	1013.9	23491	7189.9	24248	2072.7	737.33	2330.5	63.7	33.3	30.3	6.3487	5.76616	6.1846	5.11262	5.58409	5.82838	8.10798	9.30123	8.76837
P14923;C9JTX4;C9J826;C9JK18;C9JKY1;C9JPI2;K7ERP3	Junction plakoglobin	JUP	7	10	88.755	391.85	388.67	267.89	35.92	33.14	59.66	2442	2059.3	2305.8	84.186	165.65	186.04	2321.3	1424	2430.8	297.6	123.97	338.28	7.2	10.9	10.9	8.39704	7.85662	18.214	3.33253	7.44511	7.46597	11.3635	8.00855	12.2163
P15880;H0YEN5;E9PQD7;I3L404;E9PM36;E9PMM9;E9PPT0	40S ribosomal protein S2	RPS2	7	9	70.692	1768.6	1891.8	704.21	255.39	318.34	86.572	4530.1	4592.9	4254.6	482.2	481.55	386.03	3126.7	1260.9	2902.5	285.06	77.912	269.33	33.8	12.6	12.6	12.6181	14.4036	10.9476	9.62033	9.4897	8.31848	8.35522	5.81949	8.49131
P16615-5;P16615-2;P16615-3;P16615;P16615-4;H7C5W9;O14983-2;O14983;O14983-3;Q93084-4;Q93084-2;Q93084-3;Q93084-7;Q93084;Q93084-6;Q93084-5;H3BVB2;H3BTW4	Sarcoplasmic/endoplasmic reticulum calcium ATPase 2	ATP2A2	18	26	217.67	2480.5	2146.2	1148.1	536.91	417.04	280.17	6486.5	6154.9	5858.1	1371.7	1164.9	1377.1	10310	6032.8	9841.4	2831.6	1335.9	2883.9	22.5	13.8	15.2	17.7937	16.27	19.616	17.4557	15.9144	19.0333	21.5468	18.1294	22.6627
P17655;P17655-2	Calpain-2 catalytic subunit	CAPN2	2	17	143.23	1788.9	1970.1	1080.5	284.86	223.29	100.46	9847.2	9484.4	8852.5	600.6	645.1	717.53	9627.8	5449.6	9030	1185.8	335.94	1587.9	22.6	23.3	20.1	13.7364	10.1801	8.50664	5.74858	6.36853	7.49768	10.9658	5.80655	14.9549
P17812;P17812-2	CTP synthase 1	CTPS1	2	19	145.13	1721	1685.7	902.3	262.39	235.86	98.89	4307.1	3697	3444.9	362.1	283.66	287.43	6046.9	2791	6738.6	1096.9	379.54	867.07	23.5	16.2	16.4	13.2294	12.2744	9.87725	7.75508	7.12595	7.70109	15.3546	11.9708	11.4003
P17987;E7EQR6;E7ERF2;F5H282;F5GZ03;F5H136;F5H7Y1;F5GZI8;F5H676;F5GYL4;F5H726	T-complex protein 1 subunit alpha	TCP1	11	20	160.21	1779.2	1579.9	803.32	156.88	87.694	45.439	5496.4	5784	4954.3	585.79	779.08	584.49	5562.2	3410.2	5543.3	1023	267.01	894.16	36.5	15.3	11	8.10297	5.25871	5.35358	9.63123	11.8706	10.5527	15.5348	7.26121	13.89
P18084;V9GZ57;V9GYZ1;H7C4W1;H7C5U2;H7C580;V9GYD8	Integrin beta-5;Integrin beta	ITGB5	7	11	76.78	135.59	180.55	89.34	419.73	357.26	251.83	890.86	800.52	959	2169.8	1958.3	2111.4	1877.1	395.18	1780.9	2639.1	1062.9	2757.3	9.6	8.4	8.4	75.5834	66.4287	73.8136	70.8932	70.9832	68.7663	58.4363	72.8972	60.7576
P18206-2;P18206;Q5JQ13;P18206-3	Vinculin	VCL	4	36	307.86	1064.7	1016	598.37	94.351	44.641	21.835	2366.9	2225	2137.9	199.4	342.32	373.05	5902.7	2314.8	5528.8	556.87	173.75	373.29	32.9	2.4	2.3	8.14037	4.20887	3.52061	7.76994	13.3337	14.8569	8.62085	6.98198	6.32471
P21283;E7EV59	V-type proton ATPase subunit C 1	ATP6V1C1	2	4	29.318	320.33	238.81	166.79	32.372	19.865	40.309	1475.2	1314.6	1285.1	71.528	71.291	63.592	2371.1	1380.7	2394.5	250.02	58.667	201.65	9.7	7.6	7.6	9.17829	7.67952	19.4636	4.62447	5.14406	4.71509	9.53867	4.07589	7.76727
P21399	Cytoplasmic aconitate hydratase	ACO1	1	9	61.336	106.52	154.08	47.849	11.358	76.789	47.493	1348.2	1444.4	1027.7	323.83	426.81	357.52	3241.8	1837.5	3269.6	533.08	338.96	671.28	11.7	4.5	4.5	9.63539	33.2609	49.8133	19.3675	22.8093	25.8096	14.1218	15.5739	17.0338
P21796;C9JI87	Voltage-dependent anion-selective channel protein 1	VDAC1	2	14	129.78	989.95	1031.2	459.22	21.196	75.719	16.606	4373.5	3995.8	3926.7	132.06	115.08	429.19	2667.8	1595.8	2778	130.9	66.309	233.11	63.6	11	19.1	2.09624	6.84052	3.48993	2.93105	2.7994	9.8531	4.67717	3.98945	7.74166
P21964-2;P21964;E7EMS6;E7EUU8;F8WBW9;H7BZ45	Catechol O-methyltransferase	COMT	6	6	54.315	926.58	822.31	480.08	86.674	93.472	28.342	2557.2	2390.7	2377	250.8	274.79	274.03	4167.8	2006.3	3893.8	787.96	261.92	1248.6	17.2	43.9	43.9	8.55402	10.2068	5.5745	8.93162	10.3092	10.3367	15.8999	11.5474	24.2805
P21980;P21980-2;P21980-3;A2A2A0	Protein-glutamine gamma-glutamyltransferase 2	TGM2	4	19	154.87	3989.1	3410.9	2114.4	563.27	403.2	235.77	13186	12367	11695	1594.4	1386.8	1635.3	15254	6712.3	14981	3959.7	736.38	4641.4	26.8	19.1	16.7	12.3731	10.5713	10.032	10.7873	10.083	12.2675	20.6087	9.88605	23.6536
P22102;P22102-2;F8WD69;C9JBJ1;C9JTV6;C9JZG2;C9JKQ7;H7C366;A0A140TA71	Trifunctional purine biosynthetic protein adenosine-3;Phosphoribosylamine--glycine ligase;Phosphoribosylformylglycinamidine cyclo-ligase;Phosphoribosylglycinamide formyltransferase	GART	9	19	160.81	1374.4	1261.9	692.81	409.24	236.43	168.8	4170.5	4000.7	3764.1	304.02	441.68	386.19	5801.1	2927.6	5442.9	534.42	321.12	555.88	21.2	13.8	13.8	22.9441	15.7796	19.5912	6.79447	9.94242	9.30513	8.4353	9.88451	9.26655
P22314-2;P22314;Q5JRR6;Q5JRR9;Q5JRS0;Q5JRS1;Q5JRS3;Q5JRS2	Ubiquitin-like modifier-activating enzyme 1	UBA1	8	26	218.52	1971.6	2046.5	1166.5	111.21	90.112	79.861	5135.7	4891.1	4739	533.23	576.9	547.7	5711.2	3276	5431.2	777.18	402.32	996.79	24.6	9.3	7.7	5.33942	4.21752	6.40753	9.40618	10.5505	10.36	11.978	10.9376	15.507
P22626;P22626-2;A0A087WUI2	Heterogeneous nuclear ribonucleoproteins A2/B1	HNRNPA2B1	3	12	105.15	486.53	512.44	230.14	18.478	45.589	41.354	4328	4610.8	3869.4	284.37	400.62	411.22	4144.7	811.48	5002.3	181.98	65.172	290.25	35.4	3.7	3.7	3.65895	8.16965	15.232	6.16538	7.99414	9.60655	4.206	7.43419	5.48412
P23526;P23526-2	Adenosylhomocysteinase	AHCY	2	16	141.59	716.36	797.93	425.71	28.184	49.27	34.346	5166.2	4995.7	4533.7	217.1	259.65	187.07	13094	6866.6	12794	1037	180.03	777.61	31.9	6.5	6.5	3.7854	5.81563	7.46561	4.03284	4.94068	3.9627	7.33848	2.55484	5.72968
P23528;G3V1A4;E9PK25;E9PP50;E9PLJ3;E9PS23;E9PQB7	Cofilin-1	CFL1	7	8	72.312	3090	2837	1625.1	125.96	97.324	16.788	4190.6	3970.8	3899.4	145.83	296.31	209.29	7337.2	1828.2	9412.7	555.89	58.23	654.17	41	13.9	13.9	3.91672	3.31674	1.02248	3.3629	6.94404	5.09384	7.04274	3.08678	6.49825
P23921;E9PL69;E9PP77;H0YCY7	Ribonucleoside-diphosphate reductase large subunit	RRM1	4	13	91.32	687.04	585.48	421.04	88.73	33.543	17.174	2927.9	2913.3	2519.7	304.78	269.26	236.67	2366.5	1234.3	2352.5	318.57	129.26	398.38	18.4	9.6	10.5	11.4377	5.4187	3.91909	9.42809	8.46048	8.58629	11.8645	9.4796	14.4819
P25205;P25205-2;J3KQ69;Q7Z6P5	DNA replication licensing factor MCM3	MCM3	4	20	151.57	1291.7	1320.9	671.99	96.397	139.03	75.121	3674.3	3022	2920.9	587.27	634.7	531.91	4208.9	1893.2	4020.6	818.83	292.3	894.71	23.4	6.4	6.4	6.94454	9.52306	10.0549	13.7806	17.3572	15.4051	16.2863	13.3745	18.2025
P25398	40S ribosomal protein S12	RPS12	1	7	50.964	1962.2	2295.9	1088.8	116.96	94.747	112.68	2636.1	2380	1960.8	328.03	257.31	280.28	5768.5	1210.3	7380.3	610.79	110.61	931.68	53	26.5	26.5	5.62535	3.96324	9.37843	11.0667	9.75653	12.5065	9.57458	8.37377	11.2089
P25685;P25685-2;M0R080;M0QYT3;M0QXK0;M0R1D6;M0QZD0;M0R128;A0A1B0GX60	DnaJ homolog subfamily B member 1	DNAJB1	9	9	64.828	864.82	839.69	571.33	69.665	402.23	371.59	1637.2	1468.5	1666.9	104.72	165.68	149.02	1415.5	484.12	1646.4	3.7995	17.963	158.15	23.8	8.2	8.2	7.45491	32.3878	39.4084	6.01176	10.1384	8.20631	0.267702	3.5777	8.76396
P26006;P26006-1;D6R9X8;K7EMU3;H0YA49	Integrin alpha-3;Integrin alpha-3 heavy chain;Integrin alpha-3 light chain	ITGA3	5	9	58.701	334.83	286.1	207.13	582.91	524.61	336.74	426.76	297.14	353.15	1751.8	1610.2	1530.4	1276.6	486.49	1217.9	3450.8	1727.6	3627.1	8.7	2.3	2.3	63.5158	64.7099	61.9155	80.4109	84.4212	81.2508	72.9957	78.0275	74.8627
P26885;F5H0N4	Peptidyl-prolyl cis-trans isomerase FKBP2;Peptidyl-prolyl cis-trans isomerase	FKBP2	2	2	15.195	123.21	130.76	49.386	355.51	310.35	194.04	457.35	577.59	518.79	704.39	713.38	659.36	245.42	112.69	290.59	451.28	173.22	571.75	18.3	9.9	9.9	74.2626	70.3566	79.7121	60.6323	55.2592	55.9657	64.7739	60.5855	66.3022
P27348;E9PG15	14-3-3 protein theta	YWHAQ	2	9	71.165	2448.4	2388.8	1374.6	106.83	155.08	102.51	6168	5990.8	5271.4	462.03	566.67	523.75	9382	5339.7	9736.5	1306.4	339.2	1150.9	38.8	20.8	20.8	4.18084	6.0962	6.9399	6.96875	8.6416	9.03773	12.2226	5.97299	10.5709
P27695;G3V3M6;G3V3C7;G3V5Q1;A0A0C4DGK8;G3V5M0;G3V359;H7C4A8;G3V5D9;G3V3Y6	DNA-(apurinic or apyrimidinic site) lyase;DNA-(apurinic or apyrimidinic site) lyase, mitochondrial	APEX1	10	10	80.605	251.03	399.76	129.68	71.112	15.155	17.184	1716.3	1636.1	1595.2	120.26	74.015	91.911	3565.2	1324.1	3680.1	333.21	159.34	441.51	34.6	17.6	17.6	22.0747	3.65256	11.7006	6.54811	4.32807	5.44783	8.54733	10.7413	10.7121
P27708;F8VPD4;H7C3Z5;H7C2E4;H7BZB3	CAD protein;Glutamine-dependent carbamoyl-phosphate synthase;Aspartate carbamoyltransferase;Dihydroorotase	CAD	5	37	311.47	917.08	1128.2	429.44	101.63	40.5	103.44	3409.4	3324.7	3202	221.43	401.38	415.95	5314.8	2760.1	4976.1	521.74	137.81	491.43	16.1	7.2	7	9.97634	3.46539	19.4115	6.09861	10.7722	11.4968	8.9392	4.7555	8.98815
P27824;P27824-2;P27824-3;H0Y9Q7;D6RDP7;D6RGY2;D6RB85;D6RFL1;D6RAU8;H0Y9H1;D6RAQ8;D6RHJ3;D6RD16	Calnexin	CANX	13	16	140.38	200.72	207.69	21.521	795.89	566.72	496.59	923.49	810.42	926.94	3904.8	3634.3	3872.1	1507.1	660.87	1577.9	5750.7	3026.3	6199.7	23.6	7.3	9.3	79.8597	73.1809	95.8463	80.8734	81.7667	80.6849	79.2348	82.0765	79.7123
P29317;P29317-2;J3KR66;Q96L35;E9PG71;A0A0B4J1T8;Q9UF33-2;Q9UF33-3;P54762-5;P54764-2;P54762;P54764;P54760;Q15375-2;Q15375-4;Q15375;P54753;Q9UF33	Ephrin type-A receptor 2	EPHA2	18	11	86.311	369.61	382.25	178.26	254.28	148.92	119.9	1012.7	886.97	898.35	1919.7	1752.6	1763.5	1092.7	413.73	1268.2	1275.9	704.41	1540.3	9.7	7.8	5	40.7572	28.0362	40.2133	65.4651	66.3972	66.2509	53.8673	62.9984	54.8442
P30041	Peroxiredoxin-6	PRDX6	1	12	89.007	843.03	752.47	360.41	3119.1	2221.4	1643.5	1301.4	1373.5	1232.7	2156.4	1814.9	1884.1	1818.8	591.98	1875.9	2115.4	731.48	2267.2	46.4	11.2	11.2	78.7228	74.6973	82.0147	62.3634	56.922	60.4498	53.7695	55.2703	54.7223
P30044-2;P30044;P30044-3;P30044-4	Peroxiredoxin-5, mitochondrial	PRDX5	4	6	46.014	46.202	93.984	15.437	102.26	65.998	44.031	270.98	207.23	265.76	98.91	87.64	60.81	518.21	227.04	411.99	120.71	56.138	136.47	48.1	9.9	9.9	68.8796	41.2534	74.0415	26.7404	29.7216	18.6208	18.8928	19.8243	24.8824
P30048-2;P30048	Thioredoxin-dependent peroxide reductase, mitochondrial	PRDX3	2	8	102.36	228.41	190.5	46.216	321.74	445.8	174.37	546.19	429.21	512.27	164.97	136.04	149.58	1070.8	652.39	1028.9	464.97	137.03	549.74	40.3	22.7	10.1	58.4822	70.0613	79.0485	23.1973	24.0672	22.6003	30.276	17.3583	34.8236
P30050;P30050-2	60S ribosomal protein L12	RPL12	2	5	53.841	1699.3	1645.8	907.31	97.258	66.894	108.1	2512.5	2362.7	2367.1	339.1	239.18	394.43	2096.3	731.25	2410.5	501.63	97.195	672.38	49.1	30.3	30.3	5.41357	3.90578	10.6459	11.8916	9.19258	14.283	19.3088	11.7322	21.8101
P30405;H0Y548;R4GN99;P30405-2	Peptidyl-prolyl cis-trans isomerase F, mitochondrial;Peptidyl-prolyl cis-trans isomerase	PPIF	4	4	30.381	414.14	353.78	306.69	35.087	36.962	33.465	1157.3	1167.1	1170	87.608	133.46	47.951	1687.5	516.48	2253.8	218.62	154.01	402.39	22.2	17.9	15	7.81053	9.45944	9.83816	7.03731	10.2617	3.93702	11.4694	22.9698	15.1491
P30838;I3L3I9;A8MYB8;C9JMC5;E9PNN6;C9JKT2;I3L4E5;I3L1H6;I3L3W9;E9PJV0	Aldehyde dehydrogenase, dimeric NADP-preferring	ALDH3A1	10	15	152.23	2020.4	2033.4	979.74	161.91	115.53	29.093	5590.4	5076.7	5157	304.29	330.51	289.64	5784.4	3354.4	6146.8	804.71	201.36	635.27	34.9	11	12.6	7.4192	5.37616	2.88383	5.1621	6.11239	5.31777	12.2127	5.66292	9.3669
P31930	Cytochrome b-c1 complex subunit 1, mitochondrial	UQCRC1	1	11	113.93	1574.1	1607.8	859.21	106.81	248.99	116.98	2330.9	2163.5	2080.3	93.097	253.28	227.15	2377.4	994.79	2319.1	629.09	53.301	346.08	26.9	20	11.7	6.3543	13.4097	11.9833	3.84064	10.4801	9.8442	20.9244	5.08553	12.9852
P31939;P31939-2;H7C1S2;C9JLK0;F8WEF0	Bifunctional purine biosynthesis protein PURH;Phosphoribosylaminoimidazolecarboxamide formyltransferase;IMP cyclohydrolase	ATIC	5	22	172.32	433.66	531.73	148.11	56.918	59.037	52.505	3530.8	3132.1	3451.4	451.84	306.72	307.1	4710.5	2214.5	4266.5	533.13	177.49	583.04	41	16	16	11.6022	9.99328	26.172	11.3452	8.91934	8.17081	10.1672	7.42018	12.0226
P31948;P31948-2;P31948-3;H0YGI8;F5H783;F5GXD8	Stress-induced-phosphoprotein 1	STIP1	6	20	156.85	1329.5	1158	733.34	208.22	53.244	133.45	4120.7	3461.9	3874.6	318.37	308.24	438.4	6216.7	1229.8	10182	1185.5	246.24	1369.6	28.9	9.2	9.2	13.5408	4.39581	15.3959	7.172	8.17582	10.1646	16.0155	16.6825	11.8564
P33176;A0A0G2JMZ6;O60282;Q12840;J3KNA1;O60282-2;C9JWB9	Kinesin-1 heavy chain	KIF5B	7	21	178.77	1544.2	1788.7	994.83	283.06	135.91	124.78	3940.2	3796.6	3641.2	525.03	289.92	423.29	5019.3	2101.6	5723	599.62	219.28	604.3	20.1	7.4	5.7	15.491	7.06169	11.145	11.7582	7.09454	10.4143	10.6714	9.44814	9.55068
P33991;E5RG31;E5RFJ8;Q9UJA3-2;Q9UJA3-3;Q9UJA3;Q9UJA3-4	DNA replication licensing factor MCM4	MCM4	7	18	137.04	2144.2	1753.4	1163.9	68.372	128.05	131.62	3784.4	3393.6	3407.9	267.53	318.22	260.66	6415.8	2556.4	7048.2	1029.3	151.09	1032.1	21.7	10.5	10.5	3.09016	6.80592	10.1596	6.60253	8.57315	7.10524	13.8252	5.58045	12.773
P34897-3;P34897;P34897-2;H0YIZ0;G3V2Y4;G3V5L0;G3V4W5;G3V241;G3V3Y8;G3V4T0;G3V4X0;G3V2W0;G3V2E4;G3V540	Serine hydroxymethyltransferase, mitochondrial;Serine hydroxymethyltransferase	SHMT2	14	14	106.82	551.77	459.2	241.06	107.23	37.072	46.145	2226.2	2061.3	1970.5	19.484	143.29	78.922	1968.7	663.28	2292.7	301.21	27.807	372.37	19.7	8.9	6.2	16.2716	7.4701	16.0669	0.86762	6.49962	3.85094	13.2697	4.02366	13.9722
P34932;A0A087WYC1;A0A087WTS8;P34932-2	Heat shock 70 kDa protein 4	HSPA4	4	27	243	2818	2947.3	1481.4	265.3	183.48	106.2	9790.4	8762.8	8524.3	415.47	392.95	565.64	10559	4276.5	10454	952.27	339.09	921.71	31.9	16.3	13.8	8.60442	5.86052	6.68934	4.07089	4.29184	6.2227	8.2725	7.34662	8.10244
P35270;REV__Q16649	Sepiapterin reductase	SPR	2	7	51.151	356.3	179.24	116.03	9.7679	18.213	18.545	1939.4	1634.1	1644.7	16.944	60.13	114.75	1916.1	612.7	1913.1	251.68	117	257.66	28.4	13	13	2.66833	9.22397	13.7804	0.866105	3.5491	6.52192	11.61	16.034	11.8696
P35579;P35579-2;Q5BKV1;B1AH99;A0A0C4DFM8;E7ERA5;A1L2Z2;A0A087X0T3;P13535;Q9UKX3;Q9Y623;P12882;P11055;Q9UKX2;A7E2Y1	Myosin-9	MYH9	15	78	323.31	5084.9	4593.5	2760	701.64	425.28	483.5	10471	9670.1	9846.9	1224.6	1344.6	1284.9	13848	7180.3	14399	2069	747.24	2352.8	38.2	8.8	7.7	12.1254	8.47377	14.9067	10.4706	12.2073	11.5426	12.9987	9.42587	14.0451
P35606-2;P35606;H0YAC7;D6R997;D6RBZ7;D6RCL6;D6RBG7;D6RBT6;H0Y938	Coatomer subunit beta	COPB2	9	19	134.07	975.09	775.75	504.58	87.169	112.55	37.814	4929.8	4161.5	4602	238.9	442.03	588.5	3065.6	1868	3295.5	427.58	230.64	462.81	17.8	5.4	6.8	8.206	12.6703	6.97168	4.62205	9.60198	11.338	12.2404	10.99	12.3143
P36578;H3BM89;H3BTP7;H3BU31	60S ribosomal protein L4	RPL4	4	16	134.49	2946.6	2667.2	1672.1	152.17	180.82	44.296	4169.8	3899.4	3478	157.83	240.09	200.67	7294.5	3818.2	7000	762.92	228.35	941.74	36.1	12.9	12.9	4.91066	6.34897	2.58076	3.64703	5.79999	5.45496	9.46854	5.64308	11.8581
P36871;P36871-2;P36871-3	Phosphoglucomutase-1	PGM1	3	13	94.172	628.26	510.43	258.18	61.204	58.946	44.213	790.35	716.76	583.12	168.86	203.33	180.18	872.34	590.55	926.27	135.23	59.493	218.98	26.2	5.2	5.2	8.87704	10.3527	14.621	17.6041	22.0989	23.6054	13.4214	9.15216	19.1207
P37235;P84074;E9PC71;C9JW46;P61601	Hippocalcin-like protein 1;Neuron-specific calcium-binding protein hippocalcin	HPCAL1;HPCA	5	4	27.923	351.53	305.43	203.32	17.623	49.256	20.266	1577.4	1557.8	1305.5	96.753	51.912	77.885	1122.3	358.01	1143.3	108.69	69.227	134.33	17.1	6.2	6.2	4.7739	13.8872	9.06407	5.77922	3.22492	5.63003	8.82948	16.2034	10.514
P39023;G5E9G0;B5MCW2;H7C422;H7C3M2;F8WCR1;Q92901	60S ribosomal protein L3	RPL3	7	12	84.42	882.79	746.51	424.35	58.175	57.46	14.346	2216.1	2094.3	2129	169.27	275.71	176.9	4151.9	2095.8	4251.7	848.15	231.18	663.9	24.8	5.7	15.6	6.18248	7.14703	3.27015	7.09617	11.6333	7.67162	16.9628	9.93477	13.506
P40763-2;P40763;G8JLH9;P40763-3;K7EP08	Signal transducer and activator of transcription 3;Signal transducer and activator of transcription	STAT3	5	9	76.278	1141.5	1262.1	550.91	108.74	93.829	111.4	2774.5	2767.4	2416.1	91.208	195.34	189.3	2109	1302.1	2126.2	335.54	127.1	381.12	13	5.7	5.7	8.69753	6.91991	16.8199	3.18274	6.59322	7.26568	13.7261	8.89309	15.2003
P40926;P40926-2;G3XAL0	Malate dehydrogenase, mitochondrial;Malate dehydrogenase	MDH2	3	14	116.7	2010.9	1607.5	1120.5	136.46	106.16	45.006	2590	2381.4	2630.2	296.48	312.92	224.3	4649.2	1865	5218.2	630.87	236.04	901.81	53.6	19.2	19.2	6.35478	6.19493	3.8615	10.2713	11.6141	7.85777	11.9481	11.2344	14.7354
P41091;Q2VIR3;F8W810;Q2VIR3-2;H7BZU1	Eukaryotic translation initiation factor 2 subunit 3;Putative eukaryotic translation initiation factor 2 subunit 3-like protein	EIF2S3;EIF2S3L	5	16	160.21	2849.4	2654.3	1412.6	218.18	148.41	136.33	5422.6	5278.4	4847	794.77	872.47	866.01	7482.4	3521	7277.5	1095.6	438.54	1153.6	35	16.7	16.7	7.11245	5.29523	8.80156	12.7831	14.1845	15.1586	12.7722	11.0755	13.6827
P41250;H7C443	Glycine--tRNA ligase	GARS	2	10	73.612	546.96	654.74	166.91	69.131	86.173	84.348	1582.8	1534	1211.4	190.15	178.56	197.77	4416.8	2667.9	4748.6	470.22	216.41	558.63	12	5.5	3.2	11.2209	11.6307	33.5703	10.7251	10.4265	14.0345	9.62181	7.50301	10.5258
P42166;P42167-3	Lamina-associated polypeptide 2, isoform alpha;Thymopoietin;Thymopentin	TMPO	2	18	204.15	1456.8	1324.1	726	20.559	79.822	110.83	2355.3	2268.6	2080.8	144.87	305.37	361.82	4897.4	1744.8	5423.4	761.72	200.35	993.88	27.7	6.5	6.5	1.3916	5.68564	13.244	5.79441	11.8638	14.8128	13.46	10.3	15.4876
P42704;A0A0C4DG06;B8ZZ38;C9JCA9;H7C3W8	Leucine-rich PPR motif-containing protein, mitochondrial	LRPPRC	5	47	323.31	2916.3	2459.5	1490.9	267.45	189.37	117.99	8138.8	7293	6956.4	589.51	617.91	599.85	11699	6404.8	11399	2285.5	639.81	2363.6	25.8	8.8	12.3	8.40047	7.14909	7.33363	6.754	7.81086	7.93846	16.3431	9.08226	17.1741
P43490;A0A0C4DFS8;C9JF35;C9JG65	Nicotinamide phosphoribosyltransferase	NAMPT	4	19	162.78	294.88	421.92	137.41	15.724	73.803	14.293	3935.7	3603.8	3672.2	243.77	143.89	310.23	4842.8	2312.3	4771.4	215.46	133.3	237.3	42.2	6.3	6.3	5.06239	14.888	9.4217	5.83256	3.83943	7.78997	4.25957	5.45061	4.73776
P43897;P43897-2;C9JT21;F8WCK2;C9JG32;F8VPA7;F8VS27;P43897-3;P43897-4	Elongation factor Ts, mitochondrial;Elongation factor Ts	TSFM	9	8	54.037	599.16	865.83	305.59	77.923	42.67	39.037	1466.4	1322.5	1424.8	291.33	163.11	176.86	2693	1164.6	2735.1	1014.2	441.22	1077.2	31.1	7.1	9.8	11.5086	4.69675	11.3273	16.5742	10.9793	11.0423	27.3576	27.4763	28.2559
P46060;H0Y4Q3;B0QYT5;B0QYT4;B0QYT6	Ran GTPase-activating protein 1	RANGAP1	5	16	119.33	1725.4	1685.9	952.47	150.11	79.311	37.457	2319.6	2039.3	2137.1	98.763	194.75	110.5	3487.1	2003.4	3575.3	354.77	232.37	462.18	24.2	7.5	3.9	8.00369	4.493	3.78381	4.08388	8.71735	4.91636	9.23431	10.3933	11.4472
P46087-2;P46087;P46087-4;P46087-3;F5H5X6;F5GYR3;F5GWB7;F5H709;F5H359;F5H8G6	Probable 28S rRNA (cytosine(4447)-C(5))-methyltransferase	NOP2	10	13	94.136	226.06	297.38	163.66	145.06	138.88	133.68	1203.9	1226.3	957.82	306.53	343.2	440.23	1191.5	558.9	1421.5	141.23	65.729	218.46	15.7	3.2	3.2	39.0871	31.8342	44.9586	20.2942	21.8668	31.4889	10.597	10.5229	13.3211
P46776;E9PJD9;E9PLL6;E9PLX7	60S ribosomal protein L27a	RPL27A	4	6	48.449	1552.7	1530	841	98.451	80.902	96.428	3236.9	2941.4	2774.4	490.13	385.15	492.63	3060.6	1543.9	3049.4	503.8	105.2	441.55	35.1	15.5	15.5	5.96257	5.02216	10.2864	13.1507	11.5781	15.0788	14.1342	6.37924	12.6484
P46821;D6RA32;D6RA40;D6RGJ3;E9PGC8;P78559;P78559-2;D6RCL2	Microtubule-associated protein 1B;MAP1B heavy chain;MAP1 light chain LC1	MAP1B	8	44	323.31	992.05	1077	635.66	121.73	117.12	31.227	3444.9	3494.8	3319.7	403.89	385.85	328.27	2609.1	991.91	2498.1	504.16	218.32	530.19	21.4	4.5	3.3	10.9294	9.80806	4.6825	10.4939	9.94292	8.9987	16.194	18.0395	17.5079
P46940;A0A0J9YXZ5;H0YLE8;A0A087X225;H0YKA5;A0A087WWP1;E9PDT6	Ras GTPase-activating-like protein IQGAP1	IQGAP1	7	49	323.31	1823.8	2255.3	883.81	404.13	185.15	135.8	1440.4	1182.9	1098.9	204.05	291.28	230.96	4822	2376.7	4942.6	338.95	280.95	430.58	29.8	2.9	4.2	18.1393	7.58672	13.3188	12.4084	19.7588	17.3672	6.56759	10.5714	8.0135
P47756-2;B1AK87;B1AK88;P47756;B1AK85	F-actin-capping protein subunit beta	CAPZB	5	11	94.254	1476.3	1560.8	763.32	160.26	138.46	143.2	4710.4	4661.8	4285.7	359.12	259.95	374.32	9181.4	2738.9	9241.1	530.87	195.29	542.95	37.1	14.3	19.1	9.79249	8.14825	15.7967	7.08391	5.28166	8.03258	5.46597	6.65567	5.54934
P47897-2;P47897;A0A1B0GVU9;B4DDN1;H7C0R3;A0A0U1RQQ5;A0A0U1RQX5;A0A1B0GTT3;C9J165;A0A0U1RQT0;A0A0U1RRC8;A0A0U1RQM8;A0A0U1RQU2;A0A0U1RQX9;F2Z2V6;A0A0U1RR66;A0A0U1RRI9;A0A0U1RQE9;A0A0U1RQL2;A0A0U1RR79	Glutamine--tRNA ligase	QARS	20	19	137.03	1212.2	1254.9	625.92	162.9	134.33	83.424	4230.4	3720.9	3574.3	254.13	202.73	199.59	3177.5	1541.1	2726.4	141.91	79.511	241.97	16.6	9.7	7.1	11.8464	9.66939	11.7607	5.66681	5.1669	5.28871	4.27516	4.90624	8.15161
P48307-2;P48307;H7C4A3	Tissue factor pathway inhibitor 2	TFPI2	3	3	24.435	68.674	209.89	33.891	693.89	435.86	318.3	362	367.17	362.93	1015.4	914.91	996.58	526.6	189.87	622.34	1576.5	639.66	1762.8	15.6	13.4	13.4	90.9943	67.4967	90.3771	73.7186	71.3614	73.3044	74.9608	77.1111	73.9076
P48506;E1CEI4;A0A0C4DGB2;D6R959;D6RGF8;H0YAB6;D6REX4;H0Y9I7	Glutamate--cysteine ligase catalytic subunit	GCLC	8	15	129.03	1222.4	1150.1	576.49	94.877	152.86	71.726	3047.6	3147.2	2764.8	110.3	167.48	88.134	4025.5	2599.4	4086	157.57	64.108	276.37	18.7	9.3	12.4	7.20251	11.7317	11.0651	3.49283	5.05267	3.08924	3.76685	2.4069	6.33532
P48507;P48507-2	Glutamate--cysteine ligase regulatory subunit	GCLM	2	9	77.329	390.96	515.08	161.63	42.636	51.926	37.308	1938.3	1800.2	1920.4	221.45	312.07	292.62	979.87	315.73	907.02	199.34	40.932	145.33	43.1	13.9	19	9.83312	9.15793	18.7536	10.2535	14.7742	13.2227	16.9045	11.4764	13.81
P48643;B7ZAR1;E9PCA1;E7ENZ3;P48643-2;D6RIZ7;H0Y914	T-complex protein 1 subunit epsilon	CCT5	7	21	156.35	1197.9	1086.8	520.67	154.57	229.47	90.449	8172.4	7213.8	6832.1	842.28	1078.8	998.74	8419.8	4423.1	8321.5	1356.2	492.6	1156	30.7	14.2	14.2	11.4287	17.4334	14.8006	9.34343	13.0092	12.7539	13.8727	10.021	12.1973
P49327;A0A0U1RQF0;A0A0U1RRG3;J3KTF0	Fatty acid synthase;[Acyl-carrier-protein] S-acetyltransferase;[Acyl-carrier-protein] S-malonyltransferase;3-oxoacyl-[acyl-carrier-protein] synthase;3-oxoacyl-[acyl-carrier-protein] reductase;3-hydroxyacyl-[acyl-carrier-protein] dehydratase;Enoyl-[acyl-carrier-protein] reductase;Oleoyl-[acyl-carrier-protein] hydrolase	FASN	4	78	323.31	4347.7	4361.3	2283.7	457.39	515.99	349.69	20951	18376	18372	2226	2388.2	2306	34277	19916	33016	5347.1	2118.2	5356.5	31.2	13.4	13.1	9.51886	10.5794	13.2791	9.60435	11.5015	11.1519	13.4946	9.61324	13.9592
P49368-2;P49368;B4DUR8;E9PRC8;Q5SZX6;E9PQ35;Q5SZW8;E9PM09;Q5SZX9	T-complex protein 1 subunit gamma	CCT3	9	22	185.96	2219.7	2312.4	1051.8	27.922	55.628	29.716	6038	5481.6	5502.7	294.97	359.09	328.8	14350	5945	14185	989.9	391.01	1647.8	39.4	16.8	16.8	1.24229	2.34913	2.74762	4.65769	6.14807	5.63834	6.45311	6.17123	10.4075
P49588;P49588-2;H3BPK7	Alanine--tRNA ligase, cytoplasmic	AARS	3	25	211.95	1362.1	1571	660.4	257.38	214.95	64.351	8560.7	8441.9	7783.5	1114.7	1133.1	1159.3	9061	4951	9172.1	1351.4	493.04	988.84	28.2	17.4	11.2	15.8928	12.0356	8.87905	11.521	11.8339	12.9635	12.9788	9.05651	9.73178
P49792;F8VYC4;J3KNE0;P0DJD0;P0DJD1;A6NKT7;Q99666;O14715;J3KQ37;Q7Z3J3;F8W705;Q99666-2;F8WBP7;C9J1P2;H0YBN8;C9J1W9;C9JF75;C9J6W1;Q7Z3J3-2	E3 SUMO-protein ligase RanBP2	RANBP2	19	27	188.81	1826.4	1658.7	965.14	268.44	201.46	46.705	9042.6	8828	8943.4	1474.6	1415.1	1858.6	7958.4	2818.6	8839.3	1794.3	540.57	1966	5.7	5.9	4.1	12.8143	10.8303	4.61583	14.0208	13.8152	17.2061	18.398	16.0924	18.1948
P49915-2;P49915	GMP synthase [glutamine-hydrolyzing]	GMPS	2	16	117.28	1175	1183.5	685.16	188.32	70.123	40.015	1843.6	1857.8	1444.7	163.23	270.88	187.67	6576.3	3220.1	6639.2	643.53	165.01	563.62	30.6	9.6	9.6	13.8133	5.59363	5.51798	8.13372	12.7253	11.4968	8.91337	4.87458	7.82499
P50213;H0YL72;P50213-2;H0YKD0;H0YLI6;H0YMU3;H0YM64;H0YM46;H0YNF5	Isocitrate dehydrogenase [NAD] subunit alpha, mitochondrial	IDH3A	9	9	68.776	1070.8	892.52	576.89	14.016	58.76	37.913	2079.9	2141.6	2095.1	36.51	104.72	97.713	2920.2	1081.3	3008.2	729.93	215.7	604.45	24	5.5	5.5	1.29202	6.17694	6.16669	1.72509	4.66185	4.45606	19.9974	16.6307	16.7315
P50552;K7ENL7;K7ENR7;K7EM16;K7EIG8	Vasodilator-stimulated phosphoprotein	VASP	5	7	62.603	1216.1	1281.2	837.06	39.381	87.103	60.801	2432.4	2403.9	2348.2	462.38	363.86	369.25	2678.9	539.44	3489.9	833.47	218.13	1024.2	18.9	12.9	12.9	3.13673	6.36577	6.77176	15.9729	13.1464	13.5881	23.7296	28.7934	22.6889
P50990;P50990-2;P50990-3;H7C4C8;H7C2U0	T-complex protein 1 subunit theta	CCT8	5	26	222.04	1856.5	1837.7	960.87	156.17	83.8	86.715	6170.8	5864.2	5456.9	493.69	407.85	349.7	5987.4	3351.4	5495.8	479.55	68.102	389.07	53.5	21.2	9.5	7.75934	4.36118	8.27761	7.40777	6.50266	6.02246	7.4154	1.99158	6.61136
P50991;P50991-2	T-complex protein 1 subunit delta	CCT4	2	19	171.88	2065.5	1815	873.09	67.518	55.048	45.744	6345.2	5751.3	5496.9	521.95	365.67	409.86	5966	3593.4	6048.8	893.4	228.67	886.9	34.1	14.8	16.7	3.16537	2.94367	4.97848	7.60068	5.97796	6.93883	13.0245	5.98288	12.7875
P51648;P51648-2;J3QRD1;I3L1M4;J3QS00;J3QKK9;J3KTG1;C9JGJ2;I3L0X1;J3KTD9;I3L2W1;K7EN73	Fatty aldehyde dehydrogenase	ALDH3A2	12	12	84.857	255.91	331.93	176.77	134.61	89.789	73.184	6444.6	6315.2	5894.2	426.34	388.03	346.12	7236.6	4679.3	7227.8	623.27	259.2	509.85	16.9	14.4	14.4	34.4694	21.2912	29.279	6.20497	5.7887	5.54651	7.92977	5.24856	6.58921
P51858;P51858-2;P51858-3;H3BPQ6;M0R0J3;A0A024R216;Q9Y3E1;Q7Z4V5-4;Q7Z4V5-3	Hepatoma-derived growth factor	HDGF	9	12	85.113	482	623.36	271.96	30.147	14.836	54.533	763.55	992.48	701.82	76.351	18.909	109.59	1150.3	351.43	1333.3	324.78	56.687	459.7	40	11.2	11.2	5.8864	2.32468	16.7027	9.09048	1.86961	13.5061	22.0178	13.8899	25.6386
P51991;P51991-2;H7C1J8	Heterogeneous nuclear ribonucleoprotein A3	HNRNPA3	3	11	91.069	1405.7	1381.2	670.19	160.12	107.7	115.67	5480	5130.7	4689.6	317.55	471.09	230.28	8729.6	2049.7	9099.9	787.96	192.4	773.18	27.5	12.7	12.7	10.226	7.23353	14.7189	5.47731	8.40963	4.6806	8.27901	8.58124	7.83119
P52209-2;P52209;K7EM49;K7EPF6;K7EMN2;K7ELN9	6-phosphogluconate dehydrogenase, decarboxylating	PGD	6	18	171.41	1029.4	1059.7	650.44	86.471	48.896	55.718	5948	5883.5	4915.1	220.68	292.35	278.07	10312	6695.9	9827	678.67	199.08	678.25	35.5	18.3	24	7.74919	4.41062	7.8903	3.57743	4.73376	5.35453	6.17496	2.88732	6.4563
P52888;K7EP46;K7EL02;K7EKB6;P52888-2;K7EIK4;K7EL32	Thimet oligopeptidase	THOP1	7	10	70.199	890.62	1004.1	594.58	102.67	22.297	21.319	1747.6	1605.2	1704.3	99.392	141.6	118.4	4187.4	1516.4	4331.3	422.81	85.938	245.56	3.5	5.7	7	10.3364	2.17236	3.46144	5.38129	8.10625	6.49586	9.17117	5.36329	5.36525
P53396;P53396-2;P53396-3;K7ESG8;K7EIE7	ATP-citrate synthase	ACLY	5	40	323.31	3104.7	2749	1466.1	414.69	289.06	193.92	6792.2	6422.1	5845.8	510.34	616.33	694.49	8353.8	5123.9	8458.3	729.99	279.1	916.21	33.7	6.6	8.4	11.783	9.51462	11.6818	6.98853	8.75664	10.6186	8.03618	5.16565	9.77342
P53621;P53621-2	Coatomer subunit alpha;Xenin;Proxenin	COPA	2	34	265.65	1086.1	1260.8	584.8	97.534	42.435	120.97	7423.4	7100	6818.4	1051	1047.3	859.82	12256	7105.1	12353	6710	1006.1	2349.6	17.2	12.7	12.3	8.24022	3.25613	17.1401	12.4021	12.8546	11.1982	35.3791	12.4038	15.9808
P54136;P54136-2;E5RJM9;E5RH09;E5RI24	Arginine--tRNA ligase, cytoplasmic	RARS	5	25	200.76	1784.2	1695.6	877.58	57.543	103.97	21.816	6220.4	5771.5	5785.6	515.54	764.17	695.68	3299.8	1863.6	3398.6	385.16	80.453	448.34	43	15.9	15.9	3.12438	5.77749	2.42563	7.65357	11.6923	10.7337	10.4522	4.13842	11.6545
P54920;M0R2M1;M0R0Y2;M0R058;M0R0I4;M0R213;M0R027;A0A087WZQ7;Q9H115-3;Q9H115-2;Q9H115	Alpha-soluble NSF attachment protein	NAPA	11	8	60.215	994.53	1183.5	684.78	55.37	98.148	14.119	3404.9	2866.5	3248.1	156.34	178.13	131.94	1197.6	322.84	1150.3	125.34	28.795	142.84	26.1	12.5	5.1	5.27384	7.65795	2.02018	4.39004	5.85063	3.9035	9.47435	8.18889	11.046
P55010;H0YLZ1;H0YN40;H0YMJ8;H0YM54;H0YK11;H0YK29	Eukaryotic translation initiation factor 5	EIF5	7	9	67.804	789.94	827.89	478.16	83.613	57.651	16.388	2648.5	2479.9	2411	256.78	322.91	337.45	2553.7	1280.5	2327.8	236.28	23.258	258.3	20.6	9.5	9.5	9.5716	6.51026	3.31373	8.83839	11.5209	12.2778	8.46888	1.78392	9.98801
P55072;C9IZA5;C9JUP7	Transitional endoplasmic reticulum ATPase	VCP	3	30	323.31	5527.1	5536.4	2832	370.77	180.25	102.33	11176	10467	10225	766.11	1005.2	916.33	14574	5920	15366	1038.3	382.22	1834.1	41.8	19	19	6.28651	3.15307	3.48734	6.4152	8.76205	8.2246	6.65053	6.06485	10.6633
P55884;P55884-2;C9JZG1;C9JQN7	Eukaryotic translation initiation factor 3 subunit B	EIF3B	4	23	171.98	1696	1660.9	1038.3	310.28	329.71	167.44	9615	8701.4	8401.3	566.93	680.08	755.44	16707	8625.8	17589	1443.4	683.96	2162.3	26.2	7.7	8	15.4654	16.5633	13.8869	5.568	7.24918	8.2501	7.95244	7.3467	10.9476
P56192;P56192-2;H0YIP0;H0YHV5;F8VS26;F8W0M7;F8W0S4;F8VZZ9;H0YI94;F5H2V6;H0YIC2;F8VPL7;H0YHL6;H0YI27	Methionine--tRNA ligase, cytoplasmic	MARS	14	18	168.71	1790.7	1700.9	1087.7	60.029	74.268	19.824	3015	2768.4	2635.2	220.74	245.94	318.37	5907	3524.8	5313.7	856.48	284.9	671.71	22.7	9.8	7.3	3.24353	4.18372	1.78994	6.82193	8.159	10.7792	12.6633	7.47828	11.2225
P60174-1;P60174;P60174-4;U3KPZ0;U3KQF3;U3KPS5	Triosephosphate isomerase	TPI1	6	15	184.2	2908.4	3216.1	1684.8	81.611	65.657	47.162	6162.6	5673.4	5786.1	475.49	431.83	526.48	8301.7	2922.7	8121.6	356.62	64.964	581.69	81.1	30.1	36.1	2.72945	2.00067	2.72304	7.16305	7.07312	8.34017	4.11881	2.17441	6.68356
P60709;G5E9R0;E7EVS6;P63267-2;C9JZR7;C9JUM1;C9JTX5	Actin, cytoplasmic 1;Actin, cytoplasmic 1, N-terminally processed	ACTB	7	22	270.11	2179.8	2501.4	756.62	181.77	141.88	37.619	16269	14616	13495	1121.1	1070.6	996.52	16437	8549.7	15164	877.56	222.92	918.09	65.3	53.9	52.8	7.697	5.36757	4.73648	6.44677	6.82493	6.87657	5.06834	2.54109	5.70877
P60891;B1ALA9;P60891-2;B7ZB02;B1ALA7	Ribose-phosphate pyrophosphokinase 1	PRPS1	5	9	65.777	1323.8	1184.3	452.15	105.86	96.52	55.644	1901	1782.9	1629.5	70.527	193.42	114.05	2379.5	1198.5	2699.5	571.74	201.09	481.84	29.9	29.9	18.9	7.40456	7.5358	10.958	3.57728	9.78688	6.54125	19.3729	14.3678	15.1458
P60981;P60981-2;F6RFD5	Destrin	DSTN	3	9	96.797	3340.3	3460.7	1982.5	121.62	118.88	137.84	5949.5	5979.6	5642	445.2	337.01	474.11	11368	2612.5	15016	1303.4	398.39	1411.8	51.5	40	40	3.51308	3.32106	6.50084	6.96202	5.3353	7.75182	10.2862	13.2316	8.59397
P61088;F8VQQ8;F8VSD4;F8VV71;Q5JXB2;F8VZ29	Ubiquitin-conjugating enzyme E2 N;Putative ubiquitin-conjugating enzyme E2 N-like	UBE2N;UBE2NL	6	5	36.438	193.91	211.41	70.573	325.2	208.9	111.9	1303.2	1109.5	1121	778.22	588.12	676.41	284.36	100.9	348.27	595.29	107.72	514.11	36.8	4.6	4.6	62.6457	49.7014	61.3241	37.3889	34.6438	37.6325	67.6735	51.6346	59.6153
P61158;B4DXW1;F8WDR7;F8WEW2;F8WE84;Q9P1U1-2;Q9P1U1	Actin-related protein 3	ACTR3	7	12	93.571	1517.7	1696.9	868.35	199.81	84.768	25.756	4793.3	4970.6	4618.1	194.19	280.06	371.46	6524	3587.5	6589	530.76	271.56	643.01	28.5	20.3	20.3	11.6337	4.75779	2.88064	3.89354	5.33381	7.44474	7.52343	7.03695	8.89117
P61160;P61160-2;A0A1B0GWD0;A0A1B0GWH0;F5H6T1	Actin-related protein 2	ACTR2	5	9	85.341	598.34	667.07	354.82	84.482	41.154	25.496	2374.7	2143	1917.2	104.08	140.2	234.6	1996.6	1100.4	2079.3	634.89	217.54	659.12	17.5	12.2	11.2	12.3725	5.81087	6.7039	4.19884	6.1405	10.9025	24.1266	16.5061	24.0694
P61221;D6R9I9;D6RGF4;H0Y990	ATP-binding cassette sub-family E member 1	ABCE1	4	16	128.17	670.62	678.19	389.85	325.17	236.38	202.63	2194.1	1841.9	1820.5	1520.4	1211.1	1243.9	2953.1	1714.4	3009.9	1303.2	505.49	1342.6	28.5	8.5	11.4	32.6545	25.846	34.2003	40.9315	39.6692	40.592	30.6181	22.7709	30.8466
P61586	Transforming protein RhoA	RHOA	1	7	53.527	1588.9	1286.6	591.39	104.38	107.22	70.793	4235.5	4328.7	4074.9	426.06	364.58	350.91	3487	1904.7	3764.5	357.79	71.432	395.15	23.8	18.7	18.7	6.16437	7.69253	10.6909	9.13986	7.76813	7.92872	9.30584	3.61474	9.4996
P61978-3;Q5T6W2	Heterogeneous nuclear ribonucleoprotein K	HNRNPK	2	14	125.95	2394.3	2470.7	1409.5	407.93	274.41	157.93	7186.2	6976.2	6636	321.98	387.21	384.76	10077	3551.2	9779.7	751.46	264.69	626.74	39.5	8.6	8.6	14.5573	9.99632	10.0757	4.28839	5.25857	5.48032	6.93968	6.93652	6.02262
P62136;P62136-2;P62136-3;E9PMD7;H0Y3Y6;F8W1A0;F5H1L6;F5H037	Serine/threonine-protein phosphatase PP1-alpha catalytic subunit;Serine/threonine-protein phosphatase	PPP1CA	8	13	101.81	3759.1	3127.6	1366.2	123.8	88.199	30.639	8996.3	8009.8	8342.3	427.86	380.74	372.77	8674.4	2330.4	9423.9	437.01	258.9	827.63	38.2	27.6	20.6	3.18834	2.74268	2.19345	4.54003	4.53773	4.2773	4.79629	9.99884	8.07323
P62241;Q5JR95	40S ribosomal protein S8	RPS8	2	10	109.14	5130.7	4733.2	2660.2	578.31	406.99	291.52	9950	9008.4	8087.9	501.87	423.38	523	15119	9236.6	14584	996.54	422.11	1030.7	49.5	19.7	19.7	10.1298	7.9178	9.87628	4.80172	4.48887	6.0737	6.18372	4.37025	6.60083
P62273;P62273-2;A0A087WTT6	40S ribosomal protein S29	RPS29	3	2	14.528	824.76	635.4	398.97	71.649	44.585	33.081	4611.1	4698.5	3907.3	414.16	431.64	484.34	6195.9	2846.2	8613.3	703.68	243.47	743.74	32.1	12.5	12.5	7.99289	6.55676	7.65673	8.24156	8.41381	11.0287	10.1989	7.88013	7.94845
P62280;M0QZC5;M0R1H5;M0R1H6	40S ribosomal protein S11	RPS11	4	11	92.049	2344.9	2324.6	1240.4	136.97	211.89	209.53	6273	5674	5317.3	310.41	262.71	246.78	9120.3	4155.2	9686.7	1674.3	408.94	1185.4	55.7	25.3	25.3	5.51882	8.35367	14.451	4.71503	4.42518	4.43523	15.5105	8.95985	10.9031
P62318-2;P62318;H3BT13	Small nuclear ribonucleoprotein Sm D3	SNRPD3	3	4	47.637	615.32	680.62	307.58	109.8	12.784	22.16	974.32	970.64	1007.2	118.04	123.61	174.49	634.04	120.87	1140.1	86.027	40.259	92.982	50	34.2	17.5	15.1423	1.84366	6.72045	10.806	11.2963	14.7661	11.9471	24.9856	7.54062
P62633-2;P62633;P62633-7;P62633-3;P62633-5;P62633-6;D6RAT4	Cellular nucleic acid-binding protein	CNBP	7	9	8.3937	581.61	586.02	371.67	111.83	41.551	14.138	2177.4	2084.9	1913.2	134.39	142.33	179.86	3267.3	777.08	4158.4	246.43	64.376	320.59	29.4	45.9	54.1	16.1268	6.62092	3.66452	5.81324	6.39045	8.59316	7.01334	7.65055	7.15764
P62701	40S ribosomal protein S4, X isoform	RPS4X	1	13	94.491	2022.4	1955.1	1004.4	191.07	27.24	14.652	5638.1	5403.3	4944.5	269.84	275.04	262.61	6833.2	3057	6958.9	621.04	219.85	639.54	41.4	11	13.7	8.63215	1.37413	1.43781	4.56741	4.84367	5.0433	8.33137	6.70919	8.41673
P62937;P62937-2;F8WE65;C9J5S7;P0DN26;A0A0H2UH34;A0A0B4J2A2;A0A075B767;A0A075B759;Q9Y536;F5H284;P0DN37	Peptidyl-prolyl cis-trans isomerase A;Peptidyl-prolyl cis-trans isomerase A, N-terminally processed;Peptidyl-prolyl cis-trans isomerase	PPIA	12	8	92.267	6651.1	6322.1	3187.8	634.03	601.55	375.65	10149	8959.1	9005.6	764.84	667.77	853.35	14647	3089.8	17368	1069.8	324.27	1571.9	52.7	35.8	35.8	8.70307	8.68834	10.5418	7.00798	6.93652	8.65559	6.80673	9.49805	8.29941
P62979;J3QS39;J3QTR3;F5H6Q2;F5GYU3;F5H2Z3;F5H265;B4DV12;F5H388;F5H747;F5GXK7;J3QKN0;Q5PY61;Q96C32;P62987;P0CG47;P0CG48;M0R1V7;M0R1M6;M0R2S1;J3QSA3;F5GZ39	Ubiquitin-40S ribosomal protein S27a;Ubiquitin;40S ribosomal protein S27a;Ubiquitin-60S ribosomal protein L40;Ubiquitin;60S ribosomal protein L40;Polyubiquitin-B;Ubiquitin;Polyubiquitin-C;Ubiquitin	RPS27A;UBB;UBC;UBA52	22	5	55.667	657.19	823.58	357.32	138.79	90.477	58.918	5993.2	5945.2	5346.6	405.78	399.8	349.22	8967.5	5143.1	8655.6	1015.4	479.11	1347.6	42.3	26.3	36.5	17.4364	9.8984	14.1549	6.34132	6.30102	6.13116	10.1714	8.52174	13.4717
P63000;P63000-2;P60763;J3KSC4;J3QLK0;P15153;B1AH77;B1AH78;B1AH80	Ras-related C3 botulinum toxin substrate 1;Ras-related C3 botulinum toxin substrate 3;Ras-related C3 botulinum toxin substrate 2	RAC1;RAC3;RAC2	9	8	80.371	1346.9	1082.4	382.08	134.09	15.094	24.546	5424	4727.3	4358.9	227.6	130.18	140.47	5156.4	2250.8	5379.9	673.12	94.043	703.05	35.9	37.5	22.9	9.05408	1.37532	6.03651	4.02718	2.67999	3.12199	11.5467	4.01063	11.5577
P63010;P63010-2;P63010-3;A0A087X253;A0A087WU93;A0A087WZQ6;A0A087WYD1;K7EN71;K7ERB2;K7EJ01;H7C034;K7EJX1	AP-2 complex subunit beta	AP2B1	12	27	197.48	1285.2	1346.5	542.14	130.88	103.41	76.403	4874.3	4299	4715	165.88	265.6	266.28	2606.2	1134.9	2677.9	263.46	78.098	281.66	17.4	12.1	6.3	9.24242	7.13217	12.3521	3.29115	5.81869	5.34561	9.18088	6.43843	9.51696
P63167;Q96FJ2;F8VXI7;F8VXL2;F8VRV5	Dynein light chain 1, cytoplasmic;Dynein light chain 2, cytoplasmic	DYNLL1;DYNLL2	5	4	37.116	1081.8	960.55	535.12	36.405	31.271	27.362	1850.3	1721.1	1774.4	77.666	168.85	108.91	3996.5	1696.2	4067.3	656.38	155.95	768.12	49.4	13.5	13.5	3.25566	3.15289	4.86451	4.02839	8.9341	5.7829	14.107	8.41994	15.8853
P63244;J3KPE3;D6RAC2;H0YAF8;H0Y8W2;D6RHH4;H0YAM7;D6REE5;D6R9Z1;D6R9L0;D6RFX4;H0Y8R5;D6RBD0;D6RFZ9;D6RF23;D6RAU2;E9PD14;D6RHJ5;D6RGK8;H0Y9P0;D6R909;D6RDI0	Guanine nucleotide-binding protein subunit beta-2-like 1;Guanine nucleotide-binding protein subunit beta-2-like 1, N-terminally processed	GNB2L1	22	17	165.14	3528.7	3593.9	1971.3	378.81	429.01	219.01	7773.8	6987.9	7518.4	690.06	772.48	716.41	17331	7493.7	17147	1777.6	817.61	2690.2	49.8	43.2	53.6	9.69441	10.6642	9.99904	8.15302	9.95415	8.69978	9.30262	9.83732	13.5614
P68036-2;P68036;P68036-3;A0A1B0GUS4	Ubiquitin-conjugating enzyme E2 L3	UBE2L3	4	3	20.424	25.502	90.24	70.851	53.873	84.91	21.203	178.97	97.281	103.34	175.76	187.42	126.74	566.71	286.3	654.08	229.72	37.553	341.28	31.1	11.5	11.5	67.8715	48.4784	23.0332	49.5475	65.8305	55.0852	28.8437	11.5957	34.2871
P68104;Q5VTE0;A0A087WVQ9;P68104-2;A0A087WV01;A6PW80;Q5JR01	Elongation factor 1-alpha 1;Putative elongation factor 1-alpha-like 3;Elongation factor 1-alpha	EEF1A1;EEF1A1P5	7	19	193.04	3827.7	3678.4	1857.7	92.289	46.811	24.153	6149	5543.8	5097.6	426.04	318.83	354.61	6552.3	2572.3	7741.7	542.82	106.47	774.79	41.6	16.7	17.7	2.35432	1.2566	1.28347	6.47966	5.43834	6.50397	7.65061	3.97459	9.09753
P68363;P68363-2;C9JDS9	Tubulin alpha-1B chain	TUBA1B	3	22	236.78	8425.2	8696.5	3993.1	750.6	562.4	281.17	27702	26360	24936	1928.2	1575.9	1622.3	34736	14145	34896	1965.8	462.39	2026.9	44.1	28.8	32.2	8.18021	6.07416	6.5782	6.50755	5.64113	6.10845	5.35614	3.16545	5.48955
P68371;P04350;M0R2D3;A6NNZ2;M0QY85;M0R0X0;M0QY37;M0QX14;M0R042;M0QZL7;M0QYM7;M0R278;M0R2T4;A0A075B724	Tubulin beta-4B chain;Tubulin beta-4A chain	TUBB4B;TUBB4A	14	21	219.76	4106.4	3838.4	1883.8	181.78	353.76	164.37	6878.3	6617.3	6322.8	276.79	548.49	243.91	15965	7443.2	16256	1320.7	356.31	1331	42.2	24.7	24.5	4.23909	8.43861	8.02521	3.86843	7.65429	3.71434	7.64042	4.56836	7.56809
P78527-2;P78527;F5GX40;H0YG84	DNA-dependent protein kinase catalytic subunit	PRKDC	4	105	323.31	6299.8	6835	3060.5	465.72	523.21	178.72	19082	18671	17371	1780.4	2116	1840.4	25667	14695	25845	2796.9	1039.8	2943.6	22.1	11.3	9.4	6.88373	7.11056	5.51738	8.53401	10.1794	9.57973	9.82613	6.60828	10.2249
Q01082;A0A087WUZ3;Q01082-3;Q01082-2;F8W6C1;O15020-2;O15020;A4QPE4;P11277-3;P11277;P11277-2	Spectrin beta chain, non-erythrocytic 1	SPTBN1	11	70	323.31	2080.9	1912.2	1094.7	148.66	52.648	14.99	9457.7	9615.7	8912.8	897.99	849	768.46	14240	7094.3	14464	2150.3	709.92	2397.1	29.4	7.2	7.2	6.66768	2.67949	1.35083	8.67146	8.11299	7.9376	13.1193	9.09662	14.2167
Q01469;I6L8B7;A8MUU1	Fatty acid-binding protein, epidermal	FABP5	3	7	64.189	4318.8	4286.2	2410.6	158.28	209.03	104.34	6580.9	6840.7	5788.1	600.22	453.79	591.88	8729.1	1458.7	11631	744.38	230.11	989.44	60	41.5	41.5	3.53534	4.65004	4.14881	8.35831	6.221	9.27715	7.85751	13.6256	7.83998
Q01518-2;Q01518;Q5T0R1;Q5T0R9;Q5T0R7;Q5T0R6;Q5T0R5;Q5T0R4;Q5T0R3;Q5T0R2;Q5T0S3;Q5T0R8	Adenylyl cyclase-associated protein 1	CAP1	12	13	99.897	1494.6	1477	588.23	85.674	78.622	30.083	3642.2	3313.5	3024.7	416.1	428.79	474.43	5779.3	3243.8	5698.3	797.82	236.85	857.21	24.3	11.8	11.8	5.42146	5.05406	4.86534	10.2531	11.458	13.5585	12.1302	6.80476	13.0762
Q01813;Q01813-2;B1APP8;B1APP6;H0Y757;Q5VSR5;V9GYV7;H0Y3Y3;V9GY25	ATP-dependent 6-phosphofructokinase, platelet type	PFKP	9	19	182.81	1027.6	1063.2	404.46	54.637	54.878	22.091	3271.3	2886.6	2648.6	158.76	152.49	137.04	6259.6	3204.1	5885.1	598.64	105.72	571.83	24.5	14.3	13	5.04852	4.90824	5.17898	4.62849	5.01762	4.91952	8.72877	3.19413	8.85607
Q04828;H0Y804;A6NHU4;P17516	Aldo-keto reductase family 1 member C1	AKR1C1	4	18	97.183	885.11	958.95	472.82	145.82	96.09	45.764	5024.7	4508.6	4303.7	744.82	614.52	717.67	17053	3971	19350	1312	250.49	1629.1	34.7	25.4	29.7	14.1445	9.10771	8.8248	12.9096	11.995	14.2923	7.14402	5.93369	7.76535
Q06830;A0A0A0MSI0;A0A0A0MRQ5;P32119	Peroxiredoxin-1	PRDX1	4	14	114.45	1948.7	1587.5	948.58	558.18	399.21	371	2823.8	2378.8	2218.5	337.92	475.41	489.4	5824.5	931.34	5835.9	957.37	214	688.8	64.8	23.1	28.1	22.2659	20.094	28.115	10.6879	16.6564	18.073	14.1166	18.6844	10.5568
Q08211;Q08211-2	ATP-dependent RNA helicase A	DHX9	2	30	298.97	3891.8	3676.3	1799.9	591.67	587.49	295.96	8127.1	7309.4	6869.1	575.16	604.78	858.89	11626	6586.5	11311	2848	797.46	3224.7	26.4	9.5	9.5	13.1967	13.7786	14.1212	6.60932	7.64173	11.114	19.6767	10.7999	22.1847
Q08945;E9PMD4;A0A0U1RRK2	FACT complex subunit SSRP1	SSRP1	3	11	87.371	543.72	702	281.4	24.402	76.746	52.275	2157.1	2086.4	2011.7	148.84	250.58	233.75	3203.4	1678.4	3087.1	323.8	135.82	406.92	14.2	6.2	6.2	4.2952	9.85507	15.6664	6.45463	10.7224	10.4099	9.18009	7.48641	11.6462
Q08J23;Q08J23-2;Q08J23-3;A0A140T9Y7	tRNA (cytosine(34)-C(5))-methyltransferase	NSUN2	4	13	97.684	1249.9	1272.4	749.27	71.541	82.512	79.259	2912.2	2770.9	2435.8	175.9	311.12	308.62	3903.4	1546.4	4292.4	694.7	201.03	887.97	18	7.6	7.6	5.41386	6.08984	9.56623	5.69606	10.0947	11.2454	15.1084	11.5043	17.1411
Q13200;Q13200-3;Q13200-2;H7C1H2;C9JPC0;H7C2Q3;F8WBS8	26S proteasome non-ATPase regulatory subunit 2	PSMD2	7	23	176.4	862.95	916.34	489.75	44.321	100.23	49.596	3954.8	3285.8	3667	692.25	538.22	788.54	1795.8	976.8	1783	176.75	53.722	290.21	26.7	11.7	9.3	4.88509	9.85963	9.19558	14.8965	14.0747	17.698	8.96048	5.21309	13.9981
Q13347;Q5TFK1	Eukaryotic translation initiation factor 3 subunit I	EIF3I	2	12	92.938	409.6	485.27	197.68	49.024	13.993	34.542	940.41	818.12	853.72	56.06	82.883	102.26	2773.5	986.59	3425.7	307.68	83.595	417.11	36	24	20	10.6894	2.80273	14.8746	5.62586	9.19897	10.6969	9.98578	7.81127	10.8543
Q13501;E7EMC7;Q13501-2;E3W990;E9PFW8;C9JRJ8;D6RBF1;C9J6J8	Sequestosome-1	SQSTM1	8	13	225.38	1441.3	1566.5	794.48	493.44	299.11	265.99	3420.7	3431.1	3223.9	657.91	777.77	792.68	10383	3269.5	10536	5436.1	1790.3	5515	37.5	13.6	23.4	25.5042	16.0328	25.0823	16.1307	18.4793	19.7352	34.3642	35.3828	34.3592
Q13838;Q13838-2;Q5STU3;A0A0G2JJZ9;F6WLT2;A0A140T9X3;F6S4E6;A0A0A0MT12;F6TRA5;A0A140T9X9;A0A140T996;F6UJC5;A0A140TA18;A0A140T9L4;A0A140T973;A0A140T9K1;H0Y400;F6QYI9;A0A0G2JJL7;F6R6M7;A0A140T9K2;A0A140T9N3;H0YCC6	Spliceosome RNA helicase DDX39B	DDX39B	23	15	121.97	620.15	599.7	307.17	67.549	35.028	36.979	4353.3	3843.4	3268.9	161.88	134.83	161.17	6395.9	3835	5752.1	590.99	308.24	521.4	30.8	17.1	17.1	9.82247	5.51858	10.7451	3.58524	3.3892	4.69874	8.45856	7.43959	8.31115
Q14108-2;Q14108;D6RDG0	Lysosome membrane protein 2	SCARB2	3	3	22.764	36.492	113.94	14.802	131.63	100.28	53.452	60.364	87.882	55.302	434.31	352.34	354.61	169.56	29.032	97.734	390.39	258.88	409.57	12.2	3.9	3.9	78.2943	46.8117	78.3134	87.7972	80.0369	86.5088	69.7187	89.9164	80.7346
Q14181;H0YDR7;Q14181-2	DNA polymerase alpha subunit B	POLA2	3	4	24.98	105.54	128.52	94.096	45.35	44.728	60.745	1130.1	1204.2	1099.8	83.058	90.338	118.46	2075.2	964.95	2331.1	181.78	15.038	222.5	1.8	4.2	4.2	30.055	25.8173	39.2306	6.84643	6.9784	9.7237	8.05413	1.53451	8.71319
Q14204;H0YJ21	Cytoplasmic dynein 1 heavy chain 1	DYNC1H1	2	103	323.31	3159.7	2961	1704	369.24	418	265.96	12039	11094	10917	1155.8	1757.9	1285.3	16234	9603.3	16843	2594.6	989.61	2436.5	17.9	6.6	6.6	10.4632	12.3705	13.5008	8.75951	13.6781	10.5333	13.7801	9.34219	12.6378
Q14498-3;Q14498-2;Q14498;A0A0U1RQH7;H0Y4X3;G3XAC6;A0A0U1RQW2;Q5QP23;Q5QP22;A0A087X122;Q86U06-3;Q86U06-4;Q86U06-5;Q86U06-2;Q86U06	RNA-binding protein 39	RBM39	15	9	78.114	877.76	906.42	479.73	90.637	94.653	81.256	631.2	502.76	694.23	6.456	81.545	93.372	2409.6	1229.2	2359.8	474.46	139.14	486.69	18.9	2.8	4.7	9.35949	9.45515	14.4845	1.01246	13.9559	11.8552	16.4511	10.1685	17.0979
Q14566	DNA replication licensing factor MCM6	MCM6	1	23	164.01	868.57	789.63	470.95	137.69	47.363	52.919	9355.8	8395.5	7596.4	789.87	774.39	588.72	6191.1	3847.7	6073.7	684.13	173.8	705.21	17.1	14.7	9.4	13.6833	5.65871	10.1016	7.78529	8.44492	7.19256	9.95065	4.32177	10.403
Q14683;G8JLG1;H0Y7K8;V9GYN9;V9GY57	Structural maintenance of chromosomes protein 1A;Structural maintenance of chromosomes protein	SMC1A	5	10	71.664	829.76	809.93	266.01	161.76	124.74	126.46	1869.9	2023.2	1904.4	342.9	288.58	300.39	1107.7	536.68	1426	105.81	42.452	114.13	5.6	4.1	0.8	16.3143	13.3459	32.2216	15.4962	12.483	13.6244	8.71933	7.33028	7.41041
Q14684-2;Q14684	Ribosomal RNA processing protein 1 homolog B	RRP1B	2	7	49.877	109.64	185.56	76.694	129.77	61.155	39.677	997.69	954.32	786.33	282.08	270.01	397.16	1724.2	1022.1	1866.6	202.42	109.44	254.88	4.6	6.6	5.7	54.2041	24.7877	34.0953	22.0415	22.0537	33.5584	10.5065	9.67177	12.0143
Q14690	Protein RRP5 homolog	PDCD11	1	17	106.17	729.57	817.48	296.31	204.16	79.459	68.637	3080.3	2787.1	2367.3	283.8	341.29	230.03	944.51	383.31	810.59	214.05	54.388	329.04	6.3	3.8	1.6	21.865	8.85891	18.8074	8.43613	10.9094	8.8564	18.4755	12.4259	28.8725
Q14914-2;Q14914;F2Z3J9;Q5JVP2;F6XGT7	Prostaglandin reductase 1	PTGR1	5	8	69.936	498.61	532.99	222.16	29.796	43.946	23.77	2230.6	2109.3	2378.5	247.94	286.37	274.1	3396.5	1911.6	3512.7	267.14	145.56	318.42	26.9	12.6	12.6	5.63885	7.61714	9.66535	10.0035	11.9536	10.3333	7.29166	7.07577	8.31141
Q15029-2;Q15029;Q15029-3;K7EP67;K7EJ74	116 kDa U5 small nuclear ribonucleoprotein component	EFTUD2	5	21	150.76	626.21	508.39	385.94	93.119	76.598	69.977	5044.4	4557	4698.1	175.87	224.35	263.77	3057.2	1816.2	2860.2	222.2	73.283	201.77	17.3	9.9	5.7	12.9453	13.0939	15.3486	3.36898	4.69219	5.31594	6.77563	3.87847	6.58955
Q15050	Ribosome biogenesis regulatory protein homolog	RRS1	1	4	26.565	175.73	209.49	139.34	63.523	56.634	47.408	447.93	628.57	488.9	86.647	69.222	65.468	932.6	383.86	1009.9	182.63	74.59	134.01	7.7	4.1	4.1	26.5506	21.2811	25.3861	16.2085	9.92015	11.8095	16.376	16.27	11.7151
Q15061;C9JEE7;C9IZK7	WD repeat-containing protein 43	WDR43	3	8	64.338	621.86	699.81	299.91	175.87	160.31	72.835	3616.1	3242.6	2951.9	346.14	228.94	180.76	2826.9	1362.1	2572.6	232.96	48.13	243.3	8.9	12.6	13.7	22.0463	18.6381	19.5402	8.73597	6.59477	5.77018	7.61342	3.41292	8.64022
Q15149;Q15149-7;Q15149-8;Q15149-9;Q15149-5;Q15149-6;Q15149-2;E9PMV1;H0YDN1;E9PKG0;A0A075B730;A0A087X1U6;P58107;E9PQ28;E9PIA2	Plectin	PLEC	15	177	323.31	5272.7	5549.8	2841.7	1127.9	912	512.06	14993	14101	13259	1937	1877.8	1885.9	22442	11314	23027	3263.8	1243.3	3522.8	36.3	5.6	5.6	17.6218	14.1137	15.2682	11.4412	11.7518	12.4524	12.6967	9.90101	13.2686
Q15181;Q5SQT6	Inorganic pyrophosphatase	PPA1	2	12	92.465	1145.1	913.89	537.9	217.31	28.986	32.862	2191.6	2084.5	2075.7	364.23	441.4	473.49	2070	476.19	2330.8	310.83	25.972	354.25	60.6	19.4	19.4	15.9504	3.07421	5.75757	14.2509	17.475	18.5741	13.0555	5.17204	13.1934
Q15365;F8VTZ0	Poly(rC)-binding protein 1	PCBP1	2	13	160.6	2055.3	1782.4	839.85	184.79	103.43	71.36	3495.2	3470	3183.5	290.76	281.74	294.5	4437.3	2036.8	4328.6	356.67	131.07	439.15	53.7	26.1	18	8.24922	5.48459	7.83135	7.67995	7.50958	8.46751	7.43997	6.04603	9.21084
Q15393;Q15393-3;Q15393-2;J3QRB2;J3QL37;I3L4G7	Splicing factor 3B subunit 3	SF3B3	6	23	190.25	905.29	1032.7	494.03	53.679	31.138	50.544	2840.6	2700	2671.1	66.055	233.99	224.45	6760.4	3480.6	6078.9	601.8	214.3	719.77	16	8.5	7.3	5.59757	2.92695	9.28138	2.27254	7.97515	7.75155	8.17419	5.79989	10.5869
Q16658;C9JPH9;C9JFC0;A0A0A0MSB2	Fascin	FSCN1	4	13	121.81	1618.1	1346.2	902.6	37.201	30.443	36.755	4232.8	4164.2	4178.6	496.57	463.02	555.54	2448.9	937.24	2611.3	1793.3	777.79	2227.6	20.1	8.9	11.6	2.24739	2.21139	3.91279	10.4997	10.0064	11.7348	42.2729	45.3514	46.0353
Q16719;Q16719-2;A0A087X297;B8ZZA3;F8WEP1;A0A087WYQ7;A0A087WYM2	Kynureninase	KYNU	7	12	92.654	1305.6	1358.5	630.85	107.86	89.922	30.299	3750.8	3577.3	3646.8	369.12	401.39	451.44	3702.8	1979.8	3661.9	469.38	177.95	594.19	32	6.7	6.7	7.63092	6.20827	4.58278	8.9594	10.0885	11.0155	11.2502	8.24702	13.9609
Q1KMD3;H3BQZ7	Heterogeneous nuclear ribonucleoprotein U-like protein 2	HNRNPUL2;HNRNPUL2-BSCL2	2	15	118.99	739.51	768.26	371.69	50.513	31.796	27.787	2366	2480.6	2440.8	279.14	246.25	177.49	3576.1	1280.7	3922.4	329.6	96.982	536.15	18.5	8.3	6.6	6.39386	3.97422	6.95584	10.5529	9.03057	6.77885	8.43895	7.03951	12.0252
Q52LJ0-2;Q52LJ0	Protein FAM98B	FAM98B	2	3	17.106	672.13	580.14	403.14	122.5	68.569	79.108	2547.6	2519	2325.1	207.81	166.96	252.25	1387.4	180.5	2017.8	106.13	24.536	149.04	7.2	8.1	8.1	15.416	10.5701	16.404	7.54189	6.21603	9.78718	7.10598	11.9667	6.87822
Q5BKZ1;A0A0A0MRN4;E2QRN4;Q5BKZ1-2;Q5BKZ1-3	DBIRD complex subunit ZNF326	ZNF326	5	4	30.745	406.12	272.35	187.58	36.156	35.555	57.153	560.11	700.77	499.96	124.7	98.891	71.033	830.32	418.35	842.19	124.93	59.786	108.65	7	2.2	2.2	8.17499	11.5474	23.3532	18.2094	12.3666	12.4403	13.0783	12.504	11.4267
Q5JRC6;A0A0D9SGE8;Q8IWS0-4;Q8IWS0-2;Q8IWS0-5;Q8IWS0-3;Q8IWS0	PHD finger protein 6	PHF6	7	4	29.103	81.4	84.256	76.767	12.787	72.543	21.364	1152.2	1057.7	1089.2	226.35	219.81	264.68	1119	349.5	1226	389.19	219.53	496.27	8.6	8	8	13.5762	46.265	21.7709	16.4194	17.2061	19.5497	25.8051	38.5797	28.8149
Q5SRQ3;Q5SRQ6;P67870;N0E472;A0A0G2JM12;N0E644;A0A0G2JM58	Casein kinase II subunit beta	CSNK2B-LY6G5B-1181;CSNK2B;CSNK2B-LY6G5B--991	7	6	44.8	719.47	650.29	435.98	115.81	104.33	102.36	2389.6	1915.6	2122.2	185.75	125.09	113.73	3537.6	1379.3	3314.6	209.13	88.743	328.14	14.5	21.9	21.9	13.8648	13.8255	19.014	7.21261	6.12979	5.08647	5.58167	6.04499	9.00805
Q5T5C7;P49591	Serine--tRNA ligase, cytoplasmic	SARS	2	11	78.176	448.07	249.06	225.81	119.03	89.816	34.415	2436.7	2376.7	1907	97.817	145.1	166.62	4353	2597.7	4555.6	403.06	158.39	286.29	17.7	4.3	5.8	20.9892	26.5041	13.2251	3.85939	5.75383	8.03522	8.47466	5.74691	5.91277
Q5TCU3;Q5TCU8;P07951-2;P07951;CON__Q3SX28;P07951-3	Tropomyosin beta chain	TPM2	6	10	101.44	824.04	768.16	343.24	13.442	72.32	46.054	920.61	1101	1150.9	43.307	226.28	200.87	711.84	33.361	717.3	118.55	14.43	75.171	28.2	3.2	3.2	1.60505	8.60461	11.8301	4.49281	17.0484	14.8598	14.2764	30.194	9.48565
Q60FE5;P21333-2;P21333;Q5HY54;A0A087WWY3;F8WE98;H0Y5C6;H0Y5F3;H7C2E7	Filamin-A	FLNA	9	105	323.31	8923.9	9347.5	5191.5	1832.8	1532.4	990.34	31359	30740	28938	4771.2	4595.7	5491.5	44388	17726	48970	9126.5	3155.1	10997	46.5	22	19.2	17.0387	14.0847	16.0201	13.2056	13.0058	15.95	17.0543	15.1098	18.3384
Q6P2Q9;I3L0J9;I3L3Z8	Pre-mRNA-processing-splicing factor 8	PRPF8	3	33	257.81	1382.4	1472.7	808.59	230.3	165.18	86.652	4380.4	4277.2	4143.1	556.6	558.49	452.6	5513.9	2958.9	5544	532.52	217.03	714.36	12.1	3.6	4.5	14.2804	10.085	9.67917	11.2741	11.5493	9.84834	8.8072	6.83359	11.4145
Q6PI48	Aspartate--tRNA ligase, mitochondrial	DARS2	1	11	75.799	563.63	500.71	317.54	36.422	21.206	35.61	1543.2	1246.4	1274.8	112.26	139.49	174.22	1961.1	999.72	1834.1	453.91	16.395	330.48	11.3	4.8	4.7	6.06981	4.06311	10.0835	6.7812	10.065	12.0233	18.7954	1.6135	15.2676
Q7L2H7;J3KNJ2;E9PN86;Q7L2H7-2;E9PRY0;E7ESM3;H0YCQ8;E9PRI2	Eukaryotic translation initiation factor 3 subunit M	EIF3M	8	9	85.363	982.49	1232.7	427.42	104.59	39.268	46.046	5818.5	5513	5643	398.56	376.1	452.09	3440.8	2158.1	3550.2	311.79	179.57	338.26	21.4	17.9	17.9	9.62119	3.08718	9.7253	6.41075	6.38637	7.41728	8.30866	7.68158	8.69907
Q7Z6Z7-2;Q7Z6Z7-3;Q7Z6Z7;H0Y659;A0A087X146;A0A1B0GXC7	E3 ubiquitin-protein ligase HUWE1	HUWE1	6	26	186.06	846.19	795.48	404.09	43.789	74.638	33.969	5373.5	5182.6	4867	916.33	796.6	720.2	4019.3	1955.1	3940.9	905.64	363.62	811.6	3.1	3.2	2	4.92023	8.57792	7.75443	14.5684	13.3229	12.8902	18.3889	15.6819	17.0773
Q86VP6;Q86VP6-2;A0A0C4DGH5;H0YH27;Q86VP6-3;F5H6I6;F8WBB8;O75155-2;O75155	Cullin-associated NEDD8-dissociated protein 1	CAND1	9	32	232.08	3877.8	4684.9	1974	188.96	268.15	62.461	9539.7	9465.5	9078.9	980.71	964.65	1102.4	11672	6849.1	11817	1236.6	412.83	1651.7	22.3	11.6	10.1	4.64645	5.41384	3.06713	9.32198	9.24867	10.8277	9.57966	5.68485	12.2632
Q8N163-2;Q8N163;G3V119;H0YB24;H0YC69;E5RFJ3;H0YC58;E5RHJ4;E5RGU7;A0A087X2B6	Cell cycle and apoptosis regulator protein 2	CCAR2	10	15	115.82	532.68	336.16	214.56	43.096	30.107	14.599	1328.1	1363.7	1134.6	77.485	119.78	55.248	3143.7	1423	2793.6	457.28	44.381	501.35	13.1	3.3	4.9	7.48486	8.21996	6.37069	5.51265	8.07426	4.64328	12.6988	3.0245	15.2157
Q8NBS9;Q8NBS9-2	Thioredoxin domain-containing protein 5	TXNDC5	2	12	87.863	203.86	312.86	69.89	586.44	432.88	318.31	1512.4	1329.4	1155.4	1952	1825.4	2037.1	2723.9	912.55	2912.1	5547.9	1585.8	6275.9	21.1	12	9.7	74.2047	58.047	81.9964	56.3445	57.861	63.8089	67.07	63.4739	68.3054
Q8NC51-4;Q8NC51-3	Plasminogen activator inhibitor 1 RNA-binding protein	SERBP1	2	10	100.83	889.47	766.91	385.53	48.503	36.367	18.151	1289.3	1464	1171.8	131.06	157.49	184.27	2385.8	638.95	2515.7	280.05	127.63	381.39	32.6	3.9	3.9	5.17104	4.52733	4.49637	9.22724	9.71267	13.5885	10.5051	16.6493	13.1646
Q8TEQ6	Gem-associated protein 5	GEMIN5	1	17	120.04	247.53	312.05	182.06	41.267	43.322	24.491	1763.2	1803.3	1475.6	257.91	330.33	233.53	911.26	547.96	892.3	151.34	21.654	129.85	7.6	3.8	1.3	14.2893	12.1906	11.8571	12.7608	15.4821	13.6637	14.2424	3.80152	12.7036
Q8WUM4;Q8WUM4-2;Q8WUM4-3;C9IZF9;F8WDK9;F8WEQ7;F8WBR8	Programmed cell death 6-interacting protein	PDCD6IP	7	22	188.58	458.51	500.43	273.92	34.674	32.189	24.144	2446	2201.3	2141.6	113.06	265.85	209.95	4071.9	1629.8	3925.3	408.52	44.975	353.66	18	9.3	9.3	7.03064	6.04353	8.10027	4.41803	10.7756	8.92815	9.1179	2.68544	8.26509
Q8WVC2;P63220;Q9BYK1	40S ribosomal protein S21	RPS21	3	3	31.165	1198.1	1157.5	825.55	91.627	18.343	41.769	1896.3	2141.1	1794.9	197.68	204.44	223.11	3601	1049.7	5383.2	426.15	89.426	435.5	40.7	11.1	11.1	7.10437	1.55999	4.81588	9.4404	8.71612	11.0559	10.5819	7.8504	7.48449
Q92598;Q92598-2;Q92598-3;Q92598-4;A0A0A0MSM0;R4GN69;Q5TBM3	Heat shock protein 105 kDa	HSPH1	7	30	255.78	3599.3	3455.5	2055.8	258.52	356	280.08	7099.9	6425.9	6720.9	479.86	473.52	600.26	6715.7	2829.2	7210.5	867.24	289.64	1036.1	36	17.5	14.7	6.70119	9.34015	11.9903	6.33081	6.86319	8.19897	11.4367	9.28679	12.564
Q92616	Translational activator GCN1	GCN1L1	1	47	323.31	1246.8	1251.8	697.29	183.78	19.517	107.38	2367.3	2246.8	2279.5	103.99	181.29	219.72	2572.1	1501.2	2675.8	247	53.25	297.15	14.8	2.4	2	12.8465	1.53518	13.3446	4.20792	7.46636	8.79154	8.76166	3.42565	9.99512
Q92973-2;Q92973;Q92973-3;O14787-2;O14787;S4R398;A0A075B780;E7EW37;K7ENW1;K7ESC1;K7ESG1;K7ELC3	Transportin-1	TNPO1	12	22	171.84	1332.9	1365	858.56	79.557	79.694	42.472	4672.8	4398.2	3776.3	312.85	368.98	363.99	5497.5	2964.9	5343.9	577.82	99.312	708.21	21.2	13.6	9.6	5.63253	5.51632	4.71371	6.27501	7.74001	8.79141	9.51094	3.24103	11.7019
Q969X5-2;Q969X5;F2Z3Q5;F2Z2U2;Q969X5-3	Endoplasmic reticulum-Golgi intermediate compartment protein 1	ERGIC1	5	7	45.87	27.708	118.68	11.344	205.02	93.929	57.882	219.69	178.31	216.31	248.66	142.16	218.36	420.88	268.64	481.96	685.38	232.79	512.03	23.2	5.1	5.1	88.0943	44.1792	83.6131	53.0928	44.3598	50.2358	61.9547	46.4252	51.5126
Q96EK6;G3V5E4;G3V4W4	Glucosamine 6-phosphate N-acetyltransferase	GNPNAT1	3	5	41.3	483.93	450.14	215.31	30.528	31.436	52.827	4280.2	4255	3881.8	421.27	335.44	304.54	3481.5	1441.9	3401.4	916.71	109.13	942.34	19.6	20.7	13	5.93401	6.52773	19.7015	8.96039	7.30736	7.27461	20.8428	7.03597	21.6942
Q96FQ6	Protein S100-A16	S100A16	1	3	22.209	877.51	556.98	420.18	68.589	20.563	51.541	843.89	648.6	749.57	80.092	154.09	126.67	1674.7	522.9	1881.7	223.86	118.65	389.54	31.1	8.7	8.7	7.24966	3.56043	10.9262	8.66813	19.1967	14.4561	11.791	18.4943	17.151
Q96HE7;G3V3E6;G3V503;G3V5B3;G3V2H0	ERO1-like protein alpha	ERO1L	5	14	140.36	274.14	360.33	137.43	210.19	173.63	171.68	3699.3	3412	3745.8	3146.5	2660	3322.6	1632.1	722.86	1603.6	3012	1235.6	2991.2	19.7	19.9	15.6	43.3981	32.5174	55.5401	45.9625	43.8076	47.0064	64.8565	63.0904	65.0997
Q96J01;Q96J01-2;D6RGZ2;D6REC9	THO complex subunit 3	THOC3	4	7	58.934	539.87	568.51	266.42	57.976	44.246	55.809	1507.3	1432.4	1423.6	118.21	295.74	223.36	4599.6	1608.5	5439.1	1463.7	517.36	1514.1	14	16.2	24.5	9.69748	7.22082	17.3197	7.27218	17.1132	13.562	24.1403	24.3365	21.7756
Q96N66-3;Q96N66;Q96N66-2;H7C2M4;C9J4E9;A0A0G2JNX6;A9C4B8	Lysophospholipid acyltransferase 7	MBOAT7	7	4	31.996	676.7	746.65	483.8	62.312	51.504	48.243	1089.3	1030.9	1013.7	97.823	124.39	112.33	2038.5	1280.6	2103	544.11	221.19	620.49	11.9	8.4	8.4	8.4318	6.45289	9.0675	8.24034	10.767	9.97576	21.0682	14.7284	22.7829
Q96PK6;Q96PK6-2	RNA-binding protein 14	RBM14	2	14	103.07	961.85	955.16	553.42	71.437	39.558	20.406	1712.7	1822.4	1442.5	193.31	72.323	188.42	1993	541.87	2094.6	391.73	132.85	313.85	18.7	3.6	3.6	6.91357	3.97681	3.55613	10.1421	3.81708	11.553	16.4266	19.6896	13.0312
Q96QK1;I3L4S0;I3L4P4	Vacuolar protein sorting-associated protein 35	VPS35	3	15	112.51	244.97	427.57	170.39	20.337	74.374	18.982	5853.7	5326.7	4805.1	203.15	426.62	445.35	3421.9	1660.7	3520.6	370.52	84.981	375.18	13.9	5.7	4.3	7.66546	14.8172	10.0237	3.35405	7.4152	8.48213	9.77001	4.86807	9.63042
Q96RS6;Q96RS6-3;Q96RS6-2;E5RGX7	NudC domain-containing protein 1	NUDCD1	4	11	73.53	1217.4	1404.6	632.61	105.98	162.78	85.43	2664	2449.6	2470.1	86.547	127.08	156.98	7766.8	4107.4	8327.8	870.23	345.44	845.92	10.3	9.1	10.5	8.00828	10.3855	11.8977	3.14654	4.93193	5.97546	10.0756	7.75775	9.22112
Q96S97;C9JJV6;C9JZL8;C9J5M0;C9JC07	Myeloid-associated differentiation marker	MYADM	5	2	14.443	221.91	154.66	129.38	810.68	688.34	566.67	632.6	510.27	513.53	1404.5	1217.1	1796	554	230.75	667.47	1511.2	721.64	1794.5	6.5	3.4	3.4	78.5094	81.6536	81.4123	68.9461	70.4597	77.7647	73.1745	75.7715	72.8888
Q99613-2;Q99613;B5ME19;H3BPE4;H3BTY8;H3BPE3	Eukaryotic translation initiation factor 3 subunit C;Eukaryotic translation initiation factor 3 subunit C-like protein	EIF3C;EIF3CL	6	16	120.02	2186.4	2017	1166.5	90.579	167.43	15.164	5898.3	5875.8	5636.2	581.88	462.57	533.31	5710.7	3323.6	5582.8	615.62	262.85	629.92	17.3	5.6	5.6	3.97803	7.6647	1.28328	8.97938	7.29793	8.64428	9.73109	7.32897	10.1392
Q99832;Q99832-3;Q99832-4;Q99832-2;F8WAM2;F8WBP8;A0A0D9SG95	T-complex protein 1 subunit eta	CCT7	7	20	163.21	2130.9	1729.1	852.65	81.103	56.482	18.792	6516.7	6121.1	6184.9	943.05	941.77	984.39	7127.3	3179.4	6890.1	1808	458.74	1980.7	32.2	18.4	16.2	3.6665	3.16323	2.15643	12.6418	13.3341	13.7306	20.2344	12.6092	22.3283
Q99873-4;E9PKG1;H7C2I1;Q99873-3;Q99873-2;Q99873;E9PIX6;A0A087X1W2;E9PQ98;H0YDE4;E9PNR9;E9PMW9;Q9NR22-2;Q9NR22	Protein arginine N-methyltransferase 1	PRMT1	14	14	144.64	1892.6	1996	960.2	465.99	219.52	145.95	6659.2	7077.2	6437	397.5	562.85	575.59	10074	5961.4	10351	1319.1	536.64	1368.3	37.7	30.6	30.6	19.7571	9.90828	13.1944	5.63294	7.3671	8.20795	11.5781	8.25849	11.6756
Q9BQ67;M0QX71	Glutamate-rich WD repeat-containing protein 1	GRWD1	2	7	64.499	1144.8	1490.6	583.47	71.491	107.88	80.922	1856.9	1616.9	1731	77.097	171.92	86.02	2196	845.79	2133.5	199.52	64.336	191.48	24	13.7	13.7	5.87779	6.74891	12.1799	3.98641	9.6108	4.73413	8.32888	7.06891	8.23577
Q9BRA2;I3L0K2;I3L3M7;I3L2R6	Thioredoxin domain-containing protein 17	TXNDC17	4	5	41.304	1627.2	1499.7	805.89	786.19	722.36	658.4	6716.5	5402.7	5532	1358.1	1070.8	1223.1	5456.5	1188.1	6606.5	1563.4	427.38	1414.7	51.2	24.4	24.4	32.5762	32.5086	44.9638	16.8194	16.5413	18.1063	22.271	26.4553	17.637
Q9BS26	Endoplasmic reticulum resident protein 44	ERP44	1	6	41.333	147.74	293.67	83.478	528.45	399.85	337	313.6	218.87	168.73	736.31	666.9	815.02	764.86	325	863.99	557.42	290.05	556.96	13.8	6.4	6.4	78.1511	57.6552	80.1469	70.1308	75.2904	82.8483	42.156	47.1588	39.1963
Q9BSJ8;Q9BSJ8-2;F8VZB1	Extended synaptotagmin-1	ESYT1	3	9	72.734	429.73	542.27	274.86	119.41	78.515	48.094	1965.4	1640.2	1559.6	148.09	195.1	275.37	1708.8	1068.6	1999.5	223.05	103.75	202.86	4.9	4.9	4.9	21.7449	12.6477	14.8919	7.00689	10.6304	15.0068	11.5459	8.84975	9.21103
Q9BTE3-2;Q9BTE3;Q9BTE3-3	Mini-chromosome maintenance complex-binding protein	MCMBP	3	5	40.235	642.49	601.81	452.59	126.52	93.341	33.083	840.93	911.05	897.91	30.014	109.84	97.088	1496.4	755.52	1519.4	86.624	83.172	150.18	1.6	4.1	3	16.4523	13.4274	6.81178	3.44615	10.7592	9.75761	5.47206	9.91687	8.99508
Q9BVP2-2;Q9BVP2;C9JZT7;B4DMU5;C9JYH9	Guanine nucleotide-binding protein-like 3	GNL3	5	10	67.415	574.95	759.27	361.67	43.267	42.608	38.294	1056.4	1031.3	946.02	62.271	146.74	166.5	2725.5	1565	2925.4	629.83	218.84	593.93	18.4	3.4	6	6.99868	5.31353	9.57436	5.56652	12.4563	14.966	18.771	12.2679	16.8762
Q9BXJ9;A0A0B4J1W3;Q9BXJ9-4;Q6N069-5;Q6N069-4;Q6N069-3;Q6N069-2;Q6N069	N-alpha-acetyltransferase 15, NatA auxiliary subunit	NAA15	8	15	106.48	534.96	462.25	282.12	131.57	82.314	95.361	7185.9	6502.8	6345.8	239.26	340.48	406.13	8413.1	4789.2	8336.4	1073.2	240.27	1036.6	7.7	6.8	13.2	19.7395	15.1156	25.2625	3.22229	4.97539	6.01502	11.3132	4.77724	11.0594
Q9C0C2;Q9C0C2-2;E9PKK0	182 kDa tankyrase-1-binding protein	TNKS1BP1	3	8	55.674	391.07	523.58	235.54	91.27	65.785	16.607	1749.9	1928.6	1504.5	891.4	925.4	844.96	515.02	300.19	637.91	111.54	77.576	117.39	4.3	2	0.9	18.9223	11.162	6.58624	33.7485	32.4247	35.964	17.802	20.5355	15.5422
Q9H0A0-2;Q9H0A0;A0A087WV29;E9PMU0;E9PJN6	N-acetyltransferase 10	NAT10	5	13	84.654	330.92	340.93	177.17	80.186	34.729	25.678	4427.6	4032.6	3908.7	292.47	407.2	378.98	3382.1	2107.9	3240.8	465.7	98	342.67	5.9	7.9	7	19.5049	9.24482	12.6587	6.19631	9.17158	8.83881	12.103	4.44263	9.56252
Q9H4A4;A6NKB8;A0A087WU27;A0A087WUS4;C9JMZ3;H7C2T3	Aminopeptidase B	RNPEP	6	16	112.54	1048.8	1079.1	650.85	108.36	88.324	23.991	1669.3	1396	1602.3	55.07	134.11	78.852	2144.7	1103.6	2052	150.67	75.09	319.08	22.8	8.9	11.7	9.36431	7.56572	3.55506	3.19363	8.76473	4.69036	6.56408	6.37063	13.4572
Q9H6T3-2;Q9H6T3;Q9H6T3-3	RNA polymerase II-associated protein 3	RPAP3	3	6	42.759	386.64	387.89	209	53.06	59.421	38.105	585.75	588.6	544.69	80.834	30.136	74.994	1332	716.21	1355.2	975.26	362.05	1019.5	11.9	2.5	4.1	12.0673	13.284	15.4206	12.1266	4.87057	12.102	42.2692	33.5772	42.9317
Q9H814	Phosphorylated adapter RNA export protein	PHAX	1	2	15.275	79.717	146.3	61.265	33.819	54.784	25.751	420.09	383.76	403.1	138.24	148.23	170.38	346.32	161.5	485.57	355.83	41.069	459.62	6.9	4.1	4.1	29.787	27.2443	29.5934	24.7596	27.8633	29.7098	50.6772	20.2741	48.6273
Q9HD45;Q5TB53	Transmembrane 9 superfamily member 3	TM9SF3	2	4	29.067	737.13	549.32	415.85	405.88	311.47	234.81	1647.4	1413	1387.1	641.08	678.92	597.18	996.28	597.11	935.31	609.15	254.17	612.68	6.5	3.7	3.7	35.5098	36.1842	36.088	28.0134	32.4544	30.0956	37.9431	29.8574	39.5791
Q9NQR4;H7C579;F8WF70	Omega-amidase NIT2	NIT2	3	11	86.084	507.74	551.9	271.57	79.251	27.273	27.315	3022.2	2649.6	2745.1	137.17	183.37	210.05	3571.5	1131.3	3602.2	152.87	75.385	205.85	44.2	30.4	30.4	13.5012	4.70896	9.13897	4.34169	6.47271	7.10793	4.10459	6.24728	5.40565
Q9NR30;Q9NR30-2;A0A087WVC1;Q9BQ39	Nucleolar RNA helicase 2	DDX21	4	24	188.65	1209.5	1181.6	545.64	148.76	112.6	75.839	3153.1	2721.9	2435.4	212.8	216.3	242.99	3961.9	1732.4	3875.4	171.25	27.881	341.65	34.9	10.1	10.1	10.9522	8.70036	12.203	6.32223	7.36165	9.07224	4.14333	1.58389	8.10164
Q9NSE4	Isoleucine--tRNA ligase, mitochondrial	IARS2	1	14	97.917	602.51	722.87	288.38	112.28	86.863	35.702	1231.7	1177	1388	227.63	200.56	248.44	3787.4	1556	3342	399.88	231.11	463.12	6.4	3.8	3.1	15.7081	10.7274	11.0163	15.5983	14.5591	15.1817	9.54987	12.9321	12.171
Q9NVP1;H7C452	ATP-dependent RNA helicase DDX18	DDX18	2	12	123.16	576.3	582.37	323	73.563	56.303	29.926	1623.3	1512.6	1452.4	103.79	66.684	120.99	1442.4	970.72	1643.8	213.13	42.863	110.81	20.3	8.1	6.3	11.3198	8.81562	8.4794	6.00953	4.22242	7.68977	12.8738	4.22886	6.31536
Q9NZM1-6;Q9NZM1;Q9NZM1-3;Q9NZM1-2;Q9NZM1-5;H0YD14;Q9NZM1-7;Q9NZM1-8;Q9NZM1-4	Myoferlin	MYOF	9	68	323.31	1941.7	1784.1	1025.3	342.26	76.672	23.081	6073.9	5474.6	5652	640.1	752.98	898.35	9404.9	5339.7	9115.7	1166	442.14	1522.1	28.3	8.8	10.2	14.9854	4.12044	2.20159	9.53381	12.0911	13.7145	11.0303	7.64705	14.3084
Q9P258	Protein RCC2	RCC2	1	13	98.225	1950	2265.6	1043.1	212.27	115.18	130.25	3183.7	2902.2	3180.5	131.62	259.06	213.2	3856.4	1164.1	4109.1	324.74	35.889	412.67	27.8	12.3	9.2	9.817	4.83791	11.1007	3.97005	8.19483	6.28223	7.76678	2.99078	9.12629
Q9P2J5;Q9P2J5-2;Q9P2J5-3;A0A087WXY1	Leucine--tRNA ligase, cytoplasmic	LARS	4	23	174.18	1536.6	1335.7	903.67	86.482	35.394	25.427	2777.8	2889.8	2756.6	284.41	288.51	247.67	4119.4	1640.2	3969.9	630.06	211.27	604.26	17.7	4.2	4.2	5.32826	2.58144	2.73674	9.28774	9.07747	8.24393	13.2659	11.4109	13.2103
Q9UHD1;Q9UHD1-2;E9PIZ4;E9PSD5;E9PHZ2;E9PPQ5;E9PL00;E9PIF7	Cysteine and histidine-rich domain-containing protein 1	CHORDC1	8	11	80.383	3301.6	3092.7	1943.2	463.74	212.74	109	4993.1	5054.6	4855.6	263.39	439.53	344.22	4172.8	1396.2	5378.5	651.3	91.407	516.59	39.8	18.7	21.1	12.316	6.43606	5.31137	5.01076	7.99999	6.61984	13.501	6.14457	8.76306
Q9UHD8-7;Q9UHD8-2;Q9UHD8-5;Q9UHD8;Q9UHD8-3;Q9UHD8-4;Q9UHD8-9;Q9UHD8-8;K7EL40;K7EK18;K7EJ51;K7ER52;K7EIE4;K7ER14;K7EQD7;K7EJV0;K7ELJ9;K7EPY1;K7ENL0;K7EJL9;K7ERG1;K7EJZ2;K7EIR4;K7EKN4;K7EN52;K7ENQ5	Septin-9	Septin-9	26	17	117.07	640.74	577.39	284.17	36.98	18.126	29.554	1747.1	1475.8	1623.4	162.73	31.217	68.621	822.51	212.5	1186.3	69.356	13.422	119.24	25.6	6.7	3.2	5.45653	3.04375	9.42038	8.52065	2.07144	4.05556	7.7765	5.94099	9.13339
Q9UHG3;F8W8W4;Q9UHG3-2;C9K055;C9JGT6;C9JM55	Prenylcysteine oxidase 1	PCYOX1	6	5	33.733	374.55	354.76	220.07	36.946	94.279	54.743	524.15	451.63	345.41	109.72	80.52	67.391	444.64	323.1	505.6	179.42	28.951	188.53	9.9	2.2	2.2	8.97846	20.9957	19.9201	17.3095	15.1311	16.3253	28.7504	8.22352	27.1606
Q9UIG0-2;Q9UIG0	Tyrosine-protein kinase BAZ1B	BAZ1B	2	7	56.083	787.87	903.81	367.04	187.41	78.066	79.471	1138.7	1055.5	1245.1	70.551	129.96	70.543	3951.4	1958.1	3651.4	48.962	42.614	59.706	6	2.4	2.4	19.216	7.9507	17.7982	5.83427	10.9628	5.36186	1.22394	2.12994	1.60885
Q9ULV4;Q9ULV4-2;Q9ULV4-3;B4E3S0;F8W1H8;F8VUX3;F8VSA4;F8VRE9;H0YHL7;F8VTT6;F8VVB7;F8VV53;J3QLV6;J3KSS5;Q6QEF8-4;Q6QEF8-3;Q6QEF8-2;Q6QEF8-5;Q6QEF8	Coronin-1C;Coronin	CORO1C	19	10	72.724	1408	1487.9	813.52	141.97	136.79	34.896	4021.4	3976.1	3858.3	319.6	397.6	325.28	4838.3	2022.9	5505.5	396.45	101.5	462.72	14.6	10.8	10.8	9.15953	8.41945	4.11308	7.36236	9.0907	7.77516	7.57343	4.77782	7.75307
Q9UMS4;F5GY56;H0YGZ5;H0YGF3;F5H2I0	Pre-mRNA-processing factor 19	PRPF19	5	11	82.305	710.33	692.14	390.15	137.93	102.42	54.772	3563.8	2771.2	3227.8	250.46	143.83	244.21	3675.1	1359.5	3383.2	292.8	84.791	219.06	16.7	19	7.9	16.2603	12.8902	12.3105	6.56641	4.93408	7.03368	7.37922	5.87077	6.08118
Q9UNM6;J3KNQ3;Q9UNM6-2;A0A087WUL9;E9PL38;H0YD73;E9PQG3;E9PPD2;F8W8J6	26S proteasome non-ATPase regulatory subunit 13	PSMD13	9	12	83.783	1487.8	1406.2	655.05	59.834	86.023	15.717	3282.3	3059.3	3149.3	68.492	151.12	155.57	6197.2	3950.2	5971.3	321.2	55.472	510.71	23.4	11.7	7.7	3.86616	5.76475	2.34314	2.04405	4.70717	4.7073	4.92759	1.38484	7.87888
Q9Y277;Q9Y277-2;E5RJN6;E5RHZ6;E5RHE1;E5RFP6;E5RFL1;E5RK27	Voltage-dependent anion-selective channel protein 3	VDAC3	8	7	60.702	1364.2	1181	687.58	196.09	228.21	124.46	3785.4	3702.8	3219	458.83	408.62	489.67	4573.9	2881.5	4693.3	710.84	223.39	830.66	32.9	14.5	14.5	12.5675	16.1942	15.3268	10.8107	9.93866	13.2034	13.4508	7.19478	15.0374
Q9Y2X3;H7BZ72	Nucleolar protein 58	NOP58	2	9	66.006	471.47	569.91	217.74	92.955	54.975	42.43	1474.2	1749.2	1457.4	91.697	110.28	75.094	3032.4	1469.5	2891.3	482.31	139.95	544.78	17.2	7.8	7.8	16.469	8.79762	16.3086	5.85588	5.93069	4.90012	13.7226	8.69552	15.8547
Q9Y490;Q9Y4G6;H0YMT1;A0A1C7CYV7;A0A1B0GVU7	Talin-1	TLN1	5	59	323.31	3041.8	2564.8	1314.7	185.4	89.956	91.389	8188.1	7668.8	7654	2015.2	1572	1697.9	17249	9339.7	15983	2872	810.19	2753	24.2	9.3	11.7	5.74492	3.38848	6.49952	19.7505	17.0115	18.1557	14.2736	7.98225	14.6936
Q9Y570;Q9Y570-4;Q9Y570-2;Q9Y570-3	Protein phosphatase methylesterase 1	PPME1	4	6	46.814	600.79	658.89	366.5	111.59	49.012	82.573	1074.9	1232.8	1072.4	45.36	56.408	97.431	2074.4	790.59	2017.7	174.77	80.336	128.61	14.2	7.3	7.3	15.6644	6.92356	18.3874	4.04906	4.3754	8.32864	7.77042	9.22421	5.99214
Q9Y5B9	FACT complex subunit SPT16	SUPT16H	1	21	181.56	1118.9	1078.8	516.31	44.607	40.788	31.211	4467.9	4382.4	4114.1	380.57	260.53	382.49	8677.1	4839.5	8395.5	935.98	185.63	1196	18.8	6.1	8.8	3.83384	3.64313	5.70042	7.84928	5.61133	8.50622	9.73653	3.69403	12.4694
Q9Y617;Q9Y617-2	Phosphoserine aminotransferase	PSAT1	2	15	128.35	520.45	311.71	222.48	210.01	144.04	133.39	1787.1	1510.7	1617.1	73.006	27.223	138.77	2558.5	1261.6	2637.9	689.64	145.31	657.1	35.7	22.7	22.7	28.7504	31.605	37.4828	3.92483	1.77011	7.9032	21.2318	10.3283	19.9423
Q9Y696	Chloride intracellular channel protein 4	CLIC4	1	6	43.285	448.57	530.24	293.02	29.873	27.73	65.354	1790.2	2009.9	1701.5	251.51	234.04	323.59	1976.9	596.18	2071	644.73	60.18	617.73	20.2	17.4	10.7	6.24379	4.9698	18.2363	12.3186	10.4299	15.979	24.5927	9.16875	22.9748
Q9Y6H1;Q5T1J5	Coiled-coil-helix-coiled-coil-helix domain-containing protein 2;Putative coiled-coil-helix-coiled-coil-helix domain-containing protein CHCHD2P9, mitochondrial	CHCHD2;CHCHD2P9	2	4	36.64	165.09	188.39	161.19	267.37	169.19	211.65	221.63	263.15	331.09	479.33	337.13	414.04	505.02	96.778	635.8	318.75	89.727	498.63	25.2	6.6	6.6	61.8254	47.3153	56.767	68.3819	56.1621	55.5661	38.6941	48.1097	43.9542
R4GMT0;P61163;A0A1B0GVS3	Alpha-centractin	ACTR1A	3	6	45.078	1066	1102.9	583.56	128.27	90.379	53.806	1640.1	1760.8	1480	166.76	67.139	182.46	2529.5	1271.2	2895	469.56	110	444.86	19.9	6.3	6.3	10.7405	7.574	8.44193	9.22927	3.67293	10.9753	15.6569	7.96409	13.3197
S4R3H4;E7EQT4;Q9UKV3-5;Q9UKV3;G3V3B0;Q9UKV3-3;Q9UKV3-2	Apoptotic chromatin condensation inducer in the nucleus	ACIN1	7	8	59.671	502.24	558.47	261.24	101.18	57.268	19.717	577.17	582.5	407.57	31.215	90.057	30.422	418.43	175.12	506.46	26.332	22.257	34.327	7.6	2	1.4	16.7678	9.30071	7.0178	5.1308	13.3902	6.94579	5.92047	11.2764	6.3476
S4R3N1;Q9Y3A3-2;Q9Y3A3-3;Q9Y3A3;B4DM50	MOB-like protein phocein	HSPE1-MOB4;MOB4	5	6	43.273	68.592	83.319	58.132	22.637	25.056	14.787	1578.2	1374.5	1250.9	216.61	355.86	292.08	2131.8	726.58	2252.6	343.34	164.43	354.63	19.9	8.8	5.4	24.8134	23.1197	20.2787	12.0687	20.5657	18.9296	13.8715	18.4543	13.6018
