# Supplementary material for: Slight Deuterium Enrichment in Water Acts as an Antioxidant: Is Deuterium a Cell Growth Regulator?
Source: Mol Cell Proteomics. 2020 Aug 7;19(11):1790–804. doi: 10.1074/mcp.RA120.002231 (PMC7664117; doi:10.1074/mcp.RA120.002231)
Supplement: Supplementary table s5 [file 162279_1_supp_576176_qnjfdq.xlsx]

## Sheet: Sheet1
Table S5. Common proteins identified in redox proteomics analysis in A549 cells grown in DDW and DEW.
																										DEW/DDW
Protein IDs	Protein names	Gene names	N of proteins	N of Peptides DEW	N of Peptides DDW	Sequence coverage [%]	MaxQuant Score	DEW-1	DEW-2	DEW-3	DEW-4	DEW-5	DEW-6	DDW-1	DDW-2	DDW-3	DDW-4	DDW-5	DDW-6	ox%DEW-1	ox%DEW-2	ox%DEW-3	ox%DDW-1	ox%DDW-2	ox%DDW-3	ratio-1	ratio-2	ratio-3	ratio-4	ratio-5	ratio-6	ratio-7	ratio-8	ratio-9	median ratio	p value	log10 median	-log10 p
Q16658;C9JPH9;C9JFC0;A0A0A0MSB2	Fascin	FSCN1	4	8	5	32.7	121.81	1618.1	1346.2	902.6	37.201	30.443	36.755	2448.9	937.24	2611.3	1793.3	777.79	2227.6	2.24739	2.21139	3.91279	42.2729	45.3514	46.0353	0.0531638	0.0523124	0.0925603	0.0495549	0.0487613	0.0862772	0.0488188	0.048037	0.0849955	0.0523124	5.36133e-06	-1.2814	5.27073
F8W6I7;P09651-3;P09651-2;P09651;F8VZ49;Q32P51;F8VTQ5;H0YH80;F8W646;F8VYN5	Heterogeneous nuclear ribonucleoprotein A1;Heterogeneous nuclear ribonucleoprotein A1, N-terminally processed;Heterogeneous nuclear ribonucleoprotein A1-like 2	HNRNPA1;HNRNPA1L2	10	8	4	31.6	73.029	840.22	933.24	342.1	38.381	39.463	17.572	6542.4	1523	6691.5	732.49	170.36	749.31	4.36842	4.05705	4.88556	10.0687	10.0605	10.0703	0.43386	0.402935	0.485221	0.434216	0.403266	0.48562	0.433794	0.402873	0.485147	0.43386	2.01196e-05	-0.362651	4.69638
O60678;A0A0A0MSN7;O60678-2	Protein arginine N-methyltransferase 3	PRMT3	3	1	2	6.4	25.775	170.85	121	76.582	191.22	184.09	99.889	2846.6	1750.2	2822.4	618.35	251.06	566.26	52.813	60.3396	56.6036	17.8459	12.5451	16.7104	2.9594	3.38115	3.17181	4.20985	4.80981	4.51201	3.16048	3.61089	3.38732	3.38732	0.000111697	0.529856	3.95196
P10599;P10599-2	Thioredoxin	TXN	2	5	4	77.1	60.032	3984.9	3851.1	2436.9	999.81	916.17	642.18	14366	3550	15587	917.56	124.02	1109.2	20.0575	19.2179	20.8562	6.00358	3.37559	6.64343	3.34093	3.20108	3.47397	5.94193	5.6932	6.17854	3.01915	2.89277	3.13938	3.34093	0.000185122	0.523868	3.73254
B4DJV5;Q13610;F8VZ56	Periodic tryptophan protein 1 homolog	PWP1	3	3	2	14.8	35.375	709.23	675.07	388.83	207.73	169.39	106.48	4928.5	2080	5038.1	636.73	266.25	729.21	22.6542	20.059	21.4976	11.4412	11.3479	12.6438	1.98005	1.75322	1.87897	1.99634	1.76764	1.89442	1.79172	1.58646	1.70025	1.79172	0.000365771	0.25327	3.43679
P30041	Peroxiredoxin-6	PRDX6	1	10	2	56.2	89.007	843.03	752.47	360.41	3119.1	2221.4	1643.5	1818.8	591.98	1875.9	2115.4	731.48	2267.2	78.7228	74.6973	82.0147	53.7695	55.2703	54.7223	1.46408	1.38921	1.5253	1.42432	1.35149	1.48388	1.43859	1.36502	1.49874	1.43859	0.000380528	0.157936	3.41961
P62913-2;P62913;Q5VVC8;Q5VVC9	60S ribosomal protein L11	RPL11	4	6	2	33.3	48.471	2057.1	2012.9	1064.4	170.74	149.45	79.153	7038.5	2476.9	7245.3	259.14	90.933	199.62	7.66393	6.91146	6.92167	3.55101	3.54123	2.68129	2.15824	1.94634	1.94921	2.1642	1.95171	1.95459	2.8583	2.57766	2.58147	2.15824	0.00050955	0.334099	3.29281
G3V2V8;J3KMY5;G3V3E8;E7EMS2;G3V3D1;P61916-2;P61916;H0YIZ1	Epididymal secretory protein E1	NPC2	8	2	4	47.5	28.335	14.684	42.828	37.213	246.29	229.51	170.84	1403.3	546.58	1644.4	1466.5	459.29	1405.6	94.3734	84.274	82.1137	51.1011	45.661	46.0852	1.8468	1.64916	1.60689	2.06683	1.84565	1.79833	2.0478	1.82865	1.78178	1.82865	0.000701564	0.262131	3.15393
Q9Y6Y8-2;Q9Y6Y8;H7C0V8;A0A0C4DH82;H7C4C4	SEC23-interacting protein	SEC23IP	5	6	1	10.1	50.121	1462.7	1358.4	639.22	103.48	81.908	29.514	636.48	398.8	708.28	516.42	197.06	537.21	6.60716	5.68684	4.41341	44.7931	33.0715	43.1324	0.147504	0.126958	0.0985288	0.199784	0.171956	0.133451	0.153183	0.131846	0.102322	0.133451	0.000727669	-0.87468	3.13807
O75533;H7C341	Splicing factor 3B subunit 1	SF3B1	2	11	3	15.1	120.63	1121.3	944.79	624.56	61.765	62.394	38.616	2541.1	1130.1	2271	787.03	267.89	766.66	5.22076	6.1949	5.82289	23.6478	19.1625	25.2385	0.220771	0.261965	0.246234	0.272447	0.323282	0.303869	0.206857	0.245454	0.230714	0.246234	0.000775725	-0.608653	3.11029
P50552;K7ENL7;K7ENR7;K7EM16;K7EIG8	Vasodilator-stimulated phosphoprotein	VASP	5	5	3	26.3	62.603	1216.1	1281.2	837.06	39.381	87.103	60.801	2678.9	539.44	3489.9	833.47	218.13	1024.2	3.13673	6.36577	6.77176	23.7296	28.7934	22.6889	0.132186	0.268263	0.285372	0.108939	0.221084	0.235185	0.138249	0.280567	0.298461	0.235185	0.000882528	-0.628591	3.05427
P09622-3;P09622;E9PEX6;P09622-2;F8WDM5;F2Z2E3	Dihydrolipoyl dehydrogenase, mitochondrial;Dihydrolipoyl dehydrogenase	DLD	6	4	2	16.3	46.998	275.14	261.59	132.33	122.49	109.21	74.125	5430.7	2046.1	5733.6	498.7	202.92	887.74	30.805	29.4525	35.9037	8.41063	9.0226	13.4073	3.66263	3.50182	4.26885	3.41421	3.26431	3.97931	2.29764	2.19676	2.67793	3.41421	0.000981846	0.53329	3.00796
Q9P2J5;Q9P2J5-2;Q9P2J5-3;A0A087WXY1	Leucine--tRNA ligase, cytoplasmic	LARS	4	17	3	25.3	174.18	1536.6	1335.7	903.67	86.482	35.394	25.427	4119.4	1640.2	3969.9	630.06	211.27	604.26	5.32826	2.58144	2.73674	13.2659	11.4109	13.2103	0.40165	0.194592	0.206299	0.466943	0.226225	0.239835	0.403341	0.195411	0.207167	0.226225	0.00109257	-0.645459	2.96155
F8VU65;F8VWS0;P05388-2;P05388;G3V210;F8VQY6;F8VPE8;F8VRK7;F8VW21;F8VZS0;Q8NHW5;F8VS58;F8VWV4;F8W1K8	60S acidic ribosomal protein P0;60S acidic ribosomal protein P0-like	RPLP0;RPLP0P6	14	8	3	47	68.953	709.49	641.1	289.7	945.39	554.89	547.34	1909	1182.4	1778.2	164.19	109.47	238.02	57.1274	46.3959	65.3899	7.91968	8.47376	11.8053	7.21335	5.8583	8.25664	6.74168	5.47524	7.71675	4.83915	3.9301	5.53905	5.8583	0.0011349	0.767772	2.94504
Q9H6T3-2;Q9H6T3;Q9H6T3-3	RNA polymerase II-associated protein 3	RPAP3	3	5	2	13.5	42.759	386.64	387.89	209	53.06	59.421	38.105	1332	716.21	1355.2	975.26	362.05	1019.5	12.0673	13.284	15.4206	42.2692	33.5772	42.9317	0.285487	0.314273	0.364818	0.35939	0.395626	0.459257	0.281082	0.309423	0.359188	0.359188	0.00120245	-0.444678	2.91993
P43897;P43897-2;C9JT21;F8WCK2;C9JG32;F8VPA7;F8VS27;P43897-3;P43897-4	Elongation factor Ts, mitochondrial;Elongation factor Ts	TSFM	9	7	3	34.2	54.037	599.16	865.83	305.59	77.923	42.67	39.037	2693	1164.6	2735.1	1014.2	441.22	1077.2	11.5086	4.69675	11.3273	27.3576	27.4763	28.2559	0.420674	0.17168	0.414047	0.418857	0.170938	0.412258	0.4073	0.166222	0.400883	0.4073	0.00120558	-0.390086	2.9188
A2A2V1;P04156-2;P04156;X6RKS3	Major prion protein	PRNP	4	2	1	9.6	17.106	344.15	261.82	223.15	532.32	365.83	248.77	156.85	105.64	227.51	748.54	392.74	763.78	60.7345	58.2857	52.7144	82.676	78.8033	77.0491	0.734609	0.704989	0.637603	0.77071	0.739635	0.668937	0.788258	0.756474	0.684167	0.734609	0.00154219	-0.133944	2.81186
Q7Z6Z7-2;Q7Z6Z7-3;Q7Z6Z7;H0Y659;A0A087X146;A0A1B0GXC7	E3 ubiquitin-protein ligase HUWE1	HUWE1	6	11	6	7.9	186.06	846.19	795.48	404.09	43.789	74.638	33.969	4019.3	1955.1	3940.9	905.64	363.62	811.6	4.92023	8.57792	7.75443	18.3889	15.6819	17.0773	0.267566	0.466474	0.421692	0.313752	0.546994	0.494482	0.288115	0.502299	0.454078	0.454078	0.00182446	-0.34287	2.73887
Q15061;C9JEE7;C9IZK7	WD repeat-containing protein 43	WDR43	3	5	4	21	64.338	621.86	699.81	299.91	175.87	160.31	72.835	2826.9	1362.1	2572.6	232.96	48.13	243.3	22.0463	18.6381	19.5402	7.61342	3.41292	8.64022	2.89572	2.44806	2.56654	6.45966	5.46104	5.72535	2.55159	2.15713	2.26154	2.56654	0.002047	0.409348	2.68888
P26006;P26006-1;D6R9X8;K7EMU3;H0YA49	Integrin alpha-3;Integrin alpha-3 heavy chain;Integrin alpha-3 light chain	ITGA3	5	8	2	9.6	58.701	334.83	286.1	207.13	582.91	524.61	336.74	1276.6	486.49	1217.9	3450.8	1727.6	3627.1	63.5158	64.7099	61.9155	72.9957	78.0275	74.8627	0.870131	0.88649	0.848208	0.814018	0.829322	0.793509	0.84843	0.864381	0.827054	0.848208	0.00207275	-0.0714978	2.68345
P46087-2;P46087;P46087-4;P46087-3;F5H5X6;F5GYR3;F5GWB7;F5H709;F5H359;F5H8G6	Probable 28S rRNA (cytosine(4447)-C(5))-methyltransferase	NOP2	10	10	2	19.6	94.136	226.06	297.38	163.66	145.06	138.88	133.68	1191.5	558.9	1421.5	141.23	65.729	218.46	39.0871	31.8342	44.9586	10.597	10.5229	13.3211	3.68849	3.00407	4.24256	3.71448	3.02524	4.27246	2.93423	2.38977	3.37501	3.37501	0.00225132	0.528274	2.64756
P14618;B4DNK4;P14618-3;H3BQ34;H3BUW1;H3BTJ2;H3BT25;H3BU13;H3BN34;H3BQZ3;P30613-2;P30613	Pyruvate kinase PKM;Pyruvate kinase	PKM	12	31	12	68.4	323.31	9212.3	9574.3	5065.9	624.51	585.85	333.96	23491	7189.9	24248	2072.7	737.33	2330.5	6.3487	5.76616	6.1846	8.10798	9.30123	8.76837	0.783019	0.71117	0.76278	0.682566	0.619935	0.664923	0.724047	0.657609	0.705332	0.705332	0.00244461	-0.151607	2.61179
P50213;H0YL72;P50213-2;H0YKD0;H0YLI6;H0YMU3;H0YM64;H0YM46;H0YNF5	Isocitrate dehydrogenase [NAD] subunit alpha, mitochondrial	IDH3A	9	8	2	28.1	68.776	1070.8	892.52	576.89	14.016	58.76	37.913	2920.2	1081.3	3008.2	729.93	215.7	604.45	1.29202	6.17694	6.16669	19.9974	16.6307	16.7315	0.0646093	0.308888	0.308375	0.0776887	0.371418	0.370802	0.0772207	0.369181	0.368568	0.308888	0.00253641	-0.510199	2.59578
Q15029-2;Q15029;Q15029-3;K7EP67;K7EJ74	116 kDa U5 small nuclear ribonucleoprotein component	EFTUD2	5	14	4	26.4	150.76	626.21	508.39	385.94	93.119	76.598	69.977	3057.2	1816.2	2860.2	222.2	73.283	201.77	12.9453	13.0939	15.3486	6.77563	3.87847	6.58955	1.91056	1.93251	2.26527	3.33772	3.37606	3.95739	1.96451	1.98708	2.32924	2.26527	0.00271078	0.35512	2.56691
P20020-6;P20020-3;P20020-4;P20020;P20020-5;P20020-2;E7ERY9;H0Y7S3;P23634-5;P23634-4;P23634-3;P23634-2;P23634-7;Q01814-6;P23634-6;Q16720-4;Q01814-8;Q16720;Q01814-5;P23634-8;P23634;Q01814;Q16720-8;Q16720-7;Q16720-6;Q01814-4;Q16720-3;Q16720-5;Q01814-7;Q16720-2;Q01814-3;Q01814-2;F8W1V5;H0YHH6;A0A0U1RQU3;H0YDG5;H7BZS8;H7BY13	Plasma membrane calcium-transporting ATPase 1;Calcium-transporting ATPase	ATP2B1	38	4	2	10.7	88.225	1503.9	1731	862.84	40.866	39.102	69.813	551.3	394.98	698.98	194.26	89.194	241.04	2.64545	2.20903	7.48542	26.0556	18.4219	25.642	0.101531	0.0847813	0.287287	0.143604	0.119913	0.406333	0.103169	0.0861487	0.29192	0.119913	0.00302692	-0.921133	2.519
P12236	ADP/ATP translocase 3;ADP/ATP translocase 3, N-terminally processed	SLC25A6	1	11	4	46	100.86	1684.5	1501.2	1134.7	342.74	270.79	162.33	13300	7234.9	13061	932.59	366.99	973.31	16.9067	15.2817	12.5155	6.5525	4.82762	6.93522	2.5802	2.33219	1.91004	3.50209	3.16547	2.59248	2.43781	2.20349	1.80463	2.43781	0.0036022	0.387	2.44343
P49721;A0A087WVV1	Proteasome subunit beta type-2	PSMB2	2	6	4	49.8	59.181	982.13	912.71	488.58	209.26	146.05	84.231	3111	1532.4	2993.4	1185.9	516.07	1359.1	17.5644	13.7944	14.7049	27.599	25.1929	31.2257	0.636414	0.499817	0.532804	0.697193	0.547552	0.583689	0.562496	0.441765	0.470921	0.547552	0.00375245	-0.261575	2.42569
F5GY55;Q16531;F5H2L3;F5GWI0;F5GZY8;Q16531-2;F5GYG8;F5H198	DNA damage-binding protein 1	DDB1	8	13	4	22.9	159.36	1251	1326.6	745.92	147.3	123.85	76.877	4592.4	2307	4824.1	190.14	74.502	281.06	10.5342	8.53873	9.34337	3.97571	3.12836	5.50541	2.64964	2.14772	2.35011	3.36733	2.72946	2.98667	1.91343	1.55097	1.69713	2.35011	0.00434152	0.371089	2.36236
A0A0A0MSW4;P48739;P48739-2;P48739-3;B3KYB7;B3KYB6	Phosphatidylinositol transfer protein beta isoform	PITPNB	6	3	3	36.2	51.531	450.44	328.5	275.65	18.796	35.937	25.656	2207.8	811.52	2233.4	563.38	321.79	862.72	4.00566	9.86096	8.51493	20.33	28.3938	27.8646	0.197032	0.485046	0.418836	0.141075	0.347293	0.299887	0.143755	0.353889	0.305583	0.305583	0.0045707	-0.514871	2.34002
Q14181;H0YDR7;Q14181-2	DNA polymerase alpha subunit B	POLA2	3	1	2	9	24.98	105.54	128.52	94.096	45.35	44.728	60.745	2075.2	964.95	2331.1	181.78	15.038	222.5	30.055	25.8173	39.2306	8.05413	1.53451	8.71319	3.73163	3.20548	4.87087	19.5861	16.8245	25.5656	3.44937	2.96302	4.50243	4.50243	0.00500087	0.653447	2.30095
Q9UMS4;F5GY56;H0YGZ5;H0YGF3;F5H2I0	Pre-mRNA-processing factor 19	PRPF19	5	5	2	40.5	82.305	710.33	692.14	390.15	137.93	102.42	54.772	3675.1	1359.5	3383.2	292.8	84.791	219.06	16.2603	12.8902	12.3105	7.37922	5.87077	6.08118	2.20353	1.74682	1.66826	2.76971	2.19565	2.09691	2.67388	2.11968	2.02436	2.11968	0.00501173	0.32627	2.30001
P51648;P51648-2;J3QRD1;I3L1M4;J3QS00;J3QKK9;J3KTG1;C9JGJ2;I3L0X1;J3KTD9;I3L2W1;K7EN73	Fatty aldehyde dehydrogenase	ALDH3A2	12	8	5	30.9	84.857	255.91	331.93	176.77	134.61	89.789	73.184	7236.6	4679.3	7227.8	623.27	259.2	509.85	34.4694	21.2912	29.279	7.92977	5.24856	6.58921	4.34684	2.68497	3.69228	6.56741	4.05658	5.57848	5.23119	3.23122	4.44347	4.34684	0.00510853	0.638173	2.2917
P13797;A0A0A0MSQ0;P13797-2;P13797-3;U3KQI3;H7C4N2;P13796;Q5TBN3	Plastin-3	PLS3	8	25	5	52.1	244.48	1796.7	1764.6	882.51	38.155	46.819	23.593	7120.4	3809.8	7453.2	715.81	268.22	876.13	2.07946	2.58466	2.60379	9.13465	6.57721	10.5186	0.227645	0.282951	0.285045	0.316161	0.392972	0.39588	0.197693	0.245722	0.247541	0.282951	0.00563362	-0.548288	2.24921
P40926;P40926-2;G3XAL0	Malate dehydrogenase, mitochondrial;Malate dehydrogenase	MDH2	3	14	5	53.6	116.7	2010.9	1607.5	1120.5	136.46	106.16	45.006	4649.2	1865	5218.2	630.87	236.04	901.81	6.35478	6.19493	3.8615	11.9481	11.2344	14.7354	0.531864	0.518485	0.323188	0.565652	0.551423	0.34372	0.431258	0.42041	0.262055	0.431258	0.00585367	-0.365262	2.23257
Q96PK6;Q96PK6-2	RNA-binding protein 14	RBM14	2	11	2	23.6	103.07	961.85	955.16	553.42	71.437	39.558	20.406	1993	541.87	2094.6	391.73	132.85	313.85	6.91357	3.97681	3.55613	16.4266	19.6896	13.0312	0.420876	0.242096	0.216486	0.351127	0.201974	0.180609	0.53054	0.305176	0.272893	0.272893	0.00619557	-0.564007	2.20792
P30048-2;P30048	Thioredoxin-dependent peroxide reductase, mitochondrial	PRDX3	2	7	1	52.9	102.36	228.41	190.5	46.216	321.74	445.8	174.37	1070.8	652.39	1028.9	464.97	137.03	549.74	58.4822	70.0613	79.0485	30.276	17.3583	34.8236	1.93164	2.31409	2.61093	3.36912	4.03618	4.55393	1.67938	2.01189	2.26997	2.31409	0.00623967	0.364379	2.20484
O14672;O14672-2;H0YNC5;B5MC71	Disintegrin and metalloproteinase domain-containing protein 10	ADAM10	4	5	8	22.6	89.837	594.77	526.89	256.5	1836.2	1342	1218.6	3239.2	1649.2	3911.9	5131.1	2395.3	5407.2	75.5336	71.8073	82.6113	61.3013	59.2236	58.0228	1.23217	1.17138	1.34763	1.2754	1.21248	1.39491	1.30179	1.23757	1.42377	1.2754	0.00662156	0.105645	2.17904
Q99832;Q99832-3;Q99832-4;Q99832-2;F8WAM2;F8WBP8;A0A0D9SG95	T-complex protein 1 subunit eta	CCT7	7	14	6	44.2	163.21	2130.9	1729.1	852.65	81.103	56.482	18.792	7127.3	3179.4	6890.1	1808	458.74	1980.7	3.6665	3.16323	2.15643	20.2344	12.6092	22.3283	0.181202	0.15633	0.106573	0.29078	0.250867	0.17102	0.164208	0.141669	0.0965781	0.164208	0.00672079	-0.784605	2.17258
P48444;B0YIW6;Q6P1Q5;P48444-2;E9PK34	Coatomer subunit delta	ARCN1	5	7	3	18	69.598	561.03	507.96	278.6	164.53	194.93	148.5	3163.7	1025.5	3109.5	411.84	119.54	313.69	22.6763	27.7326	34.7694	11.5183	10.4398	9.16367	1.96872	2.40771	3.01863	2.1721	2.65643	3.33046	2.47458	3.02637	3.79426	2.65643	0.00725898	0.424299	2.13912
P22314-2;P22314;Q5JRR6;Q5JRR9;Q5JRS0;Q5JRS1;Q5JRS3;Q5JRS2	Ubiquitin-like modifier-activating enzyme 1	UBA1	8	20	5	32	218.52	1971.6	2046.5	1166.5	111.21	90.112	79.861	5711.2	3276	5431.2	777.18	402.32	996.79	5.33942	4.21752	6.40753	11.978	10.9376	15.507	0.445768	0.352105	0.534941	0.488171	0.385598	0.585826	0.344323	0.271975	0.413202	0.413202	0.00790901	-0.383838	2.10188
Q8NC51-4;Q8NC51-3	Plasminogen activator inhibitor 1 RNA-binding protein	SERBP1	2	10	1	32.6	100.83	889.47	766.91	385.53	48.503	36.367	18.151	2385.8	638.95	2515.7	280.05	127.63	381.39	5.17104	4.52733	4.49637	10.5051	16.6493	13.1646	0.492242	0.430965	0.428018	0.310587	0.271924	0.270064	0.3928	0.343902	0.341551	0.343902	0.00829153	-0.463565	2.08137
P22102;P22102-2;F8WD69;C9JBJ1;C9JTV6;C9JZG2;C9JKQ7;H7C366;A0A140TA71	Trifunctional purine biosynthetic protein adenosine-3;Phosphoribosylamine--glycine ligase;Phosphoribosylformylglycinamidine cyclo-ligase;Phosphoribosylglycinamide formyltransferase	GART	9	15	7	28.3	160.81	1374.4	1261.9	692.81	409.24	236.43	168.8	5801.1	2927.6	5442.9	534.42	321.12	555.88	22.9441	15.7796	19.5912	8.4353	9.88451	9.26655	2.72001	1.87066	2.32253	2.32122	1.59639	1.98201	2.47601	1.70285	2.11419	2.11419	0.00833754	0.325144	2.07896
P55884;P55884-2;C9JZG1;C9JQN7	Eukaryotic translation initiation factor 3 subunit B	EIF3B	4	18	7	31.9	171.98	1696	1660.9	1038.3	310.28	329.71	167.44	16707	8625.8	17589	1443.4	683.96	2162.3	15.4654	16.5633	13.8869	7.95244	7.3467	10.9476	1.94474	2.08279	1.74624	2.10509	2.25452	1.89022	1.41267	1.51295	1.26848	1.89022	0.0084607	0.276513	2.07259
Q96S97;C9JJV6;C9JZL8;C9J5M0;C9JC07	Myeloid-associated differentiation marker	MYADM	5	2	1	6.5	14.443	221.91	154.66	129.38	810.68	688.34	566.67	554	230.75	667.47	1511.2	721.64	1794.5	78.5094	81.6536	81.4123	73.1745	75.7715	72.8888	1.07291	1.11588	1.11258	1.03613	1.07763	1.07444	1.07711	1.12025	1.11694	1.07763	0.0085053	0.0324697	2.07031
D6RG13;P61247;D6RAT0;D6RB09;H0Y9Y4;D6R9B6;H0Y8L7;E9PFI5;D6RAS7;D6RED7;D6RGE0;D6RI02	40S ribosomal protein S3a	RPS3A	12	7	3	36.3	56.338	1940.1	1808.4	1055.3	32.454	83.08	21.763	4900.6	2255	5027.1	341.4	209.32	480.78	1.64528	4.39233	2.02059	6.51278	8.49403	8.72895	0.252623	0.674417	0.31025	0.193698	0.517108	0.237883	0.188485	0.503191	0.231481	0.252623	0.00927276	-0.597527	2.03279
P12955-3;P12955;P12955-2;K7ES25;V9GYE4;V9GY89	Xaa-Pro dipeptidase	PEPD	6	8	5	35.4	86.498	517.62	582.54	206.75	289.67	234.48	173.93	4809.2	2427.6	4954.7	522.74	44.516	810.52	35.8818	28.6994	45.6893	9.80394	1.80072	14.0588	3.65994	2.92734	4.6603	19.9263	15.9377	25.3727	2.55227	2.04139	3.24987	3.65994	0.0098325	0.563473	2.00734
O75874;C9J4N6;C9JJE5;C9JLU6	Isocitrate dehydrogenase [NADP] cytoplasmic	IDH1	4	12	1	32.6	90.609	888.76	722.3	501.24	234.96	187	158.17	3289.4	1125.4	3423.4	196.55	184.97	244.24	20.9091	20.5653	23.9866	5.63835	14.1159	6.65932	3.70838	3.64739	4.25419	1.48125	1.45689	1.69927	3.13983	3.08819	3.60196	3.13983	0.0107257	0.496906	1.96957
P12081;P12081-2;P12081-4;B3KWE1;P12081-3;B4DDD8;B4E1C5;E7ETE2;D6RF05;D6RJE6	Histidine--tRNA ligase, cytoplasmic	HARS	10	11	4	35	107.16	1215.4	1253.8	591.94	273.58	204.32	151.79	3268.5	1536.9	3269.7	255.56	82.676	346.92	18.3737	14.0126	20.4093	7.25186	5.10479	9.59238	2.53365	1.93227	2.81435	3.59929	2.74498	3.99806	1.91544	1.4608	2.12766	2.53365	0.0108884	0.403746	1.96304
A0A0U1RQQ4;Q9UNN8;A0A0U1RRC4	Endothelial protein C receptor	PROCR	3	3	1	24.4	28.49	97.23	106.21	58.26	74.562	112.73	60.536	518.95	249.57	549.62	299.01	110.12	304.04	43.4025	51.489	50.9579	36.5556	30.6153	35.6161	1.1873	1.40851	1.39399	1.41768	1.68181	1.66446	1.21862	1.44567	1.43076	1.41768	0.0109029	0.151577	1.96246
Q96N66-3;Q96N66;Q96N66-2;H7C2M4;C9J4E9;A0A0G2JNX6;A9C4B8	Lysophospholipid acyltransferase 7	MBOAT7	7	3	2	16.6	31.996	676.7	746.65	483.8	62.312	51.504	48.243	2038.5	1280.6	2103	544.11	221.19	620.49	8.4318	6.45289	9.0675	21.0682	14.7284	22.7829	0.400214	0.306285	0.430388	0.572485	0.438125	0.615646	0.370093	0.283234	0.397996	0.400214	0.0109391	-0.397708	1.96102
P46821;D6RA32;D6RA40;D6RGJ3;E9PGC8;P78559;P78559-2;D6RCL2	Microtubule-associated protein 1B;MAP1B heavy chain;MAP1 light chain LC1	MAP1B	8	34	5	26.4	323.31	992.05	1077	635.66	121.73	117.12	31.227	2609.1	991.91	2498.1	504.16	218.32	530.19	10.9294	9.80806	4.6825	16.194	18.0395	17.5079	0.674909	0.605662	0.289151	0.60586	0.543698	0.259569	0.624258	0.560208	0.267451	0.560208	0.0118023	-0.251651	1.92803
P06756-3;P06756;P06756-2;H7BZG1	Integrin alpha-V;Integrin alpha-V heavy chain;Integrin alpha-V light chain	ITGAV	4	8	4	18.4	114.07	155.02	191.75	70.677	532.72	407.99	330.91	1716.1	531.02	1689.7	1828.6	774.35	1963.5	77.4595	68.0278	82.4006	51.5869	59.3203	53.7474	1.50154	1.3187	1.59732	1.30578	1.14679	1.38908	1.44118	1.26569	1.53311	1.38908	0.0118085	0.142727	1.9278
P56192;P56192-2;H0YIP0;H0YHV5;F8VS26;F8W0M7;F8W0S4;F8VZZ9;H0YI94;F5H2V6;H0YIC2;F8VPL7;H0YHL6;H0YI27	Methionine--tRNA ligase, cytoplasmic	MARS	14	14	4	29.8	168.71	1790.7	1700.9	1087.7	60.029	74.268	19.824	5907	3524.8	5313.7	856.48	284.9	671.71	3.24353	4.18372	1.78994	12.6633	7.47828	11.2225	0.256136	0.330381	0.141348	0.433727	0.559449	0.239352	0.289022	0.372799	0.159496	0.289022	0.0121032	-0.53907	1.9171
A0A0R4J2E8;A8MXP9;P43243;D6REM6;D6R991;H0Y8T4;B3KM87;P43243-2;Q68E03;D6RAM9;D6RAY2;D6RBI2;D6RE02;D6RIA2;D6RB45;A0A1B0GX04;D6R9F3;D6RBS2;D6RCM3;D6REK4;D6R8Z5;D6RBK5	Matrin-3	MATR3	22	13	3	22.8	125.96	240.54	191.08	143.62	50.878	36.188	42.337	2400.7	511.65	2645.7	225.36	60.2	205.31	17.4588	15.9231	22.7671	8.58168	10.5272	7.20131	2.03442	1.85547	2.65299	1.65844	1.51256	2.16268	2.42439	2.21113	3.16152	2.16268	0.0121627	0.334993	1.91497
Q15050	Ribosome biogenesis regulatory protein homolog	RRS1	1	2	1	12.9	26.565	175.73	209.49	139.34	63.523	56.634	47.408	932.6	383.86	1009.9	182.63	74.59	134.01	26.5506	21.2811	25.3861	16.376	16.27	11.7151	1.62131	1.29953	1.5502	1.63187	1.30799	1.5603	2.26636	1.81655	2.16696	1.62131	0.0122624	0.209866	1.91143
A0A0A0MSS8;P42330;S4R3Z2;S4R3D5	Aldo-keto reductase family 1 member C3	AKR1C3	4	18	5	67.2	193.05	1284.6	1177.7	586.7	139.95	163.92	64.325	10211	2435	14490	826.98	166.96	1095.4	9.82415	12.2181	9.88057	7.49213	6.4167	7.02837	1.31126	1.63079	1.31879	1.53103	1.9041	1.53982	1.39779	1.73839	1.40581	1.53103	0.0124643	0.184983	1.90433
P41091;Q2VIR3;F8W810;Q2VIR3-2;H7BZU1	Eukaryotic translation initiation factor 2 subunit 3;Putative eukaryotic translation initiation factor 2 subunit 3-like protein	EIF2S3;EIF2S3L	5	14	6	40	160.21	2849.4	2654.3	1412.6	218.18	148.41	136.33	7482.4	3521	7277.5	1095.6	438.54	1153.6	7.11245	5.29523	8.80156	12.7722	11.0755	13.6827	0.556869	0.41459	0.689118	0.642177	0.478102	0.794685	0.519814	0.387003	0.643263	0.556869	0.0127511	-0.254247	1.89445
Q5SRQ3;Q5SRQ6;P67870;N0E472;A0A0G2JM12;N0E644;A0A0G2JM58	Casein kinase II subunit beta	CSNK2B-LY6G5B-1181;CSNK2B;CSNK2B-LY6G5B--991	7	3	3	35.1	44.8	719.47	650.29	435.98	115.81	104.33	102.36	3537.6	1379.3	3314.6	209.13	88.743	328.14	13.8648	13.8255	19.014	5.58167	6.04499	9.00805	2.48399	2.47695	3.40651	2.29361	2.2871	3.14542	1.53916	1.53479	2.11078	2.29361	0.0128387	0.360519	1.89148
B7Z6D5;Q96GQ7;A0A087X059;A0A087WYH5	Probable ATP-dependent RNA helicase DDX27	DDX27	4	8	1	14	68.52	133.87	195.67	90.242	64.854	45.165	32.799	1418.8	769.62	1449.1	135.02	55.74	164.05	32.6352	18.7535	26.657	8.68955	6.75342	10.1695	3.75568	2.15817	3.0677	4.8324	2.77689	3.94718	3.20911	1.84408	2.62125	3.0677	0.0134597	0.486813	1.87096
O43707;O43707-2;F5GXS2;O43707-3;H7C144;K7EJH8;K7EP19;D6RH00	Alpha-actinin-4	ACTN4	8	39	12	55.5	323.31	8114	7401.4	4406.9	121.96	166.55	86.109	19670	9903.5	19368	1850.9	523.47	2034.7	1.48082	2.20073	1.91651	8.60048	5.02035	9.50674	0.172179	0.255884	0.222838	0.294964	0.438362	0.381749	0.155766	0.231491	0.201595	0.231491	0.0135076	-0.635465	1.86942
P11413;P11413-2;P11413-3;E9PD92	Glucose-6-phosphate 1-dehydrogenase	G6PD	4	27	8	63.3	257.03	5827.6	5205.9	2545.8	168.97	117.5	98.547	21881	8460.9	21811	1629.7	436.28	1458	2.81778	2.20724	3.7267	6.93174	4.90358	6.26585	0.406504	0.318425	0.537629	0.574637	0.450128	0.759997	0.449704	0.352265	0.594765	0.450128	0.0137184	-0.346664	1.8627
P25205;P25205-2;J3KQ69;Q7Z6P5	DNA replication licensing factor MCM3	MCM3	4	16	5	29.2	151.57	1291.7	1320.9	671.99	96.397	139.03	75.121	4208.9	1893.2	4020.6	818.83	292.3	894.71	6.94454	9.52306	10.0549	16.2863	13.3745	18.2025	0.426405	0.584729	0.617383	0.519237	0.71203	0.751793	0.381516	0.523173	0.552389	0.552389	0.0138886	-0.257755	1.85734
P29317;P29317-2;J3KR66;Q96L35;E9PG71;A0A0B4J1T8;Q9UF33-2;Q9UF33-3;P54762-5;P54764-2;P54762;P54764;P54760;Q15375-2;Q15375-4;Q15375;P54753;Q9UF33	Ephrin type-A receptor 2	EPHA2	18	8	3	16.7	86.311	369.61	382.25	178.26	254.28	148.92	119.9	1092.7	413.73	1268.2	1275.9	704.41	1540.3	40.7572	28.0362	40.2133	53.8673	62.9984	54.8442	0.756623	0.520469	0.746526	0.646956	0.445031	0.638323	0.743145	0.511197	0.733228	0.646956	0.0145052	-0.189125	1.83848
P61160;P61160-2;A0A1B0GWD0;A0A1B0GWH0;F5H6T1	Actin-related protein 2	ACTR2	5	6	3	26.4	85.341	598.34	667.07	354.82	84.482	41.154	25.496	1996.6	1100.4	2079.3	634.89	217.54	659.12	12.3725	5.81087	6.7039	24.1266	16.5061	24.0694	0.512814	0.240849	0.277863	0.749572	0.352045	0.406148	0.514034	0.241422	0.278524	0.352045	0.0152056	-0.453402	1.818
J3QRS3;P19105;O14950;P24844;J3KTJ1;P24844-2	Myosin regulatory light chain 12A;Myosin regulatory light chain 12B;Myosin regulatory light polypeptide 9	MYL12A;MYL12B;MYL9	6	7	1	46.9	78.498	563.93	520.58	276.99	23.155	21.947	24.464	1510.2	804.1	1447.7	173.66	106.78	199.81	3.94406	4.04533	8.11533	10.3132	11.7227	12.128	0.382428	0.392247	0.786887	0.336446	0.345084	0.692273	0.325203	0.333553	0.66914	0.382428	0.0152505	-0.41745	1.81672
A0A0C4DFR6;P55735-2;P55735;P55735-3;A8MXL6;E7ERC8	Protein SEC13 homolog	SEC13	6	6	3	33.2	70.712	1123.6	1121.7	664.48	132.58	41.743	50.434	2257	981.81	2538.5	387.24	212.68	469.92	10.5542	3.58789	7.05455	14.6447	17.8051	15.6202	0.720687	0.244996	0.481715	0.592764	0.201509	0.39621	0.675679	0.229696	0.451631	0.451631	0.0156088	-0.345216	1.80663
Q13501;E7EMC7;Q13501-2;E3W990;E9PFW8;C9JRJ8;D6RBF1;C9J6J8	Sequestosome-1	SQSTM1	8	9	5	50	225.38	1441.3	1566.5	794.48	493.44	299.11	265.99	10383	3269.5	10536	5436.1	1790.3	5515	25.5042	16.0328	25.0823	34.3642	35.3828	34.3592	0.742175	0.466557	0.729896	0.720807	0.453125	0.708883	0.742281	0.466624	0.730001	0.720807	0.0158565	-0.142181	1.79979
P62906	60S ribosomal protein L10a	RPL10A	1	7	2	38.7	59.916	1792.4	1671.6	812.32	143.91	76.858	42.411	5657.7	3091	5416.7	78.081	52.061	124.87	7.43218	4.39576	4.96191	1.3613	1.65638	2.25333	5.45963	3.2291	3.64499	4.487	2.65384	2.99564	3.2983	1.95078	2.20203	3.2291	0.0166115	0.509081	1.77959
P62879;C9JIS1;C9JXA5;E7EP32;C9JZN1;P62879-2	Guanine nucleotide-binding protein G(I)/G(S)/G(T) subunit beta-2	GNB2	6	5	5	42.4	45.299	267.48	344.92	175.09	67.468	109.81	95.04	5829.9	2286.1	5722.2	450.83	128.62	677.59	20.1428	24.1484	35.1831	7.17799	5.3265	10.5877	2.80619	3.36423	4.90152	3.78163	4.53364	6.60529	1.90248	2.2808	3.32302	3.36423	0.0167674	0.526886	1.77553
P60891;B1ALA9;P60891-2;B7ZB02;B1ALA7	Ribose-phosphate pyrophosphokinase 1	PRPS1	5	6	4	45.6	65.777	1323.8	1184.3	452.15	105.86	96.52	55.644	2379.5	1198.5	2699.5	571.74	201.09	481.84	7.40456	7.5358	10.958	19.3729	14.3678	15.1458	0.382213	0.388987	0.565636	0.515359	0.524493	0.762678	0.488885	0.49755	0.723499	0.515359	0.0168757	-0.287891	1.77274
P63167;Q96FJ2;F8VXI7;F8VXL2;F8VRV5	Dynein light chain 1, cytoplasmic;Dynein light chain 2, cytoplasmic	DYNLL1;DYNLL2	5	3	2	50.6	37.116	1081.8	960.55	535.12	36.405	31.271	27.362	3996.5	1696.2	4067.3	656.38	155.95	768.12	3.25566	3.15289	4.86451	14.107	8.41994	15.8853	0.230784	0.223499	0.344831	0.386661	0.374455	0.577737	0.204948	0.198479	0.306228	0.306228	0.0175164	-0.513956	1.75656
P30044-2;P30044;P30044-3;P30044-4	Peroxiredoxin-5, mitochondrial	PRDX5	4	6	1	48.1	46.014	46.202	93.984	15.437	102.26	65.998	44.031	518.21	227.04	411.99	120.71	56.138	136.47	68.8796	41.2534	74.0415	18.8928	19.8243	24.8824	3.64581	2.18355	3.91903	3.47451	2.08095	3.73489	2.76821	1.65793	2.97566	2.97566	0.0177774	0.473583	1.75013
P09382;F8WEI7	Galectin-1	LGALS1	2	5	5	64.4	100.62	2068.5	2318.4	1391.6	209.72	87.949	126.6	9807.4	2517.3	9737.1	1714.3	376.6	1912.7	9.20543	3.65487	8.33882	14.8789	13.0136	16.4183	0.618691	0.245642	0.560447	0.707371	0.280851	0.640778	0.560681	0.22261	0.507898	0.560447	0.0178322	-0.251466	1.74879
P49368-2;P49368;B4DUR8;E9PRC8;Q5SZX6;E9PQ35;Q5SZW8;E9PM09;Q5SZX9	T-complex protein 1 subunit gamma	CCT3	9	16	7	46.5	185.96	2219.7	2312.4	1051.8	27.922	55.628	29.716	14350	5945	14185	989.9	391.01	1647.8	1.24229	2.34913	2.74762	6.45311	6.17123	10.4075	0.192511	0.364031	0.425783	0.201303	0.380658	0.445231	0.119365	0.225715	0.264004	0.264004	0.0180748	-0.578389	1.74293
Q9BS26	Endoplasmic reticulum resident protein 44	ERP44	1	5	2	18	41.333	147.74	293.67	83.478	528.45	399.85	337	764.86	325	863.99	557.42	290.05	556.96	78.1511	57.6552	80.1469	42.156	47.1588	39.1963	1.85386	1.36766	1.9012	1.65719	1.22258	1.69951	1.99384	1.47093	2.04476	1.69951	0.01817	0.230324	1.74065
P15880;H0YEN5;E9PQD7;I3L404;E9PM36;E9PMM9;E9PPT0	40S ribosomal protein S2	RPS2	7	9	3	33.8	70.692	1768.6	1891.8	704.21	255.39	318.34	86.572	3126.7	1260.9	2902.5	285.06	77.912	269.33	12.6181	14.4036	10.9476	8.35522	5.81949	8.49131	1.51021	1.72391	1.31028	2.16826	2.47507	1.8812	1.48601	1.69628	1.28928	1.69628	0.0182166	0.229497	1.73953
Q01082;A0A087WUZ3;Q01082-3;Q01082-2;F8W6C1;O15020-2;O15020;A4QPE4;P11277-3;P11277;P11277-2	Spectrin beta chain, non-erythrocytic 1	SPTBN1	11	53	12	37.8	323.31	2080.9	1912.2	1094.7	148.66	52.648	14.99	14240	7094.3	14464	2150.3	709.92	2397.1	6.66768	2.67949	1.35083	13.1193	9.09662	14.2167	0.508233	0.20424	0.102965	0.732985	0.294559	0.148498	0.469002	0.188475	0.0950166	0.20424	0.0183637	-0.689859	1.73604
A0A0G2JQ95;A0A096LP11;Q8ND56-3;Q8ND56-2;Q8ND56;A0A140TA76;A0A140TA66;K7EMZ9	Protein LSM14 homolog A	LSM14A	8	3	1	33.3	21.783	645.33	655.79	385.59	133.63	94.992	60.671	1220.9	390.6	1342.3	71.413	40.999	113.79	17.1549	12.6524	13.5954	5.52598	9.49933	7.81476	3.10441	2.28962	2.46027	1.80591	1.33193	1.4312	2.19519	1.61904	1.73971	1.80591	0.0186429	0.256696	1.72949
Q96J01;Q96J01-2;D6RGZ2;D6REC9	THO complex subunit 3	THOC3	4	4	5	29.6	58.934	539.87	568.51	266.42	57.976	44.246	55.809	4599.6	1608.5	5439.1	1463.7	517.36	1514.1	9.69748	7.22082	17.3197	24.1403	24.3365	21.7756	0.401713	0.299119	0.717458	0.398475	0.296707	0.711675	0.445337	0.331602	0.795371	0.401713	0.0188888	-0.396084	1.7238
P47897-2;P47897;A0A1B0GVU9;B4DDN1;H7C0R3;A0A0U1RQQ5;A0A0U1RQX5;A0A1B0GTT3;C9J165;A0A0U1RQT0;A0A0U1RRC8;A0A0U1RQM8;A0A0U1RQU2;A0A0U1RQX9;F2Z2V6;A0A0U1RR66;A0A0U1RRI9;A0A0U1RQE9;A0A0U1RQL2;A0A0U1RR79	Glutamine--tRNA ligase	QARS	20	11	4	30.9	137.03	1212.2	1254.9	625.92	162.9	134.33	83.424	3177.5	1541.1	2726.4	141.91	79.511	241.97	11.8464	9.66939	11.7607	4.27516	4.90624	8.15161	2.77099	2.26176	2.75095	2.41456	1.97084	2.3971	1.45326	1.18619	1.44275	2.26176	0.0189893	0.354447	1.72149
Q9BVP2-2;Q9BVP2;C9JZT7;B4DMU5;C9JYH9	Guanine nucleotide-binding protein-like 3	GNL3	5	9	3	20.3	67.415	574.95	759.27	361.67	43.267	42.608	38.294	2725.5	1565	2925.4	629.83	218.84	593.93	6.99868	5.31353	9.57436	18.771	12.2679	16.8762	0.372844	0.283071	0.510061	0.570486	0.433124	0.780439	0.414706	0.314853	0.567328	0.433124	0.0194075	-0.363388	1.71203
Q9UIG0-2;Q9UIG0	Tyrosine-protein kinase BAZ1B	BAZ1B	2	6	2	6.9	56.083	787.87	903.81	367.04	187.41	78.066	79.471	3951.4	1958.1	3651.4	48.962	42.614	59.706	19.216	7.9507	17.7982	1.22394	2.12994	1.60885	15.7001	6.49599	14.5417	9.02186	3.73283	8.35621	11.944	4.94186	11.0627	9.02186	0.0198831	0.955296	1.70152
P56537;B7ZBH1;P56537-2;F8WD20;A0A0B4J1Y7;A0A0U1RQV5;F8WDS6	Eukaryotic translation initiation factor 6	EIF6	7	7	2	46.9	76.18	1539.1	1663.9	977.53	102.84	80.235	18.875	6064.7	4339.2	6105.6	607.83	461.6	867.12	6.26332	4.60027	1.89431	9.10944	9.61506	12.4359	0.687564	0.505001	0.20795	0.651407	0.478445	0.197015	0.503649	0.369919	0.152326	0.478445	0.0201431	-0.320168	1.69587
P60981;P60981-2;F6RFD5	Destrin	DSTN	3	8	7	52.1	96.797	3340.3	3460.7	1982.5	121.62	118.88	137.84	11368	2612.5	15016	1303.4	398.39	1411.8	3.51308	3.32106	6.50084	10.2862	13.2316	8.59397	0.341535	0.322867	0.631999	0.265506	0.250994	0.491311	0.408784	0.386441	0.756443	0.386441	0.021239	-0.412917	1.67287
P62241;Q5JR95	40S ribosomal protein S8	RPS8	2	9	4	52.4	109.14	5130.7	4733.2	2660.2	578.31	406.99	291.52	15119	9236.6	14584	996.54	422.11	1030.7	10.1298	7.9178	9.87628	6.18372	4.37025	6.60083	1.63814	1.28043	1.59714	2.31789	1.81175	2.25989	1.53462	1.19952	1.49622	1.59714	0.0214114	0.203343	1.66936
P61970;H3BRV9	Nuclear transport factor 2	NUTF2	2	4	3	62.2	38.774	754.32	553.16	376.05	67.912	51.457	45.027	3122.1	1527.9	3376.3	178.88	92.663	244.21	8.25947	8.51068	10.6933	5.419	5.71795	6.74518	1.52417	1.57053	1.9733	1.44448	1.48841	1.87013	1.2245	1.26174	1.58532	1.52417	0.0214473	0.183033	1.66863
H0Y9V9;P32969;E7ESE0;D6RAN4;H0Y9R4	60S ribosomal protein L9	RPL9	5	4	2	30.2	52.21	185.39	163.83	68.599	80.581	41.874	39.029	1922.5	854.24	1640	291.07	70.881	223.56	30.2969	20.3564	36.2629	13.1493	7.66181	11.9964	2.30406	1.54809	2.75777	3.95428	2.65687	4.73294	2.5255	1.69688	3.02281	2.65687	0.0216226	0.42437	1.66509
Q08J23;Q08J23-2;Q08J23-3;A0A140T9Y7	tRNA (cytosine(34)-C(5))-methyltransferase	NSUN2	4	10	4	23.2	97.684	1249.9	1272.4	749.27	71.541	82.512	79.259	3903.4	1546.4	4292.4	694.7	201.03	887.97	5.41386	6.08984	9.56623	15.1084	11.5043	17.1411	0.358334	0.403076	0.633172	0.470594	0.529352	0.831534	0.315842	0.355278	0.558089	0.470594	0.0224241	-0.327354	1.64929
S4R3N1;Q9Y3A3-2;Q9Y3A3-3;Q9Y3A3;B4DM50	MOB-like protein phocein	HSPE1-MOB4;MOB4	5	5	1	25.3	43.273	68.592	83.319	58.132	22.637	25.056	14.787	2131.8	726.58	2252.6	343.34	164.43	354.63	24.8134	23.1197	20.2787	13.8715	18.4543	13.6018	1.7888	1.6667	1.46189	1.34458	1.25281	1.09886	1.82427	1.69976	1.49088	1.49088	0.0225171	0.173443	1.64749
Q9Y617;Q9Y617-2	Phosphoserine aminotransferase	PSAT1	2	12	5	51.9	128.35	520.45	311.71	222.48	210.01	144.04	133.39	2558.5	1261.6	2637.9	689.64	145.31	657.1	28.7504	31.605	37.4828	21.2318	10.3283	19.9423	1.35412	1.48857	1.7654	2.78365	3.06004	3.62913	1.44168	1.58482	1.87956	1.7654	0.0228247	0.246844	1.6416
P00533;E9PFD7;Q504U8;P00533-4;P00533-3;P00533-2;C9JYS6;B4DTR1;J3QLU9;P04626-3;P04626-2;P04626-5;P04626-4;P04626;J3KTI5;H3BLT0;A0A0A0MSE1;P04626-6;Q15303-4;Q15303-3;Q15303-2;Q15303	Epidermal growth factor receptor;Receptor protein-tyrosine kinase	EGFR	22	16	9	28.6	192.7	385.19	750.1	232.95	418.04	382.45	193.53	3601.6	1748.9	3900.7	7414.5	2598.7	8621	52.0449	33.7689	45.3784	67.306	59.7732	68.8485	0.773257	0.501722	0.674211	0.870706	0.564951	0.759177	0.755933	0.490482	0.659106	0.674211	0.0232107	-0.171204	1.63431
P00505;P00505-2	Aspartate aminotransferase, mitochondrial	GOT2	2	12	3	37.9	101.22	927.91	694.53	457.59	78.646	17.155	24.747	5815.3	2111.8	5431.4	655.71	256.19	754.2	7.81338	2.41048	5.13065	10.133	10.8189	12.1928	0.771079	0.237883	0.506328	0.722198	0.222803	0.474231	0.640817	0.197696	0.420792	0.474231	0.0239206	-0.32401	1.62123
P49773;D6REP8;D6RE99;D6RD60;D6RC06	Histidine triad nucleotide-binding protein 1	HINT1	5	3	2	54.8	42.1	866.54	930.79	617.93	63.697	50.095	24.186	2095.7	436.76	2078.8	369.24	44.985	264.04	6.84739	5.10712	3.76661	14.9797	9.33793	11.2701	0.457112	0.340937	0.251448	0.733288	0.546922	0.403367	0.607573	0.453158	0.334213	0.453158	0.0244092	-0.343751	1.61245
F8W1R7;G3V1V0;P60660-2;P60660;J3KND3;G8JLA2;B7Z6Z4;G3V1Y7;F8VPF3;H0YI43;F8VZU9;F8W1I5;F8W180;P14649;F8VXL3	Myosin light polypeptide 6	MYL6	15	6	2	45.5	60.25	1511.6	1377.5	623.08	81.409	67.722	43.845	3747.8	765.81	3172.9	815.52	106.84	1052.3	5.11039	4.68592	6.5742	17.8712	12.2432	24.9053	0.285957	0.262205	0.367866	0.417408	0.382738	0.536969	0.205193	0.188149	0.263968	0.285957	0.0254629	-0.5437	1.59409
P08238;Q58FF7;Q58FG1	Heat shock protein HSP 90-beta	HSP90AB1	3	28	5	48.3	233.82	2995.2	3289	1462.5	517.16	387.93	178.21	9606.8	5028.5	9172.6	583.79	185.68	784.92	14.724	10.5504	10.8618	5.72872	3.56106	7.88269	2.57021	1.84167	1.89602	4.13473	2.96271	3.05015	1.86789	1.33842	1.37793	1.89602	0.026068	0.277843	1.58389
Q5T5C7;P49591	Serine--tRNA ligase, cytoplasmic	SARS	2	7	3	24.6	78.176	448.07	249.06	225.81	119.03	89.816	34.415	4353	2597.7	4555.6	403.06	158.39	286.29	20.9892	26.5041	13.2251	8.47466	5.74691	5.91277	2.47671	3.12745	1.56055	3.65227	4.61189	2.30125	3.54981	4.48251	2.2367	3.12745	0.0266939	0.495191	1.57359
O75083;O75083-3;D6RD66	WD repeat-containing protein 1	WDR1	3	14	4	47.7	164.12	989.81	1149.4	601.34	64.348	30.094	22.345	3855	1530.1	4092.6	440.24	121.45	379.96	6.10421	2.55143	3.58274	10.2495	7.3537	8.49536	0.595562	0.248933	0.349553	0.830087	0.346959	0.487202	0.718535	0.300333	0.421729	0.421729	0.0267304	-0.374967	1.57299
P26885;F5H0N4	Peptidyl-prolyl cis-trans isomerase FKBP2;Peptidyl-prolyl cis-trans isomerase	FKBP2	2	2	1	18.3	15.195	123.21	130.76	49.386	355.51	310.35	194.04	245.42	112.69	290.59	451.28	173.22	571.75	74.2626	70.3566	79.7121	64.7739	60.5855	66.3022	1.14649	1.08619	1.23062	1.22575	1.16128	1.3157	1.12006	1.06115	1.20226	1.16128	0.0273657	0.0649362	1.56279
P46060;H0Y4Q3;B0QYT5;B0QYT4;B0QYT6	Ran GTPase-activating protein 1	RANGAP1	5	12	2	32.4	119.33	1725.4	1685.9	952.47	150.11	79.311	37.457	3487.1	2003.4	3575.3	354.77	232.37	462.18	8.00369	4.493	3.78381	9.23431	10.3933	11.4472	0.866734	0.486556	0.409756	0.770083	0.432299	0.364063	0.699181	0.392497	0.330544	0.432299	0.0274119	-0.364216	1.56206
P39023;G5E9G0;B5MCW2;H7C422;H7C3M2;F8WCR1;Q92901	60S ribosomal protein L3	RPL3	7	10	5	32	84.42	882.79	746.51	424.35	58.175	57.46	14.346	4151.9	2095.8	4251.7	848.15	231.18	663.9	6.18248	7.14703	3.27015	16.9628	9.93477	13.506	0.364472	0.421335	0.192783	0.622308	0.719396	0.329162	0.457759	0.529175	0.242126	0.421335	0.0274985	-0.375373	1.56069
F1T0B3;A0A087X2G1;Q92499;Q92499-3;Q92499-2	ATP-dependent RNA helicase DDX1	DDX1	5	12	7	33.5	134.12	1577.4	1723.7	897.48	213.63	171.16	109.66	8132.1	4355	8514.2	423.79	159.5	725.98	11.9278	9.03286	10.8883	4.9532	3.53306	7.85677	2.4081	1.82364	2.19823	3.37605	2.55667	3.08182	1.51815	1.14969	1.38584	2.19823	0.0277388	0.342073	1.55691
P68104;Q5VTE0;A0A087WVQ9;P68104-2;A0A087WV01;A6PW80;Q5JR01	Elongation factor 1-alpha 1;Putative elongation factor 1-alpha-like 3;Elongation factor 1-alpha	EEF1A1;EEF1A1P5	7	15	5	42.4	193.04	3827.7	3678.4	1857.7	92.289	46.811	24.153	6552.3	2572.3	7741.7	542.82	106.47	774.79	2.35432	1.2566	1.28347	7.65061	3.97459	9.09753	0.307729	0.164248	0.16776	0.592343	0.316159	0.322919	0.258787	0.138125	0.141079	0.258787	0.0281262	-0.587058	1.55089
H0YN88;A0A075B716;P08708;H0YN73	40S ribosomal protein S17	RPS17	4	3	2	16.2	23.288	814.63	892.13	606.82	42.274	68.166	50.711	883.09	436.54	991.29	190.08	49.935	188.34	4.93334	7.09844	7.71234	17.712	10.2647	15.966	0.278531	0.40077	0.43543	0.480614	0.691541	0.751348	0.30899	0.444596	0.483047	0.444596	0.0283338	-0.352034	1.5477
O60832;O60832-2;C9IYT0;H7C0M1;H7C2Q9;H7BZF2;H7C2Q2	H/ACA ribonucleoprotein complex subunit 4	DKC1	7	3	4	21.6	61.78	524.03	451.28	306.64	51.63	24.071	17.213	3075.2	1755.9	3156.2	526.74	247.5	829.24	8.96884	5.06384	5.31507	14.6238	12.354	20.8067	0.613305	0.346274	0.363453	0.725986	0.409895	0.43023	0.431054	0.243375	0.255449	0.409895	0.0283775	-0.387328	1.54703
M0QZ66;P54852;M0R122;M0QXN1	Epithelial membrane protein 3	EMP3	4	3	1	42.7	21.386	43.119	376.01	3.5444	614.4	616.57	432.07	561.39	326.65	579.11	524.35	157.59	540.65	93.4422	62.1179	99.1863	48.2943	32.5438	48.2827	1.93485	1.28624	2.05379	2.87128	1.90875	3.04778	1.93531	1.28655	2.05428	1.93531	0.0297045	0.286752	1.52718
O95373;E9PLB2;O15397-2;O15397	Importin-7	IPO7	4	9	5	18.8	122.01	947.05	969.32	513.82	181.94	135.92	148.61	4641.9	2401.1	4500.9	326.32	88.88	411.46	16.1153	12.2978	22.4341	6.56815	3.56951	8.37601	2.45355	1.87234	3.41559	4.51471	3.44523	6.28492	1.92398	1.46821	2.67837	2.67837	0.0300793	0.427871	1.52173
O00233;J3KN29;F5H5V4;F5GX23;O00233-2;F5H7X1;F5H169;O00233-3	26S proteasome non-ATPase regulatory subunit 9	PSMD9	8	3	3	29.6	43.782	700.54	691.2	308.39	39.337	30.129	35.492	2277.5	462.75	2957.7	495.12	153.27	474.83	5.31669	4.17687	10.321	17.8575	24.8807	13.8332	0.297729	0.233901	0.577964	0.213688	0.167876	0.414819	0.384342	0.301945	0.7461	0.301945	0.0305932	-0.520072	1.51438
E5RI99;P62888;A0A0B4J213;E5RJH3;A0A0C4DH44	60S ribosomal protein L30	RPL30	5	5	3	57.9	46.925	909.43	1032.8	482.5	12.539	27.503	21.659	2466.5	766.51	2831.9	205.67	40.429	205.26	1.36002	2.59388	4.29607	7.69674	5.01017	6.75829	0.176701	0.33701	0.558167	0.271453	0.517723	0.857469	0.201238	0.383807	0.635674	0.383807	0.0321423	-0.415887	1.49292
P48506;E1CEI4;A0A0C4DGB2;D6R959;D6RGF8;H0YAB6;D6REX4;H0Y9I7	Glutamate--cysteine ligase catalytic subunit	GCLC	8	10	5	28.3	129.03	1222.4	1150.1	576.49	94.877	152.86	71.726	4025.5	2599.4	4086	157.57	64.108	276.37	7.20251	11.7317	11.0651	3.76685	2.4069	6.33532	1.91208	3.11447	2.9375	2.99244	4.87421	4.59726	1.13688	1.8518	1.74658	2.9375	0.0329083	0.467978	1.48269
P61978-3;Q5T6W2	Heterogeneous nuclear ribonucleoprotein K	HNRNPK	2	14	3	39.5	125.95	2394.3	2470.7	1409.5	407.93	274.41	157.93	10077	3551.2	9779.7	751.46	264.69	626.74	14.5573	9.99632	10.0757	6.93968	6.93652	6.02262	2.0977	1.44046	1.4519	2.09865	1.44111	1.45256	2.41711	1.6598	1.67298	1.6598	0.0331252	0.220055	1.47984
F8VRR3;F8VQZ7;P50579-2;P50579;P50579-3;G3V1U3;F8VZX9;F8VY03;F8VSC4	Methionine aminopeptidase 2	METAP2	9	5	6	30.5	74.892	1149.4	1299.1	693.89	62.606	91.14	13.932	5182.6	2004	4676.7	648.27	184.78	748.68	5.16549	6.5557	1.96829	11.1179	8.44215	13.7996	0.46461	0.589653	0.177038	0.611869	0.776545	0.233151	0.374322	0.475065	0.142634	0.46461	0.033355	-0.332911	1.47684
P62136;P62136-2;P62136-3;E9PMD7;H0Y3Y6;F8W1A0;F5H1L6;F5H037	Serine/threonine-protein phosphatase PP1-alpha catalytic subunit;Serine/threonine-protein phosphatase	PPP1CA	8	10	5	49.7	101.81	3759.1	3127.6	1366.2	123.8	88.199	30.639	8674.4	2330.4	9423.9	437.01	258.9	827.63	3.18834	2.74268	2.19345	4.79629	9.99884	8.07323	0.66475	0.571833	0.457322	0.318871	0.2743	0.219371	0.394927	0.339725	0.271694	0.339725	0.0335466	-0.468873	1.47435
P11388;P11388-2;P11388-3;P11388-4;J3KTB7	DNA topoisomerase 2-alpha	TOP2A	5	23	6	22.6	231.53	1080	1097.4	580.44	86.236	92.572	31.799	5501	2880.3	5576.3	1392.8	368.91	949.16	7.39439	7.77934	5.19389	20.2037	11.3538	14.5455	0.365992	0.385046	0.257077	0.651268	0.685173	0.457457	0.508363	0.534829	0.357079	0.457457	0.0340056	-0.33965	1.46845
Q8WX93-8;Q8WX93-3;Q8WX93-5;Q8WX93;Q8WX93-4;Q8WX93-2;Q8WX93-9;Q8WX93-7;H0YA05;F8WA26;D6R9F5;A0A087WX60;Q86TC9-2;Q86TC9	Palladin	PALLD	14	8	4	23.6	91.808	389.11	402.26	260.52	22.88	57.809	30.964	5455.9	2022.8	5461.6	1070.2	373.65	1109	5.55353	12.5653	10.6229	16.3988	15.5918	16.8782	0.338655	0.766234	0.647785	0.356183	0.80589	0.681312	0.329036	0.744468	0.629384	0.647785	0.0342064	-0.188569	1.46589
P49792;F8VYC4;J3KNE0;P0DJD0;P0DJD1;A6NKT7;Q99666;O14715;J3KQ37;Q7Z3J3;F8W705;Q99666-2;F8WBP7;C9J1P2;H0YBN8;C9J1W9;C9JF75;C9J6W1;Q7Z3J3-2	E3 SUMO-protein ligase RanBP2	RANBP2	19	11	8	12.1	188.81	1826.4	1658.7	965.14	268.44	201.46	46.705	7958.4	2818.6	8839.3	1794.3	540.57	1966	12.8143	10.8303	4.61583	18.398	16.0924	18.1948	0.696508	0.588665	0.250888	0.796299	0.673005	0.286833	0.704287	0.59524	0.25369	0.59524	0.0342116	-0.225308	1.46583
K7EQ02;K7EQ55;K7EK33;Q96EP5-2;Q96EP5	DAZ-associated protein 1	DAZAP1	5	3	1	20.2	35.105	640.9	571.51	381.64	50.974	47.95	13.677	414.73	201.43	570.9	44.051	32.337	83.479	7.36753	7.74061	3.45976	9.60175	13.833	12.757	0.767311	0.806167	0.360326	0.532605	0.559576	0.250109	0.577529	0.606775	0.271205	0.559576	0.034637	-0.252141	1.46046
Q14684-2;Q14684	Ribosomal RNA processing protein 1 homolog B	RRP1B	2	3	3	12.2	49.877	109.64	185.56	76.694	129.77	61.155	39.677	1724.2	1022.1	1866.6	202.42	109.44	254.88	54.2041	24.7877	34.0953	10.5065	9.67177	12.0143	5.15911	2.35928	3.24516	5.60436	2.56289	3.52523	4.51165	2.06319	2.8379	3.24516	0.0363361	0.511237	1.43966
Q96HE7;G3V3E6;G3V503;G3V5B3;G3V2H0	ERO1-like protein alpha	ERO1L	5	7	4	41.5	140.36	274.14	360.33	137.43	210.19	173.63	171.68	1632.1	722.86	1603.6	3012	1235.6	2991.2	43.3981	32.5174	55.5401	64.8565	63.0904	65.0997	0.66914	0.501375	0.856354	0.687872	0.51541	0.880326	0.666641	0.499502	0.853155	0.66914	0.0371609	-0.174483	1.42991
H7BYH4;P00441	Superoxide dismutase [Cu-Zn]	SOD1	2	1	2	25.2	15.978	187.78	224.2	70.667	149.24	115.23	130.11	1380.2	615.87	1473.3	364.38	90.594	425.53	44.2822	33.9481	64.8032	20.8864	12.8236	22.4101	2.12015	1.62537	3.10265	3.45319	2.64732	5.05344	1.97599	1.51486	2.8917	2.64732	0.0385564	0.422806	1.4139
Q9BXJ9;A0A0B4J1W3;Q9BXJ9-4;Q6N069-5;Q6N069-4;Q6N069-3;Q6N069-2;Q6N069	N-alpha-acetyltransferase 15, NatA auxiliary subunit	NAA15	8	7	8	20.2	106.48	534.96	462.25	282.12	131.57	82.314	95.361	8413.1	4789.2	8336.4	1073.2	240.27	1036.6	19.7395	15.1156	25.2625	11.3132	4.77724	11.0594	1.74483	1.33611	2.23302	4.132	3.16408	5.28808	1.78486	1.36676	2.28425	2.23302	0.0388592	0.348892	1.41051
Q9Y490;Q9Y4G6;H0YMT1;A0A1C7CYV7;A0A1B0GVU7	Talin-1	TLN1	5	41	17	33.3	323.31	3041.8	2564.8	1314.7	185.4	89.956	91.389	17249	9339.7	15983	2872	810.19	2753	5.74492	3.38848	6.49952	14.2736	7.98225	14.6936	0.402484	0.237394	0.455351	0.719711	0.424502	0.814246	0.39098	0.230609	0.442335	0.424502	0.0397221	-0.37212	1.40097
P30050;P30050-2	60S ribosomal protein L12	RPL12	2	5	3	49.1	53.841	1699.3	1645.8	907.31	97.258	66.894	108.1	2096.3	731.25	2410.5	501.63	97.195	672.38	5.41357	3.90578	10.6459	19.3088	11.7322	21.8101	0.280368	0.202279	0.551351	0.461428	0.33291	0.907411	0.248214	0.179081	0.488119	0.33291	0.0399364	-0.477673	1.39863
Q9BRA2;I3L0K2;I3L3M7;I3L2R6	Thioredoxin domain-containing protein 17	TXNDC17	4	5	2	51.2	41.304	1627.2	1499.7	805.89	786.19	722.36	658.4	5456.5	1188.1	6606.5	1563.4	427.38	1414.7	32.5762	32.5086	44.9638	22.271	26.4553	17.637	1.46272	1.45968	2.01894	1.23137	1.22881	1.69961	1.84703	1.8432	2.5494	1.69961	0.0401154	0.23035	1.39669
A0A087WZU5;O43657;A0A087WYV6	Tetraspanin-6	TSPAN6	3	1	2	16.8	14.683	82.727	58.137	73.267	131.47	103.89	43.419	665.01	185.37	566.59	2195.4	1189	2219.5	61.3781	64.1189	37.2101	76.7512	86.5124	79.6636	0.799701	0.835413	0.484815	0.709472	0.741154	0.430113	0.770466	0.804871	0.467091	0.741154	0.0414458	-0.130092	1.38252
O75131;A0A087WYQ3;E5RHZ0;H0YB26;A0A087WXR6;A0A087WUS8;E5RFT7;A0A0G2JMP5;E7ENV7;Q86YQ8-2;Q9HCH3-2;Q8IYJ1;Q96A23;O95741;Q9UBL6-2;Q86YQ8;Q96A23-2;Q9HCH3;O95741-2;Q9UBL6	Copine-3	CPNE3	20	9	6	34.3	103.2	1543.7	1443.5	825.93	142.78	131.63	76.219	3641.9	1969.3	3731.9	695.44	234.37	811.22	8.46615	8.35677	8.4486	16.0338	10.6354	17.856	0.52802	0.521197	0.526925	0.796032	0.785748	0.794382	0.474135	0.468009	0.473152	0.526925	0.0415541	-0.278251	1.38139
A8K878;P55145	Mesencephalic astrocyte-derived neurotrophic factor	MANF	2	3	1	22.7	25.908	48.713	230.08	53.618	822.85	617.89	405.91	666.12	443.73	759.68	700.98	68.83	1004.4	94.4108	72.867	88.3319	51.275	13.4287	56.9362	1.84127	1.4211	1.72271	7.03054	5.42622	6.57786	1.65819	1.2798	1.55142	1.72271	0.0415633	0.236212	1.38129
F5H5D3;Q9BQE3;F8VQQ4;F8VVB9;F8VRZ4;F8VS66;F8VX09;F8VWV9;C9K0S6;F8VRK0;Q9H853;F8VXZ7;F8W0F6	Tubulin alpha-1C chain	TUBA1C	13	16	9	53.2	38.921	992.58	1142.9	417.06	22.692	30.857	15.827	6021.1	2481.2	6169.3	644.03	117.74	644.96	2.23507	2.62891	3.65615	9.66268	4.53031	9.46486	0.231309	0.272068	0.378379	0.493358	0.580294	0.807042	0.236144	0.277755	0.386287	0.378379	0.043489	-0.422073	1.36162
Q96FQ6	Protein S100-A16	S100A16	1	3	1	31.1	22.209	877.51	556.98	420.18	68.589	20.563	51.541	1674.7	522.9	1881.7	223.86	118.65	389.54	7.24966	3.56043	10.9262	11.791	18.4943	17.151	0.614845	0.30196	0.926649	0.391995	0.192515	0.590786	0.422697	0.207593	0.637057	0.422697	0.044026	-0.373971	1.35629
Q01469;I6L8B7;A8MUU1	Fatty acid-binding protein, epidermal	FABP5	3	7	4	60	64.189	4318.8	4286.2	2410.6	158.28	209.03	104.34	8729.1	1458.7	11631	744.38	230.11	989.44	3.53534	4.65004	4.14881	7.85751	13.6256	7.83998	0.449931	0.591795	0.528005	0.259464	0.341273	0.304487	0.450937	0.593119	0.529186	0.450937	0.0440957	-0.345884	1.3556
P50991;P50991-2	T-complex protein 1 subunit delta	CCT4	2	16	7	40.3	171.88	2065.5	1815	873.09	67.518	55.048	45.744	5966	3593.4	6048.8	893.4	228.67	886.9	3.16537	2.94367	4.97848	13.0245	5.98288	12.7875	0.243033	0.226011	0.382241	0.529072	0.492015	0.832121	0.247537	0.2302	0.389325	0.382241	0.0450297	-0.417663	1.3465
Q01518-2;Q01518;Q5T0R1;Q5T0R9;Q5T0R7;Q5T0R6;Q5T0R5;Q5T0R4;Q5T0R3;Q5T0R2;Q5T0S3;Q5T0R8	Adenylyl cyclase-associated protein 1	CAP1	12	11	5	28.1	99.897	1494.6	1477	588.23	85.674	78.622	30.083	5779.3	3243.8	5698.3	797.82	236.85	857.21	5.42146	5.05406	4.86534	12.1302	6.80476	13.0762	0.446938	0.416649	0.401092	0.796716	0.742723	0.71499	0.414606	0.386509	0.372076	0.416649	0.0470204	-0.380229	1.32771
H3BN98;I3L246;H3BV27;H3BT37;I3L303;H3BPJ2;Q15041-2;Q15041		RPS15A	8	5	2	24.5	11.651	419.69	478.85	288.9	85.232	74.213	59.254	1273	665.49	1411.1	175.01	76.444	210.41	16.8802	13.4185	17.0195	12.0862	10.3033	12.9762	1.39665	1.11023	1.40817	1.63833	1.30235	1.65184	1.30086	1.03409	1.31159	1.31159	0.0481236	0.1178	1.31764
Q96C19;H0Y4Y4	EF-hand domain-containing protein D2	EFHD2	2	6	1	29.2	53.891	418.26	411.99	271.54	48.054	79.923	38.862	858.43	183.17	799.55	81.007	15.27	70.114	10.3051	16.2474	12.5199	8.62293	7.69502	8.06219	1.19508	1.88421	1.45193	1.33919	2.11142	1.62701	1.2782	2.01526	1.55291	1.55291	0.0492601	0.191147	1.30751
Q9NR30;Q9NR30-2;A0A087WVC1;Q9BQ39	Nucleolar RNA helicase 2	DDX21	4	21	5	40.9	188.65	1209.5	1181.6	545.64	148.76	112.6	75.839	3961.9	1732.4	3875.4	171.25	27.881	341.65	10.9522	8.70036	12.203	4.14333	1.58389	8.10164	2.64334	2.09985	2.94521	6.91476	5.49301	7.70442	1.35186	1.0739	1.50624	2.64334	0.0494042	0.422154	1.30624
O15173;O15173-2;U3KQM0	Membrane-associated progesterone receptor component 2	PGRMC2	3	5	1	26.5	51.41	1211.9	1202.5	779.91	69.508	30.465	39.653	1539	869.97	1485.5	330.46	68.809	335.97	5.42435	2.47087	4.83831	17.6768	7.32963	18.445	0.306863	0.139781	0.27371	0.740058	0.337108	0.660103	0.294082	0.133959	0.26231	0.294082	0.0503086	-0.531531	1.29836
P00352;Q5SYQ9;Q5SYQ8;Q5SYQ7;H0Y2X5;H0YMG7;O94788-4;O94788-2;O94788-3;O94788	Retinal dehydrogenase 1	ALDH1A1	10	26	17	60.9	323.31	6873.5	6723.5	3536	206.59	357.47	139.33	20259	10508	20331	1555	613.98	2038.5	2.9179	5.04832	3.79095	7.12845	5.52042	9.11285	0.409332	0.708193	0.531806	0.528565	0.914481	0.686714	0.320196	0.553978	0.416001	0.531806	0.0509378	-0.274247	1.29296
O95433;O95433-2;G3V438;H0YJU2;G3V3W9;H0YJG7;H0YJ63	Activator of 90 kDa heat shock protein ATPase homolog 1	AHSA1	7	8	1	37.6	77.183	768.57	990.16	396.81	102.81	51.52	48.907	2707.9	1328.8	2888.4	1520.8	1182.5	611.49	11.7985	4.94586	10.9727	35.9638	47.0872	17.4717	0.328067	0.137523	0.305103	0.250568	0.105036	0.233029	0.675294	0.283078	0.628025	0.283078	0.0526654	-0.548093	1.27847
P09936;D6RE83;D6R956;D6R974;D6RF53	Ubiquitin carboxyl-terminal hydrolase isozyme L1;Ubiquitin carboxyl-terminal hydrolase	UCHL1	5	8	2	45.7	67.88	1857.2	1741.2	1155.9	167.39	98.133	84.429	6848.4	1458.1	7844.9	934.43	220.43	731.94	8.26785	5.33525	6.80698	12.0063	13.1323	8.53391	0.688626	0.444371	0.566951	0.62958	0.406268	0.518338	0.968823	0.625182	0.797639	0.625182	0.0527087	-0.203993	1.27812
M0QXS5;P14866;P14866-2;M0R076;M0R1W6;B4DVF8;M0QYL7	Heterogeneous nuclear ribonucleoprotein L	HNRNPL	7	14	4	40.6	129.35	2199.6	2407.2	1144	198.02	76.813	51.142	8070.7	1887	8919.4	879.92	324.27	946.22	8.25902	3.09229	4.27916	9.83083	14.6644	9.59109	0.840115	0.314551	0.435279	0.563201	0.210871	0.291805	0.861115	0.322413	0.44616	0.435279	0.0538149	-0.361232	1.2691
Q06830;A0A0A0MSI0;A0A0A0MRQ5;P32119	Peroxiredoxin-1	PRDX1	4	12	4	69.3	114.45	1948.7	1587.5	948.58	558.18	399.21	371	5824.5	931.34	5835.9	957.37	214	688.8	22.2659	20.094	28.115	14.1166	18.6844	10.5568	1.57729	1.42343	1.99163	1.19168	1.07544	1.50473	2.10915	1.90342	2.66321	1.57729	0.0545148	0.19791	1.26349
Q16719;Q16719-2;A0A087X297;B8ZZA3;F8WEP1;A0A087WYQ7;A0A087WYM2	Kynureninase	KYNU	7	12	3	32	92.654	1305.6	1358.5	630.85	107.86	89.922	30.299	3702.8	1979.8	3661.9	469.38	177.95	594.19	7.63092	6.20827	4.58278	11.2502	8.24702	13.9609	0.67829	0.551835	0.40735	0.925295	0.75279	0.555689	0.546591	0.444689	0.328257	0.551835	0.0552498	-0.258191	1.25767
A0A1C7CYX9;Q16555-2;Q16555;E5RFU4	Dihydropyrimidinase-related protein 2	DPYSL2	4	18	5	47.9	201.88	1221.1	1069.5	605.9	41.799	67.417	22.994	5357.5	1883.6	5621.8	397.37	304.19	603.82	3.30977	5.92981	3.65626	6.90493	13.904	9.69895	0.479333	0.858778	0.529514	0.238044	0.426483	0.262965	0.34125	0.611386	0.376975	0.426483	0.0554565	-0.370099	1.25605
Q15149;Q15149-7;Q15149-8;Q15149-9;Q15149-5;Q15149-6;Q15149-2;E9PMV1;H0YDN1;E9PKG0;A0A075B730;A0A087X1U6;P58107;E9PQ28;E9PIA2	Plectin	PLEC	15	147	17	43.5	323.31	5272.7	5549.8	2841.7	1127.9	912	512.06	22442	11314	23027	3263.8	1243.3	3522.8	17.6218	14.1137	15.2682	12.6967	9.90101	13.2686	1.3879	1.1116	1.20253	1.7798	1.42548	1.54209	1.32808	1.06369	1.1507	1.32808	0.0644531	0.123223	1.19076
P42704;A0A0C4DG06;B8ZZ38;C9JCA9;H7C3W8	Leucine-rich PPR motif-containing protein, mitochondrial	LRPPRC	5	34	12	39	323.31	2916.3	2459.5	1490.9	267.45	189.37	117.99	11699	6404.8	11399	2285.5	639.81	2363.6	8.40047	7.14909	7.33363	16.3431	9.08226	17.1741	0.514007	0.437438	0.448729	0.924932	0.787148	0.807467	0.489137	0.416272	0.427017	0.489137	0.0647826	-0.31057	1.18854
F8VXC8;Q8TAQ2-2;Q8TAQ2-3;Q8TAQ2;Q92922	SWI/SNF complex subunit SMARCC2;SWI/SNF complex subunit SMARCC1	SMARCC2;SMARCC1	5	2	3	5.3	39.074	234.71	297.46	111.55	100.16	58.584	41.045	2507.2	1097.9	2392.7	436.28	156.46	409.49	29.9101	16.4541	26.898	14.8219	12.4733	14.6132	2.01797	1.11012	1.81475	2.39793	1.31915	2.15645	2.04679	1.12598	1.84066	1.84066	0.0652837	0.264974	1.1852
P54920;M0R2M1;M0R0Y2;M0R058;M0R0I4;M0R213;M0R027;A0A087WZQ7;Q9H115-3;Q9H115-2;Q9H115	Alpha-soluble NSF attachment protein	NAPA	11	6	1	39.7	60.215	994.53	1183.5	684.78	55.37	98.148	14.119	1197.6	322.84	1150.3	125.34	28.795	142.84	5.27384	7.65795	2.02018	9.47435	8.18889	11.046	0.556643	0.808282	0.213226	0.644023	0.935164	0.246697	0.477444	0.69328	0.182888	0.556643	0.0664372	-0.254423	1.17759
P14174	Macrophage migration inhibitory factor	MIF	1	1	1	17.4	19.893	1766.3	1540	1002.1	58.322	49.309	31.809	3992.4	1147.6	4082.4	207.22	148.98	318.89	3.19639	3.10254	3.07658	4.93426	11.4902	7.24538	0.647795	0.628776	0.623514	0.278183	0.270016	0.267756	0.441162	0.42821	0.424626	0.42821	0.0681029	-0.368343	1.16683
Q27J81-2;Q27J81;A0A0A0MQU1;Q27J81-3	Inverted formin-2	INF2	4	9	1	17.7	108.91	1088.1	1368.7	450.32	193.44	102.32	66.17	449.16	234.64	423.05	19.488	17.682	20.962	15.0943	6.95572	12.8115	4.15834	7.00771	4.72104	3.62989	1.67271	3.08091	2.15396	0.99258	1.8282	3.19725	1.47334	2.7137	2.15396	0.070014	0.333238	1.15481
G8JLB6;P31943;E9PCY7;E5RGV0;D6RIT2;D6RIU0;D6RBM0;H0YB39;E5RGH4;D6RAM1;D6R9T0;D6RFM3;D6RDU3;D6RJ04;D6RIH9;E7EQJ0;H0YAQ2;H0YBG7;H0YBD7;E7EN40;D6R9D3;D6RF17;D6RDL0	Heterogeneous nuclear ribonucleoprotein H;Heterogeneous nuclear ribonucleoprotein H, N-terminally processed	HNRNPH1	23	9	4	26.9	79.71	1675.6	1993.7	1079.9	162.07	251.23	109.69	8801.4	2957.1	9353	1328.3	359.81	1353.1	8.81932	11.191	9.22082	13.1129	10.8477	12.6386	0.672567	0.853432	0.703186	0.813009	1.03164	0.850022	0.697809	0.885462	0.729577	0.813009	0.0711741	-0.0899044	1.14768
O95573;F5GWH2;F5H062	Long-chain-fatty-acid--CoA ligase 3	ACSL3	3	11	7	29.6	117.5	2764.2	2080.5	1461.8	38.116	46.991	16.511	6885.4	3846.3	6607	529.78	107.42	690.15	1.36016	2.20875	1.11688	7.14453	2.71693	9.4578	0.190378	0.309153	0.156327	0.500623	0.812957	0.411082	0.143814	0.233538	0.118091	0.233538	0.071768	-0.631643	1.14407
A0A0D9SFB3;A0A0D9SG12;A0A0D9SF53;O00571-2;O00571;O15523-3;A0A0J9YVQ7;C9J081;A0A0J9YYH6;C9J8G5;A0A087WX09;A0A087WVZ1;B4DLA0;D6RCM4;Q9NQI0-3;Q9NQI0-2;Q9NQI0-4;Q9NQI0;H0Y960	ATP-dependent RNA helicase DDX3X	DDX3X	19	16	5	38	155.44	1785.4	1634.7	907.84	296.65	216.32	148.94	5721.9	2606.8	6252.9	780.52	308.51	702.57	14.248	11.6865	14.0938	12.0035	10.5824	10.101	1.18698	0.973591	1.17413	1.34638	1.10434	1.33181	1.41056	1.15697	1.39529	1.18698	0.0719611	0.0744442	1.1429
O75534;O75534-4;O75534-2;O75534-3;E9PLT0;E9PLD4;E9PNG3;E9PKN4	Cold shock domain-containing protein E1	CSDE1	8	12	4	24.4	123.09	805.56	1039.7	509.33	294.48	213.96	168.87	5856.2	1900.2	6366.2	1122.9	362.04	1107.7	26.7699	17.0668	24.8997	16.0895	16.0036	14.8209	1.66382	1.06075	1.54758	1.67274	1.06644	1.55588	1.80623	1.15154	1.68004	1.55588	0.0724028	0.191977	1.14024
K7EJR3;R4GMR5;P48556;K7EJC1;K7ERW6;K7ENY6	26S proteasome non-ATPase regulatory subunit 8	PSMD8	6	4	1	22.4	35.73	325.42	246.35	193.13	34.571	48.651	15.909	703.33	437.58	690.19	24.311	25.512	36.569	9.6033	16.4918	7.61054	3.34107	5.50906	5.03179	2.87432	4.93608	2.27788	1.74318	2.99358	1.38146	1.90852	3.27752	1.51249	2.27788	0.0755155	0.35753	1.12196
Q86VP6;Q86VP6-2;A0A0C4DGH5;H0YH27;Q86VP6-3;F5H6I6;F8WBB8;O75155-2;O75155	Cullin-associated NEDD8-dissociated protein 1	CAND1	9	23	12	29.8	232.08	3877.8	4684.9	1974	188.96	268.15	62.461	11672	6849.1	11817	1236.6	412.83	1651.7	4.64645	5.41384	3.06713	9.57966	5.68485	12.2632	0.485033	0.565139	0.320172	0.817339	0.952327	0.539528	0.378892	0.441468	0.250108	0.485033	0.0773564	-0.314229	1.1115
B9A041;P40925-2;P40925;P40925-3;B8ZZ51;C9JF79;C9JRL4	Malate dehydrogenase, cytoplasmic;Malate dehydrogenase	MDH1	7	7	3	43.8	61.343	793.61	834.07	447.15	98.225	35.444	31.233	2152.8	1273.2	2134.4	366.36	143.24	369.19	11.0138	4.0763	6.52887	14.5429	10.1127	14.7464	0.75733	0.280294	0.448937	1.08911	0.403088	0.645612	0.74688	0.276426	0.442743	0.448937	0.0792827	-0.347814	1.10082
Q99613-2;Q99613;B5ME19;H3BPE4;H3BTY8;H3BPE3	Eukaryotic translation initiation factor 3 subunit C;Eukaryotic translation initiation factor 3 subunit C-like protein	EIF3C;EIF3CL	6	14	5	19.5	120.02	2186.4	2017	1166.5	90.579	167.43	15.164	5710.7	3323.6	5582.8	615.62	262.85	629.92	3.97803	7.6647	1.28328	9.73109	7.32897	10.1392	0.408796	0.787651	0.131874	0.542782	1.04581	0.175096	0.392342	0.755947	0.126566	0.408796	0.0807399	-0.388493	1.09291
Q9Y6H1;Q5T1J5	Coiled-coil-helix-coiled-coil-helix domain-containing protein 2;Putative coiled-coil-helix-coiled-coil-helix domain-containing protein CHCHD2P9, mitochondrial	CHCHD2;CHCHD2P9	2	3	1	33.8	36.64	165.09	188.39	161.19	267.37	169.19	211.65	505.02	96.778	635.8	318.75	89.727	498.63	61.8254	47.3153	56.767	38.6941	48.1097	43.9542	1.5978	1.22281	1.46707	1.28509	0.983487	1.17995	1.40659	1.07647	1.2915	1.28509	0.0811295	0.108934	1.09082
P68363;P68363-2;C9JDS9	Tubulin alpha-1B chain	TUBA1B	3	16	9	61.2	236.78	8425.2	8696.5	3993.1	750.6	562.4	281.17	34736	14145	34896	1965.8	462.39	2026.9	8.18021	6.07416	6.5782	5.35614	3.16545	5.48955	1.52726	1.13405	1.22816	2.58422	1.91889	2.07812	1.49014	1.10649	1.19831	1.49014	0.0822346	0.173228	1.08495
P13010;C9JZ81;H7C0H9	X-ray repair cross-complementing protein 5	XRCC5	3	12	4	30.5	132.41	1536.6	1370.5	878.68	101.81	30.862	32.025	5304	2847.2	5116.7	540.96	169.8	678	6.21395	2.20229	3.51651	9.25515	5.62811	11.7003	0.671404	0.237952	0.379951	1.10409	0.391301	0.624812	0.531091	0.188224	0.300547	0.391301	0.0828758	-0.407489	1.08157
P21964-2;P21964;E7EMS6;E7EUU8;F8WBW9;H7BZ45	Catechol O-methyltransferase	COMT	6	2	5	51.1	54.315	926.58	822.31	480.08	86.674	93.472	28.342	4167.8	2006.3	3893.8	787.96	261.92	1248.6	8.55402	10.2068	5.5745	15.8999	11.5474	24.2805	0.537993	0.641942	0.3506	0.740776	0.883906	0.48275	0.3523	0.42037	0.229588	0.48275	0.0831957	-0.316277	1.0799
Q9BSJ8;Q9BSJ8-2;F8VZB1	Extended synaptotagmin-1	ESYT1	3	4	3	12.2	72.734	429.73	542.27	274.86	119.41	78.515	48.094	1708.8	1068.6	1999.5	223.05	103.75	202.86	21.7449	12.6477	14.8919	11.5459	8.84975	9.21103	1.88334	1.09542	1.2898	2.45712	1.42916	1.68275	2.36075	1.3731	1.61675	1.61675	0.08381	0.208642	1.0767
F5H6E2;O00159-2;O00159-3;O00159;I3L204;I3L4D4;I3L501;I3L3Y6;I3L168;I3L3F5	Unconventional myosin-Ic	MYO1C	10	14	6	21.9	150.33	1563.4	1958.7	907.31	251.32	346.64	234.1	4223.5	2240.7	3952.3	531.02	191.09	589.68	13.849	15.0364	20.5097	11.1687	7.858	12.9829	1.23998	1.34629	1.83635	1.7624	1.91351	2.61004	1.06671	1.15817	1.57975	1.57975	0.0847518	0.198589	1.07185
P47756-2;B1AK87;B1AK88;P47756;B1AK85	F-actin-capping protein subunit beta	CAPZB	5	8	4	48.5	94.254	1476.3	1560.8	763.32	160.26	138.46	143.2	9181.4	2738.9	9241.1	530.87	195.29	542.95	9.79249	8.14825	15.7967	5.46597	6.65567	5.54934	1.79154	1.49072	2.89	1.4713	1.22426	2.37342	1.76462	1.46833	2.84659	1.76462	0.0854165	0.246652	1.06846
Q52LJ0-2;Q52LJ0	Protein FAM98B	FAM98B	2	2	2	12.5	17.106	672.13	580.14	403.14	122.5	68.569	79.108	1387.4	180.5	2017.8	106.13	24.536	149.04	15.416	10.5701	16.404	7.10598	11.9667	6.87822	2.16944	1.48749	2.30848	1.28824	0.883292	1.37081	2.24127	1.53675	2.38492	1.53675	0.0889745	0.186602	1.05073
D6RAW0;D6RFM0;D6RAH7;H9KV45;A0A0A0MQU3;A0A087WY85;P62837-2;P62837;P61077;P61077-2;P61077-3;D6RA11;A0A087WW00;C9J9H9;Q9Y2X8;P51668	Ubiquitin-conjugating enzyme E2 D2;Ubiquitin-conjugating enzyme E2 D3;Ubiquitin-conjugating enzyme E2 D4;Ubiquitin-conjugating enzyme E2 D1	UBE2D3;UBE2D2;UBE2D1;UBE2D4	16	2	1	40.3	15.553	626.3	553.05	245.26	340.02	160.56	68.021	1493	431.86	1528.2	305.71	51.807	347.08	35.1871	22.4997	21.7125	16.9961	10.7113	18.5082	2.07031	1.32382	1.2775	3.28505	2.10056	2.02706	1.90117	1.21566	1.17313	1.90117	0.0903294	0.27902	1.04417
P17987;E7EQR6;E7ERF2;F5H282;F5GZ03;F5H136;F5H7Y1;F5GZI8;F5H676;F5GYL4;F5H726	T-complex protein 1 subunit alpha	TCP1	11	17	6	44.4	160.21	1779.2	1579.9	803.32	156.88	87.694	45.439	5562.2	3410.2	5543.3	1023	267.01	894.16	8.10297	5.25871	5.35358	15.5348	7.26121	13.89	0.5216	0.338511	0.344618	1.11593	0.72422	0.737285	0.583369	0.378598	0.385428	0.5216	0.0903571	-0.282662	1.04404
P25685;P25685-2;M0R080;M0QYT3;M0QXK0;M0R1D6;M0QZD0;M0R128;A0A1B0GX60	DnaJ homolog subfamily B member 1	DNAJB1	9	7	2	27.9	64.828	864.82	839.69	571.33	69.665	402.23	371.59	1415.5	484.12	1646.4	3.7995	17.963	158.15	7.45491	32.3878	39.4084	0.267702	3.5777	8.76396	27.8477	120.984	147.21	2.08372	9.05269	11.015	0.850633	3.69556	4.49665	9.05269	0.0905966	0.956777	1.04289
Q8WVC2;P63220;Q9BYK1	40S ribosomal protein S21	RPS21	3	3	1	40.7	31.165	1198.1	1157.5	825.55	91.627	18.343	41.769	3601	1049.7	5383.2	426.15	89.426	435.5	7.10437	1.55999	4.81588	10.5819	7.8504	7.48449	0.671369	0.14742	0.455104	0.904969	0.198714	0.613456	0.949213	0.208429	0.643447	0.613456	0.0923944	-0.212217	1.03435
P51858;P51858-2;P51858-3;H3BPQ6;M0R0J3;A0A024R216;Q9Y3E1;Q7Z4V5-4;Q7Z4V5-3	Hepatoma-derived growth factor	HDGF	9	9	2	58.3	85.113	482	623.36	271.96	30.147	14.836	54.533	1150.3	351.43	1333.3	324.78	56.687	459.7	5.8864	2.32468	16.7027	22.0178	13.8899	25.6386	0.267347	0.105582	0.758598	0.42379	0.167365	1.2025	0.229591	0.090671	0.651465	0.267347	0.0924655	-0.572924	1.03402
Q14683;G8JLG1;H0Y7K8;V9GYN9;V9GY57	Structural maintenance of chromosomes protein 1A;Structural maintenance of chromosomes protein	SMC1A	5	6	1	9.9	71.664	829.76	809.93	266.01	161.76	124.74	126.46	1107.7	536.68	1426	105.81	42.452	114.13	16.3143	13.3459	32.2216	8.71933	7.33028	7.41041	1.87105	1.53061	3.69542	2.22561	1.82065	4.39568	2.20154	1.80096	4.34815	2.20154	0.0948438	0.342727	1.02299
P53396;P53396-2;P53396-3;K7ESG8;K7EIE7	ATP-citrate synthase	ACLY	5	33	6	40.7	323.31	3104.7	2749	1466.1	414.69	289.06	193.92	8353.8	5123.9	8458.3	729.99	279.1	916.21	11.783	9.51462	11.6818	8.03618	5.16565	9.77342	1.46624	1.18397	1.45365	2.28103	1.8419	2.26144	1.20562	0.973521	1.19526	1.45365	0.0953548	0.162459	1.02066
P30405;H0Y548;R4GN99;P30405-2	Peptidyl-prolyl cis-trans isomerase F, mitochondrial;Peptidyl-prolyl cis-trans isomerase	PPIF	4	3	2	32.4	30.381	414.14	353.78	306.69	35.087	36.962	33.465	1687.5	516.48	2253.8	218.62	154.01	402.39	7.81053	9.45944	9.83816	11.4694	22.9698	15.1491	0.68099	0.824756	0.857777	0.340035	0.411821	0.428309	0.515576	0.624421	0.64942	0.624421	0.0954287	-0.204523	1.02032
E7EPT4;P19404	NADH dehydrogenase [ubiquinone] flavoprotein 2, mitochondrial	NDUFV2	2	2	1	16.7	21.463	158.48	131.36	144.63	69.827	76.223	59.985	838.3	96.569	922.75	635.87	50.208	805.36	30.5847	36.7193	29.316	43.1341	34.207	46.6035	0.709061	0.851282	0.679649	0.894106	1.07344	0.857019	0.656274	0.787908	0.629052	0.787908	0.10396	-0.103524	0.983134
Q04828;H0Y804;A6NHU4;P17516	Aldo-keto reductase family 1 member C1	AKR1C1	4	13	8	59.1	97.183	885.11	958.95	472.82	145.82	96.09	45.764	17053	3971	19350	1312	250.49	1629.1	14.1445	9.10771	8.8248	7.14402	5.93369	7.76535	1.97991	1.27487	1.23527	2.38376	1.53492	1.48724	1.82149	1.17287	1.13643	1.48724	0.107335	0.17238	0.969258
P36578;H3BM89;H3BTP7;H3BU31	60S ribosomal protein L4	RPL4	4	15	5	40.5	134.49	2946.6	2667.2	1672.1	152.17	180.82	44.296	7294.5	3818.2	7000	762.92	228.35	941.74	4.91066	6.34897	2.58076	9.46854	5.64308	11.8581	0.518629	0.670533	0.272561	0.870209	1.12509	0.457331	0.414118	0.535412	0.217636	0.518629	0.107556	-0.285143	0.968367
P55072;C9IZA5;C9JUP7	Transitional endoplasmic reticulum ATPase	VCP	3	27	10	47.1	323.31	5527.1	5536.4	2832	370.77	180.25	102.33	14574	5920	15366	1038.3	382.22	1834.1	6.28651	3.15307	3.48734	6.65053	6.06485	10.6633	0.945265	0.474108	0.52437	1.03655	0.519893	0.575008	0.589546	0.295693	0.327041	0.52437	0.117903	-0.280362	0.928476
P54136;P54136-2;E5RJM9;E5RH09;E5RI24	Arginine--tRNA ligase, cytoplasmic	RARS	5	23	8	45.8	200.76	1784.2	1695.6	877.58	57.543	103.97	21.816	3299.8	1863.6	3398.6	385.16	80.453	448.34	3.12438	5.77749	2.42563	10.4522	4.13842	11.6545	0.29892	0.552753	0.232068	0.754969	1.39606	0.586125	0.268084	0.495732	0.208129	0.495732	0.122388	-0.304753	0.912261
O00622	Protein CYR61	CYR61	1	1	2	14.7	33.792	46.5	100.19	29.9	183.7	157.19	90.972	819.01	327	1003.6	1460.5	374.67	1563.8	79.8002	61.0731	75.2631	64.0708	53.3969	60.9099	1.2455	0.953213	1.17469	1.49447	1.14376	1.4095	1.31014	1.00268	1.23565	1.23565	0.123529	0.0918944	0.90823
Q1KMD3;H3BQZ7	Heterogeneous nuclear ribonucleoprotein U-like protein 2	HNRNPUL2;HNRNPUL2-BSCL2	2	10	4	26.8	118.99	739.51	768.26	371.69	50.513	31.796	27.787	3576.1	1280.7	3922.4	329.6	96.982	536.15	6.39386	3.97422	6.95584	8.43895	7.03951	12.0252	0.757661	0.470938	0.824255	0.908283	0.56456	0.988116	0.531705	0.330491	0.578439	0.578439	0.123545	-0.237743	0.908176
O43175;Q5SZU1	D-3-phosphoglycerate dehydrogenase	PHGDH	2	6	2	23.8	68.188	560.69	525.62	198.49	76.254	110.1	39.31	3194	1496.2	3197.5	408.78	31.131	424.83	11.9719	17.3189	16.5307	11.3462	2.03826	11.7281	1.05514	1.5264	1.45693	5.87356	8.49692	8.11019	1.02078	1.47671	1.4095	1.47671	0.126062	0.169294	0.899416
P08574	Cytochrome c1, heme protein, mitochondrial	CYC1	1	4	3	24.3	67.379	408.19	447.46	232.95	41.964	22.878	37.823	4767.5	1944.3	4932.3	808.95	347.01	793.04	9.32214	4.86416	13.9685	14.5065	15.1446	13.8514	0.642617	0.335308	0.962912	0.615542	0.321181	0.922343	0.673011	0.351167	1.00846	0.642617	0.126241	-0.192048	0.898798
P78527-2;P78527;F5GX40;H0YG84	DNA-dependent protein kinase catalytic subunit	PRKDC	4	79	30	29.9	323.31	6299.8	6835	3060.5	465.72	523.21	178.72	25667	14695	25845	2796.9	1039.8	2943.6	6.88373	7.11056	5.51738	9.82613	6.60828	10.2249	0.700553	0.723638	0.561501	1.04168	1.07601	0.834919	0.673233	0.695417	0.539603	0.700553	0.128956	-0.154559	0.889557
P27348;E9PG15	14-3-3 protein theta	YWHAQ	2	9	6	38.8	71.165	2448.4	2388.8	1374.6	106.83	155.08	102.51	9382	5339.7	9736.5	1306.4	339.2	1150.9	4.18084	6.0962	6.9399	12.2226	5.97299	10.5709	0.342058	0.498765	0.567793	0.699957	1.02063	1.16188	0.395503	0.576694	0.656508	0.576694	0.1322	-0.239054	0.878768
P25398	40S ribosomal protein S12	RPS12	1	6	4	53.8	50.964	1962.2	2295.9	1088.8	116.96	94.747	112.68	5768.5	1210.3	7380.3	610.79	110.61	931.68	5.62535	3.96324	9.37843	9.57458	8.37377	11.2089	0.58753	0.413933	0.979514	0.671782	0.473292	1.11998	0.501865	0.35358	0.836697	0.58753	0.132204	-0.23097	0.878754
H0YD13;P16070-18;P16070-12;P16070-14;P16070-13;P16070-11;P16070-10;P16070-16;P16070-8;P16070-17;P16070-6;P16070-4;P16070-3;P16070-7;P16070-5;P16070;H0Y2P0;H0YE40;H0YDW7;H0YCV9;H0Y5E4;P16070-15;P16070-9;E9PKC6;H0YDX6;Q86UZ1;H0YD17;P16070-19;J3KN83	CD44 antigen	CD44	29	7	2	41.7	71.172	123.08	269.7	29.025	1300.5	1182.5	915.87	637.78	178.2	798.33	2211.9	1070.4	2435.6	91.3542	81.4282	96.9282	77.6192	85.728	75.3139	1.17695	1.04907	1.24877	1.06563	0.949843	1.13065	1.21298	1.08118	1.28699	1.13065	0.134298	0.0533275	0.871932
P23921;E9PL69;E9PP77;H0YCY7	Ribonucleoside-diphosphate reductase large subunit	RRM1	4	10	5	25.8	91.32	687.04	585.48	421.04	88.73	33.543	17.174	2366.5	1234.3	2352.5	318.57	129.26	398.38	11.4377	5.4187	3.91909	11.8645	9.4796	14.4819	0.964025	0.456716	0.330321	1.20656	0.571617	0.413424	0.78979	0.37417	0.27062	0.456716	0.13821	-0.340354	0.859461
P23528;G3V1A4;E9PK25;E9PP50;E9PLJ3;E9PS23;E9PQB7	Cofilin-1	CFL1	7	8	3	41	72.312	3090	2837	1625.1	125.96	97.324	16.788	7337.2	1828.2	9412.7	555.89	58.23	654.17	3.91672	3.31674	1.02248	7.04274	3.08678	6.49825	0.556135	0.470945	0.145182	1.26887	1.0745	0.331245	0.602734	0.510406	0.157347	0.510406	0.140249	-0.292084	0.8531
O43818	U3 small nucleolar RNA-interacting protein 2	RRP9	1	4	1	15.8	36.517	317.34	300.19	242.25	59.143	85.508	24.771	961.26	249.49	1062.7	136.03	14.294	57.083	15.7093	22.1697	9.2768	12.3969	5.41883	5.09768	1.2672	1.78832	0.748316	2.89903	4.09123	1.71196	3.08166	4.34897	1.81981	1.81981	0.141415	0.260025	0.849506
E9PJK1;E9PRJ8;H0YDL9;H0YDJ9;E9PIF1;A6NMH8;P60033	Tetraspanin;CD81 antigen	CD81	7	2	2	23.6	19.885	261.78	319.32	109.48	378.68	248.26	233.63	663.04	90.172	579.25	1333	578.2	1301.2	59.1263	43.7401	68.0919	66.7822	86.5087	69.1962	0.885359	0.654966	1.01961	0.683472	0.505615	0.78711	0.854473	0.632117	0.98404	0.78711	0.143028	-0.103965	0.844579
F5GZS6;J3KPF3;P08195-2;P08195-3;P08195;P08195-4;H0YFS2;F5H0E2;F5H867;F5GZI0;H0YFX4;F5GZR9	4F2 cell-surface antigen heavy chain	SLC3A2	12	18	3	40.4	184.47	464.65	416.52	301.2	55.492	140.32	106.55	4649.2	2284.6	4670.4	631.26	245.27	681.41	10.6686	25.1993	26.1312	11.9546	9.69496	12.7323	0.892425	2.10791	2.18586	1.10043	2.59922	2.69534	0.837916	1.97916	2.05235	2.05235	0.144683	0.312252	0.839582
P41252;A0A0A0MSX9;J3KR24;Q5TCD1;Q5TCC6;Q5TCC9	Isoleucine--tRNA ligase, cytoplasmic	IARS	6	20	8	33.1	223.97	966.42	843.71	529.24	88.398	59.105	58.407	10534	6047.9	10183	558.5	181.05	863.91	8.3804	6.54675	9.93913	5.03493	2.90659	7.82038	1.66445	1.30026	1.97403	2.88324	2.25238	3.41952	1.07161	0.837139	1.27093	1.66445	0.15385	0.221271	0.812904
P05556;P05556-2;P05556-5;P05556-4;P05556-3;C9JPK5;Q5T3E6;E9PLR6;E7EUI6;E7EQW5;E7ERX5;C9JJP8;Q5T3E5;E9PQJ2;H7C4N8;C9JNE0	Integrin beta-1	ITGB1	16	14	9	32.1	152.51	230.56	591.77	160.56	1345.8	1065.4	849.55	3096	917.23	3243.5	24335	8976.8	29366	85.3739	64.2903	84.1047	88.7135	90.7295	90.0535	0.962355	0.724696	0.948049	0.940972	0.708594	0.926983	0.948035	0.713912	0.933941	0.933941	0.157186	-0.0296804	0.803586
P43490;A0A0C4DFS8;C9JF35;C9JG65	Nicotinamide phosphoribosyltransferase	NAMPT	4	17	3	43.8	162.78	294.88	421.92	137.41	15.724	73.803	14.293	4842.8	2312.3	4771.4	215.46	133.3	237.3	5.06239	14.888	9.4217	4.25957	5.45061	4.73776	1.18848	3.49518	2.21189	0.928777	2.73143	1.72856	1.06852	3.14241	1.98864	1.98864	0.157323	0.298557	0.803207
P04075;J3KPS3;P04075-2;H3BQN4;H3BPS8;H3BU78;H3BUH7;H3BR04;H3BR68;H3BMQ8;P09972;A0A087WXX2;A8MVZ9;P05062	Fructose-bisphosphate aldolase A;Fructose-bisphosphate aldolase	ALDOA	14	16	8	70.9	207.06	1346.4	1541.9	730.47	48.036	61.414	38.791	7757.1	1390.4	8654.6	2244.8	186.35	438.02	3.44483	3.83044	5.04263	22.4437	11.8186	4.81731	0.153488	0.170669	0.224679	0.291475	0.324102	0.426669	0.715094	0.795141	1.04677	0.324102	0.158071	-0.489318	0.801147
P16615-5;P16615-2;P16615-3;P16615;P16615-4;H7C5W9;O14983-2;O14983;O14983-3;Q93084-4;Q93084-2;Q93084-3;Q93084-7;Q93084;Q93084-6;Q93084-5;H3BVB2;H3BTW4	Sarcoplasmic/endoplasmic reticulum calcium ATPase 2	ATP2A2	18	17	10	31.8	217.67	2480.5	2146.2	1148.1	536.91	417.04	280.17	10310	6032.8	9841.4	2831.6	1335.9	2883.9	17.7937	16.27	19.616	21.5468	18.1294	22.6627	0.825816	0.755101	0.91039	0.981486	0.89744	1.082	0.785154	0.71792	0.865564	0.865564	0.159348	-0.0627009	0.797654
O00151	PDZ and LIM domain protein 1	PDLIM1	1	9	3	45	84.03	780.94	1125.8	427.39	60.747	61.665	50.723	3028.9	467.12	4469.6	305.5	56.558	720.07	7.21729	5.193	10.609	9.16207	10.8001	13.8751	0.787736	0.566793	1.15793	0.668259	0.480826	0.982301	0.520163	0.374268	0.764609	0.668259	0.160895	-0.175055	0.793458
A0A087WVQ6;Q00610-2;Q00610;J3KS13;K7EJJ5;J3KRF5;J3KSQ2;J3QL20;F5H5N6;A0A087WV74;A0A087WXH4	Clathrin heavy chain;Clathrin heavy chain 1	CLTC	11	40	19	37.4	323.31	6398.6	6043.5	3281	586.34	600.92	383.87	23826	13635	22613	3553	1386.8	4041.9	8.39435	9.04398	10.4743	12.9771	9.23192	15.1638	0.646858	0.696918	0.807138	0.909274	0.979643	1.13458	0.553577	0.596418	0.690744	0.696918	0.161316	-0.156818	0.792321
O75369-8	Filamin-B	FLNB	1	89	27	55.8	323.31	6954.5	7045.5	4078	1917.6	1464.4	996.26	30981	14368	33063	6806.6	2329.7	6932.7	21.6138	17.2082	19.6336	18.0128	13.9522	17.3336	1.19992	0.955332	1.08998	1.54913	1.23337	1.4072	1.24693	0.992764	1.13269	1.19992	0.163136	0.0791507	0.78745
Q15008;Q15008-4;Q15008-3;Q15008-2;C9J7B7;C9J0E9;H7C531	26S proteasome non-ATPase regulatory subunit 6	PSMD6	7	6	2	24.9	75.579	871.08	915.72	476.75	81.949	59.945	33.293	4737	2940.8	4687.5	375.7	67.219	87.755	8.59879	6.14401	6.52749	7.34837	2.23466	1.8377	1.17016	0.836106	0.888291	3.84792	2.74942	2.92102	4.6791	3.34331	3.55198	2.92102	0.164356	0.465535	0.784213
B5MBZ0;Q9HC35;Q9HC35-2	Echinoderm microtubule-associated protein-like 4	EML4	3	4	6	15.6	86.548	450.81	580.45	294.56	90.066	13.851	19.42	7517.6	3469.5	7426.5	1789.7	537.5	1408.2	16.6519	2.33064	6.18511	19.229	13.414	15.9394	0.865978	0.121204	0.321655	1.24138	0.173746	0.461093	1.0447	0.146218	0.388038	0.388038	0.164832	-0.411125	0.782958
A6NFX8;Q9UKK9;A6NJU6;A6NCQ0;H0YEY4;C9JYY9	ADP-sugar pyrophosphatase	NUDT5	6	7	1	34.9	66.839	347.04	290.35	153.61	43.349	25.251	15.208	1185.5	387.22	1240.7	211.57	39.926	193.2	11.1041	8.00093	9.00852	15.1438	9.34716	13.4737	0.733239	0.528329	0.594864	1.18796	0.855974	0.963771	0.824125	0.593816	0.668598	0.733239	0.167498	-0.134754	0.775991
O15067;H0YGH1;J3KT98;J3QSG0;J3QSH6;J3KTQ5;J3QL39;J3KTL4	Phosphoribosylformylglycinamidine synthase	PFAS	8	14	8	27.4	194.87	1114.2	1229.2	669.77	112.85	91.641	120.52	5350.6	2721.5	5516.5	1084.8	392.25	1057.5	9.19685	6.93808	15.2501	16.8568	12.5974	16.0861	0.545588	0.41159	0.904687	0.730063	0.550757	1.21058	0.571727	0.431309	0.94803	0.571727	0.16797	-0.242811	0.774767
P06733;P06733-2;K7EM90;E5RI09;E5RG95;K7EPM1;K7EKN2;E5RGZ4	Alpha-enolase	ENO1	8	14	6	57.4	153.18	3589.6	3532.3	1906.6	169.85	136.87	61.342	16098	4368.1	16260	543.78	116.18	537.35	4.51795	3.73027	3.11706	3.26756	2.59083	3.19902	1.38267	1.14161	0.953942	1.74382	1.4398	1.20311	1.41229	1.16607	0.974382	1.20311	0.169009	0.080307	0.77209
Q9Y570;Q9Y570-4;Q9Y570-2;Q9Y570-3	Protein phosphatase methylesterase 1	PPME1	4	4	2	19.9	46.814	600.79	658.89	366.5	111.59	49.012	82.573	2074.4	790.59	2017.7	174.77	80.336	128.61	15.6644	6.92356	18.3874	7.77042	9.22421	5.99214	2.0159	0.891014	2.36634	1.69818	0.750586	1.99339	2.61415	1.15544	3.06859	1.99339	0.169452	0.299592	0.770953
P30838;I3L3I9;A8MYB8;C9JMC5;E9PNN6;C9JKT2;I3L4E5;I3L1H6;I3L3W9;E9PJV0	Aldehyde dehydrogenase, dimeric NADP-preferring	ALDH3A1	10	14	4	36.4	152.23	2020.4	2033.4	979.74	161.91	115.53	29.093	5784.4	3354.4	6146.8	804.71	201.36	635.27	7.4192	5.37616	2.88383	12.2127	5.66292	9.3669	0.607498	0.44021	0.236133	1.31014	0.949362	0.509247	0.792066	0.573953	0.307874	0.573953	0.169867	-0.241124	0.76989
P42166;P42167-3	Lamina-associated polypeptide 2, isoform alpha;Thymopoietin;Thymopentin	TMPO	2	14	4	35.2	204.15	1456.8	1324.1	726	20.559	79.822	110.83	4897.4	1744.8	5423.4	761.72	200.35	993.88	1.3916	5.68564	13.244	13.46	10.3	15.4876	0.103388	0.422409	0.983951	0.135108	0.552005	1.28583	0.0898531	0.36711	0.85514	0.422409	0.170356	-0.374267	0.768643
P21980;P21980-2;P21980-3;A2A2A0	Protein-glutamine gamma-glutamyltransferase 2	TGM2	4	16	9	34.5	154.87	3989.1	3410.9	2114.4	563.27	403.2	235.77	15254	6712.3	14981	3959.7	736.38	4641.4	12.3731	10.5713	10.032	20.6087	9.88605	23.6536	0.600382	0.512953	0.486786	1.25157	1.06932	1.01477	0.523097	0.446922	0.424124	0.523097	0.170945	-0.281418	0.767143
P00390-4;P00390-2;P00390;P00390-5;P00390-3;E5RI06;H0YC68	Glutathione reductase, mitochondrial	GSR	7	9	3	35.8	101.18	639.99	499.08	341.69	46.182	58.546	17.544	4718	1860.8	4880.8	525.12	195.3	613.09	6.73038	10.4992	4.88372	10.0154	9.49857	11.1595	0.672003	1.0483	0.487621	0.708568	1.10534	0.514154	0.603109	0.940827	0.43763	0.672003	0.17319	-0.172629	0.761478
C9J6P4;Q7Z2W4;Q7Z2W4-2;Q7Z2W4-3;Q7Z2W4-4;H7C5K1;Q7Z2W4-5	Zinc finger CCCH-type antiviral protein 1	ZC3HAV1	7	6	4	22.7	112.01	807.24	929.07	476.27	55.087	68.877	35.461	6525.9	3366.3	7270.4	1064.6	205.38	1219.5	6.38818	6.90187	6.92962	14.0254	5.75024	14.3641	0.455471	0.492097	0.494075	1.11094	1.20028	1.2051	0.444732	0.480493	0.482425	0.492097	0.175477	-0.307949	0.75578
P62701	40S ribosomal protein S4, X isoform	RPS4X	1	12	4	44.9	94.491	2022.4	1955.1	1004.4	191.07	27.24	14.652	6833.2	3057	6958.9	621.04	219.85	639.54	8.63215	1.37413	1.43781	8.33137	6.70919	8.41673	1.0361	0.164935	0.172578	1.28662	0.204814	0.214304	1.02559	0.163262	0.170827	0.204814	0.18057	-0.688641	0.743353
O14964-2;O14964;I3L1P5;I3L1E3	Hepatocyte growth factor-regulated tyrosine kinase substrate	HGS	4	3	2	5.9	26.931	312.88	402.89	177.14	35.091	85.162	29.23	4043.8	1465	4210.5	985.8	270.23	948.13	10.0845	17.4494	14.1639	19.6	15.5732	18.3795	0.514514	0.890275	0.722648	0.647554	1.12048	0.909506	0.54868	0.949393	0.770635	0.770635	0.180799	-0.113151	0.742804
Q9Y5B9	FACT complex subunit SPT16	SUPT16H	1	17	7	24.8	181.56	1118.9	1078.8	516.31	44.607	40.788	31.211	8677.1	4839.5	8395.5	935.98	185.63	1196	3.83384	3.64313	5.70042	9.73653	3.69403	12.4694	0.393759	0.374171	0.585468	1.03785	0.986219	1.54314	0.307461	0.292166	0.457154	0.457154	0.187981	-0.339938	0.725887
A0A0B4J269;Q13509;Q13509-2;G3V2A3;CON__ENSEMBL:ENSBTAP00000025008;Q9H4B7;G3V5W4;G3V2R8;G3V3R4;G3V2N6	Tubulin beta-3 chain	TUBB3	10	17	4	25.6	63.713	619.33	584.48	365.23	19.89	66.561	55.516	1854.7	709.73	1704.7	42.743	49.299	37.345	3.1116	10.2238	13.1947	2.25266	6.49501	2.14374	1.3813	4.53853	5.85736	0.479076	1.5741	2.03151	1.45148	4.76912	6.15496	2.03151	0.191127	0.307818	0.718677
Q5TCU3;Q5TCU8;P07951-2;P07951;CON__Q3SX28;P07951-3	Tropomyosin beta chain	TPM2	6	9	1	28.2	101.44	824.04	768.16	343.24	13.442	72.32	46.054	711.84	33.361	717.3	118.55	14.43	75.171	1.60505	8.60461	11.8301	14.2764	30.194	9.48565	0.112427	0.602714	0.828648	0.0531579	0.284978	0.391805	0.169208	0.907119	1.24716	0.391805	0.200509	-0.406931	0.697867
Q3KQU3-2;Q3KQU3-4;Q3KQU3	MAP7 domain-containing protein 1	MAP7D1	3	2	1	3.5	15.555	128.57	125.97	114.78	26.121	15.358	50.965	841.25	346.78	1018.2	1975.8	165.33	346.2	16.8859	10.8669	30.749	70.1372	32.2841	25.3738	0.240756	0.154938	0.438413	0.523042	0.336603	0.952452	0.665487	0.428273	1.21184	0.438413	0.201014	-0.358117	0.696774
E7EX73;E9PGM1;E7EUU4;Q04637-5;Q04637-4;Q04637-3;Q04637;Q04637-8;Q04637-9;Q04637-6;Q04637-7;C9JF13;C9J6B6;C9K073;C9J2Z7;H7C044;H7C0V6;A0A0A0MSA7;A0A0U1RQK7;O43432-4;O43432;O43432-3;F8WCF2;C9JWH7;C9J556;C9JHW9;C9JSU8;C9JWW9	Eukaryotic translation initiation factor 4 gamma 1	EIF4G1	28	15	3	19.6	290.98	1319.7	1521.3	773.07	184.55	237.2	77.145	3113.7	1854.1	3445.1	337.67	55.816	381.9	12.2686	13.4888	9.07359	9.78365	2.92243	9.9791	1.25399	1.37871	0.927423	4.19807	4.6156	3.10481	1.22943	1.3517	0.909259	1.3517	0.203716	0.130881	0.690975
P00338;P00338-3;P00338-4;P00338-5;P00338-2;F5GXY2;F5GYU2;F5GXH2;F5H5J4;F5H6W8;F5GZQ4;F5H8H6;F5GXC7;F5GWW2;F5GXU1;F5H5G7;F5H155;A0A087WUM2;G3XAP5;F5H245;Q6ZMR3;P07864	L-lactate dehydrogenase A chain	LDHA	22	11	9	65.4	148.01	1410.7	1136.3	772.52	64.502	70.579	33.728	6636.2	4006.1	6145	648.56	175.52	576.17	4.37242	5.84806	4.18333	8.90297	4.19742	8.57247	0.491119	0.656866	0.46988	1.04169	1.39325	0.996644	0.510054	0.682191	0.487996	0.656866	0.205672	-0.182523	0.686824
Q00839-2;Q00839;Q5RI18	Heterogeneous nuclear ribonucleoprotein U	HNRNPU	3	16	7	33	196.09	1332.3	1420.6	632.95	136.54	60.012	52.188	8181.5	2431.3	8907	943.75	240.83	867.86	9.29577	4.05319	7.61715	10.3422	9.01266	8.87849	0.898821	0.391908	0.736513	1.03141	0.449722	0.845161	1.047	0.456518	0.857933	0.845161	0.207952	-0.0730604	0.682036
P18084;V9GZ57;V9GYZ1;H7C4W1;H7C5U2;H7C580;V9GYD8	Integrin beta-5;Integrin beta	ITGB5	7	7	5	17.6	76.78	135.59	180.55	89.34	419.73	357.26	251.83	1877.1	395.18	1780.9	2639.1	1062.9	2757.3	75.5834	66.4287	73.8136	58.4363	72.8972	60.7576	1.29343	1.13677	1.26315	1.03685	0.911265	1.01257	1.24402	1.09334	1.21489	1.13677	0.208962	0.0556728	0.679933
O60701;O60701-2;O60701-3;E7ER83;E7ETF4;E7EV97;E7ER95;D6RHF4;E9PBD2	UDP-glucose 6-dehydrogenase	UGDH	9	17	7	66.2	266.36	1908.8	1689.3	771.61	125.22	56.663	25.964	9383.2	2740.6	9136	586.29	147.86	608.29	6.15628	3.24537	3.25537	5.88084	5.11899	6.24253	1.04684	0.551855	0.553555	1.20264	0.633987	0.63594	0.986184	0.519881	0.521483	0.633987	0.209703	-0.19792	0.678395
Q9C0C2;Q9C0C2-2;E9PKK0	182 kDa tankyrase-1-binding protein	TNKS1BP1	3	5	1	7	55.674	391.07	523.58	235.54	91.27	65.785	16.607	515.02	300.19	637.91	111.54	77.576	117.39	18.9223	11.162	6.58624	17.802	20.5355	15.5422	1.06294	0.62701	0.369972	0.921447	0.543548	0.320725	1.21748	0.718176	0.423766	0.62701	0.21328	-0.202725	0.671049
Q9NQR4;H7C579;F8WF70	Omega-amidase NIT2	NIT2	3	8	5	62.3	86.084	507.74	551.9	271.57	79.251	27.273	27.315	3571.5	1131.3	3602.2	152.87	75.385	205.85	13.5012	4.70896	9.13897	4.10459	6.24728	5.40565	3.2893	1.14724	2.22653	2.16114	0.753761	1.46287	2.49761	0.871117	1.69063	1.69063	0.213376	0.228049	0.670855
F6TLX2;Q9HC38-2;Q9HC38;I3L3Q4;Q9HC38-3;I3L1I0;I3L1F4	Glyoxalase domain-containing protein 4	GLOD4	7	7	4	22.5	73.975	593.47	715.93	361.92	50.333	32.562	25.792	2940.6	1445	3108.4	617.69	67.938	553.08	7.81807	4.35035	6.65236	17.3592	4.49047	15.1054	0.450371	0.250608	0.383219	1.74104	0.968796	1.48144	0.517569	0.288	0.440397	0.450371	0.214075	-0.346429	0.669433
E9PDE4;E9PCH5;E7EVY3;B7Z574;A0A0C4DGB5;P20810-3;P20810-4;P20810-8;P20810-2;P20810;P20810-9;P20810-5;P20810-10;P20810-7;P20810-6;E7EQ12;H0Y7F0;H0Y9H6;E7ES10;A0A0A0MR45;E7EQA0;H0YD33;D6RAA8;D6RC54;F8W7E0;A0A0C4DGD1;H0YA91	Calpastatin	CAST	27	5	3	21.4	82.324	520.8	521.43	236.33	93.875	406.42	267.08	1598.2	752.97	1895.3	490.92	117.33	561.69	15.2723	43.8023	53.0542	23.4989	13.4816	22.8609	0.649916	1.86402	2.25773	1.13283	3.24906	3.93531	0.668053	1.91604	2.32074	1.91604	0.214421	0.282404	0.668733
P68036-2;P68036;P68036-3;A0A1B0GUS4	Ubiquitin-conjugating enzyme E2 L3	UBE2L3	4	3	1	31.1	20.424	25.502	90.24	70.851	53.873	84.91	21.203	566.71	286.3	654.08	229.72	37.553	341.28	67.8715	48.4784	23.0332	28.8437	11.5957	34.2871	2.35308	1.68073	0.798552	5.85316	4.18073	1.98636	1.97951	1.4139	0.671775	1.97951	0.215838	0.296557	0.665873
P62273;P62273-2;A0A087WTT6	40S ribosomal protein S29	RPS29	3	2	1	32.1	14.528	824.76	635.4	398.97	71.649	44.585	33.081	6195.9	2846.2	8613.3	703.68	243.47	743.74	7.99289	6.55676	7.65673	10.1989	7.88013	7.94845	0.783703	0.64289	0.750743	1.01431	0.832063	0.971651	1.00559	0.82491	0.963299	0.832063	0.219876	-0.0798439	0.657822
O95782-2;O95782;M0R2D9;A0A0G2JS17;A0A0G2JQT9;H0YDE9;H0YEG0	AP-2 complex subunit alpha-1	AP2A1	7	10	5	17.2	94.16	1871.8	1667	1131.1	72.595	64.179	29.964	2972.4	1548.1	3028.9	318.46	28.798	434.95	3.73355	3.70724	2.58074	9.67711	1.82624	12.5568	0.385813	0.383094	0.266685	2.04439	2.02998	1.41314	0.297332	0.295237	0.205524	0.383094	0.220862	-0.416695	0.655879
P13489;H0YCR7;E9PIM9;E9PMJ3;E9PLZ3;E9PIK5;E9PMN0;E9PMA9;E9PR82;E9PMI1	Ribonuclease inhibitor	RNH1	10	13	14	63.1	202.58	2549.8	2868	1446.9	190.16	262.42	29.747	20675	5781.9	20888	1970.7	726.69	1627.1	6.94025	8.3829	2.0145	8.70231	11.1651	7.22671	0.797517	0.963296	0.23149	0.621602	0.750813	0.180428	0.960361	1.15999	0.278757	0.750813	0.220885	-0.124468	0.655834
P35606-2;P35606;H0YAC7;D6R997;D6RBZ7;D6RCL6;D6RBG7;D6RBT6;H0Y938	Coatomer subunit beta	COPB2	9	12	5	27.7	134.07	975.09	775.75	504.58	87.169	112.55	37.814	3065.6	1868	3295.5	427.58	230.64	462.81	8.206	12.6703	6.97168	12.2404	10.99	12.3143	0.670402	1.03512	0.569562	0.746681	1.15289	0.634368	0.666379	1.02891	0.566145	0.670402	0.223662	-0.173665	0.650408
O00267-2;O00267	Transcription elongation factor SPT5	SUPT5H	2	6	2	12.7	67.884	232.38	298.3	209.88	50.197	70.102	103.65	1961.8	797.49	2202.5	328.69	14.431	596.25	17.764	19.0287	33.059	14.3502	1.77739	21.3042	1.23789	1.32602	2.30373	9.99444	10.706	18.5998	0.833828	0.893191	1.55176	1.55176	0.224479	0.190826	0.648825
P53621;P53621-2	Coatomer subunit alpha;Xenin;Proxenin	COPA	2	17	10	37.1	265.65	1086.1	1260.8	584.8	97.534	42.435	120.97	12256	7105.1	12353	6710	1006.1	2349.6	8.24022	3.25613	17.1401	35.3791	12.4038	15.9808	0.232912	0.0920354	0.484471	0.664328	0.26251	1.38184	0.515631	0.203752	1.07254	0.484471	0.227038	-0.314732	0.643901
P46940;A0A0J9YXZ5;H0YLE8;A0A087X225;H0YKA5;A0A087WWP1;E9PDT6	Ras GTPase-activating-like protein IQGAP1	IQGAP1	7	40	4	34	323.31	1823.8	2255.3	883.81	404.13	185.15	135.8	4822	2376.7	4942.6	338.95	280.95	430.58	18.1393	7.58672	13.3188	6.56759	10.5714	8.0135	2.76194	1.15518	2.02796	1.71589	0.717666	1.2599	2.26359	0.946741	1.66205	1.66205	0.229317	0.220643	0.639563
Q9Y696	Chloride intracellular channel protein 4	CLIC4	1	4	2	30.4	43.285	448.57	530.24	293.02	29.873	27.73	65.354	1976.9	596.18	2071	644.73	60.18	617.73	6.24379	4.9698	18.2363	24.5927	9.16875	22.9748	0.253888	0.202084	0.741531	0.680987	0.542037	1.98896	0.271767	0.216315	0.793751	0.542037	0.232264	-0.265971	0.634017
P04406;P04406-2;E7EUT5;O14556	Glyceraldehyde-3-phosphate dehydrogenase	GAPDH	4	13	7	56.7	217.33	6639.7	5936.9	3903.9	786.13	488.76	441.12	15141	8614	15986	1259.8	392.86	1619.7	10.5864	7.60638	10.1523	7.68133	4.36179	9.19986	1.3782	0.990242	1.32169	2.42708	1.74387	2.32756	1.15072	0.826793	1.10353	1.32169	0.237146	0.121128	0.624984
Q8TC07-2;Q8TC07-3;Q8TC07;F8VV61;C9JA93	TBC1 domain family member 15	TBC1D15	5	2	1	7	23.658	158.62	126.38	90.653	57.23	92.599	39.615	315.65	144.2	318.82	90.768	52.064	130.3	26.5138	42.2867	30.4104	22.3337	26.5275	29.0123	1.18717	1.89341	1.36164	0.999482	1.59407	1.14637	0.913881	1.45754	1.04819	1.18717	0.23775	0.0745119	0.62388
P60174-1;P60174;P60174-4;U3KPZ0;U3KQF3;U3KPS5	Triosephosphate isomerase	TPI1	6	15	6	81.1	184.2	2908.4	3216.1	1684.8	81.611	65.657	47.162	8301.7	2922.7	8121.6	356.62	64.964	581.69	2.72945	2.00067	2.72304	4.11881	2.17441	6.68356	0.66268	0.485739	0.661122	1.25526	0.920097	1.25231	0.408383	0.299341	0.407423	0.661122	0.237878	-0.179718	0.623646
P46776;E9PJD9;E9PLL6;E9PLX7	60S ribosomal protein L27a	RPL27A	4	6	3	35.1	48.449	1552.7	1530	841	98.451	80.902	96.428	3060.6	1543.9	3049.4	503.8	105.2	441.55	5.96257	5.02216	10.2864	14.1342	6.37924	12.6484	0.421853	0.355319	0.727769	0.934684	0.787266	1.61249	0.471408	0.397058	0.813259	0.727769	0.240301	-0.138006	0.619244
P07900;P07900-2;G3V2J8;Q14568;Q58FG0	Heat shock protein HSP 90-alpha	HSP90AA1	5	27	6	51.2	323.31	2677.3	3135.5	1683.5	580.66	233.82	113.32	14528	7681.9	13672	714.31	298.05	992.01	17.8228	6.93968	6.3067	4.68636	3.73499	6.76493	3.80312	1.48082	1.34576	4.77185	1.85802	1.68855	2.63459	1.02583	0.932264	1.68855	0.240394	0.227513	0.619077
R4GMT0;P61163;A0A1B0GVS3	Alpha-centractin	ACTR1A	3	5	3	20.5	45.078	1066	1102.9	583.56	128.27	90.379	53.806	2529.5	1271.2	2895	469.56	110	444.86	10.7405	7.574	8.44193	15.6569	7.96409	13.3197	0.685988	0.483748	0.539183	1.34861	0.951019	1.06	0.806357	0.568631	0.633792	0.685988	0.240526	-0.163683	0.618838
P62191;P62191-2;G3V4X1	26S protease regulatory subunit 4	PSMC1	3	9	2	25.2	74.286	735.7	707.49	360.54	46.687	14.687	45.525	2532.1	962.12	2524.6	334.26	86.492	313.76	5.96725	2.03371	11.2113	11.6615	8.24824	11.0543	0.511706	0.174396	0.961392	0.723458	0.246563	1.35923	0.539814	0.183975	1.0142	0.539814	0.242458	-0.267756	0.615363
A0A0A0MR02;P45880;P45880-2;P45880-1;Q5JSD2;Q5JSD1;A2A3S1	Voltage-dependent anion-selective channel protein 2	VDAC2	7	10	4	63.8	122.93	1004.6	940.79	393.5	62.488	87.291	76.366	9061.2	4470.6	9168.6	671.4	102.91	698.82	5.85594	8.49067	16.2527	6.89846	2.25013	7.08209	0.848875	1.23081	2.35599	2.60249	3.77341	7.22301	0.826865	1.19889	2.2949	2.2949	0.242795	0.360764	0.614759
Q9BQG0;Q9BQG0-2;I3L1L3;I3L2H8;I3L311	Myb-binding protein 1A	MYBBP1A	5	17	4	21.7	181.14	605.19	643.19	267.43	67.718	72.876	73.858	2934.8	1712.3	2822.8	314.83	66.271	330.61	10.0635	10.1773	21.641	9.68818	3.72608	10.4842	1.03874	1.05048	2.23375	2.70082	2.73136	5.80797	0.959871	0.970724	2.06415	2.06415	0.244092	0.314741	0.612447
Q9H0A0-2;Q9H0A0;A0A087WV29;E9PMU0;E9PJN6	N-acetyltransferase 10	NAT10	5	5	5	14.9	84.654	330.92	340.93	177.17	80.186	34.729	25.678	3382.1	2107.9	3240.8	465.7	98	342.67	19.5049	9.24482	12.6587	12.103	4.44263	9.56252	1.61158	0.763844	1.04592	4.3904	2.08093	2.84938	2.03973	0.966777	1.32379	1.61158	0.246994	0.207251	0.607313
P07737;K7EJ44;CON__P02584;I3L3D5	Profilin-1	PFN1	4	5	5	69.3	57.411	208.56	346.38	47.003	25.435	75.217	102.66	6908.7	1283.6	7001.9	499.04	128.9	581.31	10.8699	17.841	68.5941	6.73674	9.12566	7.66575	1.61352	2.64831	10.1821	1.19113	1.95503	7.51662	1.41798	2.32736	8.94813	2.32736	0.24809	0.366864	0.605391
Q06124-3;Q06124-2;Q06124;H0YF12	Tyrosine-protein phosphatase non-receptor type 11	PTPN11	4	4	2	14.6	43.424	690.91	690.06	455.14	11.757	29.032	56.561	3395.1	1233.6	3267.1	481.42	111.96	306.98	1.6732	4.03731	11.0535	12.4189	8.3207	8.58906	0.13473	0.325095	0.890059	0.201088	0.485213	1.32844	0.194805	0.470053	1.28693	0.470053	0.249602	-0.327853	0.602752
Q9Y3B7-3;Q9Y3B7;Q9Y3B7-2;E9PQB6	39S ribosomal protein L11, mitochondrial	MRPL11	4	4	1	25.4	25.919	192.22	333.08	95.658	47.051	75.653	36.103	706.1	132.35	717.43	46.415	44.402	52.834	19.6643	18.5091	27.4004	6.16798	25.1211	6.85921	3.18813	3.00084	4.44235	0.782782	0.736798	1.09073	2.86685	2.69844	3.99468	2.86685	0.250266	0.457405	0.601598
Q13155;F8W950;A8MU58;F8WCL2	Aminoacyl tRNA synthase complex-interacting multifunctional protein 2	AIMP2	4	5	2	22.8	41.978	1095.8	1231.3	537.13	117.16	112.46	100.14	3500.2	1517.4	4237.8	303.17	99.945	453.9	9.65902	8.36905	15.7139	7.97109	6.17957	9.67453	1.21176	1.04993	1.97136	1.56306	1.35431	2.54288	0.998396	0.86506	1.62425	1.35431	0.253222	0.131718	0.596499
Q7KZ85;Q7KZ85-2;Q7KZ85-3	Transcription elongation factor SPT6	SUPT6H	3	3	3	6.3	51.022	440.94	483.58	236.73	38.165	46.802	22.993	951.24	235.86	722.08	78.318	30.881	108.1	7.96589	8.82421	8.85289	7.60695	11.5771	13.0213	1.04719	1.16002	1.16379	0.688071	0.762209	0.764687	0.61176	0.677676	0.679879	0.762209	0.254271	-0.117926	0.594704
B0QYK0;Q01844-6;Q01844-3;Q01844;Q01844-5;A0A0D9SFL3;C9JGE3;Q01844-2;Q01844-4	RNA-binding protein EWS	EWSR1	9	5	1	12.6	41.861	454.83	573.37	442.55	104.93	41.899	20.055	3054.1	658.75	3803.8	116.31	15.883	238.06	18.7455	6.80987	4.33523	3.66861	2.35432	5.88986	5.10971	1.85625	1.18171	7.9622	2.8925	1.8414	3.18268	1.1562	0.73605	1.85625	0.259683	0.268637	0.585557
P21399	Cytoplasmic aconitate hydratase	ACO1	1	7	3	13.8	61.336	106.52	154.08	47.849	11.358	76.789	47.493	3241.8	1837.5	3269.6	533.08	338.96	671.28	9.63539	33.2609	49.8133	14.1218	15.5739	17.0338	0.682307	2.35529	3.52741	0.618688	2.13568	3.19851	0.565664	1.95264	2.92439	2.13568	0.25997	0.329536	0.585077
P35270;REV__Q16649	Sepiapterin reductase	SPR	2	6	3	32.2	51.151	356.3	179.24	116.03	9.7679	18.213	18.545	1916.1	612.7	1913.1	251.68	117	257.66	2.66833	9.22397	13.7804	11.61	16.034	11.8696	0.22983	0.794482	1.18694	0.166417	0.575276	0.859451	0.224804	0.77711	1.16099	0.77711	0.261203	-0.109517	0.583021
Q9BTE3-2;Q9BTE3;Q9BTE3-3	Mini-chromosome maintenance complex-binding protein	MCMBP	3	1	2	10.2	40.235	642.49	601.81	452.59	126.52	93.341	33.083	1496.4	755.52	1519.4	86.624	83.172	150.18	16.4523	13.4274	6.81178	5.47206	9.91687	8.99508	3.00661	2.45382	1.24483	1.65902	1.354	0.686889	1.82904	1.49275	0.757279	1.49275	0.263016	0.173988	0.580018
P41250;H7C443	Glycine--tRNA ligase	GARS	2	8	2	14.6	73.612	546.96	654.74	166.91	69.131	86.173	84.348	4416.8	2667.9	4748.6	470.22	216.41	558.63	11.2209	11.6307	33.5703	9.62181	7.50301	10.5258	1.16619	1.20878	3.48898	1.49552	1.55013	4.47424	1.06604	1.10496	3.18932	1.49552	0.266696	0.174793	0.573983
Q969X5-2;Q969X5;F2Z3Q5;F2Z2U2;Q969X5-3	Endoplasmic reticulum-Golgi intermediate compartment protein 1	ERGIC1	5	5	1	34.8	45.87	27.708	118.68	11.344	205.02	93.929	57.882	420.88	268.64	481.96	685.38	232.79	512.03	88.0943	44.1792	83.6131	61.9547	46.4252	51.5126	1.42191	0.713089	1.34958	1.89755	0.951621	1.80103	1.71015	0.857639	1.62316	1.42191	0.27251	0.152873	0.564618
P18206-2;P18206;Q5JQ13;P18206-3	Vinculin	VCL	4	29	3	38.4	307.86	1064.7	1016	598.37	94.351	44.641	21.835	5902.7	2314.8	5528.8	556.87	173.75	373.29	8.14037	4.20887	3.52061	8.62085	6.98198	6.32471	0.944265	0.48822	0.408383	1.16591	0.602819	0.504243	1.28707	0.665465	0.556644	0.602819	0.273653	-0.219813	0.5628
Q14498-3;Q14498-2;Q14498;A0A0U1RQH7;H0Y4X3;G3XAC6;A0A0U1RQW2;Q5QP23;Q5QP22;A0A087X122;Q86U06-3;Q86U06-4;Q86U06-5;Q86U06-2;Q86U06	RNA-binding protein 39	RBM39	15	8	2	21.9	78.114	877.76	906.42	479.73	90.637	94.653	81.256	2409.6	1229.2	2359.8	474.46	139.14	486.69	9.35949	9.45515	14.4845	16.4511	10.1685	17.0979	0.568927	0.574743	0.880457	0.920437	0.929845	1.42444	0.547406	0.553001	0.847151	0.847151	0.280237	-0.0720393	0.552475
P21283;E7EV59	V-type proton ATPase subunit C 1	ATP6V1C1	2	3	2	12	29.318	320.33	238.81	166.79	32.372	19.865	40.309	2371.1	1380.7	2394.5	250.02	58.667	201.65	9.17829	7.67952	19.4636	9.53867	4.07589	7.76727	0.962219	0.805093	2.0405	2.25185	1.88413	4.77531	1.18166	0.988703	2.50585	1.88413	0.285006	0.275112	0.545147
P33991;E5RG31;E5RFJ8;Q9UJA3-2;Q9UJA3-3;Q9UJA3;Q9UJA3-4	DNA replication licensing factor MCM4	MCM4	7	15	6	26.3	137.04	2144.2	1753.4	1163.9	68.372	128.05	131.62	6415.8	2556.4	7048.2	1029.3	151.09	1032.1	3.09016	6.80592	10.1596	13.8252	5.58045	12.773	0.223516	0.492284	0.734863	0.553748	1.2196	1.82058	0.241928	0.532835	0.795396	0.553748	0.287751	-0.256688	0.540984
P48643;B7ZAR1;E9PCA1;E7ENZ3;P48643-2;D6RIZ7;H0Y914	T-complex protein 1 subunit epsilon	CCT5	7	16	6	37.9	156.35	1197.9	1086.8	520.67	154.57	229.47	90.449	8419.8	4423.1	8321.5	1356.2	492.6	1156	11.4287	17.4334	14.8006	13.8727	10.021	12.1973	0.823825	1.25666	1.06688	1.14048	1.73969	1.47696	0.936987	1.42928	1.21343	1.21343	0.288669	0.0840139	0.5396
E9PF19;Q96E41;Q9Y4P3;A0A087WXC6;F8WDI9	Transducin beta-like protein 2	TBL2	5	5	2	24.1	55.443	629.92	1071.9	342.45	44.18	81.498	17.249	1378.4	916.91	1615.4	161.82	65.991	113.25	6.55392	7.0659	4.7954	10.5063	6.7139	6.55136	0.623809	0.67254	0.456431	0.976172	1.05243	0.714249	1.00039	1.07854	0.73197	0.73197	0.289518	-0.135506	0.538325
Q99873-4;E9PKG1;H7C2I1;Q99873-3;Q99873-2;Q99873;E9PIX6;A0A087X1W2;E9PQ98;H0YDE4;E9PNR9;E9PMW9;Q9NR22-2;Q9NR22	Protein arginine N-methyltransferase 1	PRMT1	14	10	7	52.4	144.64	1892.6	1996	960.2	465.99	219.52	145.95	10074	5961.4	10351	1319.1	536.64	1368.3	19.7571	9.90828	13.1944	11.5781	8.25849	11.6756	1.70643	0.855781	1.1396	2.39234	1.19977	1.59768	1.69217	0.848631	1.13008	1.19977	0.290123	0.0790978	0.537417
P0DN76;Q01081-2;Q01081;Q01081-4;Q8WU68-3;Q8WU68;A0A1B0GW87;M0QYK5;M0R2N4;Q01081-3;Q8WU68-2	Splicing factor U2AF 35 kDa subunit;Splicing factor U2AF 26 kDa subunit	U2AF1;U2AF1L4	11	3	1	24.6	32.174	600.46	795.4	305.42	40.278	61.112	43.681	2436	1060.8	2494.6	351.4	109.21	340.37	6.28619	7.13498	12.5124	12.6067	9.33411	12.0061	0.498638	0.565966	0.992519	0.673464	0.764399	1.34051	0.523582	0.594279	1.04217	0.673464	0.290261	-0.171685	0.537212
Q9UKD2	mRNA turnover protein 4 homolog	MRTO4	1	4	1	22.2	33.296	80.057	218.94	55.863	46.339	21.848	51.596	492.64	308.18	607.03	80.844	91.02	93.5	36.6618	9.07354	48.0146	14.097	22.8006	13.347	2.60068	0.643651	3.40602	1.60793	0.397952	2.10585	2.74681	0.679817	3.5974	2.10585	0.291813	0.323427	0.534896
G5E9Q6;P35080-2;C9J0J7;C9JQ45;C9J2N0;C9J5V8;F2Z3G0	Profilin;Profilin-2	PFN2	7	6	1	46.8	55.144	1552.7	1144.8	836.12	122.48	346.19	90.4	2239.9	704.09	2548.8	212.88	42.367	212.63	7.31145	23.2188	9.75694	8.67913	5.67575	7.7	0.842418	2.67524	1.12418	1.28819	4.09088	1.71906	0.94954	3.01543	1.26714	1.28819	0.292999	0.109981	0.533133
P62979;J3QS39;J3QTR3;F5H6Q2;F5GYU3;F5H2Z3;F5H265;B4DV12;F5H388;F5H747;F5GXK7;J3QKN0;Q5PY61;Q96C32;P62987;P0CG47;P0CG48;M0R1V7;M0R1M6;M0R2S1;J3QSA3;F5GZ39	Ubiquitin-40S ribosomal protein S27a;Ubiquitin;40S ribosomal protein S27a;Ubiquitin-60S ribosomal protein L40;Ubiquitin;60S ribosomal protein L40;Polyubiquitin-B;Ubiquitin;Polyubiquitin-C;Ubiquitin	RPS27A;UBB;UBC;UBA52	22	5	4	42.3	55.667	657.19	823.58	357.32	138.79	90.477	58.918	8967.5	5143.1	8655.6	1015.4	479.11	1347.6	17.4364	9.8984	14.1549	10.1714	8.52174	13.4717	1.71426	0.973161	1.39164	2.0461	1.16155	1.66103	1.2943	0.734756	1.05071	1.2943	0.301573	0.112034	0.520607
G3V0I5;P49821-2;P49821;B4DE93;E9PLC6;E9PPR0;E9PQP1;E9PMX3;E9PPD6;E9PJL9;H0YE81;E9PPS5;H0YD04	NADH dehydrogenase [ubiquinone] flavoprotein 1, mitochondrial	NDUFV1	13	4	1	18.2	40.62	1291.4	1287.7	636.89	206.11	194.23	32.041	795.75	316.34	730.74	128.93	52.149	117.13	13.7635	13.1066	4.78988	13.9432	14.1521	13.8146	0.987113	0.939996	0.343528	0.972541	0.92612	0.338457	0.996301	0.948746	0.346726	0.939996	0.302535	-0.0268739	0.519225
Q6P2Q9;I3L0J9;I3L3Z8	Pre-mRNA-processing-splicing factor 8	PRPF8	3	25	7	17.3	257.81	1382.4	1472.7	808.59	230.3	165.18	86.652	5513.9	2958.9	5544	532.52	217.03	714.36	14.2804	10.085	9.67917	8.8072	6.83359	11.4145	1.62145	1.14509	1.09901	2.08974	1.4758	1.41641	1.25108	0.883525	0.847972	1.25108	0.30472	0.0972838	0.5161
P11142;E9PKE3;P11142-2;E9PNE6;E9PN89;E9PLF4;E9PQQ4;E9PQK7;E9PK54;A8K7Q2;E9PPY6;E9PN25;E9PI65;E9PS65;E9PM13	Heat shock cognate 71 kDa protein	HSPA8	15	23	8	40.4	263.79	2368.5	2258.5	1318.9	294.56	180.71	60.731	5000	2562.5	5433.8	199.59	148.13	366.7	11.061	7.40855	4.40197	3.83857	5.46478	6.32187	2.88153	1.93003	1.14677	2.02404	1.35569	0.805517	1.74963	1.17189	0.696309	1.35569	0.305725	0.13216	0.514669
P10809;E7ESH4;E7EXB4;P10809-2;C9JL25;C9JL19;C9JCQ4	60 kDa heat shock protein, mitochondrial	HSPD1	7	20	6	50.6	196.24	2641	2531	1416.2	85.974	77.082	50.328	3780.5	2319.1	3976	147.04	74.632	328.63	3.15273	2.95551	3.43178	3.74382	3.11781	7.63434	0.842115	0.789436	0.916652	1.0112	0.947943	1.1007	0.412966	0.387133	0.449519	0.842115	0.309205	-0.0746287	0.509754
Q9UQ80;Q9UQ80-2;F8VR77;F8W0A3;H0YIN7;F8VZ69	Proliferation-associated protein 2G4	PA2G4	6	14	5	51.8	222.74	1174.9	1049	712.97	55.398	64.898	31.037	8629.9	2289.2	8667.5	378.14	33.851	439.66	4.50281	5.82621	4.1716	4.19781	1.45718	4.82763	1.07266	1.38792	0.993757	3.09009	3.99828	2.86279	0.932717	1.20685	0.864109	1.20685	0.309431	0.0816519	0.509436
P51991;P51991-2;H7C1J8	Heterogeneous nuclear ribonucleoprotein A3	HNRNPA3	3	8	4	37.6	91.069	1405.7	1381.2	670.19	160.12	107.7	115.67	8729.6	2049.7	9099.9	787.96	192.4	773.18	10.226	7.23353	14.7189	8.27901	8.58124	7.83119	1.23517	0.873719	1.77786	1.19166	0.842947	1.71524	1.3058	0.923681	1.87952	1.23517	0.317331	0.0917252	0.498487
P31939;P31939-2;H7C1S2;C9JLK0;F8WEF0	Bifunctional purine biosynthesis protein PURH;Phosphoribosylaminoimidazolecarboxamide formyltransferase;IMP cyclohydrolase	ATIC	5	19	6	49.2	172.32	433.66	531.73	148.11	56.918	59.037	52.505	4710.5	2214.5	4266.5	533.13	177.49	583.04	11.6022	9.99328	26.172	10.1672	7.42018	12.0226	1.14114	0.982895	2.57416	1.5636	1.34677	3.52714	0.965037	0.831209	2.1769	1.34677	0.3185	0.129294	0.496891
O15371-2;O15371-3;O15371;B0QYA5;B0QYA4;B0QYA8;B0QYA6	Eukaryotic translation initiation factor 3 subunit D	EIF3D	7	9	6	48.9	141.6	468.35	466.97	236.55	58.207	64.172	22.814	7398.2	3238.3	7356.6	890.12	508.87	997.68	11.0543	12.0819	8.79613	10.7395	13.5801	11.9421	1.02931	1.125	0.819049	0.814004	0.889675	0.647721	0.925652	1.0117	0.736562	0.889675	0.320137	-0.0507685	0.494664
P60709;G5E9R0;E7EVS6;P63267-2;C9JZR7;C9JUM1;C9JTX5	Actin, cytoplasmic 1;Actin, cytoplasmic 1, N-terminally processed	ACTB	7	19	13	73.6	270.11	2179.8	2501.4	756.62	181.77	141.88	37.619	16437	8549.7	15164	877.56	222.92	918.09	7.697	5.36757	4.73648	5.06834	2.54109	5.70877	1.51864	1.05904	0.934524	3.02902	2.11231	1.86396	1.34828	0.940232	0.829685	1.34828	0.32127	0.129779	0.49313
Q92973-2;Q92973;Q92973-3;O14787-2;O14787;S4R398;A0A075B780;E7EW37;K7ENW1;K7ESC1;K7ESG1;K7ELC3	Transportin-1	TNPO1	12	16	6	30.8	171.84	1332.9	1365	858.56	79.557	79.694	42.472	5497.5	2964.9	5343.9	577.82	99.312	708.21	5.63253	5.51632	4.71371	9.51094	3.24103	11.7019	0.592215	0.579998	0.495609	1.73788	1.70203	1.45439	0.481336	0.471405	0.402817	0.579998	0.324546	-0.236574	0.488724
P62937;P62937-2;F8WE65;C9J5S7;P0DN26;A0A0H2UH34;A0A0B4J2A2;A0A075B767;A0A075B759;Q9Y536;F5H284;P0DN37	Peptidyl-prolyl cis-trans isomerase A;Peptidyl-prolyl cis-trans isomerase A, N-terminally processed;Peptidyl-prolyl cis-trans isomerase	PPIA	12	7	5	53.3	92.267	6651.1	6322.1	3187.8	634.03	601.55	375.65	14647	3089.8	17368	1069.8	324.27	1571.9	8.70307	8.68834	10.5418	6.80673	9.49805	8.29941	1.2786	1.27643	1.54872	0.916301	0.91475	1.10989	1.04864	1.04686	1.27018	1.10989	0.326079	0.0452784	0.486678
Q9H814	Phosphorylated adapter RNA export protein	PHAX	1	2	1	6.9	15.275	79.717	146.3	61.265	33.819	54.784	25.751	346.32	161.5	485.57	355.83	41.069	459.62	29.787	27.2443	29.5934	50.6772	20.2741	48.6273	0.58778	0.537605	0.583959	1.46922	1.3438	1.45967	0.612558	0.560269	0.608577	0.608577	0.327013	-0.215685	0.485435
Q08211;Q08211-2	ATP-dependent RNA helicase A	DHX9	2	25	8	30.5	298.97	3891.8	3676.3	1799.9	591.67	587.49	295.96	11626	6586.5	11311	2848	797.46	3224.7	13.1967	13.7786	14.1212	19.6767	10.7999	22.1847	0.670678	0.70025	0.717661	1.22193	1.27581	1.30753	0.594856	0.621085	0.636528	0.70025	0.328161	-0.154747	0.483913
Q9Y281;Q9Y281-3;F8WDN3;G3V2U0	Cofilin-2	CFL2	4	4	2	31.9	36.57	841.24	983.79	459.88	54.984	43.357	35.369	1791	486.49	2014.9	179.51	28.114	161.33	6.13507	4.22111	7.14166	9.10982	5.46323	7.41328	0.673457	0.463358	0.783951	1.12298	0.77264	1.30722	0.827579	0.569398	0.96336	0.783951	0.332344	-0.105711	0.478412
Q9NSD9;Q9NSD9-2	Phenylalanine--tRNA ligase beta subunit	FARSB	2	11	2	27.7	121.76	459.89	405.78	299.24	11.465	15.028	22.496	1812.8	1032.9	1664.1	80.111	17.615	31.268	2.43235	3.57122	6.99207	4.23216	1.6768	1.84432	0.57473	0.843831	1.65213	1.45059	2.12979	4.1699	1.31883	1.93634	3.79114	1.65213	0.335994	0.218044	0.473668
Q9Y277;Q9Y277-2;E5RJN6;E5RHZ6;E5RHE1;E5RFP6;E5RFL1;E5RK27	Voltage-dependent anion-selective channel protein 3	VDAC3	8	7	3	32.9	60.702	1364.2	1181	687.58	196.09	228.21	124.46	4573.9	2881.5	4693.3	710.84	223.39	830.66	12.5675	16.1942	15.3268	13.4508	7.19478	15.0374	0.934333	1.20396	1.13947	1.74676	2.25082	2.13027	0.835752	1.07693	1.01925	1.13947	0.347058	0.0567041	0.459598
P62318-2;P62318;H3BT13	Small nuclear ribonucleoprotein Sm D3	SNRPD3	3	4	1	50	47.637	615.32	680.62	307.58	109.8	12.784	22.16	634.04	120.87	1140.1	86.027	40.259	92.982	15.1423	1.84366	6.72045	11.9471	24.9856	7.54062	1.26745	0.154319	0.562518	0.606043	0.0737889	0.268973	2.0081	0.244497	0.891233	0.562518	0.348256	-0.249864	0.458101
P63000;P63000-2;P60763;J3KSC4;J3QLK0;P15153;B1AH77;B1AH78;B1AH80	Ras-related C3 botulinum toxin substrate 1;Ras-related C3 botulinum toxin substrate 3;Ras-related C3 botulinum toxin substrate 2	RAC1;RAC3;RAC2	9	6	4	57.8	80.371	1346.9	1082.4	382.08	134.09	15.094	24.546	5156.4	2250.8	5379.9	673.12	94.043	703.05	9.05408	1.37532	6.03651	11.5467	4.01063	11.5577	0.784124	0.119108	0.522788	2.25752	0.342917	1.50513	0.78338	0.118995	0.522292	0.522788	0.350689	-0.281674	0.455077
Q96QK1;I3L4S0;I3L4P4	Vacuolar protein sorting-associated protein 35	VPS35	3	9	4	21.1	112.51	244.97	427.57	170.39	20.337	74.374	18.982	3421.9	1660.7	3520.6	370.52	84.981	375.18	7.66546	14.8172	10.0237	9.77001	4.86807	9.63042	0.78459	1.5166	1.02596	1.57464	3.04375	2.05906	0.795963	1.53858	1.04083	1.5166	0.358655	0.180871	0.445323
Q14108-2;Q14108;D6RDG0	Lysosome membrane protein 2	SCARB2	3	3	1	12.2	22.764	36.492	113.94	14.802	131.63	100.28	53.452	169.56	29.032	97.734	390.39	258.88	409.57	78.2943	46.8117	78.3134	69.7187	89.9164	80.7346	1.123	0.671436	1.12328	0.870746	0.520614	0.870958	0.969774	0.579822	0.97001	0.870958	0.363139	-0.0600029	0.439927
P35613-4;P35613-2;P35613;A0A087WUV8;A0A087X2B5;P35613-3;I3L192;R4GMX5;R4GN83	Basigin	BSG	9	5	1	51.2	43.692	75.867	187.11	49.091	78.16	88.314	55.408	170.61	102.2	249.81	135.62	56.721	123.28	50.7444	32.0647	53.0225	44.287	35.6913	33.043	1.14581	0.724022	1.19725	1.42176	0.898391	1.48559	1.53571	0.970395	1.60465	1.19725	0.365498	0.0781843	0.437115
Q01813;Q01813-2;B1APP8;B1APP6;H0Y757;Q5VSR5;V9GYV7;H0Y3Y3;V9GY25	ATP-dependent 6-phosphofructokinase, platelet type	PFKP	9	15	6	33.4	182.81	1027.6	1063.2	404.46	54.637	54.878	22.091	6259.6	3204.1	5885.1	598.64	105.72	571.83	5.04852	4.90824	5.17898	8.72877	3.19413	8.85607	0.578378	0.562307	0.593323	1.58056	1.53664	1.62141	0.570064	0.554224	0.584795	0.584795	0.370929	-0.232996	0.43071
P31948;P31948-2;P31948-3;H0YGI8;F5H783;F5GXD8	Stress-induced-phosphoprotein 1	STIP1	6	16	4	38.9	156.85	1329.5	1158	733.34	208.22	53.244	133.45	6216.7	1229.8	10182	1185.5	246.24	1369.6	13.5408	4.39581	15.3959	16.0155	16.6825	11.8564	0.845482	0.274472	0.961311	0.81168	0.263499	0.922878	1.14207	0.370755	1.29853	0.845482	0.371544	-0.0728956	0.429989
P34932;A0A087WYC1;A0A087WTS8;P34932-2	Heat shock 70 kDa protein 4	HSPA4	4	20	10	42.5	243	2818	2947.3	1481.4	265.3	183.48	106.2	10559	4276.5	10454	952.27	339.09	921.71	8.60442	5.86052	6.68934	8.2725	7.34662	8.10244	1.04012	0.708434	0.808624	1.17121	0.797716	0.910533	1.06195	0.723303	0.825596	0.825596	0.376474	-0.0832324	0.424265
K7ELW0;Q99497;K7EN27	Protein deglycase DJ-1	PARK7	3	5	3	41.4	65.265	351.09	407.66	230.14	92.174	14.768	45.299	1642.1	592.86	1734.6	130.05	52.591	185.14	20.7944	3.49598	16.4461	7.33854	8.14795	9.64401	2.83358	0.476386	2.24106	2.5521	0.429063	2.01844	2.1562	0.362503	1.70532	2.01844	0.376948	0.305015	0.423718
P48307-2;P48307;H7C4A3	Tissue factor pathway inhibitor 2	TFPI2	3	2	2	20.1	24.435	68.674	209.89	33.891	693.89	435.86	318.3	526.6	189.87	622.34	1576.5	639.66	1762.8	90.9943	67.4967	90.3771	74.9608	77.1111	73.9076	1.21389	0.900427	1.20566	1.18004	0.875317	1.17204	1.23119	0.913258	1.22284	1.18004	0.382779	0.0718972	0.417052
Q15393;Q15393-3;Q15393-2;J3QRB2;J3QL37;I3L4G7	Splicing factor 3B subunit 3	SF3B3	6	15	4	27.4	190.25	905.29	1032.7	494.03	53.679	31.138	50.544	6760.4	3480.6	6078.9	601.8	214.3	719.77	5.59757	2.92695	9.28138	8.17419	5.79989	10.5869	0.684787	0.358072	1.13545	0.965118	0.504656	1.60027	0.528725	0.276468	0.876684	0.684787	0.383543	-0.164445	0.416186
P38117;P38117-2;M0QY67	Electron transfer flavoprotein subunit beta	ETFB	3	12	2	54.5	94.183	874.77	800.2	472.97	92.582	68.88	12.587	3900.3	1456.4	3976.4	383.26	127.6	410.32	9.57066	7.92562	2.59228	8.94723	8.05556	9.35369	1.06968	0.885818	0.28973	1.18808	0.98387	0.3218	1.0232	0.847326	0.27714	0.885818	0.384352	-0.0526553	0.415271
Q92598;Q92598-2;Q92598-3;Q92598-4;A0A0A0MSM0;R4GN69;Q5TBM3	Heat shock protein 105 kDa	HSPH1	7	21	9	49.4	255.78	3599.3	3455.5	2055.8	258.52	356	280.08	6715.7	2829.2	7210.5	867.24	289.64	1036.1	6.70119	9.34015	11.9903	11.4367	9.28679	12.564	0.585936	0.816681	1.04841	0.721584	1.00575	1.29112	0.533366	0.743408	0.954344	0.816681	0.386531	-0.0879476	0.412815
P20645;H0YGT2;F5GX30;H0YGE9;F5GXE0;F5GXU0;F5H883;H0YF90	Cation-dependent mannose-6-phosphate receptor	M6PR	8	2	3	21.3	36.421	52.032	15.887	32.937	127.18	131.47	75.629	1995.5	656.16	1897.8	4265.3	1880.8	4170.4	70.9662	89.2187	69.6618	68.1271	74.136	68.7255	1.04167	1.30959	1.02253	0.957244	1.20345	0.939649	1.0326	1.29819	1.01362	1.0326	0.394534	0.0139339	0.403915
P22626;P22626-2;A0A087WUI2	Heterogeneous nuclear ribonucleoproteins A2/B1	HNRNPA2B1	3	11	2	36.8	105.15	486.53	512.44	230.14	18.478	45.589	41.354	4144.7	811.48	5002.3	181.98	65.172	290.25	3.65895	8.16965	15.232	4.206	7.43419	5.48412	0.869937	1.94238	3.6215	0.492179	1.09893	2.04891	0.66719	1.48969	2.77747	1.48969	0.397103	0.173096	0.401097
P00558;P00558-2;P07205	Phosphoglycerate kinase 1	PGK1	3	17	5	55.6	180.95	2435.7	2185.7	1246.9	123.38	137	133.37	9731.7	4598.5	9263.6	480.47	195.22	678.97	4.82126	5.89831	9.6626	4.70488	4.07241	6.82892	1.02474	1.25366	2.05374	1.18388	1.44836	2.3727	0.706007	0.863725	1.41495	1.25366	0.398979	0.0981792	0.39905
P52209-2;P52209;K7EM49;K7EPF6;K7EMN2;K7ELN9	6-phosphogluconate dehydrogenase, decarboxylating	PGD	6	14	7	47.4	171.41	1029.4	1059.7	650.44	86.471	48.896	55.718	10312	6695.9	9827	678.67	199.08	678.25	7.74919	4.41062	7.8903	6.17496	2.88732	6.4563	1.25494	0.714275	1.27779	2.68387	1.52759	2.73274	1.20025	0.683151	1.22211	1.25494	0.402362	0.098622	0.395384
S4R3H4;E7EQT4;Q9UKV3-5;Q9UKV3;G3V3B0;Q9UKV3-3;Q9UKV3-2	Apoptotic chromatin condensation inducer in the nucleus	ACIN1	7	7	1	8.2	59.671	502.24	558.47	261.24	101.18	57.268	19.717	418.43	175.12	506.46	26.332	22.257	34.327	16.7678	9.30071	7.0178	5.92047	11.2764	6.3476	2.83217	1.57094	1.18535	1.48698	0.824795	0.622345	2.64159	1.46523	1.10558	1.46523	0.403645	0.165906	0.394
Q6PI48	Aspartate--tRNA ligase, mitochondrial	DARS2	1	6	3	18.3	75.799	563.63	500.71	317.54	36.422	21.206	35.61	1961.1	999.72	1834.1	453.91	16.395	330.48	6.06981	4.06311	10.0835	18.7954	1.6135	15.2676	0.322942	0.216176	0.53649	3.76189	2.5182	6.24948	0.397561	0.266126	0.660452	0.53649	0.404156	-0.270438	0.393451
Q9GZS1-2;Q9GZS1;E7EX70	DNA-directed RNA polymerase I subunit RPA49	POLR1E	3	1	2	14.1	33.817	222.28	254.39	153.9	70.056	40.187	34.066	2270	1398.1	2264.7	920.85	290.88	644.44	23.9642	13.6423	18.1235	28.8591	17.2222	22.1523	0.830387	0.47272	0.628	1.39147	0.792132	1.05233	1.0818	0.615841	0.818133	0.818133	0.407319	-0.087176	0.390065
P04083;Q5T3N1;Q5T3N0	Annexin A1	ANXA1	3	18	4	56.6	187.26	2526.6	2200.4	1302.8	213.4	161.31	146.85	4462	1957.6	4861.6	337.4	59.553	486.73	7.78832	6.83022	10.13	7.03005	2.95233	9.1006	1.10786	0.971576	1.44096	2.63803	2.3135	3.4312	0.855803	0.750524	1.11312	1.11312	0.410079	0.0465409	0.387133
M0R117;Q02543;M0R3D6;M0R1A7;M0R0P7	60S ribosomal protein L18a	RPL18A	5	6	3	39.6	58.672	1922.3	1626.3	958.76	79.683	78.819	68.246	7461.9	4586.6	7858.9	624.81	215.54	536.58	3.9802	4.62249	6.64514	7.72638	4.48842	6.3913	0.515145	0.598274	0.860059	0.886773	1.02987	1.48051	0.622754	0.723248	1.03972	0.860059	0.416287	-0.0654719	0.380607
E9PDF6;O43795-2;O43795;E7EQD9;A0A0U1RRI3;C9JUP5;C9JYW1;H7C2Y7;C9K0I9	Unconventional myosin-Ib	MYO1B	9	11	5	16.1	116.82	965.65	715.46	326.32	100.99	91.137	66.75	3447.8	1678.4	3346	609.51	246.43	677.16	9.46805	11.299	16.9817	15.0225	12.8027	16.8315	0.630257	0.752134	1.13042	0.739536	0.882545	1.32642	0.562518	0.671296	1.00892	0.752134	0.416649	-0.123705	0.38023
A0A087WYT3;Q15185-3;Q15185-4;Q15185;B4DDC6;Q15185-2	Prostaglandin E synthase 3	PTGES3	6	5	3	40.9	51.876	3706.9	3708.2	2321.1	454.44	367.43	223.13	9180	3379.7	9383.6	848.72	349.89	915.91	10.9205	9.01529	8.77004	8.46289	9.38146	8.89275	1.2904	1.06527	1.03629	1.16405	0.960969	0.934827	1.22802	1.01378	0.986201	1.03629	0.419266	0.0154827	0.377511
Q96EK6;G3V5E4;G3V4W4	Glucosamine 6-phosphate N-acetyltransferase	GNPNAT1	3	3	2	36.4	41.3	483.93	450.14	215.31	30.528	31.436	52.827	3481.5	1441.9	3401.4	916.71	109.13	942.34	5.93401	6.52773	19.7015	20.8428	7.03597	21.6942	0.284703	0.313189	0.945242	0.843382	0.927766	2.80011	0.27353	0.300898	0.908145	0.843382	0.424963	-0.0739755	0.371649
Q9NZM1-6;Q9NZM1;Q9NZM1-3;Q9NZM1-2;Q9NZM1-5;H0YD14;Q9NZM1-7;Q9NZM1-8;Q9NZM1-4	Myoferlin	MYOF	9	46	13	42.4	323.31	1941.7	1784.1	1025.3	342.26	76.672	23.081	9404.9	5339.7	9115.7	1166	442.14	1522.1	14.9854	4.12044	2.20159	11.0303	7.64705	14.3084	1.35857	0.373557	0.199595	1.95963	0.538828	0.2879	1.04731	0.287973	0.153867	0.373557	0.428247	-0.427643	0.368306
Q60FE5;P21333-2;P21333;Q5HY54;A0A087WWY3;F8WE98;H0Y5C6;H0Y5F3;H7C2E7	Filamin-A	FLNA	9	88	29	58.9	323.31	8923.9	9347.5	5191.5	1832.8	1532.4	990.34	44388	17726	48970	9126.5	3155.1	10997	17.0387	14.0847	16.0201	17.0543	15.1098	18.3384	0.999087	0.825875	0.939364	1.12766	0.932154	1.06025	0.929125	0.768043	0.873584	0.932154	0.430174	-0.0305125	0.366356
Q15582;H0Y8L3;D6RBX4;H0YAH8;H0Y8M8;S4R3C6	Transforming growth factor-beta-induced protein ig-h3	TGFBI	6	4	2	11.7	44.528	34.027	140.63	36.623	294.71	164.84	152.25	703.58	257.33	660.18	3162.4	1610.5	3415.1	89.6492	53.9627	80.6097	81.8007	86.2231	83.8004	1.09595	0.659685	0.98544	1.03974	0.625851	0.934898	1.06979	0.643944	0.961926	0.961926	0.441773	-0.0168585	0.354801
Q96RS6;Q96RS6-3;Q96RS6-2;E5RGX7	NudC domain-containing protein 1	NUDCD1	4	5	4	25.9	73.53	1217.4	1404.6	632.61	105.98	162.78	85.43	7766.8	4107.4	8327.8	870.23	345.44	845.92	8.00828	10.3855	11.8977	10.0756	7.75775	9.22112	0.794822	1.03076	1.18084	1.03229	1.33872	1.53365	0.868471	1.12627	1.29026	1.12627	0.459218	0.0516429	0.337981
P12268;H0Y4R1;E7ETK5;C9K0R9;C9J381;P20839-2;P20839-4;P20839;P20839-3;P20839-7;P20839-5;P20839-6	Inosine-5-monophosphate dehydrogenase 2	IMPDH2	12	10	3	36	103.07	1210.9	974.33	584.4	118.48	28.636	70.301	2456	1400.4	2466.3	406.95	78.316	326.69	8.91243	2.85513	10.7379	14.2144	5.29622	11.6968	0.627002	0.200862	0.755425	1.68279	0.539089	2.02746	0.761955	0.244095	0.91802	0.755425	0.46172	-0.121809	0.335621
Q9UHD8-7;Q9UHD8-2;Q9UHD8-5;Q9UHD8;Q9UHD8-3;Q9UHD8-4;Q9UHD8-9;Q9UHD8-8;K7EL40;K7EK18;K7EJ51;K7ER52;K7EIE4;K7ER14;K7EQD7;K7EJV0;K7ELJ9;K7EPY1;K7ENL0;K7EJL9;K7ERG1;K7EJZ2;K7EIR4;K7EKN4;K7EN52;K7ENQ5	Septin-9	2018-09-09	26	9	1	41.1	117.07	640.74	577.39	284.17	36.98	18.126	29.554	822.51	212.5	1186.3	69.356	13.422	119.24	5.45653	3.04375	9.42038	7.7765	5.94099	9.13339	0.701669	0.391403	1.21139	0.918455	0.51233	1.58566	0.597427	0.333255	1.03142	0.701669	0.472934	-0.153868	0.325199
O75794;X6RA30;H7BZW7;X6RF82	Cell division cycle protein 123 homolog	CDC123	4	1	4	17.9	33.031	176.78	234.71	133.6	66.566	13.722	48.521	1393.4	723.79	1544.1	328.46	25.326	307.1	27.3545	5.52344	26.6422	19.0759	3.38078	16.5892	1.43398	0.289551	1.39664	8.09116	1.63378	7.88047	1.64893	0.332953	1.60599	1.60599	0.474755	0.205743	0.32353
Q8N163-2;Q8N163;G3V119;H0YB24;H0YC69;E5RFJ3;H0YC58;E5RHJ4;E5RGU7;A0A087X2B6	Cell cycle and apoptosis regulator protein 2	CCAR2	10	9	3	23.2	115.82	532.68	336.16	214.56	43.096	30.107	14.599	3143.7	1423	2793.6	457.28	44.381	501.35	7.48486	8.21996	6.37069	12.6988	3.0245	15.2157	0.589416	0.647304	0.501678	2.47474	2.71779	2.10636	0.491916	0.540229	0.418691	0.589416	0.475351	-0.229578	0.322986
P36871;P36871-2;P36871-3	Phosphoglucomutase-1	PGM1	3	12	2	28.3	94.172	628.26	510.43	258.18	61.204	58.946	44.213	872.34	590.55	926.27	135.23	59.493	218.98	8.87704	10.3527	14.621	13.4214	9.15216	19.1207	0.661409	0.77136	1.08938	0.969939	1.13118	1.59755	0.464263	0.541441	0.76467	0.77136	0.480216	-0.112743	0.318563
H3BLZ8;Q92841;Q92841-1;Q92841-3;Q92841-2;A0A0U1RQJ0	Probable ATP-dependent RNA helicase DDX17	DDX17	6	22	7	43.4	209.57	2395.3	2594.1	1034	372.92	346.93	237.76	7443.9	2399.5	8111	1023.2	413.5	1096.5	13.4715	11.7962	18.6954	12.0844	14.6996	11.9088	1.11478	0.97615	1.54706	0.916451	0.802484	1.27183	1.13122	0.990548	1.56988	1.11478	0.481303	0.0471892	0.317581
C9JNV2;P41223;C9JCD9;P41223-2	Protein BUD31 homolog	BUD31	4	2	2	26.1	22.979	909.8	961.07	535.83	92.515	19.98	31.421	4354.7	2215.2	5213.6	455.47	94.508	552.18	9.23013	2.03659	5.53917	9.4689	4.09177	9.57685	0.974784	0.215082	0.584986	2.25578	0.497729	1.35373	0.963796	0.212658	0.578392	0.584986	0.486383	-0.232855	0.313022
P61221;D6R9I9;D6RGF4;H0Y990	ATP-binding cassette sub-family E member 1	ABCE1	4	13	6	31.4	128.17	670.62	678.19	389.85	325.17	236.38	202.63	2953.1	1714.4	3009.9	1303.2	505.49	1342.6	32.6545	25.846	34.2003	30.6181	22.7709	30.8466	1.06651	0.844141	1.11699	1.43404	1.13504	1.50193	1.05861	0.837888	1.10872	1.10872	0.487326	0.0448222	0.31218
Q8TEQ6	Gem-associated protein 5	GEMIN5	1	8	1	14.7	120.04	247.53	312.05	182.06	41.267	43.322	24.491	911.26	547.96	892.3	151.34	21.654	129.85	14.2893	12.1906	11.8571	14.2424	3.80152	12.7036	1.00329	0.855936	0.832521	3.75883	3.20677	3.11905	1.12482	0.959617	0.933366	1.00329	0.491222	0.0014263	0.308722
P37235;P84074;E9PC71;C9JW46;P61601	Hippocalcin-like protein 1;Neuron-specific calcium-binding protein hippocalcin	HPCAL1;HPCA	5	3	1	22.3	27.923	351.53	305.43	203.32	17.623	49.256	20.266	1122.3	358.01	1143.3	108.69	69.227	134.33	4.7739	13.8872	9.06407	8.82948	16.2034	10.514	0.540678	1.57282	1.02657	0.294623	0.857054	0.559393	0.454052	1.32083	0.862096	0.857054	0.491934	-0.0669916	0.308093
J3KTL2;Q07955-3;Q07955;Q07955-2;J3KSR8;J3QQV5;J3KSW7	Serine/arginine-rich splicing factor 1	SRSF1	7	8	1	41.1	71.675	367.94	399.72	203.59	24.174	40.048	53.593	1672.4	533.73	1775.8	148.03	31.56	234.99	6.16504	9.10662	20.8385	8.1316	5.58298	11.6865	0.758159	1.11991	2.56265	1.10426	1.63114	3.7325	0.527538	0.779246	1.78313	1.11991	0.499955	0.0491815	0.301069
Q9P258	Protein RCC2	RCC2	1	12	4	31	98.225	1950	2265.6	1043.1	212.27	115.18	130.25	3856.4	1164.1	4109.1	324.74	35.889	412.67	9.817	4.83791	11.1007	7.76678	2.99078	9.12629	1.26397	0.622898	1.42925	3.28242	1.61761	3.71164	1.07568	0.530107	1.21634	1.26397	0.503614	0.101738	0.297902
P21796;C9JI87	Voltage-dependent anion-selective channel protein 1	VDAC1	2	14	3	63.6	129.78	989.95	1031.2	459.22	21.196	75.719	16.606	2667.8	1595.8	2778	130.9	66.309	233.11	2.09624	6.84052	3.48993	4.67717	3.98945	7.74166	0.448184	1.46253	0.746163	0.525445	1.71465	0.87479	0.270773	0.883598	0.450799	0.746163	0.506256	-0.127166	0.29563
P62280;M0QZC5;M0R1H5;M0R1H6	40S ribosomal protein S11	RPS11	4	11	5	55.7	92.049	2344.9	2324.6	1240.4	136.97	211.89	209.53	9120.3	4155.2	9686.7	1674.3	408.94	1185.4	5.51882	8.35367	14.451	15.5105	8.95985	10.9031	0.355811	0.53858	0.931692	0.61595	0.932345	1.61287	0.506168	0.766171	1.3254	0.766171	0.512554	-0.115674	0.29026
Q8NBS9;Q8NBS9-2	Thioredoxin domain-containing protein 5	TXNDC5	2	8	3	32.4	87.863	203.86	312.86	69.89	586.44	432.88	318.31	2723.9	912.55	2912.1	5547.9	1585.8	6275.9	74.2047	58.047	81.9964	67.07	63.4739	68.3054	1.10638	0.865469	1.22255	1.16906	0.914503	1.29181	1.08637	0.849816	1.20044	1.10638	0.515292	0.043903	0.287947
P05023-3;P05023-4;P05023;P05023-2;M0R116;A0A0A0MT26;P13637;P13637-2;P13637-3;B1AKY9;P50993;H0Y7C1;Q13733;Q5TC01;Q5TC02;M0QXF2;E9PRA5;P20648;P54707;P54707-2	Sodium/potassium-transporting ATPase subunit alpha-1	ATP1A1	20	17	3	25.1	196.66	1244.8	1185.8	453.02	123.85	70.311	65.652	3208.9	2007.3	3170.3	263.77	27.793	389.07	9.04906	5.59751	12.6577	7.5956	1.36569	10.9309	1.19136	0.736942	1.66645	6.62602	4.09868	9.26838	0.827845	0.512083	1.15798	1.19136	0.515297	0.0760417	0.287943
P49588;P49588-2;H3BPK7	Alanine--tRNA ligase, cytoplasmic	AARS	3	19	5	39.7	211.95	1362.1	1571	660.4	257.38	214.95	64.351	9061	4951	9172.1	1351.4	493.04	988.84	15.8928	12.0356	8.87905	12.9788	9.05651	9.73178	1.22452	0.927332	0.684122	1.75484	1.32895	0.980405	1.63308	1.23673	0.912377	1.22452	0.516159	0.0879661	0.287217
K7ELL7;P14314-2;P14314;K7EPW7;K7EKX1;K7EJ70;A0A0C4DGP4;K7EIP3;K7EL27	Glucosidase 2 subunit beta	PRKCSH	9	12	4	43.2	153.42	100.44	174.6	64.556	1290.4	930.98	899.99	687.02	122.08	720.78	7096.2	2055.6	7626.2	92.7785	84.2074	93.3071	91.1731	94.394	91.3648	1.01761	0.923599	1.02341	0.982885	0.892084	0.988485	1.01547	0.921661	1.02126	0.988485	0.518333	-0.00502981	0.285391
P17812;P17812-2	CTP synthase 1	CTPS1	2	11	8	36.2	145.13	1721	1685.7	902.3	262.39	235.86	98.89	6046.9	2791	6738.6	1096.9	379.54	867.07	13.2294	12.2744	9.87725	15.3546	11.9708	11.4003	0.861592	0.799397	0.643277	1.10513	1.02536	0.825109	1.16044	1.07667	0.866401	0.866401	0.520965	-0.0622808	0.283191
P27708;F8VPD4;H7C3Z5;H7C2E4;H7BZB3	CAD protein;Glutamine-dependent carbamoyl-phosphate synthase;Aspartate carbamoyltransferase;Dihydroorotase	CAD	5	26	9	24	311.47	917.08	1128.2	429.44	101.63	40.5	103.44	5314.8	2760.1	4976.1	521.74	137.81	491.43	9.97634	3.46539	19.4115	8.9392	4.7555	8.98815	1.11602	0.387662	2.1715	2.09786	0.728712	4.08191	1.10994	0.385551	2.15968	1.11602	0.521998	0.0476727	0.282331
P50990;P50990-2;P50990-3;H7C4C8;H7C2U0	T-complex protein 1 subunit theta	CCT8	5	24	3	61.9	222.04	1856.5	1837.7	960.87	156.17	83.8	86.715	5987.4	3351.4	5495.8	479.55	68.102	389.07	7.75934	4.36118	8.27761	7.4154	1.99158	6.61136	1.04638	0.588124	1.11627	3.89608	2.18981	4.15631	1.17364	0.659649	1.25203	1.17364	0.523164	0.0695342	0.281362
P49327;A0A0U1RQF0;A0A0U1RRG3;J3KTF0	Fatty acid synthase;[Acyl-carrier-protein] S-acetyltransferase;[Acyl-carrier-protein] S-malonyltransferase;3-oxoacyl-[acyl-carrier-protein] synthase;3-oxoacyl-[acyl-carrier-protein] reductase;3-hydroxyacyl-[acyl-carrier-protein] dehydratase;Enoyl-[acyl-carrier-protein] reductase;Oleoyl-[acyl-carrier-protein] hydrolase	FASN	4	60	22	42.3	323.31	4347.7	4361.3	2283.7	457.39	515.99	349.69	34277	19916	33016	5347.1	2118.2	5356.5	9.51886	10.5794	13.2791	13.4946	9.61324	13.9592	0.705385	0.783978	0.984032	0.990183	1.10051	1.38133	0.681905	0.757882	0.951277	0.951277	0.526538	-0.021693	0.278571
Q9H4A4;A6NKB8;A0A087WU27;A0A087WUS4;C9JMZ3;H7C2T3	Aminopeptidase B	RNPEP	6	12	5	29.8	112.54	1048.8	1079.1	650.85	108.36	88.324	23.991	2144.7	1103.6	2052	150.67	75.09	319.08	9.36431	7.56572	3.55506	6.56408	6.37063	13.4572	1.4266	1.15259	0.541593	1.46992	1.18759	0.558039	0.695861	0.562208	0.264176	0.695861	0.533733	-0.157478	0.272676
O15144;C9JTV5;G5E9J0;H7C3F9;G5E9S7	Actin-related protein 2/3 complex subunit 2	ARPC2	5	6	2	22.7	51.038	198.77	268.94	170.47	12.163	78.856	51.018	1589.2	789.38	1563.7	227.17	110.78	277.74	5.76629	22.6731	23.0342	12.5068	12.3067	15.0828	0.461052	1.81286	1.84173	0.468548	1.84233	1.87168	0.38231	1.50324	1.52719	1.52719	0.539992	0.183892	0.267613
P63010;P63010-2;P63010-3;A0A087X253;A0A087WU93;A0A087WZQ6;A0A087WYD1;K7EN71;K7ERB2;K7EJ01;H7C034;K7EJX1	AP-2 complex subunit beta	AP2B1	12	15	4	35.1	197.48	1285.2	1346.5	542.14	130.88	103.41	76.403	2606.2	1134.9	2677.9	263.46	78.098	281.66	9.24242	7.13217	12.3521	9.18088	6.43843	9.51696	1.0067	0.77685	1.34542	1.43551	1.10775	1.9185	0.971153	0.749417	1.2979	1.10775	0.543026	0.0444417	0.265179
P34897-3;P34897;P34897-2;H0YIZ0;G3V2Y4;G3V5L0;G3V4W5;G3V241;G3V3Y8;G3V4T0;G3V4X0;G3V2W0;G3V2E4;G3V540	Serine hydroxymethyltransferase, mitochondrial;Serine hydroxymethyltransferase	SHMT2	14	9	2	34.8	106.82	551.77	459.2	241.06	107.23	37.072	46.145	1968.7	663.28	2292.7	301.21	27.807	372.37	16.2716	7.4701	16.0669	13.2697	4.02366	13.9722	1.22622	0.562944	1.2108	4.04398	1.85654	3.99311	1.16457	0.534638	1.14992	1.2108	0.546048	0.0830719	0.26277
Q9NVP1;H7C452	ATP-dependent RNA helicase DDX18	DDX18	2	10	2	24.8	123.16	576.3	582.37	323	73.563	56.303	29.926	1442.4	970.72	1643.8	213.13	42.863	110.81	11.3198	8.81562	8.4794	12.8738	4.22886	6.31536	0.879286	0.684771	0.658654	2.67679	2.08463	2.00513	1.79242	1.3959	1.34266	1.3959	0.563531	0.144855	0.249082
A0A087X2I1;P62333;H0YJC0;H0YJS8;H0YJX2;H0YJE9;H0YJT1	26S protease regulatory subunit 10B	PSMC6	7	9	4	34.7	94.418	578.75	527.36	282.15	32.529	66.003	36.153	2365.4	608.63	2762.8	275.84	62.973	375.52	5.32147	11.1235	11.358	10.4436	9.37652	11.9656	0.509544	1.06511	1.08756	0.567531	1.18632	1.21133	0.444729	0.929624	0.949222	0.949222	0.563798	-0.0226322	0.248877
Q9UHG3;F8W8W4;Q9UHG3-2;C9K055;C9JGT6;C9JM55	Prenylcysteine oxidase 1	PCYOX1	6	4	1	12.7	33.733	374.55	354.76	220.07	36.946	94.279	54.743	444.64	323.1	505.6	179.42	28.951	188.53	8.97846	20.9957	19.9201	28.7504	8.22352	27.1606	0.312289	0.730275	0.692862	1.0918	2.55313	2.42233	0.330569	0.773021	0.733418	0.733418	0.567549	-0.134648	0.245997
O14980;C9JKM9;C9J673;C9JF49;C9IYM2;F8WF71;C9IZS4;C9JQ02;C9JV99;H7BZC5	Exportin-1	XPO1	10	12	3	21.8	140.13	579.67	415.68	221.15	46.253	31.275	21.716	2162.9	1156.3	1846.8	186.23	70.098	158.97	7.38957	6.99735	8.94156	7.92762	5.71576	7.92563	0.93213	0.882655	1.1279	1.29284	1.22422	1.56437	0.932363	0.882876	1.12818	1.1279	0.568966	0.0522705	0.244914
Q9NP72;A0A087X163;Q9NP72-2;Q5W0J0;H0Y6T8;Q9NP72-3	Ras-related protein Rab-18	RAB18	6	4	1	30.6	57.246	847.54	722.1	323.35	79.259	47.862	44.283	721.66	447.41	674.23	17.311	44.74	74.83	8.55191	6.21615	12.0454	2.34258	9.09072	9.98985	3.65063	2.65355	5.14195	0.940729	0.68379	1.32502	0.856059	0.622246	1.20577	1.20577	0.575163	0.0812634	0.240209
P46777;Q5T7N0	60S ribosomal protein L5	RPL5	2	10	3	38	79.397	1336.5	1331.1	711.97	47.666	27.042	59.681	8178.5	4542.6	7993.3	262.99	72.825	417.01	3.44366	1.9911	7.7342	3.11545	1.57786	4.95832	1.10535	0.639107	2.48253	2.18249	1.2619	4.9017	0.694522	0.401568	1.55984	1.2619	0.585916	0.101025	0.232165
F8W809;A0A087WSW9;A0A182DWI3;A0A087WSY9;Q16881-5;Q16881-2;Q16881-4;Q16881-3;Q16881-6;Q16881;E2QRB9;E9PIR7;Q16881-7;E9PKD3;A0A0B4J225;E9PIZ5;E9PLT3;E9PKI4;E9PRI8;E9PQI3;A0A096LPD9;E7EWK1;A0A096LPK7;A0A182DWF2;D3YTF8;A0A182DWF3;Q9NNW7-2;Q9NNW7	Thioredoxin reductase 1, cytoplasmic	TXNRD1	28	13	4	45.4	128.2	2462.8	2657.4	1283.7	106	63.84	89.279	4719.3	2676.4	4745.9	318.04	59.111	432.08	4.12644	2.34599	6.50258	6.31365	2.16088	8.34457	0.653574	0.371574	1.02992	1.90961	1.08567	3.00923	0.494506	0.28114	0.779259	0.779259	0.588591	-0.108318	0.230186
O75694-2;O75694;E9PF10	Nuclear pore complex protein Nup155	NUP155	3	6	1	13	85.32	602.69	642.12	342.5	196.71	109.49	16.481	1089	492.29	961.81	125.38	42.179	170.04	24.6072	14.5674	4.59105	10.3246	7.89176	15.0232	2.38335	1.41094	0.444671	3.11809	1.8459	0.581753	1.63795	0.96966	0.305598	1.41094	0.598592	0.149508	0.222869
P63244;J3KPE3;D6RAC2;H0YAF8;H0Y8W2;D6RHH4;H0YAM7;D6REE5;D6R9Z1;D6R9L0;D6RFX4;H0Y8R5;D6RBD0;D6RFZ9;D6RF23;D6RAU2;E9PD14;D6RHJ5;D6RGK8;H0Y9P0;D6R909;D6RDI0	Guanine nucleotide-binding protein subunit beta-2-like 1;Guanine nucleotide-binding protein subunit beta-2-like 1, N-terminally processed	GNB2L1	22	13	10	74.8	165.14	3528.7	3593.9	1971.3	378.81	429.01	219.01	17331	7493.7	17147	1777.6	817.61	2690.2	9.69441	10.6642	9.99904	9.30262	9.83732	13.5614	1.04212	1.14636	1.07486	0.985473	1.08405	1.01644	0.714854	0.786363	0.737317	1.01644	0.598928	0.00708165	0.222626
Q9BYT8;E9PCB6;H0YAK4;H0YAF7	Neurolysin, mitochondrial	NLN	4	6	4	17.6	76.609	259.09	272.53	116.37	78.36	45.44	16.672	4805	1921.4	4902	834.68	328.47	870.61	23.2212	14.2907	12.5314	14.8001	14.5995	15.0817	1.56899	0.965576	0.846707	1.59055	0.978845	0.858343	1.53969	0.947547	0.830898	0.965576	0.605522	-0.0152134	0.21787
A0A0U1RRM4;P26599;P26599-2;P26599-3;A6NLN1;K7EK45;K7EKJ7;A0A0D9SF20;A0A087WU68;K7ES59;K7EKX4;A0A087WUW5;K7ELW5;X6R242	Polypyrimidine tract-binding protein 1	PTBP1	14	6	2	23.5	77.713	1005.7	1015.6	371.86	104.44	51.333	24.106	6026.1	3611.9	5356	366.39	73.293	507.86	9.40782	4.81127	6.0879	5.73157	1.98885	8.66085	1.6414	0.839433	1.06217	4.73028	2.41912	3.06101	1.08625	0.555519	0.702922	1.08625	0.609874	0.0359287	0.21476
Q14690	Protein RRP5 homolog	PDCD11	1	11	2	10	106.17	729.57	817.48	296.31	204.16	79.459	68.637	944.51	383.31	810.59	214.05	54.388	329.04	21.865	8.85891	18.8074	18.4755	12.4259	28.8725	1.18346	0.479494	1.01796	1.75963	0.712938	1.51356	0.757294	0.306828	0.651394	0.757294	0.611346	-0.120735	0.213713
P33176;A0A0G2JMZ6;O60282;Q12840;J3KNA1;O60282-2;C9JWB9	Kinesin-1 heavy chain	KIF5B	7	15	4	28	178.77	1544.2	1788.7	994.83	283.06	135.91	124.78	5019.3	2101.6	5723	599.62	219.28	604.3	15.491	7.06169	11.145	10.6714	9.44814	9.55068	1.45163	0.661737	1.04437	1.63958	0.747416	1.17959	1.62197	0.739392	1.16693	1.16693	0.614973	0.067044	0.211144
P24752;P24752-2;H0YEL7;E9PRQ6;E9PKF3	Acetyl-CoA acetyltransferase, mitochondrial	ACAT1	5	6	1	27.9	59.754	505.54	513.02	237.86	47.646	87.128	14.493	431.61	282.41	328.92	99.985	15.729	46.2	8.61302	14.5178	5.74315	18.8085	5.27573	12.3161	0.457932	0.771872	0.305349	1.63257	2.7518	1.0886	0.699332	1.17877	0.466314	0.771872	0.620637	-0.112455	0.207162
Q14566	DNA replication licensing factor MCM6	MCM6	1	12	6	35.6	164.01	868.57	789.63	470.95	137.69	47.363	52.919	6191.1	3847.7	6073.7	684.13	173.8	705.21	13.6833	5.65871	10.1016	9.95065	4.32177	10.403	1.37512	0.568677	1.01517	3.16614	1.30935	2.33737	1.31533	0.54395	0.971025	1.30935	0.628199	0.117056	0.201903
O00299	Chloride intracellular channel protein 1	CLIC1	1	11	6	67.6	100.87	2183.6	2393.9	1024.4	138	118.91	43.086	5797.5	2749.1	5794.5	360.86	110.91	400.06	5.94418	4.73215	4.03621	5.85968	3.87796	6.45825	1.01442	0.807579	0.688811	1.53281	1.22027	1.04081	0.920401	0.73273	0.62497	0.920401	0.633159	-0.036023	0.198487
P61158;B4DXW1;F8WDR7;F8WEW2;F8WE84;Q9P1U1-2;Q9P1U1	Actin-related protein 3	ACTR3	7	9	5	40.7	93.571	1517.7	1696.9	868.35	199.81	84.768	25.756	6524	3587.5	6589	530.76	271.56	643.01	11.6337	4.75779	2.88064	7.52343	7.03695	8.89117	1.54633	0.632396	0.38289	1.65323	0.676115	0.40936	1.30846	0.535114	0.323989	0.632396	0.63525	-0.199011	0.197055
P40763-2;P40763;G8JLH9;P40763-3;K7EP08	Signal transducer and activator of transcription 3;Signal transducer and activator of transcription	STAT3	5	6	3	17.7	76.278	1141.5	1262.1	550.91	108.74	93.829	111.4	2109	1302.1	2126.2	335.54	127.1	381.12	8.69753	6.91991	16.8199	13.7261	8.89309	15.2003	0.633649	0.504142	1.2254	0.97801	0.778122	1.89135	0.572195	0.455248	1.10655	0.778122	0.643828	-0.108952	0.19123
Q9NSE4	Isoleucine--tRNA ligase, mitochondrial	IARS2	1	6	3	16.1	97.917	602.51	722.87	288.38	112.28	86.863	35.702	3787.4	1556	3342	399.88	231.11	463.12	15.7081	10.7274	11.0163	9.54987	12.9321	12.171	1.64485	1.1233	1.15356	1.21466	0.829517	0.851864	1.29062	0.881389	0.905133	1.1233	0.651093	0.0504953	0.186357
P31930	Cytochrome b-c1 complex subunit 1, mitochondrial	UQCRC1	1	8	3	36.9	113.93	1574.1	1607.8	859.21	106.81	248.99	116.98	2377.4	994.79	2319.1	629.09	53.301	346.08	6.3543	13.4097	11.9833	20.9244	5.08553	12.9852	0.303679	0.640864	0.572696	1.24949	2.63683	2.35636	0.489348	1.03269	0.922842	0.922842	0.657594	-0.0348727	0.182042
Q9UHD1;Q9UHD1-2;E9PIZ4;E9PSD5;E9PHZ2;E9PPQ5;E9PL00;E9PIF7	Cysteine and histidine-rich domain-containing protein 1	CHORDC1	8	9	5	46.7	80.383	3301.6	3092.7	1943.2	463.74	212.74	109	4172.8	1396.2	5378.5	651.3	91.407	516.59	12.316	6.43606	5.31137	13.501	6.14457	8.76306	0.912233	0.476711	0.393407	2.00438	1.04744	0.864402	1.40545	0.734454	0.60611	0.864402	0.660453	-0.0632844	0.180158
P31947;P31947-2;A0A0J9YWZ2	14-3-3 protein sigma	SFN	3	6	4	35.5	49.233	229.05	202.13	90.619	10.875	23.654	24.838	1231.7	513.58	1208.9	159.89	31.397	160.08	4.53267	10.4764	21.5128	11.4897	5.76116	11.6934	0.394497	0.911804	1.87235	0.786763	1.81845	3.7341	0.387627	0.895925	1.83974	0.911804	0.660932	-0.0400986	0.179843
Q13200;Q13200-3;Q13200-2;H7C1H2;C9JPC0;H7C2Q3;F8WBS8	26S proteasome non-ATPase regulatory subunit 2	PSMD2	7	18	5	35.4	176.4	862.95	916.34	489.75	44.321	100.23	49.596	1795.8	976.8	1783	176.75	53.722	290.21	4.88509	9.85963	9.19558	8.96048	5.21309	13.9981	0.545182	1.10035	1.02624	0.937082	1.89132	1.76394	0.348982	0.704355	0.656916	0.937082	0.661167	-0.0282224	0.179689
Q15181;Q5SQT6	Inorganic pyrophosphatase	PPA1	2	12	3	60.6	92.465	1145.1	913.89	537.9	217.31	28.986	32.862	2070	476.19	2330.8	310.83	25.972	354.25	15.9504	3.07421	5.75757	13.0555	5.17204	13.1934	1.22174	0.235472	0.441006	3.08397	0.594391	1.11321	1.20897	0.233011	0.436397	0.594391	0.664507	-0.225928	0.1775
O60506-2;O60506;O60506-4;O60506-3;B7Z645;O60506-5;F6UXX1	Heterogeneous nuclear ribonucleoprotein Q	SYNCRIP	7	13	4	33.8	82.417	270.83	260.72	181.06	30.426	32.435	19.624	1793.2	579.97	1992.9	91.256	72.563	267.25	10.0997	11.0641	9.77856	4.84256	11.1202	11.8244	2.08561	2.28476	2.01929	0.908231	0.994956	0.879351	0.854139	0.935699	0.826979	0.935699	0.664874	-0.0288639	0.17726
P52888;K7EP46;K7EL02;K7EKB6;P52888-2;K7EIK4;K7EL32	Thimet oligopeptidase	THOP1	7	2	4	16	70.199	890.62	1004.1	594.58	102.67	22.297	21.319	4187.4	1516.4	4331.3	422.81	85.938	245.56	10.3364	2.17236	3.46144	9.17117	5.36329	5.36525	1.12705	0.236868	0.377427	1.92724	0.405042	0.645396	1.92654	0.404894	0.64516	0.64516	0.667959	-0.190333	0.17525
P27695;G3V3M6;G3V3C7;G3V5Q1;A0A0C4DGK8;G3V5M0;G3V359;H7C4A8;G3V5D9;G3V3Y6	DNA-(apurinic or apyrimidinic site) lyase;DNA-(apurinic or apyrimidinic site) lyase, mitochondrial	APEX1	10	7	4	49.1	80.605	251.03	399.76	129.68	71.112	15.155	17.184	3565.2	1324.1	3680.1	333.21	159.34	441.51	22.0747	3.65256	11.7006	8.54733	10.7413	10.7121	2.58265	0.427333	1.36892	2.05514	0.340049	1.08932	2.06073	0.340975	1.09228	1.09228	0.669372	0.0383353	0.174333
O76021;J3QSV6;I3L3C4;I3L3U9;I3L234;O76021-2;I3L1A3	Ribosomal L1 domain-containing protein 1	RSL1D1	7	6	3	15.5	56.608	951.72	827.4	489.94	121.51	24.247	30.732	2560.1	1334.5	2376.1	120.7	128.81	295.69	11.3219	2.84707	5.90237	4.50239	8.80265	11.0671	2.51464	0.632347	1.31094	1.28619	0.323434	0.670523	1.02302	0.257255	0.533325	0.670523	0.671485	-0.173587	0.172964
P52292;J3QLL0;J3KS65	Importin subunit alpha-1	KPNA2	3	14	4	44.6	181.62	1510.2	1583.6	903.32	125.45	37.809	15.946	2091.3	1145.2	2111.1	107.38	22.192	197.07	7.66973	2.33186	1.73464	4.88384	1.90099	8.53793	1.57043	0.477465	0.355181	4.0346	1.22666	0.912496	0.898313	0.273118	0.203169	0.898313	0.679861	-0.0465724	0.16758
P07814;V9GYZ6;V9GZ76	Bifunctional glutamate/proline--tRNA ligase;Glutamate--tRNA ligase;Proline--tRNA ligase	EPRS	3	19	14	34.4	305.64	1737.6	1830.1	1050.9	164.29	112.08	144.61	18748	9370.2	17998	2132.8	779.39	2322.9	8.63825	5.77083	12.0961	10.2142	7.67903	11.4311	0.845712	0.564983	1.18425	1.12491	0.751506	1.57521	0.75568	0.504837	1.05818	0.845712	0.682796	-0.0727773	0.165709
Q5BKZ1;A0A0A0MRN4;E2QRN4;Q5BKZ1-2;Q5BKZ1-3	DBIRD complex subunit ZNF326	ZNF326	5	3	1	9.3	30.745	406.12	272.35	187.58	36.156	35.555	57.153	830.32	418.35	842.19	124.93	59.786	108.65	8.17499	11.5474	23.3532	13.0783	12.504	11.4267	0.625082	0.882946	1.78565	0.653791	0.923498	1.86766	0.715426	1.01056	2.04373	0.923498	0.684631	-0.0345641	0.164543
P48507;P48507-2	Glutamate--cysteine ligase regulatory subunit	GCLM	2	8	3	48.5	77.329	390.96	515.08	161.63	42.636	51.926	37.308	979.87	315.73	907.02	199.34	40.932	145.33	9.83312	9.15793	18.7536	16.9045	11.4764	13.81	0.581685	0.541744	1.10938	0.856811	0.797978	1.6341	0.712026	0.663135	1.35797	0.797978	0.691182	-0.0980089	0.160408
Q92616	Translational activator GCN1	GCN1L1	1	33	4	20.3	323.31	1246.8	1251.8	697.29	183.78	19.517	107.38	2572.1	1501.2	2675.8	247	53.25	297.15	12.8465	1.53518	13.3446	8.76166	3.42565	9.99512	1.46622	0.175216	1.52307	3.7501	0.448143	3.8955	1.28528	0.153593	1.33511	1.33511	0.69291	0.125517	0.159323
P62633-2;P62633;P62633-7;P62633-3;P62633-5;P62633-6;D6RAT4	Cellular nucleic acid-binding protein	CNBP	7	4	9	54.1	8.3937	581.61	586.02	371.67	111.83	41.551	14.138	3267.3	777.08	4158.4	246.43	64.376	320.59	16.1268	6.62092	3.66452	7.01334	7.65055	7.15764	2.29945	0.944047	0.522506	2.10793	0.865418	0.478987	2.2531	0.925015	0.511973	0.925015	0.705186	-0.0338513	0.151697
O76094-2;O76094;R4GNC1;D6RDY6	Signal recognition particle subunit SRP72	SRP72	4	4	3	13.6	50.428	449.59	400.3	310.34	53.519	40.292	45.738	2782.9	1257.7	2781.8	581.16	68.474	150.25	10.6377	9.14497	12.8449	17.2756	5.16327	5.1244	0.615763	0.529359	0.743533	2.06025	1.77116	2.48775	2.07588	1.78459	2.50662	1.78459	0.70726	0.251539	0.150421
P09960;P09960-2;P09960-4;P09960-3;B4DEH5	Leukotriene A-4 hydrolase	LTA4H	5	16	4	42.6	156.98	1117.7	1047.8	431	98.675	118.55	69.905	7649.5	4542	7237.8	884.74	402.06	928.74	8.11222	10.1642	13.9557	10.3669	8.13218	11.3725	0.782508	0.980442	1.34618	0.997545	1.24987	1.71611	0.713319	0.893751	1.22715	0.997545	0.708789	-0.00106749	0.149483
Q13185;C9JMM0;B8ZZ43;S4R2Y4	Chromobox protein homolog 3	CBX3	4	5	2	26.8	43.588	276.72	238.01	139.52	13.048	38.326	29.626	1276.2	492.23	1273.6	199.01	59.156	253.86	4.50291	13.8693	17.515	13.4903	10.7286	16.6197	0.333789	1.0281	1.29835	0.419711	1.29275	1.63256	0.270937	0.83451	1.05387	1.0281	0.716455	0.012035	0.144811
P27824;P27824-2;P27824-3;H0Y9Q7;D6RDP7;D6RGY2;D6RB85;D6RFL1;D6RAU8;H0Y9H1;D6RAQ8;D6RHJ3;D6RD16	Calnexin	CANX	13	14	4	30.1	140.38	200.72	207.69	21.521	795.89	566.72	496.59	1507.1	660.87	1577.9	5750.7	3026.3	6199.7	79.8597	73.1809	95.8463	79.2348	82.0765	79.7123	1.00789	0.923596	1.20965	0.972991	0.891618	1.16777	1.00185	0.918063	1.2024	1.00185	0.718798	0.000802736	0.143393
Q13838;Q13838-2;Q5STU3;A0A0G2JJZ9;F6WLT2;A0A140T9X3;F6S4E6;A0A0A0MT12;F6TRA5;A0A140T9X9;A0A140T996;F6UJC5;A0A140TA18;A0A140T9L4;A0A140T973;A0A140T9K1;H0Y400;F6QYI9;A0A0G2JJL7;F6R6M7;A0A140T9K2;A0A140T9N3;H0YCC6	Spliceosome RNA helicase DDX39B	DDX39B	23	12	4	44.9	121.97	620.15	599.7	307.17	67.549	35.028	36.979	6395.9	3835	5752.1	590.99	308.24	521.4	9.82247	5.51858	10.7451	8.45856	7.43959	8.31115	1.16125	0.652426	1.27032	1.3203	0.741786	1.44431	1.18184	0.663998	1.29285	1.18184	0.722518	0.0725594	0.141151
P08754;P09471-2;P09471;A0A087WTB6;A2A2R6;Q5JWD1;H0Y7E8;H3BTM2;A0A087WZE5;P11488;P19087;A8MTJ3	Guanine nucleotide-binding protein G(k) subunit alpha	GNAI3	12	6	4	37.9	140.06	778.71	704.66	363.44	16.951	60.432	40.597	3477.9	1867.4	3514	251.5	72.482	254.13	2.13043	7.89866	10.0478	6.74371	3.73641	6.74419	0.315914	1.17126	1.48996	0.570181	2.11397	2.68917	0.315891	1.17118	1.48985	1.17126	0.729911	0.0686543	0.13673
P21281;H0YC04;C9JL73;P15313;C9J5E3;C9JNS9;H0YAT8;E5RGH6	V-type proton ATPase subunit B, brain isoform	ATP6V1B2	8	7	3	34.2	84.659	300.13	633.58	165.02	64.666	22.925	30.404	3311.2	1450.2	2990.9	408.76	16.562	632.37	17.7266	3.49198	15.558	10.9883	1.12915	17.453	1.61323	0.317791	1.41587	15.699	3.09256	13.7784	1.01568	0.200079	0.89142	1.41587	0.730099	0.151023	0.136618
P49915-2;P49915	GMP synthase [glutamine-hydrolyzing]	GMPS	2	14	4	35	117.28	1175	1183.5	685.16	188.32	70.123	40.015	6576.3	3220.1	6639.2	643.53	165.01	563.62	13.8133	5.59363	5.51798	8.91337	4.87458	7.82499	1.54973	0.627555	0.619068	2.83375	1.14751	1.13199	1.76528	0.714841	0.705174	1.13199	0.731976	0.0538425	0.135503
Q5JRC6;A0A0D9SGE8;Q8IWS0-4;Q8IWS0-2;Q8IWS0-5;Q8IWS0-3;Q8IWS0	PHD finger protein 6	PHF6	7	3	2	13	29.103	81.4	84.256	76.767	12.787	72.543	21.364	1119	349.5	1226	389.19	219.53	496.27	13.5762	46.265	21.7709	25.8051	38.5797	28.8149	0.526105	1.79286	0.843666	0.3519	1.19921	0.56431	0.471152	1.60559	0.755544	0.755544	0.732808	-0.12174	0.13501
P11387;E5RIC7;E5RJ95;E5RFS0	DNA topoisomerase 1	TOP1	4	12	4	21.2	117.14	804.64	942.89	422.84	159.19	57.837	99.522	4575.2	2433.2	4171.2	584.5	241.44	793.97	16.5164	5.7795	19.0523	11.3282	9.02701	15.9908	1.45799	0.510188	1.68185	1.82966	0.640245	2.11059	1.03287	0.361427	1.19145	1.19145	0.73284	0.0760775	0.134991
B1AHB1;P33992;B1AHB2;B1AHA9	DNA helicase;DNA replication licensing factor MCM5	MCM5	4	14	6	31.7	137.41	984.49	927.73	462.81	112.7	85.181	97.199	4382.8	2244.5	4566.5	776.79	172.28	503.89	10.2717	8.40952	17.3567	15.0553	7.12849	9.93789	0.682266	0.558577	1.15286	1.44093	1.17971	2.43483	1.03359	0.846208	1.74652	1.15286	0.733804	0.0617784	0.13442
P13639;M0R0I6	Elongation factor 2	EEF2	2	29	16	56.4	323.31	3558.4	3482.9	1521	353.21	189.83	59.63	20981	9777.1	21477	1707.8	502.34	1738.5	9.02979	5.16863	3.77255	7.52706	4.88684	7.48853	1.19964	0.686674	0.501198	1.84778	1.05766	0.77198	1.20582	0.690207	0.503777	0.77198	0.738482	-0.112394	0.13166
Q9UNM6;J3KNQ3;Q9UNM6-2;A0A087WUL9;E9PL38;H0YD73;E9PQG3;E9PPD2;F8W8J6	26S proteasome non-ATPase regulatory subunit 13	PSMD13	9	8	4	32.7	83.783	1487.8	1406.2	655.05	59.834	86.023	15.717	6197.2	3950.2	5971.3	321.2	55.472	510.71	3.86616	5.76475	2.34314	4.92759	1.38484	7.87888	0.784594	1.16989	0.475514	2.79178	4.16277	1.692	0.490699	0.731672	0.297395	0.784594	0.745196	-0.105355	0.127729
Q7L2H7;J3KNJ2;E9PN86;Q7L2H7-2;E9PRY0;E7ESM3;H0YCQ8;E9PRI2	Eukaryotic translation initiation factor 3 subunit M	EIF3M	8	6	4	31.8	85.363	982.49	1232.7	427.42	104.59	39.268	46.046	3440.8	2158.1	3550.2	311.79	179.57	338.26	9.62119	3.08718	9.7253	8.30866	7.68158	8.69907	1.15797	0.371562	1.1705	1.2525	0.401894	1.26605	1.106	0.354887	1.11797	1.11797	0.751395	0.0484301	0.124131
G3V203;J3QQ67;Q07020;H0YHA7;Q07020-2;F8VUA6;F8VYV2;A0A075B7A0;F8VXR6	60S ribosomal protein L18	RPL18	9	6	3	39.6	61.56	1340.4	1180.7	800.87	102.36	73.548	32.157	3143.7	2181	3189.4	135.23	98.138	241.3	7.09474	5.86391	3.86026	4.12421	4.30593	7.03355	1.72026	1.42183	0.935999	1.64767	1.36182	0.896499	1.0087	0.833706	0.548835	1.0087	0.751531	0.0037616	0.124053
Q9Y2X3;H7BZ72	Nucleolar protein 58	NOP58	2	7	3	22.5	66.006	471.47	569.91	217.74	92.955	54.975	42.43	3032.4	1469.5	2891.3	482.31	139.95	544.78	16.469	8.79762	16.3086	13.7226	8.69552	15.8547	1.20013	0.641104	1.18844	1.89396	1.01174	1.87551	1.03874	0.55489	1.02863	1.03874	0.755661	0.0165086	0.121673
E9PNW4;E9PR17;P13987;H0YET2	CD59 glycoprotein	CD59	4	1	3	22.2	22.968	20.446	123.67	16.368	295.4	139.37	108.49	1639.1	923	1515.5	5744.4	2157.6	4143.6	93.5266	52.9843	86.8907	77.8005	70.0383	73.2201	1.20213	0.681028	1.11684	1.33536	0.756505	1.24062	1.27733	0.723631	1.18671	1.18671	0.763197	0.0743429	0.117364
Q9UBE0;M0QZS6;B3KNJ4;Q9UBE0-2;Q9UBE0-3;M0QX65;M0R054;M0R375;M0QYP2;M0R286;M0QYM8	SUMO-activating enzyme subunit 1;SUMO-activating enzyme subunit 1, N-terminally processed	SAE1	11	7	2	41.3	77.812	386.13	388.18	170.68	8.3623	24.348	16.009	2746.2	1193.8	2758.1	191.97	17.224	375.28	2.11976	5.90214	8.57522	6.53366	1.42227	11.9768	0.324437	0.903345	1.31247	1.49041	4.14981	6.02926	0.176988	0.492796	0.715984	0.903345	0.771431	-0.0441466	0.112703
I3L0H8;F6QDS0;Q9NUU7;H3BQK0;Q9UMR2-2;Q9UMR2-4;Q9UMR2;I3L352;Q9NUU7-2;Q9UMR2-3;H3BMQ5;H3BN59;H3BTB3	ATP-dependent RNA helicase DDX19A;ATP-dependent RNA helicase DDX19B	DDX19A;DDX19B	13	8	4	27.3	84.855	1814.1	1706.1	900.53	154.92	72.459	66.589	2914.5	1489.7	3094.2	129.1	64.282	294.66	7.86787	4.07403	6.8853	4.24169	4.1366	8.69496	1.85489	0.960474	1.62324	1.90202	0.984874	1.66448	0.904878	0.468551	0.791872	0.984874	0.771799	-0.00661934	0.112496
G3V295;G3V5Z7;P60900;P60900-2;G3V3I1;G3V3U4;P60900-3;G3V4S5;G3V2S7	Proteasome subunit alpha type;Proteasome subunit alpha type-6	PSMA6	9	5	4	46.3	63.779	1083.3	1001.3	465.17	137.8	47.965	64.023	7504.4	2538.7	7619.2	826.35	92.71	982.78	11.2849	4.5713	12.0982	9.91927	3.52321	11.425	1.13767	0.46085	1.21967	3.20302	1.29748	3.43387	0.987734	0.400112	1.05892	1.13767	0.777212	0.0560181	0.10946
P61586	Transforming protein RhoA	RHOA	1	4	4	37.3	53.527	1588.9	1286.6	591.39	104.38	107.22	70.793	3487	1904.7	3764.5	357.79	71.432	395.15	6.16437	7.69253	10.6909	9.30584	3.61474	9.4996	0.662419	0.826635	1.14883	1.70534	2.1281	2.95757	0.648908	0.809774	1.1254	1.1254	0.777281	0.0513071	0.109422
Q15365;F8VTZ0	Poly(rC)-binding protein 1	PCBP1	2	11	4	64.9	160.6	2055.3	1782.4	839.85	184.79	103.43	71.36	4437.3	2036.8	4328.6	356.67	131.07	439.15	8.24922	5.48459	7.83135	7.43997	6.04603	9.21084	1.10877	0.737179	1.0526	1.3644	0.907139	1.29529	0.895599	0.595449	0.850231	0.907139	0.778971	-0.0423261	0.108479
O95361;H0Y626;B3KP96;O95361-2;K7EL43;K7ENN8;Q309B1;J3QKY5;I3L3K9;J3KSX4;J3QL38;J3QR69;C9JWX7;I3L1X9;J3QLP0;I3L2F3;Q309B1-2	Tripartite motif-containing protein 16	TRIM16	17	10	6	30.3	99.827	1264.6	1396.7	720.36	140.84	129.54	58.872	7711.6	4262.3	7506.8	1541.7	136.56	818.05	10.0211	8.48752	7.55513	16.6611	3.10444	9.8266	0.601465	0.509422	0.45346	3.22798	2.73399	2.43365	1.01979	0.863729	0.768845	0.863729	0.782255	-0.0636224	0.106652
A0A0U1RQP1;A0A0D9SFE4;Q05193-3;Q05193;A0A0D9SFB1;Q05193-5;Q05193-2;A0A1B0GU67;A0A1B0GUX5;E5RHK8;Q9UQ16-5;Q9UQ16-2;Q9UQ16-3;Q9UQ16;Q9UQ16-4;H7C5U0;E5RIK2	Dynamin-1	DNM1	17	10	2	26.1	118.56	219.55	311.92	108.64	20.531	37.652	33.88	1144.5	180.87	1207.5	168.59	74.885	103.76	8.5517	10.7709	23.7721	12.8392	29.28	7.913	0.666063	0.838908	1.85153	0.292066	0.367858	0.811889	1.08071	1.36116	3.00418	0.838908	0.787319	-0.0762859	0.10385
P11586;F5H2F4;V9GYY3	C-1-tetrahydrofolate synthase, cytoplasmic;Methylenetetrahydrofolate dehydrogenase;Methenyltetrahydrofolate cyclohydrolase;Formyltetrahydrofolate synthetase;C-1-tetrahydrofolate synthase, cytoplasmic, N-terminally processed	MTHFD1	3	27	3	33.9	205.51	1079	1144	690.22	172.75	66.251	93.89	3248.8	1826.8	3250.4	382.56	124.44	432.43	13.8007	5.47415	11.9741	10.5349	6.37748	11.7418	1.31	0.519621	1.13661	2.16397	0.858356	1.87756	1.17535	0.466211	1.01978	1.13661	0.787709	0.0556121	0.103634
Q9ULV4;Q9ULV4-2;Q9ULV4-3;B4E3S0;F8W1H8;F8VUX3;F8VSA4;F8VRE9;H0YHL7;F8VTT6;F8VVB7;F8VV53;J3QLV6;J3KSS5;Q6QEF8-4;Q6QEF8-3;Q6QEF8-2;Q6QEF8-5;Q6QEF8	Coronin-1C;Coronin	CORO1C	19	7	5	18.6	72.724	1408	1487.9	813.52	141.97	136.79	34.896	4838.3	2022.9	5505.5	396.45	101.5	462.72	9.15953	8.41945	4.11308	7.57343	4.77782	7.75307	1.20943	1.11171	0.543093	1.91709	1.7622	0.860869	1.18141	1.08595	0.53051	1.11171	0.788446	0.0459914	0.103228
P61088;F8VQQ8;F8VSD4;F8VV71;Q5JXB2;F8VZ29	Ubiquitin-conjugating enzyme E2 N;Putative ubiquitin-conjugating enzyme E2 N-like	UBE2N;UBE2NL	6	5	1	36.8	36.438	193.91	211.41	70.573	325.2	208.9	111.9	284.36	100.9	348.27	595.29	107.72	514.11	62.6457	49.7014	61.3241	67.6735	51.6346	59.6153	0.925705	0.734429	0.906176	1.21325	0.962561	1.18766	1.05083	0.833703	1.02867	0.962561	0.791427	-0.0165717	0.101589
P23526;P23526-2	Adenosylhomocysteinase	AHCY	2	14	3	36.6	141.59	716.36	797.93	425.71	28.184	49.27	34.346	13094	6866.6	12794	1037	180.03	777.61	3.7854	5.81563	7.46561	7.33848	2.55484	5.72968	0.51583	0.792484	1.01732	1.48166	2.27632	2.92215	0.660666	1.015	1.30297	1.01732	0.798388	0.00745961	0.097786
P14923;C9JTX4;C9J826;C9JK18;C9JKY1;C9JPI2;K7ERP3	Junction plakoglobin	JUP	7	5	4	19.3	88.755	391.85	388.67	267.89	35.92	33.14	59.66	2321.3	1424	2430.8	297.6	123.97	338.28	8.39704	7.85662	18.214	11.3635	8.00855	12.2163	0.738945	0.691388	1.60285	1.04851	0.981028	2.27432	0.687361	0.643124	1.49096	0.981028	0.803103	-0.00831843	0.0952288
P11766;H0YAG8;D6RFE4;D6RAY0;D6R9G2	Alcohol dehydrogenase class-3	ADH5	5	7	3	28.6	70.02	987.91	966.55	446.78	63.752	16.255	55.114	6312.9	2370.7	6520.8	494.09	63.519	853.29	6.06202	1.65394	10.9812	7.25857	2.60942	11.5715	0.835154	0.22786	1.51286	2.32313	0.633834	4.20829	0.523877	0.142933	0.94899	0.835154	0.818722	-0.0782333	0.0868635
P11717;S4R328	Cation-independent mannose-6-phosphate receptor	IGF2R	2	4	13	15.7	172.23	154.81	395.53	108.62	503.73	351.9	294.45	3921.8	1678.2	3852.3	7305	2127.8	8313.8	76.4919	47.0813	73.0518	65.0675	55.9065	68.3358	1.17558	0.723577	1.12271	1.36821	0.842145	1.30668	1.11935	0.68897	1.06901	1.11935	0.819366	0.0489675	0.0865221
P13804;P13804-2;H0YL12;H0YLU7;H0YK49;H0YNX6;H0YKF0;J3KN60;H0YL83	Electron transfer flavoprotein subunit alpha, mitochondrial	ETFA	9	7	1	43.2	73.047	483.08	413.05	183.18	85.822	24.606	24.034	755.4	342.48	807.15	135.19	25.159	65.97	15.0856	5.62222	11.5986	15.1798	6.8434	7.55566	0.99379	0.370375	0.764082	2.20439	0.821554	1.69487	1.99659	0.744107	1.53509	0.99379	0.824516	-0.00270558	0.0838009
C9JXB8;C9JNW5;P83731	60S ribosomal protein L24	RPL24	3	5	2	39.7	39.073	1280.7	1205.8	580.7	163.47	117.59	101.98	5829	3504.3	6191.5	916.04	260.09	1240.2	11.3193	8.88551	14.9382	13.5809	6.90922	16.688	0.83347	0.654263	1.09994	1.63829	1.28604	2.16207	0.678291	0.53245	0.895147	0.895147	0.850653	-0.0481057	0.0702477
A0A0A0MRA5;B7Z4B8;Q9BUJ2-4;Q9BUJ2-2;Q9BUJ2;M0R3F1;M0QYZ0;Q9BUJ2-3;M0QYI8;M0R203;M0QZV6;M0R0K8;M0QYM5	Heterogeneous nuclear ribonucleoprotein U-like protein 1	HNRNPUL1	13	12	4	32.5	132.01	1082.6	1074.5	433.74	9.9944	76.144	37.857	2537.9	694.11	2957.9	138.12	34.295	223.47	0.91474	6.61751	8.0274	5.1614	4.70823	7.02433	0.177227	1.28212	1.55528	0.194285	1.40552	1.70497	0.130225	0.942084	1.1428	1.1428	0.855275	0.0579701	0.0678942
Q9BQ67;M0QX71	Glutamate-rich WD repeat-containing protein 1	GRWD1	2	6	3	30.3	64.499	1144.8	1490.6	583.47	71.491	107.88	80.922	2196	845.79	2133.5	199.52	64.336	191.48	5.87779	6.74891	12.1799	8.32888	7.06891	8.23577	0.705712	0.810302	1.46236	0.831498	0.954731	1.72302	0.71369	0.819463	1.4789	0.831498	0.855445	-0.0801387	0.0678077
P68371;P04350;M0R2D3;A6NNZ2;M0QY85;M0R0X0;M0QY37;M0QX14;M0R042;M0QZL7;M0QYM7;M0R278;M0R2T4;A0A075B724	Tubulin beta-4B chain;Tubulin beta-4A chain	TUBB4B;TUBB4A	14	17	7	54.2	219.76	4106.4	3838.4	1883.8	181.78	353.76	164.37	15965	7443.2	16256	1320.7	356.31	1331	4.23909	8.43861	8.02521	7.64042	4.56836	7.56809	0.554825	1.10447	1.05036	0.927924	1.84718	1.75669	0.560127	1.11502	1.0604	1.0604	0.862863	0.0254703	0.0640582
P07711;Q5T8F0	Cathepsin L1;Cathepsin L1 heavy chain;Cathepsin L1 light chain	CTSL	2	2	2	18.9	34.687	50.355	149.14	16.44	84.115	47.955	39.908	612.43	332.32	598.94	947.21	244.93	1016.6	62.553	24.3309	70.8242	60.7326	42.4305	62.9263	1.02997	0.400623	1.16616	1.47425	0.57343	1.66918	0.994067	0.386657	1.12551	1.02997	0.867618	0.0128261	0.0616715
Q8WUM4;Q8WUM4-2;Q8WUM4-3;C9IZF9;F8WDK9;F8WEQ7;F8WBR8	Programmed cell death 6-interacting protein	PDCD6IP	7	13	5	32.7	188.58	458.51	500.43	273.92	34.674	32.189	24.144	4071.9	1629.8	3925.3	408.52	44.975	353.66	7.03064	6.04353	8.10027	9.1179	2.68544	8.26509	0.771082	0.662821	0.888393	2.61806	2.25049	3.01637	0.850643	0.731212	0.980058	0.888393	0.869336	-0.0513949	0.0608125
B4DXZ6;P51114-2;P51114;E9PFF5;E7EU85;P51114-3;C9JAJ4;H7C4S4;C9J5B4;C9IZ22;C9JZE0;C9JY20	Fragile X mental retardation syndrome-related protein 1	FXR1	12	10	1	24	78.643	536.2	453.57	337.09	27.405	52.764	55.002	757.9	404.9	904.42	71.467	47.607	118.09	4.86245	10.4208	14.0278	8.61705	10.5207	11.549	0.564282	1.20932	1.62791	0.462178	0.990501	1.33335	0.421026	0.902309	1.21463	0.990501	0.877877	-0.00414489	0.0565664
I3L4X2;P33527-3;P33527;P33527-9;A0A0A0MS99;P33527-7;P33527-5;P33527-4;P33527-2;P33527-8;P33527-6	Multidrug resistance-associated protein 1	ABCC1	11	10	2	13.2	99.295	568.52	547.23	400.86	111.99	58.108	44.66	4252	2273.6	4365.4	621.96	117.29	862	16.4568	9.59927	10.0242	12.7609	4.9057	16.49	1.28963	0.752242	0.785545	3.35462	1.95676	2.04338	0.997983	0.582125	0.607897	0.997983	0.882489	-0.000876799	0.0542907
O96013;O96013-3;O96013-4;O96013-2;M0R0L9;M0R3G6;M0R2X4;Q9P286;M0R1R1;Q9NQU5-2;Q9NQU5	Serine/threonine-protein kinase PAK 4	PAK4	11	6	2	24.7	59.74	388.93	522.95	195.75	34.235	35.756	33.253	1559.8	594.44	1495	91.14	67.29	202.72	8.09022	6.39979	14.5208	5.52049	10.1688	11.9407	1.46549	1.15928	2.63034	0.795593	0.629355	1.42797	0.677532	0.535963	1.21607	1.15928	0.890141	0.0641879	0.0505411
Q08945;E9PMD4;A0A0U1RRK2	FACT complex subunit SSRP1	SSRP1	3	9	3	18.3	87.371	543.72	702	281.4	24.402	76.746	52.275	3203.4	1678.4	3087.1	323.8	135.82	406.92	4.2952	9.85507	15.6664	9.18009	7.48641	11.6462	0.467883	1.07353	1.70657	0.573733	1.31639	2.09265	0.368808	0.846206	1.3452	1.07353	0.892964	0.0308132	0.0491662
P35579;P35579-2;Q5BKV1;B1AH99;A0A0C4DFM8;E7ERA5;A1L2Z2;A0A087X0T3;P13535;Q9UKX3;Q9Y623;P12882;P11055;Q9UKX2;A7E2Y1	Myosin-9	MYH9	15	67	12	42	323.31	5084.9	4593.5	2760	701.64	425.28	483.5	13848	7180.3	14399	2069	747.24	2352.8	12.1254	8.47377	14.9067	12.9987	9.42587	14.0451	0.932816	0.651895	1.14679	1.28639	0.898991	1.58147	0.86332	0.603328	1.06135	0.932816	0.896967	-0.0302039	0.0472236
Q14204;H0YJ21	Cytoplasmic dynein 1 heavy chain 1	DYNC1H1	2	71	21	27.7	323.31	3159.7	2961	1704	369.24	418	265.96	16234	9603.3	16843	2594.6	989.61	2436.5	10.4632	12.3705	13.5008	13.7801	9.34219	12.6378	0.759298	0.897709	0.97973	1.11999	1.32416	1.44514	0.82793	0.978853	1.06829	0.97973	0.910437	-0.00889347	0.0407501
Q9Y3F4;Q9Y3F4-2;H0YH33	Serine-threonine kinase receptor-associated protein	STRAP	3	11	3	55.4	119.47	122.02	318.56	144.46	9.4208	21.827	21.943	4019.5	2019	4573.7	587.38	116.65	481.55	7.16733	6.41241	13.1867	12.7501	5.46204	9.52574	0.562141	0.502931	1.03424	1.31221	1.174	2.41424	0.752417	0.673166	1.38432	1.03424	0.91942	0.0146226	0.0364859
P55010;H0YLZ1;H0YN40;H0YMJ8;H0YM54;H0YK11;H0YK29	Eukaryotic translation initiation factor 5	EIF5	7	8	3	23.2	67.804	789.94	827.89	478.16	83.613	57.651	16.388	2553.7	1280.5	2327.8	236.28	23.258	258.3	9.5716	6.51026	3.31373	8.46888	1.78392	9.98801	1.13021	0.768727	0.391284	5.36549	3.64941	1.85756	0.958309	0.651807	0.331771	0.958309	0.931969	-0.0184945	0.0305987
B1AHD1;P55769	NHP2-like protein 1;NHP2-like protein 1, N-terminally processed	NHP2L1	2	4	1	40.2	44.757	940.28	855.43	484.77	108.37	34.432	95.213	902.14	248.16	1073.9	75.225	41.797	85.674	10.3342	3.86936	16.4165	7.69672	14.4149	7.3884	1.34268	0.502729	2.13292	0.716914	0.268428	1.13886	1.39871	0.523708	2.22193	1.13886	0.934784	0.0564695	0.0292887
A0A087X1B2;B9A018;Q53GS9;Q53GS9-2;Q53GS9-3;C9JIU2;F8WC91	U4/U6.U5 tri-snRNP-associated protein 2	USP39	7	4	2	14.4	43.885	330.18	294.7	202.33	33.717	32.933	15.297	1557.1	716.94	1551.4	181.58	37.316	181.03	9.26553	10.0518	7.029	10.4436	4.94739	10.4495	0.887201	0.962488	0.673047	1.87281	2.03174	1.42075	0.886698	0.961942	0.672665	0.961942	0.938226	-0.0168512	0.0276924
P17655;P17655-2	Calpain-2 catalytic subunit	CAPN2	2	11	9	32.3	143.23	1788.9	1970.1	1080.5	284.86	223.29	100.46	9627.8	5449.6	9030	1185.8	335.94	1587.9	13.7364	10.1801	8.50664	10.9658	5.80655	14.9549	1.25266	0.928351	0.775741	2.36568	1.75322	1.46501	0.91852	0.680721	0.568818	0.928351	0.943296	-0.0322877	0.0253521
P10155-2;P10155-3;P10155-5;P10155-4;P10155;H0Y9N5	60 kDa SS-A/Ro ribonucleoprotein	TROVE2	6	4	2	22.4	32.351	433.97	763.9	169.69	39.752	107.07	83.624	2055.6	1056.4	2245.4	320.62	142.56	806.79	8.39142	12.2932	33.012	13.4929	11.8903	26.4332	0.621916	0.911089	2.44663	0.705736	1.03388	2.77638	0.317458	0.465067	1.24889	0.911089	0.947355	-0.0404394	0.0234872
Q14914-2;Q14914;F2Z3J9;Q5JVP2;F6XGT7	Prostaglandin reductase 1	PTGR1	5	7	2	35.5	69.936	498.61	532.99	222.16	29.796	43.946	23.77	3396.5	1911.6	3512.7	267.14	145.56	318.42	5.63885	7.61714	9.66535	7.29166	7.07577	8.31141	0.773329	1.04464	1.32554	0.796923	1.07651	1.36598	0.678447	0.916468	1.1629	1.04464	0.950486	0.0189656	0.0220544
O43390;O43390-3;O43390-2;B4DT28;O43390-4	Heterogeneous nuclear ribonucleoprotein R	HNRNPR	5	11	6	30.8	146.23	3288.6	3447.4	1977.7	391.01	242.35	184.95	12274	4003.5	12073	1557.5	187.09	1395.5	10.6264	6.5682	8.55201	11.2605	4.46453	10.3612	0.943686	0.583294	0.759468	2.38018	1.4712	1.91555	1.02559	0.633921	0.825387	0.943686	0.965101	-0.0251727	0.0154273
Q9HD45;Q5TB53	Transmembrane 9 superfamily member 3	TM9SF3	2	3	2	9	29.067	737.13	549.32	415.85	405.88	311.47	234.81	996.28	597.11	935.31	609.15	254.17	612.68	35.5098	36.1842	36.088	37.9431	29.8574	39.5791	0.935868	0.953644	0.951107	1.18931	1.2119	1.20868	0.897185	0.914226	0.911794	0.951107	0.966624	-0.0217704	0.0147424
Q5VWC4;P55036;P55036-2;A6PVX3;H0Y3Y9;A2A3N6;H0Y561	26S proteasome non-ATPase regulatory subunit 4	PSMD4	7	6	4	34.5	86.91	1011.3	949.82	681.73	320.76	199.73	173.13	3098.5	1576.9	3357.7	739.71	395.93	951.73	24.08	17.3746	20.2524	19.2723	20.0691	22.0848	1.24946	0.901535	1.05086	1.19985	0.865738	1.00913	1.09034	0.786722	0.91703	1.00913	0.966815	0.00394859	0.0146566
A0A087WT44;P30519-2;P30519;I3L4P8;A0A1B0GXH0;I3L463;I3L159;I3L1F5;I3L276;I3L1Y2	Heme oxygenase 2	HMOX2	10	2	2	13	27.347	332.62	397.46	161.68	107.97	69.954	19.873	2608.4	1187.4	2673.2	716.69	152.77	541.02	24.5058	14.9662	10.9461	21.554	11.3993	16.8321	1.13695	0.694357	0.507846	2.14976	1.3129	0.960244	1.4559	0.889146	0.650313	0.960244	0.968235	-0.0176182	0.0140194
Q13347;Q5TFK1	Eukaryotic translation initiation factor 3 subunit I	EIF3I	2	9	4	51.4	92.938	409.6	485.27	197.68	49.024	13.993	34.542	2773.5	986.59	3425.7	307.68	83.595	417.11	10.6894	2.80273	14.8746	9.98578	7.81127	10.8543	1.07046	0.280672	1.48957	1.36846	0.358806	1.90424	0.984805	0.258214	1.37038	1.07046	0.980519	0.0295698	0.00854403
