# Supplementary material for: Slight Deuterium Enrichment in Water Acts as an Antioxidant: Is Deuterium a Cell Growth Regulator?
Source: Mol Cell Proteomics. 2020 Aug 7;19(11):1790–804. doi: 10.1074/mcp.RA120.002231 (PMC7664117; doi:10.1074/mcp.RA120.002231)
Supplement: Supplementary table s12 [file 162279_1_supp_576177_q4jfdq.xlsx]

## Sheet: Sheet2
Table S12. Common peptides identified in redox proteomics analysis in A549 cells grown in DEW, NW and DDW.
PEP - posterior error probability of identification; operates as a p-value
Sequence	Missed cleavages	Mass, Da	Proteins	Gene names	Protein names	PEP	MQ Score	DEW-1-1	DEW-1-2	DEW-1-3	DEW-2-1	DEW-2-2	DEW-2-3	DDW-1-1	DDW-1-2	DDW-1-3	DDW-2-1	DDW-2-2	DDW-2-3	DEW-1	DEW-2	DEW-3	DDW-1	DDW-2	DDW-3
SGDWVCPNPSCGNMNFAR	0	1953.79	A0A075B7D9;Q92804-2;Q92804;A0A075B7F4	TAF15	TATA-binding protein-associated factor 2N	1.2635e-05	97.284	1411.4	1305	951.21	237.31	0	36.052	5198.7	1472.8	6042.1	206.83	0	215.15	14.3937	0	3.65172	3.82627	0	3.43841
GALEGSSCPFR	0	1122.51	A0A087WT44;P30519-2;P30519	HMOX2	Heme oxygenase 2	0.0022076	61.344	154.42	144.36	45.555	78.27	24.171	0	1700.2	901.73	1808.5	504.69	84.732	385.74	33.637	14.3422	0	22.8896	8.58948	17.5797
CPFYAAEQDK	0	1170.5	A0A087WT44;P30519-2;P30519;I3L1Y2	HMOX2	Heme oxygenase 2	0.003032	58.676	178.2	253.1	116.13	29.703	45.782	19.873	908.25	285.66	864.65	212.01	68.038	155.27	14.287	15.3178	14.6122	18.9251	19.2362	15.2237
VPFLVLECPNLK	0	1370.76	A0A087WUD3;Q9NRP0;Q9NRP0-2	OSTC	Oligosaccharyltransferase complex subunit OSTC	0.00026752	84.821	192.42	248.98	139.19	0	0	0	372.76	275.96	357.47	4.9387	0	46.301	0	0	0	1.30758	0	11.4671
CNEPAVWSQLAK	0	1344.65	A0A087WVQ6;Q00610-2;Q00610	CLTC	Clathrin heavy chain;Clathrin heavy chain 1	3.3879e-05	123.67	189.36	311.67	146.21	58.217	45.142	61.8	1706.1	875.19	1578.5	238.42	49.487	313.69	23.5147	12.6515	29.7101	12.2611	5.35181	16.5781
GQCDLELINVCNENSLFK	0	2037.95	A0A087WVQ6;Q00610-2;Q00610	CLTC	Clathrin heavy chain;Clathrin heavy chain 1	1.9159e-08	153.25	889.12	845.34	564.83	156.12	183.91	108.45	1432.3	942.26	1537.7	142.47	85.714	154.66	14.9363	17.8684	16.1077	9.04704	8.33815	9.13872
HSSLAGCQIINYR	0	1460.72	A0A087WVQ6;Q00610-2;Q00610	CLTC	Clathrin heavy chain;Clathrin heavy chain 1	2.044e-11	173.72	125.21	122.76	79.804	12.723	16.708	0	1927.9	1174.4	1720.1	33.802	41.363	158.8	9.22404	11.9798	0	1.7231	3.40223	8.45175
MEGNAEESTLFCFAVR	0	1802.8	A0A087WVQ6;Q00610-2;Q00610	CLTC	Clathrin heavy chain;Clathrin heavy chain 1	1.3551e-05	140.84	1393.4	1264.7	551.62	31.97	44.052	0	1167.1	605.14	1048.9	102.63	0	187.64	2.24293	3.36595	0	8.08282	0	15.1746
VIQCFAETGQVQK	0	1449.73	A0A087WVQ6;Q00610-2;Q00610	CLTC	Clathrin heavy chain;Clathrin heavy chain 1	1.8457e-05	134.75	212.47	131.12	82.409	0	28.686	0	2116.9	1204.8	2047.9	170.55	0	175.27	0	17.9505	0	7.4559	0	7.88379
YESLELCRPVLQQGR	0	1789.91	A0A087WVQ6;Q00610-2;Q00610	CLTC	Clathrin heavy chain;Clathrin heavy chain 1	0.00010415	121.76	1196.4	1048.3	624.8	0	80.763	70.281	2777.3	1550.8	2495.2	228.96	155.22	255.47	0	7.1531	10.1112	7.61611	9.09837	9.28756
EVCFACVDGK	0	1069.46	A0A087WVQ6;Q00610-2;Q00610;J3KS13	CLTC	Clathrin heavy chain;Clathrin heavy chain 1	6.2484e-06	138.36	1052.5	813.35	528.18	115.75	57.65	29.315	1912.5	1179.7	1745.2	518.75	146.27	437.45	9.90798	6.61883	5.25834	21.3368	11.0312	20.0422
AHIAQLCEK	0	1011.52	A0A087WVQ6;Q00610-2;Q00610;P53675-2;P53675;A0A087WX41	CLTC;CLTCL1	Clathrin heavy chain;Clathrin heavy chain 1;Clathrin heavy chain 2	0.00014265	143.12	92.116	162.7	55.481	0	0	0	2405.5	1406.2	2358.6	234.79	83.72	310.33	0	0	0	8.89258	5.61909	11.6275
LECSEELGDLVK	0	1333.64	A0A087WVQ6;Q00610-2;Q00610;P53675-2;P53675;A0A087WX41	CLTC;CLTCL1	Clathrin heavy chain;Clathrin heavy chain 1;Clathrin heavy chain 2	5.8433e-06	128.68	321.32	290.87	182.89	25.264	54.927	20.565	1123	593.83	1028.9	204	64.958	295.02	7.28943	15.8842	10.1079	15.373	9.86023	22.2838
LTDQLPLIIVCDR	1	1497.82	A0A087WVQ6;Q00610-2;Q00610;P53675-2;P53675;A0A087WX41	CLTC;CLTCL1	Clathrin heavy chain;Clathrin heavy chain 1;Clathrin heavy chain 2	2.0632e-08	134.61	571.78	681.3	284.97	113.39	0	48.994	1102.4	584.87	1210.7	27.637	0	62.145	16.5492	0	14.6704	2.44567	0	4.88237
RDPHLACVAYER	0	1428.69	A0A087WVQ6;Q00610-2;Q00610;P53675-2;P53675;A0A087WX41	CLTC;CLTCL1	Clathrin heavy chain;Clathrin heavy chain 1;Clathrin heavy chain 2	5.0463e-06	137.62	354.79	371.44	179.82	72.903	89.09	44.462	1919.3	1140.4	1716.4	715.26	209.4	537.97	17.0456	19.3451	19.8241	27.1491	15.5134	23.8634
VLTMPETCR	0	1048.5	A0A087WW66;Q99460;Q99460-2	PSMD1	26S proteasome non-ATPase regulatory subunit 1	0.001674	73.985	234.87	353.58	114.63	0	0	36.754	707.2	408.98	582.3	101.34	39.135	88.364	0	0	24.2787	12.5337	8.73325	13.1756
VITVDGNICTGK	0	1218.63	A0A087WXC5;E7ESZ7;O95299;O95299-2;Q8N1B9;C9J6X0	NDUFA10	NADH dehydrogenase [ubiquinone] 1 alpha subcomplex subunit 10, mitochondrial	0.00015847	90.614	202.07	219.61	91.48	0	68.738	0	935.48	374.25	849.97	293.94	120.23	340.01	0	23.8386	0	23.9088	24.3144	28.5727
INPYMSSPCHIEMILTEK	0	2105	A0A087WXM6;J3QQT2;J3KRX5;A0A0A6YYL6;P18621;P18621-3;J3QLC8;A0A0A0MRF8;P18621-2	RPL17;RPL17-C18orf32	60S ribosomal protein L17	2.0371e-05	86.213	183.81	252.36	73.386	28.405	49.167	0	990.49	461.81	1116.9	46.138	0	33.661	13.385	16.306	0	4.45078	0	2.92562
HLNEIDLFHCIDPNDSK	0	2008.93	A0A087WYT3;Q15185-3;Q15185-4;Q15185	PTGES3	Prostaglandin E synthase 3	5.6984e-06	140.28	770.2	828.96	488.3	111.47	80.791	29.254	1931.8	719.82	2051.1	91.115	0	226.65	12.6431	8.88056	5.65236	4.50414	0	9.95061
SILCCLR	0	806.414	A0A087WYT3;Q15185-3;Q15185-4;Q15185	PTGES3	Prostaglandin E synthase 3	0.0033123	95.793	1471.2	1558.8	948.18	294.98	243.28	158.16	4616.8	1806.9	4706.8	170.06	49.583	133.24	16.7016	13.5	14.2958	3.55264	2.6708	2.75287
LTFSCLGGSDNFK	0	1387.64	A0A087WYT3;Q15185-3;Q15185-4;Q15185;Q15185-2	PTGES3	Prostaglandin E synthase 3	8.9397e-11	176.78	1465.5	1320.5	884.65	47.993	43.362	35.715	2631.4	853.01	2625.7	587.55	300.3	556.01	3.17101	3.17935	3.88053	18.2528	26.0381	17.4752
VNNEGCFIK	0	1022.49	A0A087WZU5;O43657	TSPAN6	Tetraspanin-6	0.0043967	46.819	82.727	58.137	73.267	131.47	103.89	43.419	492.7	121.47	409.65	802.46	480.7	912.2	61.3781	64.1189	37.2101	61.9584	79.828	69.0093
RFEIACYK	0	1028.51	A0A087X020;Q9Y3A5;F8WE72	SBDS	Ribosome maturation protein SBDS	0.0020591	93.649	278.71	330.8	181.89	47.502	32.962	0	1028.8	330.31	1119.6	71.203	0	80.991	14.5617	9.06142	0	6.47298	0	6.74593
LCQGLFFR	0	982.506	A0A087X054;Q9Y4L1	HYOU1	Hypoxia up-regulated protein 1	0.0012493	91.9	283.81	295.06	144.62	0	38.1	22.7	1430.2	574.08	1414.8	0	0	0	0	11.4359	13.5668	0	0	0
VEFEELCADLFER	0	1598.73	A0A087X054;Q9Y4L1;E9PJ21;A0A087WWI4;K7EQK2;Q9Y4L1-2	HYOU1	Hypoxia up-regulated protein 1	1.7879e-05	115.12	356.91	297.94	205.97	0	0	0	2215.5	603.23	2352.9	0	0	0	0	0	0	0	0	0
LCEGIGAVNVCVSSSR	1	1592.77	A0A087X106;CON__Q14533;Q14533	KRT81	Keratin, type II cuticular Hb1	3.1168e-05	118.24	1468.8	1346.5	739.89	317.46	254.94	161.87	3319	788.87	3791.3	985.12	258.72	1075	17.7723	15.9194	17.9505	22.8878	24.6967	22.0907
DLNMDCIIAEIK	0	1376.67	A0A087X106;CON__Q14533;Q14533;CON__O43790;O43790;F5GYI5;CON__P78386;P78386	KRT81;KRT86;KRT85	Keratin, type II cuticular Hb1;Keratin, type II cuticular Hb6;Keratin, type II cuticular Hb5	3.5259e-06	142.97	704.06	664.51	392.32	4.1282	34.796	32.654	431.98	62.499	482.76	0	0	0	0.582924	4.97579	7.68376	0	0	0
GGVVCGDLCVSGSR	0	1307.6	A0A087X106;CON__Q14533;Q14533;CON__Q6NT21;CON__P78385;P78385;CON__Q61726	KRT81;KRT83	Keratin, type II cuticular Hb1;Keratin, type II cuticular Hb3	7.8224e-05	89.136	2548.7	2320	1737.8	663.15	485.85	314.43	4116.5	810.39	4412.6	1509.9	345.3	1746.8	20.647	17.3156	15.3214	26.836	29.8783	28.3599
LPPYLIFCIK	0	1205.69	A0A087X1B2;B9A018;Q53GS9;Q53GS9-2;Q53GS9-3	USP39	U4/U6.U5 tri-snRNP-associated protein 2	0.00027671	96.331	119.82	90.147	39.801	0	0	0	500.87	129.95	426.95	0	0	0	0	0	0	0	0	0
HCPYLDTINR	0	1230.58	A0A087X1B2;B9A018;Q53GS9;Q53GS9-3;C9JIU2;F8WC91	USP39	U4/U6.U5 tri-snRNP-associated protein 2	0.00033026	93.096	210.37	204.55	162.53	33.717	32.933	15.297	1056.3	587	1124.4	181.58	37.316	181.03	13.8135	13.8675	8.60218	14.6686	5.9771	13.8675
AVASQLDCNFLK	0	1307.65	A0A087X2I1;P62333;H0YJC0;H0YJS8	PSMC6	26S protease regulatory subunit 10B	0.00011588	95.477	467.67	287.55	221.87	32.529	51.19	36.153	591.66	143.93	679.28	38.665	44.945	59.995	6.50321	15.1119	14.0115	6.13414	23.7962	8.11538
GCLLYGPPGTGK	0	1161.59	A0A087X2I1;P62333;H0YJC0;H0YJS8	PSMC6	26S protease regulatory subunit 10B	0.0001402	87.001	111.08	209.37	60.275	0	14.813	0	276.54	80.385	332.9	45.801	0	37.411	0	6.60755	0	14.2089	0	10.1026
VCEDLDTSVNLAWTSGTNCTR	0	2284.01	A0A0A0MR02;P45880;P45880-2;P45880-1	VDAC2	Voltage-dependent anion-selective channel protein 2	5.3276e-27	208.47	525.7	399.45	169.96	25.503	0	25.253	4581.1	2296.9	4759.9	147.4	50.141	278.75	4.62679	0	12.9361	3.11727	2.13635	5.53224
SCSGVEFSTSGSSNTDTGK	1	1849.76	A0A0A0MR02;P45880;P45880-2;P45880-1;Q5JSD2;Q5JSD1;A2A3S1	VDAC2	Voltage-dependent anion-selective channel protein 2	5.7705e-08	145.91	33.954	71.462	15.337	0	0	0	592.18	316.86	539.75	32.441	52.765	45.342	0	0	0	5.19371	14.2753	7.74955
WCEYGLTFTEK	0	1375.61	A0A0A0MR02;P45880;P45880-2;P45880-1;Q5JSD2;Q5JSD1;A2A3S1	VDAC2	Voltage-dependent anion-selective channel protein 2	7.966e-05	121.83	288.12	342.63	151.46	36.985	43.872	0	3402.9	1676.9	3439.6	491.56	0	374.73	11.3763	11.351	0	12.622	0	9.82427
WDVLIQQATQCLNR	0	1686.85	A0A0A0MRA5;B7Z4B8;Q9BUJ2-4;Q9BUJ2-2;Q9BUJ2;M0R3F1;Q9BUJ2-3	HNRNPUL1	Heterogeneous nuclear ribonucleoprotein U-like protein 1	3.2272e-05	121.76	502.4	474.49	211.44	0	0	0	938.28	218.36	1050.1	31.025	34.295	61.928	0	0	0	3.20075	13.5738	5.56892
TGTQEVGGQDPGEAVQPCR	0	1927.87	A0A0A0MRN5;Q9NZT2-2;Q9NZT2	OGFR	Opioid growth factor receptor	2.7716e-26	211.12	107.16	143.92	72.526	0	35.549	0	700.17	347.02	787.36	105.04	45.785	79.611	0	19.8079	0	13.045	11.6559	9.18266
PVCNQVECHPYFNR	0	1704.75	A0A0A0MSS8;P42330;S4R3Z2;P42330-2	AKR1C3	Aldo-keto reductase family 1 member C3	1.1762e-05	135.04	828.25	781.78	424.78	127.85	105.07	47.596	3172	817.5	4402.3	233.12	14.354	368.3	13.372	11.8476	10.0759	6.84616	1.72554	7.7202
YKPVCNQVECHPYFNR	0	1995.91	A0A0A0MSS8;P42330;S4R3Z2;P42330-2	AKR1C3	Aldo-keto reductase family 1 member C3	7.4634e-05	93.51	456.39	395.97	161.92	12.097	58.847	16.728	6027	1329.3	8603.5	540.84	152.61	646.46	2.58214	12.9386	9.36366	8.23467	10.2982	6.98879
VVLPCSVQEYQVGQLYSVAEASK	0	2496.26	A0A0A0MSW4;P48739;P48739-2;P48739-3;B3KYB7	PITPNB	Phosphatidylinositol transfer protein beta isoform	1.1967e-06	88.836	65.713	72.441	46.948	0	0	0	423.27	158.35	453.47	404.73	187.69	491.02	0	0	0	48.8804	54.2394	51.9878
AWNAYPYCR	1	1142.5	A0A0A0MSW4;P48739;P48739-2;P48739-3;B3KYB7;B3KYB6;F5GWE5;Q00169;I3L4C0;I3L459;I3L4H1;I3L3W1;I3L2X8;I3L471;I3L4U7	PITPNB;PITPNA	Phosphatidylinositol transfer protein beta isoform;Phosphatidylinositol transfer protein alpha isoform	0.00049613	98.392	384.73	256.06	228.7	18.796	35.937	25.656	1136	459.25	1135.9	158.66	134.1	242.79	4.65794	12.3073	10.0867	12.255	22.6005	17.6102
FSFQCPGR	0	940.423	A0A0A0MTH3;Q13418;Q13418-2;Q13418-3	ILK	Integrin-linked protein kinase	0.00061783	113.89	586.49	314.99	280.35	34.741	0	0	1278.1	293.98	1277.1	80.397	10.635	85.446	5.59228	0	0	5.91808	3.49129	6.27105
YNFFCQGTR	0	1134.49	A0A0A0MTI6;Q9NYP7;Q9NYP7-2	ELOVL5	Elongation of very long chain fatty acids protein;Elongation of very long chain fatty acids protein 5	0.00041822	101.65	1348.6	1311.4	712.41	847.99	797.25	480.59	1018.6	666.19	1051.7	379.57	259.03	439.45	38.6048	37.8086	40.2842	27.1476	27.9966	29.4705
MIPCDFLIPVQTQHPIR	0	2007.04	A0A0A0MTS2;P06744;P06744-2;K7EQ48	GPI	Glucose-6-phosphate isomerase	7.3698e-05	76.341	88.885	79.621	41.938	0	0	0	1344.4	530.96	1360.7	981.82	374.66	927.41	0	0	0	42.2067	41.3706	40.5317
FIECYIAEQNMVSIAVGCATR	0	2317.09	A0A0B4J1R6;P29401;P29401-2	TKT	Transketolase	4.1361e-10	160.27	263.79	143.93	131.44	0	26.706	0	4796.6	1962.3	4654.3	112.07	65.997	72.802	0	15.6509	0	2.2831	3.25381	1.5401
TVPFCSTFAAFFTR	0	1593.77	A0A0B4J1R6;P29401;P29401-2	TKT	Transketolase	8.7154e-05	71.344	493.81	474.98	265.61	0	0	0	1749.7	711.92	2065.2	5.2271	0	38.516	0	0	0	0.297853	0	1.83086
CEAFGWHAIIVDGHSVEELCK	0	2342.08	A0A0B4J1R6;P29401;P29401-2;E9PFF2	TKT	Transketolase	8.5928e-20	195.56	840.97	506.32	405.5	0	0	0	3085.2	1234.2	3451	65.152	0	129.13	0	0	0	2.06809	0	3.60685
VAVCDIPPR	0	968.511	A0A0B4J269;Q13509;Q13509-2;CON__ENSEMBL:ENSBTAP00000025008;Q9H4B7;Q9BUF5;K7ESM5	TUBB3;TUBB1;TUBB6	Tubulin beta-3 chain;Tubulin beta-1 chain;Tubulin beta-6 chain	0.00060971	93.649	542.34	425.75	326.57	19.89	66.561	55.516	584.26	222.27	677.51	42.743	49.299	37.345	3.5377	13.5201	14.5297	6.81703	18.1534	5.22414
ECENCDCLQGFQLTHSLGGGTGSGMGTLLISK	0	3255.47	A0A0B4J269;Q13509;Q13509-2;G3V2A3	TUBB3	Tubulin beta-3 chain	1.127e-17	115.3	76.987	158.73	38.655	0	0	0	1270.4	487.46	1027.2	0	0	0	0	0	0	0	0	0
NMMAACDPR	0	1007.4	A0A0B4J269;Q13509;Q13509-2;Q5JP53;P07437;Q5ST81;P68371;P04350;A6NNZ2;Q13885;Q9BVA1;Q3ZCM7;A0A075B736;Q5SQY0;Q9BUF5;K7ESM5	TUBB3;TUBB;TUBB4B;TUBB4A;TUBB2A;TUBB2B;TUBB8;TUBB6	Tubulin beta-3 chain;Tubulin beta chain;Tubulin beta-4B chain;Tubulin beta-4A chain;Tubulin beta-8 chain-like protein LOC260334;Tubulin beta-2A chain;Tubulin beta-2B chain;Tubulin beta-8 chain;Tubulin beta-6 chain	0.0010047	105.14	971.72	742.83	262.69	55.489	34.752	22.59	4738.8	2236.2	4516.3	226.18	31.344	198.52	5.40192	4.46924	7.91854	4.55551	1.38229	4.21055
FASGGCDNLIK	1	1123.53	A0A0C4DFR6;P55735-2;P55735;P55735-3;A8MXL6	SEC13	Protein SEC13 homolog	0.0028497	56.359	193.82	198.77	122.08	30.808	0	31.955	1536.5	645.59	1759.1	351.77	212.68	387.64	13.7151	0	20.7453	18.6292	24.7801	18.0571
INNAHTIGCNAVSWAPAVVPGSLIDHPSGQK	0	3152.58	A0A0C4DFR6;P55735-2;P55735;P55735-3;A8MXL6	SEC13	Protein SEC13 homolog	3.7967e-05	57.076	83.715	131.7	36.106	13.17	0	0	185.89	147.48	167.15	11.809	0	31.251	13.5934	0	0	5.97322	0	15.7514
VFIWTCDDASSNTWSPK	0	1955.87	A0A0C4DFR6;P55735-2;P55735;P55735-3;A8MXL6	SEC13	Protein SEC13 homolog	2.5259e-05	106.36	378.43	387.64	241.11	39.024	27.783	0	534.61	188.74	612.17	23.662	0	51.033	9.3481	6.68788	0	4.23844	0	7.69493
WLSDECTNAVVNFLSR	0	1852.88	A0A0C4DGA2;O75521-2;O75521	ECI2	Enoyl-CoA delta isomerase 2, mitochondrial	3.5958e-05	93.754	220.57	225.95	122.71	0	0	16.418	627.82	401.11	569.07	24.234	0	55.986	0	0	11.8006	3.71656	0	8.95696
TDGFGIDTCR	0	1083.47	A0A0C4DGQ5;P04632;U3KQE2;A0A075B7C0;K7EKD8;K7ELJ7;K7EIV0;U3KPR7;K7EM73	CAPNS1	Calpain small subunit 1	0.00010272	134.25	459.13	345.35	264.3	0.024116	15.261	0	3558.5	2023.6	3312.8	256.06	128.6	307.61	0.00525227	4.23198	0	6.7127	5.97528	8.49655
CNSLEEIK	0	934.443	A0A0D9SF54;Q13813-3;A0A0D9SGF6;Q13813;Q13813-2	SPTAN1	Spectrin alpha chain, non-erythrocytic 1	0.0006796	109.11	141.59	299.99	132.38	27.68	0	0	576.98	183.04	728.47	163.12	28.756	97.176	16.3526	0	0	22.0403	13.5772	11.7697
VNDVCTNGQDLIK	0	1417.69	A0A0D9SF54;Q13813-3;A0A0D9SGF6;Q13813;Q13813-2	SPTAN1	Spectrin alpha chain, non-erythrocytic 1	0.0001718	84.297	116.24	244.58	71.973	0	0	0	622.68	253.81	686.71	147.65	83.508	82.774	0	0	0	19.1671	24.7565	10.7571
GADSLEDFLYHEGYACTSIHGDR	0	2555.1	A0A0D9SFB3;A0A0D9SG12;A0A0D9SF53;O00571-2;O00571	DDX3X	ATP-dependent RNA helicase DDX3X	3.9873e-12	155.76	679.46	623.12	283.55	90.345	103.2	32.45	646.74	348.3	677.13	16.287	57.494	23.476	11.7361	14.2086	10.269	2.45646	14.1683	3.35081
IGLDFCK	0	794.4	A0A0D9SFB3;A0A0D9SG12;A0A0D9SF53;O00571-2;O00571	DDX3X	ATP-dependent RNA helicase DDX3X	0.0077135	88.643	557.61	488.91	317.11	13.736	0	0	2375.3	1051.6	2434.6	231.23	40.301	210.26	2.40415	0	0	8.87118	3.6909	7.94976
VRPCVVYGGADIGQQIR	0	1829.96	A0A0D9SFB3;A0A0D9SG12;A0A0D9SF53;O00571-2;O00571	DDX3X	ATP-dependent RNA helicase DDX3X	2.2409e-05	134.9	264.36	223.98	187.28	55.11	16.092	0	1472.4	696.15	1807.9	155.44	43.498	161.03	17.2504	6.70299	0	9.54885	5.88091	8.17855
AAAIGIDLGTTYSCVGVFQHGK	0	2207.1	A0A0G2JIW1;P0DMV9;P0DMV8;P0DMV8-2;V9GZ37	HSPA1B;HSPA1A	Heat shock 70 kDa protein 1B;Heat shock 70 kDa protein 1A	4.8245e-16	172.84	779.02	568.4	458.25	26.489	15.04	0	2096.9	961.02	2174.3	0	0	218.91	3.28848	2.57781	0	0	0	9.14713
CQEVISWLDANTLAEK	0	1818.88	A0A0G2JIW1;P0DMV9;P0DMV8;P0DMV8-2;V9GZ37	HSPA1B;HSPA1A	Heat shock 70 kDa protein 1B;Heat shock 70 kDa protein 1A	4.8477e-07	153.7	166.22	367.24	99.723	73.56	68.007	0	1317.7	599.66	1407.9	0	0	148.6	30.6781	15.6249	0	0	0	9.54706
ARFEELCSDLFR	0	1484.71	A0A0G2JIW1;P0DMV9;P0DMV8;P0DMV8-2;V9GZ37;P17066;P48741	HSPA1B;HSPA1A;HSPA6;HSPA7	Heat shock 70 kDa protein 1B;Heat shock 70 kDa protein 1A;Heat shock 70 kDa protein 6;Putative heat shock 70 kDa protein 7	0.00025851	99.941	244.13	275.39	98.757	0	0	0	1821.9	915.61	1574.7	12.661	0	0	0	0	0	0.690138	0	0
FEELCSDLFR	0	1257.57	A0A0G2JIW1;P0DMV9;P0DMV8;P0DMV8-2;V9GZ37;P17066;P48741	HSPA1B;HSPA1A;HSPA6;HSPA7	Heat shock 70 kDa protein 1B;Heat shock 70 kDa protein 1A;Heat shock 70 kDa protein 6;Putative heat shock 70 kDa protein 7	2.8883e-06	160.59	2548.3	2257.5	1515.5	5.8182	21.287	0	3277.8	2018	3410.9	139.49	20.978	161.94	0.227797	0.934137	0	4.08189	1.02885	4.53253
SFFDNISCDDNR	0	1431.57	A0A0G2JQ95;A0A096LP11;Q8ND56-3;Q8ND56-2;Q8ND56;A0A140TA76	LSM14A	Protein LSM14 homolog A	0.0001081	96.745	523.06	434.36	339.92	133.63	94.992	60.671	1220.9	390.6	1342.3	71.413	40.999	113.79	20.349	17.945	15.1454	5.52598	9.49933	7.81476
EFLEDTCVQYVQK	0	1600.74	A0A0U1RQQ4;Q9UNN8;A0A0U1RRC4	PROCR	Endothelial protein C receptor	0.00042625	72.496	97.23	106.21	58.26	74.562	112.73	60.536	518.95	249.57	549.62	299.01	110.12	304.04	43.4025	51.489	50.9579	36.5556	30.6153	35.6161
LSLDGQNIYNACCTLR	0	1782.84	A0A0U1RRM4;P26599;P26599-2;P26599-3;A6NLN1;K7EK45;A0A087WU68	PTBP1	Polypyrimidine tract-binding protein 1	3.3861e-06	144.41	897.41	849.88	371.86	104.44	51.333	24.106	5911.8	3531.3	5299.9	366.39	73.293	470.44	10.4247	5.69599	6.0879	5.83592	2.03332	8.15273
GEVITTYCPANNEPIAR	0	1846.89	A0A1B0GTG2;A0A1B0GW77;P49419-2;P49419;A0A1B0GTY9;A0A140T9V3;A0A1B0GUA1;A0A1B0GW82;P49419-4;A0A0J9YWF7;H0YHM6;F8WDY6;F8VVF2	ALDH7A1	Alpha-aminoadipic semialdehyde dehydrogenase	1.069e-05	134.85	598.76	336.67	275.24	0	0	0	920.76	562.26	1040.3	15.033	18.681	78.928	0	0	0	1.60645	3.21564	7.052
GSDCGIVNVNIPTSGAEIGGAFGGEK	0	2448.16	A0A1B0GTG2;A0A1B0GW77;P49419-2;P49419;A0A1B0GV49;A0A1B0GTY9;A0A1B0GTJ4;A0A140T9V3;A0A1B0GUA1;A0A1B0GW82;P49419-4	ALDH7A1	Alpha-aminoadipic semialdehyde dehydrogenase	1.5749e-10	107.47	157.99	140.37	47.243	0	14.502	0	197.76	68.22	200.53	50.491	0	78.765	0	9.36386	0	20.3387	0	28.2014
STCTINYSK	0	1015.46	A0A1B0GTG2;A0A1B0GW77;P49419-2;P49419;A0A1B0GV49;A0A1B0GTY9;A0A1B0GTJ4;A0A140T9V3;P49419-4	ALDH7A1	Alpha-aminoadipic semialdehyde dehydrogenase	0.049319	27.481	69.964	86.319	43.711	0	0	0	427.66	268.05	378.17	297.11	75.064	166.12	0	0	0	40.9937	21.8773	30.5205
ANVPWAEVCEK	0	1244.59	A0A1B0GUA3;Q96EK5;A0A1B0GVY9;A0A1B0GTE6;A0A0D9SFK7	KIAA1279;KIF1BP	KIF1-binding protein	0.0028427	73.721	348.16	273.05	109.24	0	22.697	0	2048.8	1172.6	2194.6	85.146	0	202.42	0	7.67446	0	3.99007	0	8.44465
AITIANQTNCPLYITK	0	1762.93	A0A1C7CYX9;Q16555-2;Q16555	DPYSL2	Dihydropyrimidinase-related protein 2	6.5159e-05	107.98	345.92	295.37	183.38	31.48	0	0	259.96	103.69	438.4	0	0	0	8.34128	0	0	0	0	0
THNSSLEYNIFEGMECR	0	2028.87	A0A1C7CYX9;Q16555-2;Q16555	DPYSL2	Dihydropyrimidinase-related protein 2	5.7132e-17	184.01	590.25	618.29	273.43	10.32	42.796	22.994	1953.3	674.67	2007.8	247.88	180.03	332.48	1.71837	6.47359	7.75713	11.2612	21.0635	14.2068
LCDFGLAR	0	893.443	A0A1C7CYZ1;Q8TD08-2;Q8TD08-3;Q8TD08	MAPK15	Mitogen-activated protein kinase 15	0.0010322	98.458	650.8	599.13	485.61	41.435	64.688	68.687	872.77	415.31	729.74	8.673	17.856	78.73	5.98568	9.74484	12.3917	0.983955	4.12221	9.73815
VVEQMCITQYER	1	1497.7	A2A2V1;P04156-2;P04156	PRNP	Major prion protein	6.2111e-05	104.24	344.15	261.82	223.15	532.32	365.83	248.77	156.85	105.64	227.51	748.54	392.74	763.78	60.7345	58.2857	52.7144	82.676	78.8033	77.0491
FIAGTGCLVR	0	1035.55	A6NDG6	PGP	Phosphoglycolate phosphatase	0.013106	43.958	384.84	340.88	260.09	29.26	46.181	0	1829.2	574.79	1945.7	160.87	0	129.75	7.06593	11.9312	0	8.08364	0	6.25166
TLHYECIVLVK	0	1316.72	A6NFX8;Q9UKK9;A6NJU6;A6NCQ0;H0YEY4	NUDT5	ADP-sugar pyrophosphatase	0.00031685	87.184	347.04	290.35	153.61	43.349	25.251	15.208	1185.5	387.22	1240.7	211.57	39.926	193.2	11.1041	8.00093	9.00852	15.1438	9.34716	13.4737
GEQGQYLQQDANECWIQMMR	0	2427.04	A6NJA2;P54578-2;P54578-3;P54578	USP14	Ubiquitin carboxyl-terminal hydrolase;Ubiquitin carboxyl-terminal hydrolase 14	1.1481e-07	144.66	548.06	396.85	289.7	36.808	0	16.456	1344.6	559.1	1339.6	105.25	0	44.862	6.29339	0	5.37504	7.25937	0	3.24039
LEALCFDGVK	0	1093.55	A6NJH9;O14602	EIF1AY	Eukaryotic translation initiation factor 1A, Y-chromosomal	0.00035713	91.549	420.51	428.16	300.59	40.377	39.949	36.947	882.14	463.05	884.72	77.918	0	33.181	8.76072	8.53412	10.9461	8.11597	0	3.61488
TPPEAIALCSSLLEYTPSSR	0	2134.06	A8MT37;P49840	GSK3A	Glycogen synthase kinase-3 alpha	1.5789e-06	125.88	167.47	168.74	146.29	0	0	0	928.59	466.19	793.91	92.336	0	85.365	0	0	0	9.04434	0	9.70857
GDPQVYEELFSYSCPK	0	1860.82	B0QY89;Q9Y262-2;Q9Y262;B0QY90	EIF3L	Eukaryotic translation initiation factor 3 subunit L	7.697e-05	83.106	200.57	249.21	108.8	15.739	26.438	0	1069.7	688.69	1091.1	45.957	26.557	97.126	7.27617	9.59122	0	4.11928	3.71298	8.17403
AGDWQCPNPGCGNQNFAWR	0	2119.87	B0QYK0;Q01844-6;Q01844-3;Q01844;Q01844-5;A0A0D9SFL3;C9JGE3;Q01844-2	EWSR1	RNA-binding protein EWS	7.0571e-06	111.06	454.83	573.37	442.55	104.93	41.899	20.055	3054.1	658.75	3803.8	116.31	15.883	238.06	18.7455	6.80987	4.33523	3.66861	2.35432	5.88986
AIACLLFGGSR	0	1106.59	B1AHB1;P33992	MCM5	DNA helicase;DNA replication licensing factor MCM5	8.1048e-05	88.596	400.09	341.13	197.46	32.979	12.99	29.139	563.61	260.23	628.02	24.989	0	0	7.61518	3.66825	12.8593	4.24551	0	0
CPLDPYFIMPDK	0	1437.67	B1AHB1;P33992;B1AHB2	MCM5	DNA helicase;DNA replication licensing factor MCM5	0.00023078	86.772	263.38	356	140.34	32.836	53.386	14.28	630.98	249.13	567.72	95.92	0	36.53	11.0852	13.0405	9.23555	13.1958	0	6.04551
CVDFQTLK	0	952.469	B1AHB1;P33992;B1AHB2	MCM5	DNA helicase;DNA replication licensing factor MCM5	0.00050341	113.26	321.03	230.61	125	46.889	18.805	53.781	636.9	287.83	485.18	220.29	82.197	169.87	12.7444	7.53964	30.0821	25.6991	22.2138	25.9324
LLDLVQQSCNYK	0	1422.72	B1AHD1;P55769	NHP2L1	NHP2-like protein 1;NHP2-like protein 1, N-terminally processed	5.4087e-06	130.01	576.3	471.75	337.38	28.253	0	54.074	902.14	248.16	1073.9	75.225	41.797	85.674	4.67337	0	13.8136	7.69672	14.4149	7.3884
STCSCPDLQPNGQDLGENSR	0	2119.89	B1AKJ5;O43847;O43847-2;F5H7V1	NRD1	Nardilysin	1.4921e-05	80.236	119.42	160.59	81.44	43.433	0	0	325.62	228.76	465.5	0	0	40.711	26.6701	0	0	0	0	8.0423
AFDCPETEYPVK	0	1397.62	B1AKJ5;O43847;O43847-2;G3V1R5;F5H7V1	NRD1	Nardilysin	8.5216e-05	84.718	139.18	136.91	84.666	58.241	18.797	0	705.57	273.12	566.97	280.22	106.91	305.02	29.5009	12.072	0	28.4259	28.132	34.9798
SVSQGFCFNILCVGETGLGK	1	2057.99	B1AMS2;Q14141-2;Q14141-4;Q14141;Q14141-3	2018-09-06	Septin-6	0.00032409	59.163	185.32	248.17	138.24	0	41.72	0	619.84	318.65	722.05	61.594	0	80.59	0	14.3917	0	9.03888	0	10.0406
MDSLLIAGQINTYCQNIK	0	2024.01	B3KS98;O15372;A0A087WZK9	EIF3H	Eukaryotic translation initiation factor 3 subunit H	3.376e-06	132.59	318.56	322.99	140.38	0	0	0	435.78	181.52	505.64	6.5847	0	49.796	0	0	0	1.48852	0	8.96521
ALELCEILAK	0	1101.61	B3KVN2;P49354-2;P49354	FNTA	Protein farnesyltransferase/geranylgeranyltransferase type-1 subunit alpha	0.0009752	73.841	69.652	121.29	65.645	0	0	0	282.21	156.74	394.55	1.8514	17.687	38.028	0	0	0	0.65176	10.1401	8.79102
AGQCVIGLQMGTNK	0	1418.7	B4DDF4;B4DUT8;Q99439;A0A087X271;A0A087X1X5;H3BVI6	CNN2	Calponin;Calponin-2	0.00018472	79.614	184.91	256.02	94.331	31.131	21.8	0	926.64	451.54	945.13	173.02	0	344.52	14.4098	7.84681	0	15.734	0	26.7142
VAAGVLCELAQDK	0	1315.68	B4DGU4;P35222;P35222-2;P14923	CTNNB1;JUP	Catenin beta-1;Junction plakoglobin	1.8428e-05	113.99	391.85	388.67	267.89	35.92	33.14	59.66	535.54	450.09	576.82	76.903	0	123.31	8.39704	7.85662	18.214	12.5568	0	17.6124
GFSIPECQK	0	1007.47	B4DJV2;O75390;A0A0C4DGI3;F8VTT8;F8W4S1;F8W642;F8VZK9;F8VX07;F8VRP1;F8VX68;F8VWQ5;F8VPF9;F8VPA1;F8W1S4;H0YH82;F8VRI6	CS	Citrate synthase;Citrate synthase, mitochondrial	0.00052723	89.298	209.43	184.77	134.09	0	0	0	1714.3	907.83	1933.5	166	0	251.6	0	0	0	8.82838	0	11.5143
PSDNLIVCGR	0	1072.53	B4DJV5;Q13610;F8VZ56	PWP1	Periodic tryptophan protein 1 homolog	1.7551e-05	125.75	592.34	568.3	369.46	97.926	82.03	55.824	1527.3	576.34	1586	315.74	121.74	360.82	14.1867	12.6136	13.1263	17.1315	17.4393	18.5338
ALCDNVDTR	0	1005.45	B4DKY1;P49589-2;P49589;P49589-3	CARS	Cysteine--tRNA ligase, cytoplasmic	0.016135	42.001	93.765	142.29	89.02	17.408	0	0	1212.7	391.2	1186.4	381.77	78.704	251.71	15.6585	0	0	23.9434	16.749	17.5028
VQPQWSPPAGTQPCR	0	1650.79	B4DKY1;P49589-2;P49589;P49589-3;C9JLN0;E9PRS8;E9PLP0	CARS	Cysteine--tRNA ligase, cytoplasmic	0.00017294	74.769	219.17	199.14	145.63	23.986	31.553	0	294.45	140.24	321.28	659.23	323.3	643.39	9.86445	13.6775	0	69.1249	69.7459	66.6953
ANDQEPCGWWLAK	0	1516.68	B4DXZ6;P51114-2;P51114;E9PFF5;C9JAJ4	FXR1	Fragile X mental retardation syndrome-related protein 1	0.00030965	74.987	219.67	178.28	158.37	0	52.764	55.002	757.9	404.9	904.42	71.467	47.607	118.09	0	22.8372	25.7775	8.61705	10.5207	11.549
GVGCLDFSK	0	924.438	B5MBZ0;Q9HC35;Q9HC35-2	EML4	Echinoderm microtubule-associated protein-like 4	0.0030031	64.711	450.81	580.45	294.56	90.066	13.851	19.42	687.66	394.2	585.81	556.55	176.25	113.26	16.6519	2.33064	6.18511	44.7312	30.8967	16.2015
SLCIGATYDVTDSR	0	1499.69	B5MCF9;O00541-2;O00541;B3KXD6	PES1	Pescadillo homolog	1.4919e-05	105.58	219.47	253.13	131.22	20.105	0	0	696.11	310.37	757.45	132.67	39.765	101.39	8.39194	0	0	16.0079	11.357	11.8055
VADYCENNYIQATDK	0	1745.76	B6VEX4;A0A0A0MRT6;Q8IZP0-11;Q8IZP0-10;Q8IZP0-8;Q8IZP0-7;Q8IZP0-2;Q8IZP0-4;Q8IZP0-3;Q8IZP0-5;Q8IZP0-6;Q8IZP0-9;Q8IZP0	ABI1	Abl interactor 1	7.2278e-05	87.647	201.1	98.254	80.271	0	0	0	472.76	249.33	513	121.09	27.115	243.78	0	0	0	20.3907	9.80846	32.2128
VFNLFCLYGNIEK	0	1558.79	B7WPG3;C9IYN3;D6W592;Q8WVV9-5;Q8WVV9-4;Q8WVV9	HNRNPLL;HNRPLL	Heterogeneous nuclear ribonucleoprotein L-like	0.0019109	58.21	45.382	50.394	12.543	0	0	0	580.76	193.27	601.06	0	0	43.035	0	0	0	0	0	6.68147
FCLGLLSNVNR	0	1234.65	B7Z5N5;Q15796-2;Q15796;P84022-2;P84022;P84022-3;H3BVD1;P84022-4;O15198-2;O15198;Q99717;Q15797;H0YNV1;H0YKE2;H0YAK7	SMAD2;SMAD3;SMAD9;SMAD5;SMAD1	Mothers against decapentaplegic homolog;Mothers against decapentaplegic homolog 2;Mothers against decapentaplegic homolog 3;Mothers against decapentaplegic homolog 9;Mothers against decapentaplegic homolog 5;Mothers against decapentaplegic homolog 1	9.4539e-07	132.32	116.13	109.89	74.671	0	0	0	1079.7	241.94	870.27	0	0	0	0	0	0	0	0	0
TLGECGFTSQTAR	0	1369.63	B8ZZU8;I3L0M9;Q15370;Q15370-2	TCEB2	Transcription elongation factor B polypeptide 2	7.6118e-05	90.759	501.59	343.85	208.18	76.85	32.873	0	1282.9	459.87	1342.5	107.92	81.563	170.37	13.2857	8.72604	0	7.75945	15.0643	11.2614
TLGECGFTSQTARPQAPATVGLAFR	0	2578.3	B8ZZU8;I3L0M9;Q15370;Q15370-2	TCEB2	Transcription elongation factor B polypeptide 2	9.847e-09	96.303	211.49	227.52	107.27	0	0	0	644.61	188.96	510.88	47.983	0	86.324	0	0	0	6.92802	0	14.4547
ENFSCLTR	0	968.439	B9A041;P40925-2;P40925;P40925-3;C9JF79;C9JRL4	MDH1	Malate dehydrogenase, cytoplasmic;Malate dehydrogenase	0.0022622	75.378	530.24	482.82	285.41	37.423	0	16.072	1234.6	753.7	1278.1	199.89	57.002	185.88	6.59247	0	5.331	13.9346	7.03119	12.6969
VIVVGNPANTNCLTASK	0	1699.89	B9A041;P40925-2;P40925;P40925-3;C9JF79;C9JRL4	MDH1	Malate dehydrogenase, cytoplasmic;Malate dehydrogenase	2.989e-05	110.04	263.37	351.25	161.75	60.803	35.444	15.16	318.67	138.05	238.12	17.813	0	53.243	18.7563	9.1659	8.56933	5.29388	0	18.2738
ITFDDYIACCVK	0	1389.63	C9J0K6;P30626-3;P30626-2;P30626;B4DHQ6	SRI	Sorcin	0.0004444	74.46	958.5	832.83	449.96	0	0	0	4192	584.5	5253.1	138.99	0	407.88	0	0	0	3.2092	0	7.20511
NICFTVWDVGGQDK	0	1580.73	C9J1Z8;P84085	ARF5	ADP-ribosylation factor 5	8.5258e-05	88.507	199.52	120.96	70.78	0	0	0	328.24	177.59	340.09	0	23.459	66.921	0	0	0	0	11.6683	16.4421
FVCVGGSPSR	0	1007.49	C9J486;C9JIP2;B4DND0;Q16831;F8WD51	UPP1	Uridine phosphorylase 1	0.003032	58.676	113.96	133.98	45.803	16.376	44.932	0	771.19	362.52	1132.9	151.59	93.687	228.19	12.5644	25.114	0	16.4275	20.5361	16.7652
YTCSFCGK	0	907.357	C9J4Z3;P61513;M0R0A1;Q6P4E4;E9PEL3;M0R2L6;G5E9R3;A6NKH3	RPL37A;RPL37AP8	60S ribosomal protein L37a;Putative 60S ribosomal protein L37a-like protein	0.00069175	108.74	423.27	432.42	158.84	44.76	0	0	6415.8	3829.2	6093.5	393.45	256.55	438.45	9.56349	0	0	5.77817	6.27914	6.71239
ADPEVCCFITK	0	1224.55	C9J6P4;Q7Z2W4;Q7Z2W4-2;Q7Z2W4-3	ZC3HAV1	Zinc finger CCCH-type antiviral protein 1	0.00065825	65.295	495.43	519.22	294.83	55.087	43.307	35.461	1292.3	503.87	1271.8	99.046	14.372	121.53	10.0064	7.69865	10.7363	7.11872	2.77322	8.72227
NSNVDSSYLESLYQSCPR	0	2060.91	C9J6P4;Q7Z2W4;Q7Z2W4-2;Q7Z2W4-4;H7C5K1;Q7Z2W4-5	ZC3HAV1	Zinc finger CCCH-type antiviral protein 1	7.4208e-07	143.39	210.22	327.42	147.29	0	0	0	1010.5	382.67	1001.2	198.96	15.338	181.99	0	0	0	16.4503	3.85369	15.3813
TVDSQGPTPVCTPTFLER	0	1946.94	C9J808;Q9BYG3;H7BZL0	NIFK	MKI67 FHA domain-interacting nucleolar phosphoprotein	1.3099e-05	103.1	402.51	359.6	274.55	23.475	22.227	0	861.8	611.87	1062.8	142.61	81.375	231.78	5.51076	5.82122	0	14.1984	11.7383	17.9039
ADHQPLTEASYVNLPTIALCNTDSPLR	0	2938.45	C9J9K3;A0A0C4DG17;P08865	RPSA	40S ribosomal protein SA	4.8844e-13	119.36	107.91	68.613	114.83	0	0	0	445.22	401.55	369.25	22.775	26.127	19.584	0	0	0	4.8665	6.10905	5.0366
YVDIAIPCNNK	0	1248.62	C9J9K3;A0A0C4DG17;P08865	RPSA	40S ribosomal protein SA	1.4151e-06	152.63	561.84	644.07	310.63	61.752	86.078	0	2639.5	1689.1	2655.7	265.08	116.1	325.87	9.90263	11.7891	0	9.12628	6.43142	10.9295
YFQPPGTWIQCALESR	0	1894.9	C9JA08;Q96D46;C9IY70;C9IZW9;C9K0C2;C9J0B9	NMD3	60S ribosomal export protein NMD3	3.3537e-05	92.575	122.56	113.79	49.014	0	0	0	834.77	381.28	833.68	0.30611	0	69.401	0	0	0	0.0366565	0	7.68491
VDALSPQLQQLACECYSR	0	2022.95	C9JFV4;Q8IZL8;E7EV54;I3L4P1	PELP1	Proline-, glutamic acid- and leucine-rich protein 1	1.3624e-05	90.714	327.38	324.21	219.87	0	24.889	0	459.95	263.81	383.67	30.036	0	43.298	0	7.1295	0	6.12997	0	10.1408
TFQGPNCPATCGR	1	1350.58	C9JG97;C9JEH3;Q13685;C9JTS3	AAMP	Angio-associated migratory cell protein	0.00085871	67.997	171.87	257.77	116.25	28.044	45.829	0	1061.4	419.89	1132.8	326.62	116.89	289.19	14.028	15.0952	0	23.5314	21.7761	20.337
TLDQVLEDVDQCCQALSQR	0	2162.99	C9JNK6;C9JAZ1;O75431-2;O75431	MTX2	Metaxin-2	2.3092e-05	78.021	441.27	339.72	174.23	0	0	0	1172.2	536.68	1132.2	170.99	92.9	228.85	0	0	0	12.7301	14.7559	16.8142
DTNFGTNCICR	0	1242.51	C9JNV2;P41223;C9JCD9;P41223-2	BUD31	Protein BUD31 homolog	1.0493e-06	129.89	909.8	961.07	535.83	92.515	19.98	31.421	3803.5	1924.1	4401.8	354.59	94.508	485.29	9.23013	2.03659	5.53917	8.52771	4.68184	9.93004
SGAELALDYLCR	0	1309.63	C9JQV0;Q9BRJ6;H7C0T1;H7C2R9	C7orf50	Uncharacterized protein C7orf50	0.000131	93.011	501.83	390.9	264.33	40.103	0	16.223	914.62	414.54	865.24	36.403	31.539	52.482	7.39999	0	5.78251	3.82777	7.07027	5.71873
PIIFDCR	0	862.437	C9JW96;P35232;C9JZ20;E7ESE2;E9PCW0;P35232-2;D6RBK0	PHB	Prohibitin	0.0032559	108.24	1118.7	748.04	546.42	39.069	48.045	11.765	1278.7	624.46	1366.6	0	22.305	0	3.37451	6.03516	2.10772	0	3.4487	0
VELCSFSGYK	0	1131.53	C9JXB8;C9JNW5;P83731	RPL24	60S ribosomal protein L24	1.6578e-06	170.5	1206.6	1153.8	580.7	163.47	117.59	101.98	2801	1766.3	2800.2	556.51	161.04	687.91	11.9315	9.24893	14.9382	16.5751	8.35556	19.7216
DMGEDLECLCQIMR	0	1654.68	D3DQV9;P78344;H0Y3P2;P78344-2;H0YCH5;H0YD77	EIF4G2	Eukaryotic translation initiation factor 4 gamma 2	0.004828	51.546	1212.4	1269.3	585.92	94.361	0	0	2258.1	1380.3	2261.7	106.12	38.5	84.398	7.22098	0	0	4.48858	2.71356	3.59738
ELEVLLMCNK	1	1190.6	D3YTB1;F8W727;P62910	RPL32	60S ribosomal protein L32	8.5533e-07	198.54	141.44	115.05	29.092	20.487	23.347	0	1207.5	730.09	1370.4	0	0	0	12.652	16.8696	0	0	0	0
SYCAEIAHNVSSK	1	1407.65	D3YTB1;F8W727;P62910	RPL32	60S ribosomal protein L32	1.1552e-05	128.15	254.25	531.89	62.184	0	0	0	899.21	591.43	931.38	399.35	154.29	370.97	0	0	0	30.7533	20.6901	28.4847
IYHPNINSNGSICLDILR	0	2041.04	D6RAW0;D6RFM0;D6RAH7;H9KV45;A0A0A0MQU3;A0A087WY85;P62837-2;P62837;P61077;P61077-2;P61077-3;D6RA11;A0A087WW00;C9J9H9;Q9Y2X8;P51668	UBE2D3;UBE2D2;UBE2D1;UBE2D4	Ubiquitin-conjugating enzyme E2 D2;Ubiquitin-conjugating enzyme E2 D3;Ubiquitin-conjugating enzyme E2 D4;Ubiquitin-conjugating enzyme E2 D1	8.2107e-06	120.29	626.3	553.05	245.26	340.02	160.56	68.021	1493	431.86	1528.2	305.71	51.807	347.08	35.1871	22.4997	21.7125	16.9961	10.7113	18.5082
IAIWTTECENR	0	1334.63	D6RBW1;P06730;P06730-3;P06730-2	EIF4E	Eukaryotic translation initiation factor 4E	0.00010361	103.34	398.65	403.17	231.28	0	28.181	0	2600.2	670.59	3006.3	125.13	0	273.21	0	6.53319	0	4.59137	0	8.33082
VFAECNDESFWFR	0	1648.7	D6RF07;D6R918;D6RBC5;D6RDI5;D6RA54;D6RC55;D6RG39;D6RIT9;Q9NX40-3;Q9NX40-2;Q9NX40-4;Q9NX40	OCIAD1	OCIA domain-containing protein 1	1.2527e-06	144.57	598.55	599.53	241.81	303.27	170.41	152.39	875.58	195.15	1138.9	277.96	0.92872	475.97	33.6287	22.1329	38.658	24.0963	0.473647	29.4742
NCLTNFHGMDLTR	0	1520.69	D6RG13;P61247;D6RAT0;D6RB09;H0Y8L7;E9PFI5;D6RAS7;D6RED7	RPS3A	40S ribosomal protein S3a	1.3374e-05	124.42	783.17	587.93	335.65	29.905	63.424	0	1286.9	585.32	1288.4	178.27	85.794	179.92	3.67801	9.73726	0	12.1672	12.7838	12.2535
ACQSIYPLHDVFVR	0	1646.82	D6RG13;P61247;D6RAT0;D6RB09;H0Y9Y4;D6R9B6	RPS3A	40S ribosomal protein S3a	4.3835e-05	113.53	203.69	218.96	133.14	0	0	0	1434.8	670.79	1563	16.602	47.991	98.126	0	0	0	1.14386	6.67672	5.9072
LFCVGFTK	0	913.473	D6RG13;P61247;D6RAT0;D6RB09;H0Y9Y4;D6R9B6;H0Y8L7;E9PFI5;D6RAS7	RPS3A	40S ribosomal protein S3a	0.00061783	136.11	953.26	1001.5	586.46	2.549	19.655	21.763	2178.8	998.87	2175.7	146.52	75.539	202.73	0.266685	1.92478	3.57813	6.30107	7.03075	8.52369
TYGGCEGPDAMYVK	0	1489.62	E5RHG8;Q15369;R4GMY8	TCEB1	Transcription elongation factor B polypeptide 1	0.00019367	78.814	153.58	238.89	25.644	42.756	0	0	754.95	326.49	429.82	166.62	10.593	117.42	21.777	0	0	18.08	3.14255	21.4568
TGVHHYSGNNIELGTACGK	0	1956.91	E5RI99;P62888;A0A0B4J213	RPL30	60S ribosomal protein L30	6.5899e-06	113.53	163.34	219.36	74.611	0	0	21.659	1145	397.45	1399.7	205.67	40.429	175.78	0	0	22.4982	15.2273	9.23292	11.1572
VCTLAIIDPGDSDIIR	0	1699.88	E5RI99;P62888;A0A0B4J213;A0A0C4DH44	RPL30	60S ribosomal protein L30	5.5414e-05	87.148	89.471	105.71	18.834	0	0	0	277.82	109.27	329.15	0	0	0	0	0	0	0	0	0
LVILANNCPALR	0	1295.74	E5RI99;P62888;E5RJH3	RPL30	60S ribosomal protein L30	3.8061e-13	198.87	656.62	707.78	389.05	12.539	27.503	0	1043.7	259.79	1103.1	0	0	29.48	1.87384	3.74046	0	0	0	2.60291
GLLDVTCK	0	847.447	E5RJR5;P63208;E7ERH2;F8W8N3;P63208-2	SKP1	S-phase kinase-associated protein 1	0.0044126	65.252	279.75	302.68	64.703	0	0	0	930.89	271.6	451.89	0	0	0	0	0	0	0	0	0
ALVDGPCTQVR	0	1157.59	E7EPB3;P50914	RPL14	60S ribosomal protein L14	0.00017725	96.229	1232.8	856.28	654.67	122.53	134.33	66.703	3781.7	1817.8	4001.4	120.53	0	209.78	9.0406	13.5603	9.24667	3.08875	0	4.9815
CMQLTDFILK	0	1210.61	E7EPB3;P50914	RPL14	60S ribosomal protein L14	4.1455e-05	142.92	467.92	369.11	240.1	26.324	0	0	1752.4	666.29	1885.2	11.715	0	0	5.32611	0	0	0.664072	0	0
LAYFNDIAVGAVCCR	0	1613.77	E7EQ69;Q9GZZ1	NAA50	N-alpha-acetyltransferase 50	4.6075e-05	90.759	310.17	355.32	111.71	0	46.021	0	787.68	183.22	961.72	20.695	0	47.257	0	11.4668	0	2.56007	0	4.68365
LYIMTLGCLAPYR	0	1512.78	E7EQ69;Q9GZZ1	NAA50	N-alpha-acetyltransferase 50	0.011844	43.991	123.93	96.585	34.477	0	0	0	1017.4	320.09	1337.4	0	0	0	0	0	0	0	0	0
ILQLCMGNHELYMR	0	1719.83	E7EQR4;P15311	EZR	Ezrin	2.2914e-05	127.76	349.11	317.31	96.691	0	0	0	811.86	327.65	754.55	21.525	0	0	0	0	0	2.58284	0	0
ADTLTPEECQQFK	0	1508.68	E7ES33;E7EPK1;Q16181-2;Q16181;G3V1Q4;A0A0U1RRE1	2018-09-07	Septin-7	0.00052377	71.558	185.86	189.45	79.551	21.852	0	0	585.27	231.99	703.86	285.18	104.32	238.06	10.5203	0	0	32.7624	31.019	25.2739
ALVEFTNSPDCLSK	0	1522.73	E7ESC6;Q9UIA9;H0YBE1	XPO7	Exportin-7	5.0056e-05	96.591	206.05	232.25	110.9	37.752	0	0	1210.1	548.65	1205.2	565.28	221.31	734.91	15.4847	0	0	31.8399	28.7431	37.8798
DNIACVILTFK	0	1235.66	E7EUI8;E7EM57;P11413;P11413-2;P11413-3;E9PD92	G6PD	Glucose-6-phosphate 1-dehydrogenase	2.6246e-07	151.1	954.6	844.81	459.99	0	0	0	2273.8	910.39	2351.7	189.11	75.475	190.35	0	0	0	7.67832	7.65571	7.48805
TQVCGILR	0	888.485	E7EUI8;E7EM57;P11413;P11413-2;P11413-3;E9PD92	G6PD	Glucose-6-phosphate 1-dehydrogenase	0.0012306	111.95	1709.2	1377.2	823.55	71.021	70.885	54.335	4407.6	1712.3	4337.2	148.97	86.431	173.37	3.98945	4.89509	6.18931	3.26935	4.80511	3.84364
SIQQGFCFNILCVGETGIGK	1	2113.03	E7EW69;E7EX04;B5ME97;Q9P0V9-3;Q9P0V9;Q9P0V9-2	2018-09-10	Septin-10	4.4304e-06	97.488	118.41	217.96	100.21	0	20.405	0	557.63	243.91	436.29	0	0	45.876	0	8.5604	0	0	0	9.51457
AESCGSGNSTGYQIR	0	1528.66	E7EWK3;Q9H2U1-2;Q9H2U1;Q9H2U1-3	DHX36	ATP-dependent RNA helicase DHX36	6.4576e-06	143.05	40.862	138.83	7.7921	0	0	0	577.73	165.04	554.55	70.198	0	51.605	0	0	0	10.8342	0	8.5135
GYGFCEYQDQETALSAMR	0	2067.87	E7EWR4;P33240-2;P33240;E9PID8;Q9H0L4;A0A0A0MT56	CSTF2;CSTF2T	Cleavage stimulation factor subunit 2;Cleavage stimulation factor subunit 2 tau variant	3.307e-09	162.59	144.17	151.65	71.842	0	0	0	2261.2	919.82	2550.1	0	0	0	0	0	0	0	0	0
NHDEESLECLCR	0	1446.59	E7EX73;E9PGM1;E7EUU4;Q04637-5;Q04637-4;Q04637-3;Q04637;Q04637-8;Q04637-9;Q04637-6;Q04637-7;C9JF13;A0A0A0MSA7;A0A0U1RQK7;O43432-4;O43432;O43432-3	EIF4G1;EIF4G3	Eukaryotic translation initiation factor 4 gamma 1;Eukaryotic translation initiation factor 4 gamma 3	0.00015153	90.653	344.46	421.84	171.21	36.125	100.55	0	2067.7	1282.4	2230.3	233.24	0	222.77	9.49197	19.2481	0	10.1367	0	9.08127
AISEPNFSVAYANMCR	0	1771.8	E7EX73;E9PGM1;E7EUU4;Q04637-5;Q04637-4;Q04637-3;Q04637;Q04637-8;Q04637-9;Q04637-6;Q04637-7;C9JF13;C9J6B6;C9K073;C9J2Z7	EIF4G1	Eukaryotic translation initiation factor 4 gamma 1	2.6601e-05	130.24	466.72	335.1	313.2	111.68	68.286	54.031	487.44	216.01	610.2	104.43	55.816	92.995	19.3084	16.9282	14.7131	17.6441	20.5337	13.2246
LQGINCGPDFTPSFANLGR	0	2005.97	E7EX73;E9PGM1;E7EUU4;Q04637-5;Q04637-4;Q04637-3;Q04637;Q04637-8;Q04637-9;Q04637-6;Q04637-7;C9JF13;C9J6B6;C9K073;C9J2Z7	EIF4G1	Eukaryotic translation initiation factor 4 gamma 1	5.744e-06	116.29	508.57	764.32	288.67	36.745	68.364	23.114	558.51	355.69	604.59	0	0	66.133	6.73831	8.21008	7.41347	0	0	9.85996
CQSLTEDLEFR	0	1339.61	E9PBF6;P20700;A0A0D9SFE5	LMNB1	Lamin-B1	2.9455e-05	113.38	127.83	191.6	66.99	0	17.218	0	551.88	279.92	713.86	208.09	31.656	135.08	0	8.24546	0	27.3813	10.16	15.9116
FAECLEK	0	838.389	E9PCT1;A9Z1X7;Q8IYB3-2;Q8IYB3;M0R1E7	SRRM1	Serine/arginine repetitive matrix protein 1	0.0050719	76.774	153.78	158.59	64.031	0	0	0	855.15	360.21	861.59	102.5	0	73.246	0	0	0	10.7033	0	7.83517
TSMCSIQSAPPEPATLK	0	1759.85	E9PDE4;E9PCH5;E7EVY3;B7Z574;A0A0C4DGB5;P20810-3;P20810-4;P20810-8;P20810-2;P20810;P20810-9;P20810-5;P20810-10;P20810-7;P20810-6;E7EQ12;H0Y7F0;H0Y9H6;E7ES10;A0A0A0MR45;E7EQA0;H0YD33	CAST	Calpastatin	0.00045083	65.175	199.36	169.56	68.821	41.326	391.57	267.08	376	183.16	379.97	219.31	37.132	237.4	17.1701	69.7824	79.5115	36.8396	16.8558	38.4534
DQCILITGESGAGK	0	1390.68	E9PDF6;O43795-2;O43795;E7EQD9;C9JUP5;C9JYW1	MYO1B	Unconventional myosin-Ib	5.04e-05	92.265	261.77	168.23	101.55	33.308	28.58	31.297	358.23	130.09	434.71	334.53	194.6	274.73	11.2879	14.5216	23.5587	48.2895	59.9341	38.7249
SCMLTGTPESVQSAK	0	1537.71	E9PEB5;Q96AE4;Q96AE4-2;C9JSZ1	FUBP1	Far upstream element-binding protein 1	0.00014514	78.326	143.08	86.361	61.394	0	55.559	0	704.37	349.19	717.82	89.595	0	149.38	0	39.1481	0	11.2845	0	17.2256
FVASCGFTPDVK	0	1269.61	E9PF19;Q96E41;Q9Y4P3	TBL2	Transducin beta-like protein 2	0.0024762	56.205	200.77	311.3	101.07	0	0	0	660.2	528.37	897.6	128.6	65.991	68.02	0	0	0	16.3032	11.1028	7.04418
VWEVCFGK	0	966.463	E9PF19;Q96E41;Q9Y4P3	TBL2	Transducin beta-like protein 2	0.0026482	70.919	158.6	267.88	81.651	29.134	57.771	0	718.2	388.54	717.81	33.215	0	45.233	15.5188	17.7402	0	4.42033	0	5.92798
NNLCPSGSNIISNLFK	0	1719.86	E9PJK1;E9PRJ8;H0YDL9;H0YDJ9;E9PIF1;A6NMH8;P60033	CD81	Tetraspanin;CD81 antigen	7.697e-05	83.106	261.78	296.75	109.48	287.62	173.01	167.85	352.42	90.172	340.6	518.72	255.14	531.95	52.3517	36.8294	60.5236	59.545	73.8868	60.965
RTELFIAAEGIHTGQFVYCGK	0	2339.17	E9PKZ0;P62917;G3V1A1;E9PKU4	RPL8	60S ribosomal protein L8	1.7425e-09	146.6	522.68	505.1	233.36	19.879	0	0	440.82	246.41	461.21	41.427	0	37.532	3.66393	0	0	8.59041	0	7.52533
TELFIAAEGIHTGQFVYCGK	0	2183.07	E9PKZ0;P62917;G3V1A1;E9PKU4	RPL8	60S ribosomal protein L8	2.2043e-09	158.65	203.69	336.52	129.58	33.337	34.191	0	2583.4	962.68	2629.5	54.293	45.591	121.65	14.0646	9.22309	0	2.05835	4.5217	4.42179
AVCVEAGMIALR	0	1231.64	E9PM69;R4GNH3;P17980	PSMC3	26S protease regulatory subunit 6A	0.00036166	79.82	575.59	452.43	270.56	0	0	0	677.75	279.02	539.36	35.712	16.78	46.132	0	0	0	5.00545	5.67275	7.87919
WAPDGSCILTNSADNILR	0	1944.94	E9PMR3;Q9BUR4	WRAP53	Telomerase Cajal body protein 1	1.327e-05	99.044	141.16	174.71	104.44	0	27.413	0	1118.8	386.39	1227.3	82.17	0	0	0	13.5625	0	6.84197	0	0
TQNLPNCQLISR	0	1385.71	E9PNM1;P37268-2;P37268-5;P37268;P37268-4;P37268-3	FDFT1	Squalene synthase	2.7112e-05	110.38	332.67	263.62	176.44	0	0	0	948.17	585.06	801.45	108.36	34.166	125.37	0	0	0	10.2562	5.51753	13.5269
FEHCNFNDVTTR	0	1481.64	E9PNW4;E9PR17;P13987	CD59	CD59 glycoprotein	4.7801e-05	106.58	20.446	123.67	16.368	295.4	139.37	108.49	493.48	380.93	522.43	1276	451.63	831.14	93.5266	52.9843	86.8907	72.1116	54.2459	61.4035
APNYSCVMTGSWDK	0	1557.66	E9PQ57;P78406;E9PPG9	RAE1	mRNA export factor	0.00016575	81.311	232.35	334.46	93.99	23.723	33.179	0	1450.6	707	1510.3	269.35	126.55	272.15	9.26416	9.02489	0	15.6603	15.1821	15.2683
GSAFAIGSDGLCCQSR	0	1570.69	F1T0B3;A0A087X2G1;Q92499	DDX1	ATP-dependent RNA helicase DDX1	5.2902e-05	117.4	752.08	844.59	489.89	140.97	81.911	58.232	1964	1146.6	2017.3	162.14	55.292	161.23	15.7852	8.8409	10.6239	7.62603	4.60041	7.40086
FLICTDVAAR	0	1107.57	F1T0B3;A0A087X2G1;Q92499;Q92499-3;Q92499-2	DDX1	ATP-dependent RNA helicase DDX1	0.00057334	85.355	340	413.72	156.69	44.918	0	17.945	1131.8	546.23	1299.9	10.077	0	79.573	11.6695	0	10.2757	0.882494	0	5.76836
IDCDNLEQYFIQQGGGPDK	0	2138.96	F1T0B3;A0A087X2G1;Q92499;Q92499-3;Q92499-2	DDX1	ATP-dependent RNA helicase DDX1	1.9107e-06	130	129.24	83.085	42.72	0	33.477	0	432.05	172.26	421.75	21.173	0	81.385	0	28.7203	0	4.67165	0	16.1756
NQALFPACVLK	0	1202.65	F1T0B3;A0A087X2G1;Q92499;Q92499-3;Q92499-2	DDX1	ATP-dependent RNA helicase DDX1	0.0008839	105.57	156.78	193.23	98.255	27.748	55.774	33.479	397.62	276.77	418.45	0	0	31.607	15.0373	22.3988	25.4141	0	0	7.02289
HGINCFINR	0	1072.52	F5GWF6;P78371-2;P78371;F8VQ14	CCT2	T-complex protein 1 subunit beta	0.00062135	93.162	425.35	397.76	272.16	26.664	14.525	0	1783.5	1108.6	1652.3	120.4	79.939	93.936	5.89893	3.52305	0	6.32386	6.72582	5.37934
LIHFSGVALGEACTIVLR	0	1898.04	F5GWF6;P78371-2;P78371;F8VQ14	CCT2	T-complex protein 1 subunit beta	2.8727e-05	80.638	132.31	163.67	71.651	0	0	0	1260.2	931.34	1262.7	93.731	20.162	105.42	0	0	0	6.92288	2.11897	7.70546
SLHDALCVLAQTVK	0	1496.8	F5GWF6;P78371-2;P78371;F8VQ14	CCT2	T-complex protein 1 subunit beta	1.847e-05	131.96	469.69	445.32	159.81	17.849	0	0	956.02	461.9	1045.4	9.9038	0	100.45	3.66104	0	0	1.02532	0	8.76642
HMSEFMECNLNELVK	0	1822.81	F5GX11;P25786;P25786-2	PSMA1	Proteasome subunit alpha type-1	5.0417e-05	115.82	276.44	313.22	49.989	14.089	39.862	0	1249	363.82	925.97	50.852	0	0	4.84943	11.2897	0	3.91214	0	0
ICPVEFNPNFVAR	0	1504.75	F5GX77;Q9UI30-2;Q9UI30	TRMT112	Multifunctional methyltransferase subunit TRM112-like protein	3.997e-05	101.56	215.68	233.63	114.59	39.521	60.106	31.278	539.74	274.27	720	9.6994	0	43.338	15.4862	20.4626	21.4427	1.76533	0	5.67743
IDLCSMLK	0	921.466	F5GXD1;Q9P0M2	AKAP7	A-kinase anchor protein 7 isoform gamma	0.042777	47.849	321.63	308.47	158.58	36.308	77.377	0	737.62	337.91	839.7	458	161.28	528.66	10.1437	20.0538	0	38.3065	32.3083	38.6346
ICYQEVSQCFGVLSSR	0	1817.84	F5GY55;Q16531	DDB1	DNA damage-binding protein 1	5.6081e-06	142.91	469.71	568.03	191.71	109.5	70.732	44.276	737.14	420	920.03	0	42.621	48.811	18.9051	11.0733	18.7621	0	9.21294	5.03808
YNACILEYK	0	1115.53	F5GY55;Q16531;F5H2L3;F5GWI0;F5GZY8;F5GYG8	DDB1	DNA damage-binding protein 1	0.00046206	99.815	365.95	318.29	266.81	0	0	0	733.95	331.45	730.32	93.505	17.382	102.57	0	0	0	11.3003	4.98291	12.315
WCSWSLSQAR	0	1222.56	F5GZS6;J3KPF3;P08195-2;P08195-3;P08195;P08195-4;H0YFX4	SLC3A2	4F2 cell-surface antigen heavy chain	3.3402e-06	156.83	464.65	416.52	301.2	55.492	140.32	106.55	4649.2	2284.6	4670.4	631.26	245.27	681.41	10.6686	25.1993	26.1312	11.9546	9.69496	12.7323
LYLDELEGGGNPGASCK	0	1721.79	F5H1Y4;Q9HD26-2;Q9HD26;A0A0J9YVX5	GOPC	Golgi-associated PDZ and coiled-coil motif-containing protein	2.0144e-05	114.63	147.3	207.01	75.376	38.649	0	0	659.49	289.72	727.9	145.76	29.057	172.81	20.7847	0	0	18.1012	9.11515	19.186
AVLNPLCQVDYR	1	1389.71	F5H365;Q15436;G3V4V1;G3V1W4;G3V3G5;G3V2R6;Q15437;Q5QPE2	SEC23A;SEC23B	Protein transport protein Sec23A;Protein transport protein Sec23B	0.00031381	82.362	509.99	322.99	221.7	49.006	0	0	693.24	514.66	651.39	47.481	16.939	73.621	8.76679	0	0	6.41011	3.18642	10.1545
ISGAIGPCVSLNSK	0	1344.71	F5H365;Q15436;Q15436-2	SEC23A	Protein transport protein Sec23A	3.2709e-05	121.45	164.31	98.989	83.815	20.593	0	27.462	899.57	377.03	921.57	139.02	0	109.62	11.1372	0	24.679	13.3855	0	10.6304
AVCMLSNTTAVAEAWAR	0	1792.86	F5H5D3;Q9BQE3	TUBA1C	Tubulin alpha-1C chain	2.288e-05	117.4	91.529	145.46	32.202	0	0	0	2087.1	962.02	2275	496.94	81.058	412.07	0	0	0	19.2311	7.77104	15.3353
AYHEQLTVAEITNACFEPANQMVK	0	2706.28	F5H5D3;Q9BQE3	TUBA1C	Tubulin alpha-1C chain	2.8646e-10	142.42	354.76	429.65	185.69	22.692	0	15.827	680.29	283.81	638.46	42.425	0	101.89	6.01189	0	7.85393	5.87023	0	13.7624
TIQFVDWCPTGFK	0	1540.74	F5H5D3;Q9BQE3	TUBA1C	Tubulin alpha-1C chain	2.1912e-05	109.22	546.29	567.79	199.17	0	30.857	0	2014	734.16	2191.3	93.506	36.682	63.804	0	5.15446	0	4.43681	4.75869	2.82932
YMACCLLYR	0	1134.5	F5H5D3;Q9BQE3;P68363;P68363-2;P68366-2;P68366;A6NHL2-2;A6NHL2	TUBA1C;TUBA1B;TUBA4A;TUBAL3	Tubulin alpha-1C chain;Tubulin alpha-1B chain;Tubulin alpha-4A chain;Tubulin alpha chain-like 3	7.6384e-05	174.27	5149.7	5076.5	2369.9	604.72	455.61	213.1	20949	8347.7	20747	1298.8	413.64	1346.4	10.5088	8.23574	8.2501	5.83788	4.7212	6.09413
CPENAFFLDHVR	0	1446.67	F5H6E2;O00159-2;O00159-3;O00159	MYO1C	Unconventional myosin-Ic	0.00012137	93.772	668.65	538.73	217.23	0	0	0	632.18	424.96	589.66	3.3618	0	25.197	0	0	0	0.528966	0	4.09803
SAICIQSWWR	0	1248.61	F5H6E2;O00159-2;O00159-3;O00159	MYO1C	Unconventional myosin-Ic	0.00035713	91.549	225.47	623.86	297.09	31.345	13.327	0	721.26	454.48	723.64	0	0	51.663	12.2053	2.09154	0	0	0	6.66359
SLCPETWPTWAGR	0	1502.7	F5H6E2;O00159-2;O00159-3;O00159	MYO1C	Unconventional myosin-Ic	1.2419e-05	107.39	260.07	354.89	155.22	27.847	0	0	441.79	247.37	412.58	26.216	0	46.372	9.67188	0	0	5.60164	0	10.1039
LLQFYAETCPAPER	0	1636.79	F5H6E2;O00159-2;O00159-3;O00159;I3L204;I3L4D4;I3L501;I3L3Y6;I3L168;I3L3F5	MYO1C	Unconventional myosin-Ic	4.953e-05	103.21	409.21	441.26	237.78	192.13	333.31	234.1	1081.4	578.8	967.57	201.6	85.745	141.03	31.9503	43.0316	49.6101	15.7132	12.9028	12.7215
DIYYNNMEEVCGGEK	0	1762.72	F5H6I7;Q6DD88	ATL3	Atlastin-3	4.4454e-05	98.694	170.8	109.64	78.11	0	104.98	0	625.3	315.44	744.86	132.67	42.255	176.3	0	48.9144	0	17.5033	11.8131	19.1389
ALLGYADNQCK	0	1194.57	F6TLX2;Q9HC38-2;Q9HC38;I3L3Q4	GLOD4	Glyoxalase domain-containing protein 4	2.4577e-06	127.42	160.42	171.89	81.859	12.688	0	25.792	1116.2	520.03	1149.1	268.51	31.361	241.47	7.32953	0	23.9589	19.3911	5.68762	17.3648
IAFSCPQK	0	892.448	F6TLX2;Q9HC38-2;Q9HC38;I3L3Q4	GLOD4	Glyoxalase domain-containing protein 4	0.0020799	89.298	260.38	305.48	189.24	37.645	32.562	0	1085.9	560.38	1228.1	257.16	19.481	220.43	12.6315	9.63253	0	19.1473	3.3596	15.2175
SLNYWCNLLGMK	0	1440.69	F6TLX2;Q9HC38-2;Q9HC38;I3L3Q4;Q9HC38-3	GLOD4	Glyoxalase domain-containing protein 4	0.00033984	80.979	172.67	238.55	90.824	0	0	0	321.19	212.19	398.03	0	0	0	0	0	0	0	0	0
LCDFGFAK	0	899.421	F8VRP2;R4GN33;Q8IW41-2;Q8IW41	MAPKAPK5	MAP kinase-activated protein kinase 5	0.0049051	61.962	130.53	166.53	96.56	28.209	0	0	716.02	436.11	610.94	48.772	30.082	0	17.7707	0	0	6.37716	6.45271	0
HLLNVINENFGTLAFCR	0	1960	F8VRR3;F8VQZ7;P50579-2;P50579;P50579-3	METAP2	Methionine aminopeptidase 2	1.5717e-07	146.3	427.28	519.28	309.83	0	0	0	1047.6	383.48	836.35	100.59	13.975	82.009	0	0	0	8.76075	3.51612	8.92995
NLCDLGIVDPYPPLCDIK	0	1986.98	F8VRR3;F8VQZ7;P50579-2;P50579;P50579-3	METAP2	Methionine aminopeptidase 2	0.0017165	53.278	84.713	124.47	53.396	0	0	0	649.63	244.31	575.05	0	0	0	0	0	0	0	0	0
PGMTMIEICEK	0	1250.57	F8VRR3;F8VQZ7;P50579-2;P50579;P50579-3;G3V1U3;F8VZX9;F8VY03	METAP2	Methionine aminopeptidase 2	3.3291e-09	108.56	601.69	506.59	330.67	62.606	91.14	13.932	1024.4	385.92	1008.7	104.8	24.519	79.054	9.42441	15.2477	4.04292	9.28091	5.97385	7.26764
AGAIAPCEVTVPAQNTGLGPEK	0	2122.07	F8VU65;F8VWS0;P05388-2;P05388;G3V210;F8VQY6;F8VPE8;F8VRK7;F8VW21;Q8NHW5	RPLP0;RPLP0P6	60S acidic ribosomal protein P0;60S acidic ribosomal protein P0-like	3.6204e-08	105.96	335.82	301.3	121.65	0	48.943	13.428	254.52	136.88	178.17	0	0	0	0	13.974	9.94092	0	0	0
CFIVGADNVGSK	0	1208.59	F8VU65;F8VWS0;P05388-2;P05388;G3V210;F8VQY6;F8VPE8;F8VRK7;F8VZS0;Q8NHW5;F8VS58;F8VWV4	RPLP0;RPLP0P6	60S acidic ribosomal protein P0;60S acidic ribosomal protein P0-like	1.3507e-05	139.86	312.18	243.89	153.67	927.22	505.95	533.91	1654.4	1045.6	1600	164.19	109.47	238.02	74.812	67.4744	77.6506	9.02842	9.47735	12.9498
SPSSDSWTCADTSTER	0	1728.69	F8VWH9;Q8N6T3-5;Q8N6T3;Q8N6T3-2;E5RHH7;Q8N6T3-4;H0YIQ0	ARFGAP1	ADP-ribosylation factor GTPase-activating protein 1	1.8056e-05	135.45	160.61	97.345	60.817	0	0	0	931.36	342.46	834.51	75.363	39.319	97.094	0	0	0	7.48597	10.2989	10.4222
LNPQEYLTSTACR	0	1494.71	F8VXC8;Q8TAQ2-2;Q8TAQ2-3;Q8TAQ2;Q92922	SMARCC2;SMARCC1	SWI/SNF complex subunit SMARCC2;SWI/SNF complex subunit SMARCC1	1.434e-05	122.42	234.71	297.46	111.55	100.16	58.584	41.045	1264.3	596.17	1223.5	141.4	43.788	196.51	29.9101	16.4541	26.898	10.059	6.84232	13.8386
NLETPLCK	0	916.469	F8W1A4;P54819-5;P54819-2;P54819;F8VY04;P54819-3;G3V213;F8VZG5;P54819-6;P54819-4	AK2	Adenylate kinase 2, mitochondrial;Adenylate kinase 2, mitochondrial;Adenylate kinase 2, mitochondrial, N-terminally processed	0.0018824	85.064	112.72	132.66	64.147	12.81	24.077	0	282.26	93.756	387.81	146.76	0	181.7	10.2047	15.3614	0	34.2082	0	31.9046
CDFTEDQTAEFK	0	1432.58	F8W1R7;G3V1V0;P60660-2;P60660;G3V1Y7	MYL6	Myosin light polypeptide 6	6.8419e-12	196.48	854.9	736.33	392.79	51.593	28.415	43.845	1810.1	358.27	1761.9	638.05	90.282	886.42	5.69149	3.71562	10.0416	26.0625	20.1274	33.471
ILYSQCGDVMR	0	1283.6	F8W1R7;G3V1V0;P60660-2;P60660;J3KND3;G8JLA2;B7Z6Z4;F8VPF3;F8W1I5;P14649	MYL6;MYL6B	Myosin light polypeptide 6;Myosin light chain 6B	9.5062e-05	92.866	656.68	641.14	230.29	29.815	39.307	0	1937.7	407.54	1411	177.47	16.553	165.91	4.34308	5.77664	0	8.39034	3.90315	10.5212
SHFEQWGTLTDCVVMR	0	1907.87	F8W6I7;P09651-3;P09651-2;P09651;F8VZ49;Q32P51;F8W646	HNRNPA1;HNRNPA1L2	Heterogeneous nuclear ribonucleoprotein A1;Heterogeneous nuclear ribonucleoprotein A1, N-terminally processed;Heterogeneous nuclear ribonucleoprotein A1-like 2	1.118e-07	157.03	840.22	834.11	342.1	38.381	39.463	17.572	1713.5	446.94	1937.2	51.595	0	89.602	4.36842	4.51742	4.88556	2.92307	0	4.42086
MLSCAGADR	0	922.4	F8W7C6;A0A087WV22;H7C123;H7C2C5;Q96L21;X1WI28;P27635;B8A6G2;A6QRI9	RPL10;RPL10L	60S ribosomal protein L10-like;60S ribosomal protein L10	0.0049203	54.608	211.18	233.89	113.06	10.788	0	37.86	1911	934.73	2136.5	431.21	132.63	320.19	4.86016	0	25.0861	18.4104	12.426	13.0334
LIPDGCGVK	0	900.474	F8W7C6;A0A087WV22;X1WI28;P27635	RPL10	60S ribosomal protein L10	0.0064117	70.525	304.4	345.56	126.74	0	0	15.633	1734.4	1124.1	1813.2	250.48	83.737	302.66	0	0	10.9803	12.6194	6.93281	14.3043
EYCISSDDLFSLPYCPGK	0	2035.89	F8W809;A0A087WSW9;A0A182DWI3;A0A087WSY9;Q16881-5;Q16881-2;Q16881-4;Q16881-3;Q16881-6;Q16881;E2QRB9;E9PIR7;Q16881-7	TXNRD1	Thioredoxin reductase 1, cytoplasmic	3.9356e-06	130.29	1001.2	1053.5	584.96	0	0	0	1613	802.47	1612	115.77	0	155.41	0	0	0	6.69667	0	8.79309
WGLGGTCVNVGCIPK	0	1502.74	F8W809;A0A087WSW9;A0A182DWI3;A0A087WSY9;Q16881-5;Q16881-2;Q16881-4;Q16881-3;Q16881-6;Q16881;E2QRB9;E9PIR7;Q16881-7;E9PKD3;A0A0B4J225;E9PIZ5;E9PLT3;E9PKI4;A0A096LPD9;E7EWK1;A0A096LPK7;A0A182DWF2;D3YTF8;A0A182DWF3;Q9NNW7-2;Q9NNW7	TXNRD1;TXNRD2	Thioredoxin reductase 1, cytoplasmic;Thioredoxin reductase 2, mitochondrial	0.00021014	73.022	1132.1	1145.3	564.43	78.348	63.84	89.279	2417.5	1371.3	2368.1	202.27	59.111	237.05	6.47264	5.27979	13.6573	7.72091	4.13245	9.09928
YSNSALGHVNCTIK	0	1505.73	F8W914;Q9NQC3-2;Q9NQC3-5;Q9NQC3;H7C106;Q9NQC3-3;Q9NQC3-4;Q9NQC3-6;A0A0U1RQR6	RTN4	Reticulon;Reticulon-4	4.975e-05	100.45	87.716	120.14	10.113	0	0	0	862.97	598.2	823.11	111.43	50.377	59.461	0	0	0	11.4358	7.76731	6.73725
ESVVDYCNR	0	1083.47	F8WF48;Q99442	SEC62	Translocation protein SEC62	0.038062	30.254	209.21	191.75	107.25	0	0	0	555.84	380.45	531.92	127.51	0	111.08	0	0	0	18.6595	0	17.2753
NACGSGYDFDVFVVR	0	1647.74	G3V0I5;P49821-2;P49821;B4DE93;E9PLC6;H0YE81	NDUFV1	NADH dehydrogenase [ubiquinone] flavoprotein 1, mitochondrial	5.0395e-05	96.247	132.75	276.04	21.027	0	53.184	0	795.75	316.34	730.74	128.93	52.149	117.13	0	16.1544	0	13.9432	14.1521	13.8146
CYLVTGEGQK	0	1096.52	G3V198;Q12769;E9PR16	NUP160	Nuclear pore complex protein Nup160	0.0026273	61.593	96.555	95.763	58.874	0	0	19.04	380.43	291.7	550.46	164.97	39.362	172.29	0	0	24.4372	30.2475	11.8896	23.8381
FSTIASSYEECR	0	1391.6	G3V1D3;G3V180;Q9NY33-4;Q9NY33	DPP3	Dipeptidyl peptidase 3	0.00020728	88.021	198.56	239.81	79.823	24.265	15.371	0	1987.1	1001.9	2046.7	364.09	98.755	354.18	10.8897	6.02357	0	15.4853	8.97238	14.7521
VLQSEFCNAVR	0	1264.62	G3V1D4;Q9NUP9	LIN7C	Protein lin-7 homolog C	0.00064657	73.781	349.23	344.91	252.32	0	0	0	1268.7	414.43	1570.4	217.58	96.173	163.42	0	0	0	14.6392	18.8352	9.42543
GCGTVLLSGPR	0	1058.55	G3V203;J3QQ67;Q07020;H0YHA7;Q07020-2;F8VUA6	RPL18	60S ribosomal protein L18	1.9226e-07	159.79	1340.4	1180.7	800.87	102.36	73.548	32.157	3143.7	2181	3189.4	135.23	98.138	241.3	7.09474	5.86391	3.86026	4.12421	4.30593	7.03355
ITENIGCVMTGMTADSR	0	1797.81	G3V295;G3V5Z7;P60900;P60900-2;G3V3I1	PSMA6	Proteasome subunit alpha type;Proteasome subunit alpha type-6	2.772e-05	119.8	510.92	548.27	221.06	108.07	47.965	40.139	754.27	289.86	729.34	45.176	0	58.568	17.4591	8.04465	15.3672	5.65091	0	7.43336
DCAVIVTQK	0	975.506	G3V295;G3V5Z7;P60900;P60900-2;G3V3I1;G3V3U4	PSMA6	Proteasome subunit alpha type;Proteasome subunit alpha type-6	0.0022422	87.323	306.12	262.3	83.334	29.731	0	23.883	1642.6	459.43	1795.2	165.82	0	281.12	8.85244	0	22.2754	9.16933	0	13.5393
YGYEIPVDMLCK	0	1429.66	G3V295;G3V5Z7;P60900;P60900-2;G3V3I1;P60900-3	PSMA6	Proteasome subunit alpha type;Proteasome subunit alpha type-6	1.7723e-05	103.34	266.31	190.74	160.77	0	0	0	1352.7	468.8	1437.5	34.255	0	160.3	0	0	0	2.4698	0	10.0325
SGINCPIQK	0	958.491	G3V2V8;J3KMY5;G3V3E8;E7EMS2;G3V3D1;P61916-2;P61916;H0YIZ1	NPC2	Epididymal secretory protein E1	0.0040656	57.59	14.684	42.828	37.213	101.9	83.123	53.902	342.81	202.05	414.62	496.94	127.89	390.04	87.4048	65.9963	59.1582	59.1771	38.7616	48.4726
VMFSSFGQIEECR	0	1531.68	G5EA30;Q92879-5;Q92879-2;Q92879-3;Q92879-6;Q92879;Q92879-4	CELF1	CUGBP Elav-like family member 1	0.00010197	89.013	607.64	521.05	239.71	0	0	0	1158.9	587.01	1005.7	69.472	74.532	76.846	0	0	0	5.65562	11.2664	7.09864
YGDGGSTFQSTTGHCVHMR	0	2039.86	G8JLB6;P31943;E9PCY7;D6RIT2;H0YB39;H0YBG7;H0YBD7	HNRNPH1	Heterogeneous nuclear ribonucleoprotein H;Heterogeneous nuclear ribonucleoprotein H, N-terminally processed	1.5457e-06	132.59	118.69	233.35	44.582	0	0	0	814.37	281.19	814.27	212.7	53.714	252.6	0	0	0	20.7094	16.0386	23.6767
GLPWSCSADEVQR	0	1446.66	G8JLB6;P31943;E9PCY7;E5RGV0;D6RIT2;D6RIU0;D6RBM0;D6RAM1;D6R9T0;D6RFM3;D6RDU3;D6RJ04;D6RIH9;E7EQJ0;E7EN40;D6R9D3;D6RF17;D6RDL0	HNRNPH1	Heterogeneous nuclear ribonucleoprotein H;Heterogeneous nuclear ribonucleoprotein H, N-terminally processed	3.1653e-05	163.84	355.21	421.71	232.69	0	23.465	13.25	2677.8	869.9	2931	117.32	71.783	211.3	0	5.27096	5.38749	4.19732	7.62284	6.72437
DLNYCFSGMSDHR	0	1543.62	G8JLB6;P31943;E9PCY7;H0YB39;H0YBG7;H0YBD7;P55795	HNRNPH1;HNRNPH2	Heterogeneous nuclear ribonucleoprotein H;Heterogeneous nuclear ribonucleoprotein H, N-terminally processed;Heterogeneous nuclear ribonucleoprotein H2	1.6627e-05	117.7	610.07	658.5	275.14	99.061	109.63	58.385	3965.2	1331.8	3961	676.2	161.58	662.35	13.9694	14.2723	17.5054	14.5689	10.8198	14.3262
CNTCGEPITDR	0	1207.5	H0Y2Y8;Q15942;Q15942-2;C9JJK5	ZYX	Zyxin	0.010724	45.915	44.514	84.478	45.603	0	0	0	1208.3	252.51	1771.2	201.69	48.94	277.39	0	0	0	14.3044	16.2349	13.5405
LECVEPNCR	0	1061.46	H0Y5B4;H7BZ11;J3KQN4;Q969Q0;P83881	RPL36A;RPL36A-HNRNPH2;RPL36AL	60S ribosomal protein L36a-like;60S ribosomal protein L36a	0.00021435	111.61	1026.2	1117.7	735.8	102.67	81.847	82.687	7754.1	5117.4	7566.3	424.44	174.78	408.69	9.09494	6.82316	10.1024	5.18968	3.30261	5.12465
TICSHVQNMIK	0	1272.63	H0Y9V9;P32969;E7ESE0;D6RAN4;H0Y9R4	RPL9	60S ribosomal protein L9	3.5801e-05	110.08	185.39	163.83	68.599	80.581	41.874	39.029	1722	803.99	1389.7	253.72	70.881	179.96	30.2969	20.3564	36.2629	12.8419	8.10188	11.4649
GFCFITFK	0	961.473	H0YA96;H0Y8G5;Q14103-4;Q14103-3;Q14103-2;Q14103	HNRNPD	Heterogeneous nuclear ribonucleoprotein D0	0.0018918	105.39	210.83	325.38	134.58	16.112	0	0	1968.9	615.67	2073	101.23	58.312	158.74	7.09961	0	0	4.89003	8.65186	7.11284
FGEVVDCTLK	0	1109.54	H0YA96;H0Y8G5;Q14103-4;Q14103-3;Q14103-2;Q14103;D6RF44;D6RAF8;D6RBQ9;D6RD83	HNRNPD	Heterogeneous nuclear ribonucleoprotein D0	5.0821e-05	137.69	1673.6	1412.1	848.95	59.141	57.854	0	8411.8	3255.5	8855.1	830.85	401.41	1142	3.41315	3.93577	0	8.98931	10.9768	11.4233
ICDYLFNVSDSSALNLAK	0	1971.96	H0YCK3;P55265-5;P55265-3;P55265-2;P55265;P55265-4	ADAR	Double-stranded RNA-specific adenosine deaminase	3.7843e-05	75.548	87.423	104.32	65.82	0	0	0	320.77	131.35	367.24	2.8885	0	61.445	0	0	0	0.892453	0	14.3334
ALSIGFETCR	0	1095.54	H0YD13;P16070-18;P16070-12;P16070-14;P16070-13;P16070-11;P16070-10;P16070-16;P16070-8;P16070-17;P16070-6;P16070-4;P16070-3;P16070-7;P16070-5;P16070;H0Y2P0;H0YDW7;H0YCV9;H0Y5E4;P16070-15;P16070-9;E9PKC6;H0YDX6;H0YD17	CD44	CD44 antigen	2.0935e-05	109.42	123.08	221.54	29.025	1130.6	1042.6	782.91	208.61	60.153	261.99	1375.9	647.45	1533	90.1825	82.475	96.4252	86.8344	91.499	85.4044
DLLADLIGCQR	0	1215.63	H0YDJ3;Q13523	PRPF4B	Serine/threonine-protein kinase PRP4 homolog	0.0025512	58.676	167.41	53.911	89.359	0	0	0	321.05	159.22	323.79	0	0	0	0	0	0	0	0	0
TECYGYALGDATR	0	1418.61	H0YDU8;P53041	PPP5C	Serine/threonine-protein phosphatase;Serine/threonine-protein phosphatase 5	0.00013967	86.467	292.97	155.14	133.59	0	37.677	15.684	513.92	256.23	514.56	113.84	0	121.64	0	19.5403	10.5069	18.1343	0	19.1198
ASSVTTFTGEPNTCPR	0	1666.76	H0YFA4;P52943;P52943-2	CRIP2	Cysteine-rich protein 2	5.9524e-05	86.378	217.8	312.64	114.76	0	15.161	0	924.42	416.37	1366.4	341.79	0	339.82	0	4.62506	0	26.9932	0	19.9165
VVFAELACR	0	1006.53	H0YGW7;Q8NE71-2;Q8NE71;A0A0G2JIC2	ABCF1	ATP-binding cassette sub-family F member 1	0.0080709	51.066	229.08	461.11	168.08	28.124	0	0	1059.2	350.38	959.54	102.44	0	67.124	10.9345	0	0	8.81857	0	6.53807
GCEVTPDVNISGQK	0	1445.68	H0YJ34;Q96AC1;Q96AC1-3;A0A0U1RRM8;Q96AC1-2	FERMT2	Fermitin family homolog 2	4.9533e-05	75.483	170.96	132.45	81.401	12.976	45.711	0	682.19	277.51	579.92	314.9	28.828	272.74	7.05463	25.6571	0	31.5819	9.41052	31.987
LFDDCTQQFK	0	1243.55	H0YJ75;Q13362-2;Q13362-3;Q13362;Q13362-4;Q13362-5;H0YN84;H0YJ49	PPP2R5C	Serine/threonine-protein phosphatase 2A 56 kDa regulatory subunit gamma isoform	0.0029777	59.067	626.98	514.39	303.53	0	0	0	841.81	506.22	815.3	155.66	56.497	169.24	0	0	0	15.6055	10.04	17.1898
NCSSFLIK	0	910.458	H0YLP6;H0YMF4;H0YKD8;P46779-4;P46779-5;P46779;P46779-2;P46779-3	RPL28	60S ribosomal protein L28	0.0014907	160.63	634.8	579.13	424.16	10.258	0	21.839	1875.1	941.32	1835.3	702.63	240.06	605.53	1.59024	0	4.89665	27.2577	20.3203	24.8084
CGFLPGNEK	0	963.448	H0YM70;A0A087X1Z3;Q9UL46;H0YKU2	PSME2	Proteasome activator complex subunit 2	0.0016978	96.492	266.53	217.78	93.146	0	32.357	0	988.94	325.84	906.56	135.81	37.463	126.58	0	12.9357	0	12.0747	10.3118	12.252
ATCIGNNSAAAVSMLK	0	1549.76	H0YMZ1;H0YN18;H0YL69;P25789;H0YKT8;H0YMA1;P25789-2;H0YKS0;H0YMI6	PSMA4	Proteasome subunit alpha type;Proteasome subunit alpha type-4;Proteasome subunit beta type	5.0853e-05	101.01	244.74	247.46	109.16	0	0	0	512.25	205.09	663.42	12.419	27.651	70.48	0	0	0	2.36702	11.8806	9.60349
CPNLTHLNLSGNK	0	1409.71	H0YN26;P39687	ANP32A	Acidic leucine-rich nuclear phosphoprotein 32 family member A	1.5405e-07	147.52	424.15	354.38	321.85	0	25.998	0	1429.5	512.78	1480.6	150.27	61.34	127.91	0	6.83478	0	9.51214	10.6842	7.95208
SLDLFNCEVTNLNDYR	0	1914.88	H0YN26;P39687;Q92688-2;Q92688	ANP32A;ANP32B	Acidic leucine-rich nuclear phosphoprotein 32 family member A;Acidic leucine-rich nuclear phosphoprotein 32 family member B	9.7927e-17	195.87	1827.7	1417.6	879.7	45.322	46.447	0	4296.8	2105.5	4367.3	97.816	36.303	132.66	2.41973	3.17251	0	2.22581	1.69497	2.94803
RVCEEIAIIPSK	0	1356.74	H0YN88;A0A075B716;P08708;H0YN73	RPS17	40S ribosomal protein S17	3.4181e-05	116.54	333.24	360.76	213.21	17.081	38.064	0	424.57	225.21	576.79	26.676	33.589	55.192	4.87581	9.54406	0	5.91163	12.9788	8.73316
VCEEIAIIPSK	1	1200.64	H0YN88;A0A075B716;P08708;H0YN73	RPS17	40S ribosomal protein S17	0.00012857	100.93	481.38	531.37	393.61	25.193	30.102	50.711	458.52	211.33	414.5	163.41	16.346	133.14	4.97322	5.36126	11.4131	26.2747	7.1795	24.3116
VGIGPGSVCTTR	0	1145.59	H0YNS9;H0YLB8;H0YMB3;H0YLV5;A0A087WWM4;F8WAN9;H0YNJ6;Q9P2T1-3;Q9P2T1;Q9P2T1-2;H0YNH0	GMPR2	GMP reductase;GMP reductase 2	0.010774	45.79	293.15	197.04	111.44	30.388	23.577	0	1498	711.24	1611.1	348.87	45.987	209.01	9.39241	10.6868	0	18.8898	6.07308	11.4834
IAQLICER	0	944.511	H0YNW5;H0YKC5;P33316-2;P33316;H0YMP1;A0A0C4DGL3	DUT	Deoxyuridine 5-triphosphate nucleotidohydrolase, mitochondrial	0.0006796	109.11	781.28	651.09	341.75	53.544	0	0	3102.8	593.81	3802.2	240.92	0	361	6.41381	0	0	7.20515	0	8.67121
CTYLVLDEADR	0	1296.6	H3BLZ8;Q92841;Q92841-1;Q92841-3;Q92841-2	DDX17	Probable ATP-dependent RNA helicase DDX17	0.0010296	70.488	153.37	111.92	54.686	248.6	222.84	171.63	620.11	227.17	608.76	139.42	65.235	150.13	61.8454	66.5671	75.8364	18.3561	22.3098	19.7828
TTSSANNPNLMYQDECDR	1	2057.84	H3BLZ8;Q92841;Q92841-1;Q92841-3;Q92841-2	DDX17	Probable ATP-dependent RNA helicase DDX17	8.0352e-06	121.27	396.85	335.41	135.03	0	0	0	622.26	136.54	589.52	57.1	43.86	70.157	0	0	0	8.40497	24.3126	10.6351
GDGPICLVLAPTR	0	1310.7	H3BLZ8;Q92841;Q92841-1;Q92841-3;Q92841-2;J3KTA4;P17844-2;P17844;J3KRZ1;J3QRQ7	DDX17;DDX5	Probable ATP-dependent RNA helicase DDX17;Probable ATP-dependent RNA helicase DDX5	6.1009e-05	110.08	1099.5	1131.9	520.9	50.185	42.022	66.128	406.86	117.87	549.73	0	0	0	4.36511	3.57962	11.2649	0	0	0
STCIYGGAPK	0	995.475	H3BLZ8;Q92841;Q92841-1;Q92841-3;Q92841-2;J3KTA4;P17844-2;P17844;J3KRZ1;J3QRQ7	DDX17;DDX5	Probable ATP-dependent RNA helicase DDX17;Probable ATP-dependent RNA helicase DDX5	0.00050959	99.442	428.03	442.15	214.88	74.139	63.355	0	1732.5	642.73	2123.1	421.73	168.7	434.06	14.7638	12.533	0	19.5768	20.7905	16.9743
GVEICIATPGR	0	1114.58	H3BLZ8;Q92841;Q92841-1;Q92841-3;Q92841-2;J3KTA4;P17844-2;P17844;J3KRZ1;J3QSF1	DDX17;DDX5	Probable ATP-dependent RNA helicase DDX17;Probable ATP-dependent RNA helicase DDX5	9.9851e-07	121.6	231.47	419.09	108.54	0	18.71	0	2942.7	889.09	2947.9	194.84	71.009	240.16	0	4.27364	0	6.20996	7.39601	7.53311
TTWGDGGENSPCNVVSK	0	1749.76	H3BM38;H3BV99;H3BP15;H3BQY9;O00161	SNAP23	Synaptosomal-associated protein;Synaptosomal-associated protein 23	0.0085401	43.791	51.019	68.889	40.641	0	0	0	885.19	277.12	857.2	359.85	0	540.13	0	0	0	28.9027	0	38.6544
IVADQLCAK	0	959.511	H3BMU1;H3BUI0;J3KR23;P53990-2;P53990-3;P53990;P53990-4;P53990-5;H3BQF7	IST1	IST1 homolog	0.002746	66.435	142.51	107.94	98.628	0	0	0	876.15	353.66	859.95	169.72	0	149	0	0	0	16.2276	0	14.7678
FHEICSNLVK	1	1188.6	H3BN98;H3BPJ2;Q15041-2;Q15041	ARL6IP1	ADP-ribosylation factor-like protein 6-interacting protein 1	2.2345e-08	107.79	419.69	478.85	288.9	85.232	74.213	59.254	1273	665.49	1411.1	175.01	76.444	210.41	16.8802	13.4185	17.0195	12.0862	10.3033	12.9762
CPNPTCENMNFSWR	0	1697.67	H3BPE7;P35637-2;P35637	FUS	RNA-binding protein FUS	4.0526e-05	114.7	706.6	758.7	500.64	121.21	43.432	0	2424.2	824.61	2928.7	271.84	41.918	292.88	14.6422	5.41457	0	10.0829	4.83747	9.09119
GAQDPTAFSVQDPWFCEAR	0	2123.94	H3BPL4;Q1ED39	KNOP1	Lysine-rich nucleolar protein 1	3.0388e-06	125.12	272.58	160.68	179.35	0	0	0	508.04	232.28	456.67	55.141	0	36.472	0	0	0	9.79099	0	7.39584
LVVPASQCGSLIGK	0	1370.76	H3BRU6;F8VZX2;Q15366-8;Q15366-5;F8VXH9;F8W0G4;F8W1G6;H3BND9;J3QT27;P57721-2;P57721-3;Q15366;Q15366-2;Q15366-6;Q15366-3;Q15366-7;Q15366-4;E9PFP8;P57721-5;P57721-4;P57721	PCBP2;PCBP3	Poly(rC)-binding protein 2;Poly(rC)-binding protein 3	0.00051817	70.373	169.6	125.22	68.322	0	19.689	0	942.96	515.83	1003.2	153.08	43.647	282.93	0	13.5871	0	13.9666	7.80139	21.9986
AITIAGIPQSIIECVK	1	1654.93	H3BRU6;F8VZX2;Q15366-8;Q15366-5;F8VXH9;Q15366;Q15366-2;Q15366-6;Q15366-3;Q15366-7;Q15366-4;F8VRH0	PCBP2	Poly(rC)-binding protein 2	4.9714e-05	132.76	99.859	89.359	31.901	0	0	0	356.96	133.38	317.44	17.961	0	0	0	0	0	4.79061	0	0
VVNTQCGYDVR	0	1252.59	H7BXY6;A6NEP9;Q8NG11-3;Q8NG11-2;Q8NG11	TSPAN14	Tetraspanin;Tetraspanin-14	0.0024397	59.542	82.355	171.41	28.019	139.18	77.426	63.919	1462.5	884.5	1643.2	655.42	281.79	599.31	62.8253	31.1153	69.524	30.9464	24.1612	26.725
LACGVIGIAQ	0	943.516	H7BYH4;P00441	SOD1	Superoxide dismutase [Cu-Zn]	0.0025574	77.374	187.78	224.2	70.667	149.24	115.23	130.11	1106.8	520.51	1171.2	338.31	90.594	425.53	44.2822	33.9481	64.8032	23.4107	14.8246	26.6501
DPVGVYCR	0	907.422	H7BYN4;Q02241-2;Q02241;H0YME6;H0YMJ4	KIF23	Kinesin-like protein;Kinesin-like protein KIF23	0.0020799	88.029	104.99	203.26	65.392	27.683	0	0	2835.5	1098.7	2649.4	678.67	243.05	651.09	20.8656	0	0	19.3124	18.1144	19.7271
VPEDPTQCFLLFANQTEK	0	2079	H7C0R7;Q9UHQ9	CYB5R1	NADH-cytochrome b5 reductase 1	0.0069712	44.816	122.71	191	78.282	0	17.613	0	864.81	517.74	892.01	43.64	16.755	91.151	0	8.44291	0	4.80379	3.13473	9.27122
IGLPILCVGSVWK	0	1383.79	H7C3G9;Q9UJ70;Q9UJ70-2;C9JEV6;H7C286;H0YF44	NAGK	N-acetyl-D-glucosamine kinase	0.0056287	51.211	43.785	19.964	16.757	0	0	0	459.89	304.81	450.89	0	0	44.046	0	0	0	0	0	8.89933
LLGHWEEAAHDLALACK	0	1875.93	H7C3I1;P50502;Q8IZP2	ST13;ST13P4	Hsc70-interacting protein;Putative protein FAM10A4	2.2171e-05	123.36	141.72	278.24	53.343	0	0	0	527.19	240.51	712.32	36.059	0	21.236	0	0	0	6.40196	0	2.89494
VLVTTNVCAR	1	1074.59	I3L0H8;F6QDS0;Q9NUU7;H3BQK0;Q9UMR2-2;Q9UMR2-4;Q9UMR2;I3L352;Q9NUU7-2;Q9UMR2-3	DDX19A;DDX19B	ATP-dependent RNA helicase DDX19A;ATP-dependent RNA helicase DDX19B	0.00044445	89.047	567.77	546.72	286.63	123.56	25.365	41.773	702.16	351.15	758.22	89.25	45.92	100.13	17.8728	4.43378	12.72	11.2773	11.5647	11.6654
ISEQIVIGTPGTVLDWCSK	0	2045.05	I3L0H8;F6QDS0;Q9NUU7;H3BQK0;Q9UMR2-2;Q9UMR2-4;Q9UMR2;I3L352;Q9NUU7-2;Q9UMR2-3;H3BMQ5;H3BN59	DDX19A;DDX19B	ATP-dependent RNA helicase DDX19A;ATP-dependent RNA helicase DDX19B	7.9001e-06	104.61	112.26	139.75	65.447	0	0	0	253.55	101.89	252.21	0	18.362	63.631	0	0	0	0	15.2696	20.1465
YPQCLCLSPTYELALQTGK	0	2127.04	I3L0H8;F6QDS0;Q9NUU7;H3BQK0;Q9UMR2-2;Q9UMR2-4;Q9UMR2;I3L352;Q9NUU7-2;Q9UMR2-3;H3BMQ5;H3BN59	DDX19A;DDX19B	ATP-dependent RNA helicase DDX19A;ATP-dependent RNA helicase DDX19B	3.5147e-09	159.04	520.62	369.46	296.9	0	0	0	546.13	321.22	622.12	37.173	0	71.22	0	0	0	6.37285	0	10.272
VEPSDRYPQCLCLSPTYELALQTGK	0	2810.36	I3L0H8;F6QDS0;Q9NUU7;I3L352;Q9NUU7-2	DDX19A	ATP-dependent RNA helicase DDX19A	3.4737e-05	65.213	143.33	228.75	40.205	0	0	0	1412.7	715.48	1461.7	2.674	0	59.678	0	0	0	0.188925	0	3.92263
CPTDELSLTNCAVVNEK	0	1834.84	I3L0N3;P46459;I3L0L3;I3L338;I3L4Q9	NSF	Vesicle-fusing ATPase	0.00015312	71.697	249.99	307.41	172.35	15.476	0	0	458.99	216.8	642.58	30.58	0	106.09	5.82975	0	0	6.2463	0	14.1705
GILLYGPPGCGK	0	1173.62	I3L0N3;P46459;P46459-2	NSF	Vesicle-fusing ATPase	0.0012062	67.153	146.54	293.32	77.823	55.294	49.068	0	850.45	302.12	801.47	87.101	23.446	65.032	27.3958	14.3311	0	9.29027	7.20161	7.50512
GLEMDPIDCTPPEYILPGSR	0	2202.03	I3L2B0;K7EIG1;O75153	CLUH	Clustered mitochondria protein homolog	4.382e-06	108.18	297.54	312.47	111.96	14.757	0	0	262.85	122.02	344.17	0	0	19.578	4.72531	0	0	0	0	5.3823
ENILFGCQLEEPYYR	0	1872.87	I3L4X2;P33527-3;P33527;P33527-9;A0A0A0MS99;P33527-7;P33527-4	ABCC1	Multidrug resistance-associated protein 1	5.0395e-05	119.31	512.86	478.07	370.84	111.99	58.108	44.66	3796.4	2082.8	3910.6	494.3	53.299	758.42	17.9227	10.8374	10.7485	11.5203	2.49516	16.2437
DIAPPPEECLQLLSR	0	1679.86	J3KMX1;Q99567;I3L4K7	NUP88	Nuclear pore complex protein Nup88	0.00059915	67.605	135.86	272.2	72.059	0	0	0	643.31	308.15	533.33	91.58	0	64.889	0	0	0	12.4617	0	10.847
DNQNFCVPCYEK	0	1458.59	J3KNW4;A0A0A0MSG2;Q14192	FHL2	Four and a half LIM domains protein 2	0.0015546	63.602	122.23	126.03	97.507	0	38.951	17.408	510.01	170.52	706.07	62.948	0	78.928	0	23.6094	15.1486	10.9865	0	10.0545
FDFLCQYHK	0	1199.54	J3KQ32;Q9NTK5;Q9NTK5-3;C9JTK6	OLA1	Obg-like ATPase 1	0.0015103	76.827	733.95	1017.2	490.83	43.546	26.687	16.094	1722.9	608.21	1726	80.323	0	116.65	5.6008	2.5565	3.17483	4.45441	0	6.33056
EFCQQEVEPMCK	0	1469.6	J3KR44;Q96FW1;F5GYN4;F5H6Q1;F5GYJ8;F5H3F0;Q96FW1-2	OTUB1	Ubiquitin thioesterase OTUB1	2.5725e-05	110.66	183.87	205.78	136.6	31.634	0	0	1240.6	644.05	1143.2	226.76	113.5	198.58	14.6791	0	0	15.4536	14.9825	14.7997
CPQVVISFYEER	0	1468.7	J3KS05;P83916	CBX1	Chromobox protein homolog 1	1.1088e-05	123.84	150.23	227.76	71.514	0	24.357	0	817.04	336.23	815.5	98.62	52.272	130.11	0	9.66099	0	10.7704	13.4548	13.7594
ELAQQVQQVAAEYCR	0	1734.84	J3KTA4;P17844-2;P17844;J3KRZ1;J3QRQ7	DDX5	Probable ATP-dependent RNA helicase DDX5	3.8627e-08	162.37	255.22	368.88	193.52	57.194	0	0	1498.3	547.02	1635.4	196.63	69.875	273.98	18.3071	0	0	11.6011	11.3269	14.3492
LIDFLECGK	0	1036.53	J3KTA4;P17844-2;P17844;J3KRZ1;J3QSF1	DDX5	Probable ATP-dependent RNA helicase DDX5	0.00051145	121.96	304.94	449.81	165.66	0	0	0	4334	1381.1	4181.7	261.79	0	477.72	0	0	0	5.6963	0	10.2528
EAGDVCYADVYR	0	1359.58	J3KTL2;Q07955-3;Q07955;Q07955-2;J3KSR8	SRSF1	Serine/arginine-rich splicing factor 1	0.00036518	79.633	367.94	399.72	203.59	24.174	40.048	53.593	1672.4	533.73	1775.8	148.03	31.56	234.99	6.16504	9.10662	20.8385	8.1316	5.58298	11.6865
NAFACFDEEATGTIQEDYLR	0	2292	J3QRS3;P19105;O14950	MYL12A;MYL12B	Myosin regulatory light chain 12A;Myosin regulatory light chain 12B	3.34e-07	141.31	563.93	520.58	276.99	23.155	21.947	24.464	1510.2	804.1	1447.7	173.66	106.78	199.81	3.94406	4.04533	8.11533	10.3132	11.7227	12.128
TPCNAGTFSQPEK	0	1378.62	J3QT28;O43684-2;O43684;J3QSX4	BUB3	Mitotic checkpoint protein BUB3	1.9819e-05	111.12	80.766	84.633	21.699	0	0	0	397.87	132.4	585.82	151.47	43.349	106.3	0	0	0	27.5731	24.6653	15.3586
CYYFDYK	0	1000.4	K7EJR3;R4GMR5;P48556;K7EJC1;K7ERW6	PSMD8	26S proteasome non-ATPase regulatory subunit 8	0.0078327	68.422	325.42	246.35	193.13	34.571	48.651	15.909	703.33	437.58	690.19	24.311	25.512	36.569	9.6033	16.4918	7.61054	3.34107	5.50906	5.03179
FQSAAIGALQEASEAYLVGLFEDTNLCAIHAK	0	3379.68	K7EK07;P84243	H3F3B;H3F3A	Histone H3;Histone H3.3	2.9816e-20	138.7	159.38	186.23	169.92	0	0	0	239.23	142.25	268.81	0	0	0	0	0	0	0	0	0
CVTSELLK	0	891.474	K7EL20;O75821;K7ER90;K7ENA8;K7ENH0;K7EL60	EIF3G	Eukaryotic translation initiation factor 3 subunit G	0.00050298	125.86	407.24	486.42	174.21	21.388	38.292	24.556	597.4	299	746.78	252.89	0	300.4	4.98987	7.29772	12.3542	29.7416	0	28.6866
YEQGTGCWQGPNR	0	1494.63	K7ELL7;P14314-2;P14314;A0A0C4DGP4	PRKCSH	Glucosidase 2 subunit beta	1.4387e-05	122.33	100.44	143.09	64.556	568.27	421.78	385.16	353.91	77.267	451.48	2976.5	970.73	2943	84.98	74.6685	85.6452	89.3734	92.6272	86.6996
DVVICPDASLEDAK	0	1473.7	K7ELW0;Q99497;K7EN27	PARK7	Protein deglycase DJ-1	1.0293e-21	202.44	113.09	195.13	108.69	19.213	14.768	0	721.86	281.06	790.2	115.12	33.403	113.91	14.522	7.0358	0	13.7542	10.6222	12.5991
DVVICPDASLEDAKK	0	1601.8	K7ELW0;Q99497;K7EN27	PARK7	Protein deglycase DJ-1	0.00027697	76.391	238	212.54	121.45	72.961	0	45.299	186.65	110.1	259	14.932	19.187	19.636	23.4631	0	27.166	7.40741	14.8406	7.04719
ASLYPCPETPQER	0	1489.69	K7EPG4;B7Z641;B7Z2A9;Q93050-1;Q93050;Q93050-3	ATP6V0A1	V-type proton ATPase subunit a;V-type proton ATPase 116 kDa subunit a isoform 1	0.0021261	56.139	164.44	190.32	125.18	13.63	14.267	0	808.67	406.82	798.65	227.74	61.261	193.15	7.65429	6.97356	0	21.9739	13.0877	19.4747
IFVGGIPHNCGETELR	0	1740.86	K7EQ02;K7EQ55;K7EK33;Q96EP5-2;Q96EP5	DAZAP1	DAZ-associated protein 1	0.0003341	69.594	230.09	229.38	138.19	50.974	47.95	13.677	414.73	201.43	570.9	44.051	32.337	83.479	18.1361	17.2899	9.00591	9.60175	13.833	12.757
IFCGDLGNEVNDDILAR	0	1862.88	K7EQ03;K7EP90;Q9BTD8-4;Q9BTD8-2;Q9BTD8-3;Q9BTD8	RBM42	RNA-binding protein 42	1.3072e-07	148.41	319.91	285.57	157.79	13.927	0	0	1254.5	714.64	1202.4	129.74	0	341.17	4.1718	0	0	9.37265	0	22.1027
VNLQMVYDSPLCR	0	1536.74	K7ER00;Q9Y285-2;Q9Y285	FARSA	Phenylalanine--tRNA ligase alpha subunit	1.1545e-05	110.29	556.33	484.76	368.97	0	0	0	1031	483.16	1057.6	62.81	0	76.484	0	0	0	5.74231	0	6.74412
ALTNLPHTDFTLCK	0	1572.8	K7ERF1;Q9UBQ5-2;Q9UBQ5;K7ES31;K7EQM4;A0A087WVB9	EIF3K	Eukaryotic translation initiation factor 3 subunit K	1.5684e-07	152.99	165.36	221.11	44.745	0	0	0	1168.6	737.14	1097.4	162.07	35.539	126.26	0	0	0	12.1796	4.59945	10.3182
FGEVTSASNCTDFQSR	0	1747.75	M0QWZ7;Q9NP81;Q9NP81-2;M0R2C6;M0R259;M0QX29	SARS2	Serine--tRNA ligase, mitochondrial	5.2685e-05	87.66	234.06	322.18	126.78	32.855	0	0	749.19	296.17	848.35	26.282	43.913	67.405	12.3092	0	0	3.38916	12.9124	7.36059
NAFYIGSYQQCINEAQR	0	2003.92	M0QXB4;O14579-2;O14579;M0R061;O14579-3	COPE	Coatomer subunit epsilon	1.069e-05	134.85	592.27	594.19	330.73	0	0	16.116	746.39	447.52	811.34	11.851	0	43.854	0	0	4.64644	1.56296	0	5.12796
SLLPGCQSVISR	0	1258.67	M0QXB5;O95571	ETHE1	Persulfide dioxygenase ETHE1, mitochondrial	0.0018764	61.375	235.22	278.84	181.95	27.392	44.83	0	780.13	323.02	834.76	164.09	31.834	175.53	10.4306	13.8505	0	17.3784	8.97101	17.3742
LCFSTAQHAS	0	1063.48	M0QXS5;P14866;P14866-2	HNRNPL	Heterogeneous nuclear ribonucleoprotein L	0.0014257	66.351	450.18	452.29	149.9	0	0	0	2135.3	513.39	2411.7	189.4	105.51	312.17	0	0	0	8.14729	17.048	11.4605
VFNVFCLYGNVEK	0	1530.75	M0QXS5;P14866;P14866-2;M0R076;M0QYT0	HNRNPL	Heterogeneous nuclear ribonucleoprotein L	2.6829e-05	132.32	153.53	119.65	114.51	30.79	0	0	422.48	39.25	374.92	0	0	0	16.7046	0	0	0	0	0
ASLNGADIYSGCCTLK	0	1614.74	M0QXS5;P14866;P14866-2;M0R1W6;B4DVF8	HNRNPL	Heterogeneous nuclear ribonucleoprotein L	4.0303e-05	109.35	1094.1	1345.1	614.75	167.23	76.813	51.142	3985.7	838.01	4509.6	546.16	129.93	468.71	13.2582	5.40209	7.68022	12.0516	13.4234	9.41504
AAQPPAQPCQLCGR	0	1438.68	M0QXZ5;Q96B54	ZNF428	Zinc finger protein 428	0.0089813	46.063	237.14	211.74	125.22	0	0	0	672.53	215.31	932.91	96.467	11.144	106.68	0	0	0	12.5445	4.92109	10.2617
ESLNLWYDCTWNNDTK	0	2000.86	M0QZ66;P54852;M0R122	EMP3	Epithelial membrane protein 3	5.5211e-05	103.13	17.196	195.92	3.5444	191.34	188	135.54	561.39	326.65	579.11	524.35	157.59	540.65	91.7539	48.9685	97.4516	48.2943	32.5438	48.2827
LPCLEISQSVTGFGR	0	1605.82	M0QZR8;M0R2B7;P28340	POLD1	DNA polymerase;DNA polymerase delta catalytic subunit	5.7477e-05	89.541	77.294	48.72	32.77	0	0	0	749.95	395.55	714.73	47.04	66.901	68.252	0	0	0	5.90221	14.4666	8.71693
VNQAIWLLCTGAR	0	1443.77	M0R0F0;M0R0R2;P46782;M0QZN2	RPS5	40S ribosomal protein S5;40S ribosomal protein S5, N-terminally processed	1.2661e-13	205.13	1786.8	1374.1	941.57	4.3211	33.406	0	2746	748.78	2741.7	103.42	40.691	125.07	0.241251	2.37342	0	3.62951	5.15421	4.36275
CHTPPLYR	0	985.48	M0R117;Q02543	RPL18A	60S ribosomal protein L18a	0.0016437	120.65	94.884	114.56	69.127	0	0	0	2874.4	1777.8	3021	172.12	69.065	86.253	0	0	0	5.64972	3.73958	2.77586
DLTTAGAVTQCYR	0	1397.66	M0R117;Q02543;M0R3D6;M0R1A7;M0R0P7	RPL18A	60S ribosomal protein L18a	2.324e-22	270.72	1202.5	996.27	556.81	47.533	43.054	31.213	2806.9	1721.7	2918.5	130.75	44.161	203.62	3.80254	4.1425	5.30813	4.45084	2.50082	6.52185
SSGEIVYCGQVFEK	0	1544.72	M0R117;Q02543;M0R3D6;M0R1A7;M0R0P7	RPL18A	60S ribosomal protein L18a	1.7865e-05	154.67	624.93	515.47	332.81	32.15	35.765	37.033	1780.6	1087.1	1919.5	321.94	102.31	246.7	4.89286	6.48816	10.0132	15.312	8.60174	11.3886
LCLPSFDK	0	921.463	M0R2K7;M0QZP4;B3KSI3;M0QZ10;M0QXF9;O15382-2;O15382	BCAT2	Branched-chain-amino-acid aminotransferase;Branched-chain-amino-acid aminotransferase, mitochondrial	0.0026424	77.732	133.3	190.32	105.4	11.885	0	0	440.33	182.93	434.21	27.474	0	35.367	8.18611	0	0	5.87297	0	7.53167
YGSVAFPNFEQGVACLR	0	1856.89	O00116;A0A1B0GWA2	AGPS	Alkyldihydroxyacetonephosphate synthase, peroxisomal	1.179e-05	133.66	261.29	327.29	86.366	0	0	0	846.79	493.19	933.85	102.25	41.511	65.179	0	0	0	10.774	7.7634	6.52424
HFVLDECDK	0	1104.49	O00148;O00148-2;O00148-3;K7EQN7;K7EPJ3;A0A0D9SEM9	DDX39A	ATP-dependent RNA helicase DDX39A	0.00014259	136.32	276.45	299.74	181.92	0	18.376	0	1989	1112.9	1842	302.93	85.23	266.43	0	5.77651	0	13.2172	7.11359	12.6364
GHFFVEDQIYCEK	0	1613.72	O00151	PDLIM1	PDZ and LIM domain protein 1	2.5285e-11	171.57	463.53	428.72	214.76	15.781	15.463	0	1446.8	348.54	2192.3	163.21	56.558	123.54	3.29243	3.48122	0	10.1372	13.9616	5.33457
SGPDVETPSAIQICR	0	1571.76	O00154-4;O00154-2;O00154-3	ACOT7	Cytosolic acyl coenzyme A thioester hydrolase	3.9012e-44	326.62	689.52	553.01	368.13	23.308	0	24.327	1603.2	483.64	1851.4	88.597	0	73.412	3.26979	0	6.19864	5.23686	0	3.81398
TTANAIYCPPK	0	1177.58	O00231;O00231-2;J3QS13	PSMD11	26S proteasome non-ATPase regulatory subunit 11	0.00040104	85.676	227.47	192.41	78.486	0	0	0	342.85	209.95	439.3	163.11	78.24	166.86	0	0	0	32.2377	27.1488	27.5274
MVQQCCTYVEEITDLPIK	0	2111.99	O00232-2;O00232	PSMD12	26S proteasome non-ATPase regulatory subunit 12	2.6671e-05	82.01	460.46	504.28	223.94	0	0	0	787.38	458.19	967.62	77.273	26.074	148.3	0	0	0	8.93688	5.38425	13.2895
GIGMNEPLVDCEGYPR	0	1748.79	O00233;J3KN29;F5H5V4;F5GX23;O00233-2;F5H7X1	PSMD9	26S proteasome non-ATPase regulatory subunit 9	4.5315e-05	105.31	496.74	505.71	205.01	39.337	14.637	35.492	1050.1	145.56	1303.8	319.57	94.526	336.67	7.33794	2.81293	14.7575	23.3319	39.3717	20.5228
GLLGCNIIPLQR	0	1295.74	O00233;J3KN29;O00233-3	PSMD9	26S proteasome non-ATPase regulatory subunit 9	1.0619e-05	103.34	203.8	185.49	103.39	0	15.493	0	737.22	205	847.68	0.1262	26.628	73.278	0	7.70861	0	0.0171154	11.496	7.95671
SVTGGMCSVYLK	0	1243.59	O00267-2;O00267	SUPT5H	Transcription elongation factor SPT5	0.0058396	41.401	119.38	104.24	99.359	36.117	70.102	86.11	453.9	184.7	509.09	160.65	14.431	124.93	23.2268	40.2095	46.4282	26.1411	7.24699	19.7044
EEFASTCPDDEEIELAYEQVAK	0	2515.09	O00299	CLIC1	Chloride intracellular channel protein 1	4.6054e-08	103.26	140.27	211.24	79.478	0	16.484	0	291.12	158.01	361.47	77.565	0	0	0	7.23859	0	21.0383	0	0
FLDGNELTLADCNLLPK	0	1874.94	O00299	CLIC1	Chloride intracellular channel protein 1	0.00070385	59.513	134.65	187.29	46.292	0	0	0	512.84	244.05	433.89	34.345	37.21	55.314	0	0	0	6.27667	13.2298	11.3069
IEEFLEAVLCPPR	0	1514.78	O00299	CLIC1	Chloride intracellular channel protein 1	1.2543e-07	150.68	938.5	1167.7	462.92	0	26.049	0	641.38	307.07	793.24	22.225	0	55.824	0	2.18212	0	3.34913	0	6.57477
IGNCPFSQR	0	1020.48	O00299	CLIC1	Chloride intracellular channel protein 1	0.00083823	88.495	491.87	462.36	241.1	103.31	76.375	43.086	2917	1319.9	2833.1	128.7	27.887	148.9	17.3578	14.1767	15.1612	4.22563	2.0691	4.99329
LHIVQVVCK	0	1037.61	O00299	CLIC1	Chloride intracellular channel protein 1	0.00020038	114.89	478.35	365.33	194.63	34.694	0	0	983.57	517.5	902.16	98.024	45.817	81.723	6.76238	0	0	9.06292	8.13343	8.30617
TIECISLIGLAVGK	0	1415.81	O00410;O00410-3;H0Y8C6;O00410-2	IPO5	Importin-5	0.0004154	71.548	96.314	181.18	60.636	0	0	0	568.31	269.22	502.1	23.579	0	43.529	0	0	0	3.98369	0	7.97777
VAAAESMPLLLECAR	0	1572.8	O00410;O00410-3;H0Y8C6;O00410-2	IPO5	Importin-5	2.5699e-07	150.12	354.82	386.39	140.1	0	0	0	650.6	436.94	532.76	143.16	63.676	105.45	0	0	0	18.0357	12.7195	16.5228
YAACNAVGQMATDFAPGFQK	0	2088.94	O00410;O00410-3;H0Y8C6;O00410-2	IPO5	Importin-5	6.7771e-06	89.468	88.482	86.634	51.232	0	19.343	0	306.17	132.77	290.97	51.693	22.773	180.05	0	18.2521	0	14.4449	14.641	38.2256
VCDIAAELAR	0	1059.54	O00410;O00410-3;H0Y8C6;O00410-2;E7ETV3;E7EQT5;E7EV12;C9JMV5;H0Y3V4;C9JZ53	IPO5	Importin-5	0.0005388	111.61	151.46	119.8	69.203	0	0	0	2572.2	1517.6	2593.9	159.4	90.868	220.66	0	0	0	5.83541	5.64935	7.83995
TGYAFVDCPDESWALK	0	1800.8	O00425;F8WD15	IGF2BP3	Insulin-like growth factor 2 mRNA-binding protein 3	0.00087293	60.489	174.65	176.35	109.6	0	0	0	755.98	269.74	669.93	103.07	24.525	67.009	0	0	0	11.9981	8.33432	9.09288
FATEYCNTIEGTAK	0	1546.7	O00429-4;O00429-5;O00429-3;O00429-2;O00429;G8JLD5;O00429-8;O00429-6;O00429-7	DNM1L	Dynamin-1-like protein	4.356e-05	113.72	159.74	184.87	90.681	0	0	0	747.33	352.75	976.91	164.86	113.05	157.94	0	0	0	18.073	24.2701	13.9173
YIETSELCGGAR	0	1297.6	O00429-4;O00429-5;O00429-3;O00429-2;O00429;G8JLD5;O00429-8;O00429-6;O00429-7	DNM1L	Dynamin-1-like protein	0.00010522	97.214	273.96	239.39	110.55	54.463	73.361	0	991.33	584.92	853.95	119.99	26.729	126.58	16.5832	23.4567	0	10.7971	4.36999	12.9093
LALFNPDVCWDR	0	1447.69	O00483	NDUFA4	Cytochrome c oxidase subunit NDUFA4	5.9716e-06	128.28	1014.5	543.64	243.44	24.357	0	0	796.91	293.63	823.99	50.19	0	0	2.3446	0	0	5.92492	0	0
FGDQVLQINGENCAGWSSDK	0	2166.96	O00560-3;O00560;G5EA09;O00560-2;B4DHN5;E9PBU7	SDCBP	Syntenin-1	6.364e-34	144.88	490.5	340.83	282.44	59.571	29.225	39.495	815.86	613.41	882.33	93.762	0	55.579	10.8297	7.89747	12.268	10.3078	0	5.92584
IDCFSEVPTSVFGEK	0	1656.77	O00567;H0Y653;H0YDU4	NOP56	Nucleolar protein 56	0.00014982	77.726	189.13	230.52	86.877	0	0	0	401.09	170.81	375.52	0	0	47.904	0	0	0	0	0	11.3135
IINDNATYCR	0	1181.55	O00567;Q5JXT2	NOP56	Nucleolar protein 56	0.00027983	105.1	432.18	376.5	175.27	57.454	0	0	2545.2	1874.3	2710.3	170.81	134.97	167.94	11.7341	0	0	6.289	6.71737	5.83482
LVYVCDPVLGDK	0	1319.68	O00764;F2Z2Y4;O00764-3	PDXK	Pyridoxal kinase	0.0003524	80.312	277.59	231.42	136.7	14.636	35.307	0	548.21	178.13	563.12	0.30723	0	41.712	5.00845	13.2371	0	0.056011	0	6.89646
YISQCIDEIK	0	1210.59	O14617-3;O14617-4;O14617-2;O14617;O14617-5	AP3D1	AP-3 complex subunit delta-1	0.0068441	51.276	200.75	265.95	101.71	14.382	0	27.709	1533.9	840.96	1417.4	190.82	36.647	198.68	6.6852	0	21.4103	11.0638	4.17579	12.2939
MDPSTCASTGSVQWSR	0	1711.73	O14672;O14672-2	ADAM10	Disintegrin and metalloproteinase domain-containing protein 10	3.2441e-05	112.8	310.27	226.12	141.58	124.55	121.93	90.604	321.99	152.63	429.32	649.5	274.73	704.57	28.644	35.0323	39.0225	66.8561	64.2854	62.1374
TITLQPGSPCNDFR	1	1547.74	O14672;O14672-2	ADAM10	Disintegrin and metalloproteinase domain-containing protein 10	4.9969e-05	97.69	195.32	201.7	76.34	950.83	625.82	531.98	612.39	321.46	751.74	936.25	477.7	1075.4	82.9586	75.626	87.4507	60.4563	59.7753	58.857
FSLCSIR	0	824.421	O14672;O14672-2;H0YNC5	ADAM10	Disintegrin and metalloproteinase domain-containing protein 10	0.0047328	79.469	89.185	59.58	38.585	577.24	393.34	413.36	337.11	573.88	487.58	1342.9	620.15	1570.9	86.6174	86.8454	91.4625	79.934	51.9376	76.3136
ICALDDNVCMAFAGLTADAR	1	2068.94	O14818;O14818-4	PSMA7	Proteasome subunit alpha type-7	3.9057e-09	154.11	139.67	153.08	46.868	0	0	0	1267.5	419.75	1328	103.51	0	136.41	0	0	0	7.54991	0	9.31501
ACGQIFCGK	0	925.415	O14964-2;O14964;I3L1P5	HGS	Hepatocyte growth factor-regulated tyrosine kinase substrate	0.0040103	57.96	81.93	140.17	68.232	21.235	38.148	0	1545.3	665.45	1608	755.68	139.68	678.62	20.5835	21.3932	0	32.8417	17.3488	29.6779
VCEPCYEQLNR	0	1352.59	O14964-2;O14964;I3L1P5	HGS	Hepatocyte growth factor-regulated tyrosine kinase substrate	0.00029287	88.24	230.95	262.72	108.91	13.856	47.014	29.23	2498.5	799.6	2602.5	230.13	130.54	269.51	5.65999	15.1788	21.1597	8.4339	14.0344	9.38402
DLLGLCEQK	0	1017.52	O14980	XPO1	Exportin-1	0.00093624	80.438	329.34	242.36	158.91	46.253	31.275	21.716	929.36	405.77	802.23	0	0	0	12.3147	11.4295	12.0226	0	0	0
CPACFVGTITGDR	0	1338.61	O15067	PFAS	Phosphoribosylformylglycinamidine synthase	1.8052e-05	113.24	78.158	158.83	28.556	40.866	0	57.828	427.87	204.74	302.77	243.7	132.67	255.74	34.3343	0	66.943	36.2881	39.3201	45.7897
FCDNSSAIQGK	0	1168.52	O15067	PFAS	Phosphoribosylformylglycinamidine synthase	0.0048405	53.08	63.248	159.54	79.541	0	24.762	0	706.39	298.06	914.45	486.08	111.74	278.38	0	13.4356	0	40.7625	27.267	23.3378
NWTLEGSC	1	908.37	O15067	PFAS	Phosphoribosylformylglycinamidine synthase	0.0015069	138.62	637.07	614.27	373.82	60.098	66.879	62.695	1309.2	757.93	1422	53.748	71.232	152.16	8.6203	9.81856	14.3626	3.94351	8.59084	9.66611
LNFSTPTSTNIVSVCR	0	1737.87	O15067;J3QSG0;J3QSH6	PFAS	Phosphoribosylformylglycinamidine synthase	2.6895e-05	130.06	335.69	296.59	187.85	11.884	0	0	409.89	229.73	402.06	34.344	0	37.746	3.41913	0	0	7.73106	0	8.58242
AYHSFLVEPISCHAWNK	0	2000.96	O15143;C9JBJ7;C9K057;C9J4Z7;F8VXW2;C9JEY1;C9JQM8;C9JFG9;C9J6C8;C9JTT6;C9JM51;F8WEB3	ARPC1B	Actin-related protein 2/3 complex subunit 1B	1.3499e-07	149.3	233.86	176.48	157.06	55.804	23.476	0	1128.7	281.41	1122	34.641	35.427	67.819	19.2651	11.7406	0	2.97772	11.1815	5.69994
RNCFASVFEK	0	1199.58	O15144	ARPC2	Actin-related protein 2/3 complex subunit 2	0.001472	77.379	198.77	268.94	170.47	12.163	78.856	51.018	641.83	358.86	565.64	63.153	51.231	167.95	5.76629	22.6731	23.0342	8.95809	12.4926	22.8943
GLATFCLDK	0	966.484	O15173;O15173-2;U3KQM0;O00264	PGRMC2;PGRMC1	Membrane-associated progesterone receptor component 2;Membrane-associated progesterone receptor component 1	0.00076766	123.98	1211.9	1202.5	779.91	69.508	30.465	39.653	1539	869.97	1485.5	330.46	68.809	335.97	5.42435	2.47087	4.83831	17.6768	7.32963	18.445
FEVFCYALSPDDGTNFR	0	1979.87	O15294-3;O15294;O15294-4;O15294-2	OGT	UDP-N-acetylglucosamine--peptide N-acetylglucosaminyltransferase 110 kDa subunit	3.6095e-05	105.39	75.034	179.5	89.939	0	0	0	1470.9	666.08	1310.3	0	0	0	0	0	0	0	0	0
GTEAGQVGEPGIPTGEAGPSCSSASDK	1	2488.1	O15355	PPM1G	Protein phosphatase 1G	9.5387e-14	128.89	155.42	134.93	88.228	0	0	0	529.38	140.88	486.17	170.23	13.743	172.91	0	0	0	24.3321	8.88807	26.2351
NLAMEATYINHNFSQQCLR	0	2252.05	O15371-2;O15371-3;O15371	EIF3D	Eukaryotic translation initiation factor 3 subunit D	7.7582e-06	99.569	188.43	242.05	105.46	30.699	23.887	0	432.42	258.22	472.03	5.0338	0	51.123	14.0096	8.9822	0	1.1507	0	9.77209
YLEVSEPQDIECCGALEYYDK	0	2466.06	O15371-2;O15371-3;O15371;B0QYA5	EIF3D	Eukaryotic translation initiation factor 3 subunit D	1.204e-05	76.704	279.93	224.91	131.09	27.508	40.286	22.814	1540.6	631.37	1496.3	130.4	51.157	207.26	8.9475	15.191	14.8235	7.80371	7.49523	12.1663
TCTDIKPEWLVK	1	1431.74	O43143	DHX15	Pre-mRNA-splicing factor ATP-dependent RNA helicase DHX15	0.0046094	58.674	234.13	264.65	160	0	0	0	368.22	171.88	400.76	0	0	0	0	0	0	0	0	0
TTQIPQWCVEYMR	0	1653.76	O43143	DHX15	Pre-mRNA-splicing factor ATP-dependent RNA helicase DHX15	0.00010197	89.013	626.27	627.09	290.72	41.438	0	19.164	866.76	415.25	877.96	71.774	15.169	84.799	6.20601	0	6.18425	7.64746	3.52424	8.80792
VLISDSLDPCCR	0	1319.62	O43175	PHGDH	D-3-phosphoglycerate dehydrogenase	0.00043898	74.76	443.81	398.29	158.32	58.795	87.23	39.31	2763.2	1320.9	2735.1	372.73	31.131	403.89	11.6981	17.9663	19.8907	11.8858	2.30254	12.8669
NAGNCLSPAVIVGLLK	0	1567.88	O43175;Q5SZU1	PHGDH	D-3-phosphoglycerate dehydrogenase	0.00010916	77.068	116.88	127.33	40.167	17.459	22.866	0	430.84	175.38	462.37	36.046	0	20.942	12.9962	15.2241	0	7.72051	0	4.33302
GYAFITFCGK	0	1105.53	O43390;O43390-3;O43390-2;B4DT28;O43390-4	HNRNPR	Heterogeneous nuclear ribonucleoprotein R	2.7332e-05	133.55	651.92	615.66	321.88	54.852	0	14.511	4358.3	1610.8	4368.5	256.42	0	385.23	7.76092	0	4.31373	5.55657	0	8.10374
HLGVCISVANNR	0	1281.66	O43390;O43390-3;O43390-2;B4DT28;O43390-4	HNRNPR	Heterogeneous nuclear ribonucleoprotein R	8.845e-06	125.72	1136.2	1109.6	628.64	207.57	135.96	139.94	4668.5	1374.6	4708.1	692.13	134.94	667.1	15.4468	10.9156	18.2076	12.9114	8.93915	12.4107
LCDSYEIRPGK	0	1279.62	O43390;O43390-3;O43390-2;B4DT28;O43390-4	HNRNPR	Heterogeneous nuclear ribonucleoprotein R	0.00019033	107.06	283.95	341.69	282.7	59.933	44.228	30.505	1363.5	514.25	1309.7	489.1	52.151	280.28	17.4283	11.4605	9.73963	26.4007	9.20743	17.6279
GFCFLEYEDHK	0	1386.59	O43390;O43390-3;O43390-2;B4DT28;O43390-4;O60506-2;O60506;O60506-4;O60506-3;B7Z645;O60506-5	HNRNPR;SYNCRIP	Heterogeneous nuclear ribonucleoprotein R;Heterogeneous nuclear ribonucleoprotein Q	6.5158e-05	107.06	563.19	577.96	305.06	49.967	62.166	0	1152.2	219.5	1042.1	61.852	0	0	8.14914	9.71153	0	5.09467	0	0
SAFLCGVMK	0	954.467	O43390;O43390-3;O43390-2;O60506-2;O60506;O60506-4;O60506-3;F6UXX1	HNRNPR;SYNCRIP	Heterogeneous nuclear ribonucleoprotein R;Heterogeneous nuclear ribonucleoprotein Q	0.00065538	110.67	653.34	802.45	439.36	18.687	0	0	731.82	284.33	644.14	58.033	0	62.842	2.78069	0	0	7.34732	0	8.88877
AADISESSGADCK	0	1252.52	O43583;F8VVL1	DENR	Density-regulated protein	6.7968e-08	177.76	457.19	331.7	181.84	33.028	15.379	0	766.42	290.04	832.05	0	0	43.694	6.73741	4.43098	0	0	0	4.98936
VCGLATFEIDLK	0	1307.68	O43583;F8VVL1	DENR	Density-regulated protein	1.8397e-05	98.105	121.24	59.483	51.835	0	0	18.778	1204.6	518.15	1337.7	0	0	0	0	0	26.5928	0	0	0
SQNEAVCEGLR	0	1204.55	O43663-3;O43663-2;O43663-4;O43663	PRC1	Protein regulator of cytokinesis 1	0.00021546	77.597	136.54	46.063	34.012	0	0	0	1063.6	517.08	986.48	142.63	96.224	118.18	0	0	0	11.8244	15.6894	10.6983
TFTAWCNSHLR	0	1334.62	O43707;F5GXS2;O43707-3;K7EP19;P12814;P12814-3;P12814-2;P12814-4;G3V2N5;P35609-2;P35609;Q08043	ACTN4;ACTN1;ACTN2;ACTN3	Alpha-actinin-4;Alpha-actinin-1;Alpha-actinin-2;Alpha-actinin-3	1.5247e-05	120.77	978.21	963.33	571.44	16.397	14.098	16.756	4671.2	2619.1	4487.9	476.37	96.664	450.92	1.64859	1.44236	2.84871	9.25427	3.55937	9.13012
ACLISLGYDVENDR	0	1566.73	O43707;O43707-2;F5GXS2;O43707-3	ACTN4	Alpha-actinin-4	8.7902e-11	171.32	1760.5	1548.1	1037.4	67.725	20.688	33.663	2532.2	1260.9	2734.7	187.41	106.41	197.51	3.70441	1.31873	3.14295	6.89106	7.78243	6.73587
ICDQWDALGSLTHSR	0	1700.79	O43707;O43707-2;F5GXS2;O43707-3	ACTN4	Alpha-actinin-4	4.8647e-05	122.12	427.23	382.02	220.08	0	46.944	0	2469.1	903.6	2344.6	399.91	0	446.32	0	10.9436	0	13.939	0	15.9919
ELPPDQAEYCIAR	1	1503.7	O43707;O43707-2;F5GXS2;O43707-3;H7C144;P12814;P12814-3;P12814-2;P12814-4;H9KV75;H0YJW3	ACTN4;ACTN1	Alpha-actinin-4;Alpha-actinin-1	0.00011971	108.47	790.17	970.88	482.66	10.387	55.937	0	2830.8	1509	2946.6	503.91	235.8	569.81	1.29747	5.44761	0	15.1111	13.5144	16.2043
CQLEINFNTLQTK	0	1550.78	O43707;O43707-2;K7EJH8;P12814;P12814-3;P12814-2;P12814-4;H9KV75;P35609-2;P35609;Q08043;A0A087WSZ2;F6THM6	ACTN4;ACTN1;ACTN2;ACTN3	Alpha-actinin-4;Alpha-actinin-1;Alpha-actinin-2;Alpha-actinin-3	6.583e-11	203.51	393.99	500.5	202.84	27.453	28.883	21.156	1625.9	850.11	1722.2	142.63	42.698	205.49	6.51405	5.45597	9.44481	8.06489	4.78244	10.6599
EGLLLWCQR	0	1116.58	O43707;P12814;P12814-3;P12814-2;P12814-4;H9KV75;G3V2N5;G3V2W4;P35609-2;P35609;Q08043;G3V2X9;A0A087WSZ2	ACTN4;ACTN1;ACTN2;ACTN3	Alpha-actinin-4;Alpha-actinin-1;Alpha-actinin-2;Alpha-actinin-3	0.0002129	161.68	3763.9	3016.8	1892.4	0	0	14.534	5446.7	2723.2	5029.6	140.72	41.894	164.66	0	0	0.762166	2.51851	1.5151	3.17004
ELLYFLDSCEPEFK	0	1731.81	O43747;O43747-2	AP1G1	AP-1 complex subunit gamma-1	0.00043325	71.344	105.28	112.37	56.768	0	0	0	1446	555.81	1288	0	0	0	0	0	0	0	0	0
LGNYAGAVQDCER	0	1394.62	O43765;K7EMD6	SGTA	Small glutamine-rich tetratricopeptide repeat-containing protein alpha	1.5876e-05	119.25	161.58	183.86	96.461	0	39.778	0	1023.6	634.26	1064.5	359.64	122.22	350.53	0	17.7868	0	25.9998	16.1564	24.7719
DVCLYPR	1	864.416	O43776	NARS	Asparagine--tRNA ligase, cytoplasmic	0.0039471	83.614	317.89	199.42	138.67	14.17	15.458	0	1008.7	435.28	879.32	303.83	0	149.09	4.2673	7.19385	0	23.1484	0	14.4971
LMTDTINEPILLCR	1	1630.84	O43776	NARS	Asparagine--tRNA ligase, cytoplasmic	6.8243e-06	141.13	387.34	331.15	159.76	16.58	15.767	0	1689.7	884.78	1522.8	152.14	116.3	185.43	4.10477	4.54489	0	8.26022	11.6175	10.8551
YGTCPHGGYGLGLER	0	1578.72	O43776	NARS	Asparagine--tRNA ligase, cytoplasmic	6.0851e-05	105.99	149.77	176.37	73.157	0	0	0	1951.5	892.44	2293.9	153.9	0	366.09	0	0	0	7.30977	0	13.7628
LWQCGEGFR	0	1094.5	O43818	RRP9	U3 small nucleolar RNA-interacting protein 2	0.0043673	55.567	317.34	300.19	242.25	59.143	85.508	24.771	961.26	249.49	1062.7	136.03	14.294	57.083	15.7093	22.1697	9.2768	12.3969	5.41883	5.09768
GESEDDFWWCIDR	0	1656.65	O43865-2;O43865;H0Y8B3;Q96HN2-4;Q96HN2-3;Q96HN2-2;Q96HN2	AHCYL1;AHCYL2	Putative adenosylhomocysteinase 2;Adenosylhomocysteinase;Putative adenosylhomocysteinase 3	4.9076e-05	97.69	427.43	325.91	272.46	18.065	0	17.344	677.56	346.41	697.87	42.504	0	29.036	4.05504	0	5.98473	5.90281	0	3.99446
TGAESISLLELCR	0	1390.71	O60216;E5RG18;E5RI01;E5RFZ5	RAD21	Double-strand-break repair protein rad21 homolog	4.2586e-06	139.78	639.54	722.71	332.82	0	15.947	0	1656.6	632.54	1496.6	77.808	0	151.37	0	2.15892	0	4.48614	0	9.18524
ACNVLQSSHLEDYPFNAEY	0	2198.96	O60218	AKR1B10	Aldo-keto reductase family 1 member B10	7.7342e-06	122.31	269.44	298.48	196.28	0	0	0	850.48	383.36	843.71	132.25	22.872	65.81	0	0	0	13.4574	5.63028	7.23568
HIDCAYVYQNEHEVGEAIQEK	0	2474.12	O60218	AKR1B10	Aldo-keto reductase family 1 member B10	6.2774e-47	239.73	1044.3	1012.1	270.53	0	76.947	0	1951.8	675.1	2203.1	303.67	40.61	341.59	0	7.06554	0	13.4637	5.67409	13.4236
PVTNQVECHPYLTQEK	0	1884.9	O60218	AKR1B10	Aldo-keto reductase family 1 member B10	3.5354e-17	195.45	206.08	184.45	85.058	0	0	0	1545.7	786.26	1499.4	105.86	47.72	139.83	0	0	0	6.4097	5.72196	8.53022
YKPVTNQVECHPYLTQEK	0	2176.06	O60218	AKR1B10	Aldo-keto reductase family 1 member B10	4.5909e-06	127.59	602.82	567.09	270.9	0	0	0	3010.9	1050.2	2697.7	20.936	0	32.594	0	0	0	0.690539	0	1.19379
SCAHDWVYE	0	1108.43	O60361;Q32Q12;P22392-2;P22392	NME2P1;NME1-NME2;NME2	Putative nucleoside diphosphate kinase;Nucleoside diphosphate kinase;Nucleoside diphosphate kinase B	0.00069023	81.594	511.37	539.49	251.67	39.982	16.917	0	1010.8	359.22	1095.1	103.85	159.6	355.86	7.25163	3.0404	0	9.31683	30.7621	24.5258
GYAFVTFCTK	0	1135.54	O60506-2;O60506;O60506-4;O60506-3;B7Z645;O60506-5	SYNCRIP	Heterogeneous nuclear ribonucleoprotein Q	0.00036108	105.78	270.83	260.72	181.06	30.426	32.435	19.624	1793.2	579.97	1992.9	91.256	72.563	267.25	10.0997	11.0641	9.77856	4.84256	11.1202	11.8244
TLISEPCGIK	1	1059.56	O60678;A0A0A0MSN7;O60678-2	PRMT3	Protein arginine N-methyltransferase 3	0.0062875	51.927	170.85	121	76.582	191.22	184.09	99.889	376.91	174.11	411.59	209.04	53.519	118.89	52.813	60.3396	56.6036	35.6754	23.5115	22.4118
SGSGVNPYCGLIEEAYGLDK	0	2070.96	O60684	KPNA6	Importin subunit alpha-7	0.00012197	68.88	235.22	266.47	82.81	0	29.37	0	553.71	241.73	505.48	54.673	0	35.814	0	9.92766	0	8.98661	0	6.61637
ASVGFGGSCFQK	1	1186.54	O60701;O60701-2;O60701-3	UGDH	UDP-glucose 6-dehydrogenase	1.7007e-05	123.11	562.28	557.22	196.39	81.819	14.349	25.964	3244.7	875.08	3073.4	322.73	117.68	336.74	12.7029	2.51046	11.6769	9.04657	11.8538	9.87467
AVQALCAVYEHWVPR	0	1740.88	O60701;O60701-2;O60701-3	UGDH	UDP-glucose 6-dehydrogenase	4.8124e-05	122.34	593.71	521.59	259.51	0	0	0	1488.9	437.27	1324.2	41.17	0	62.722	0	0	0	2.69073	0	4.52239
DPYEACDGAHAVVICTEWDMFK	0	2499.05	O60701;O60701-2;O60701-3	UGDH	UDP-glucose 6-dehydrogenase	7.6953e-16	166.29	752.77	610.47	315.71	43.405	42.314	0	1020	250.51	894.14	33.967	0	0	5.45169	6.48208	0	3.22278	0	0
LGIFWVSCEAGTYIR	0	1713.85	O60832;O60832-2	DKC1	H/ACA ribonucleoprotein complex subunit 4	0.00012788	80.534	128.59	109.89	131.27	0	0	0	807.27	571.53	1031.7	16.152	0	126.48	0	0	0	1.96157	0	10.9206
VTGCLIVCIER	0	1204.63	O60832;O60832-2;C9IYT0;H7C0M1;H7C2Q9	DKC1	H/ACA ribonucleoprotein complex subunit 4	0.00225	60.301	395.44	341.38	175.37	51.63	24.071	17.213	971.83	645.6	880.45	34.242	32.468	28.935	11.5485	6.58666	8.93796	3.40353	4.78831	3.18182
NVLCSACSGQGGK	0	1222.54	O60884;A0A087WT48	DNAJA2	DnaJ homolog subfamily A member 2	1.001e-05	130.61	125.99	221.52	69.569	37.242	34.084	0	1772.7	776.3	1946.4	465.66	148.69	330.48	22.8154	13.3347	0	20.8036	16.0748	14.5146
LATGSDDNCAAFFEGPPFK	0	1985.88	O75083;D6RD66	WDR1	WD repeat-containing protein 1	3.3031e-06	124.26	245.14	382.8	168.53	64.348	30.094	22.345	831.13	394.08	857.22	62.694	23.778	168.26	20.7918	7.28855	11.7066	7.01413	5.69045	16.4079
CFSIDNPGYEPEVVAVHPGGDTVAIGGVDGNVR	0	3339.58	O75083;O75083-3	WDR1	WD repeat-containing protein 1	6.2306e-19	127.23	61.482	94.919	40.842	0	0	0	173.24	8.4908	227.57	0	0	0	0	0	0	0	0	0
GPVTDVAYSHDGAFLAVCDASK	1	2222.03	O75083;O75083-3	WDR1	WD repeat-containing protein 1	1.2385e-11	146.99	358.66	291.16	215.97	0	0	0	1826.8	668.98	1859.8	38.235	0	66.12	0	0	0	2.0501	0	3.43316
NCLNPQFSK	1	1049.5	O75131;A0A087WYQ3;E5RHZ0;A0A087WXR6;A0A087WUS8;E5RFT7	CPNE3	Copine-3	0.0016487	74.424	120.03	111.2	34.981	17.266	21.576	25.93	413.04	240.85	473.64	96.754	51.233	102.65	12.5757	16.2499	42.5703	18.979	17.5406	17.8122
VALNVSCANLLDK	0	1358.72	O75131;A0A087WYQ3;E5RHZ0;A0A087WXR6;A0A087WUS8;E5RFT7	CPNE3	Copine-3	2.8738e-05	106.32	567.17	570.43	241.51	52.177	85.256	50.289	370.11	262.4	489.6	123.81	18.773	161.99	8.42452	13.0026	17.2341	25.0668	6.67667	24.8607
ISLNSLCYGDMDK	0	1457.65	O75131;A0A087WYQ3;H0YB26	CPNE3	Copine-3	5.388e-05	95.651	579.78	497.57	441.68	0	0	0	742.46	431.73	767.48	172.29	25.983	138.2	0	0	0	18.8347	5.6767	15.2593
ICQEVLPK	0	928.505	O75323	GBAS	Protein NipSnap homolog 2	0.031553	34.253	91.187	122.47	43.922	0	0	24.238	653.24	241.22	864.72	312.2	0	246.48	0	0	35.5604	32.3376	0	22.1814
CEELLEK	1	862.411	O75367-2;O75367-3;O75367;B4DJC3	H2AFY	Core histone macro-H2A.1;Histone H2A	0.0031299	135.84	241.61	212.59	155.04	0	28.125	0	1169.7	742.29	1154	130.42	0	163.72	0	11.6839	0	10.0314	0	12.4245
FVIHCNSPVWGADK	0	1571.76	O75367-2;O75367-3;O75367;B4DJC3	H2AFY	Core histone macro-H2A.1;Histone H2A	4.8026e-05	92.939	53.495	153.04	27.564	0	0	0	1755.8	799.81	1370.1	340.31	55.57	355.62	0	0	0	16.2353	6.49653	20.6071
NCLALADDK	0	961.454	O75367-2;O75367-3;O75367;B4DJC3	H2AFY	Core histone macro-H2A.1;Histone H2A	0.0024293	68.557	90.988	210.62	51.751	0	0	0	615.18	332.07	666.74	256.54	48.168	157.91	0	0	0	29.4292	12.6679	19.1487
APSVATVGSICDLNLK	1	1586.83	O75369-2;O75369-9;O75369;E7EN95;O75369-7;O75369-5;O75369-4;A0A0C4DGA1;O75369-8	FLNB	Filamin-B	1.5592e-06	145.52	513.08	349.73	247.22	48.816	59.17	27.894	479.84	134.34	470.46	0	0	41.114	8.68773	14.4705	10.1391	0	0	8.03676
AGSNMLLIGVHGPTTPCEEVSMK	0	2370.14	O75369-2;O75369-9;O75369;O75369-6;O75369-3;E7EN95;O75369-7;A0A0A0MT44;O75369-8	FLNB	Filamin-B	6.3398e-05	67.864	145.19	186.45	80.609	41.139	23.386	0	310.32	53.148	329.67	35.114	0	0	22.0787	11.1449	0	10.1652	0	0
SSFLVDCSK	0	984.459	O75369-2;O75369-9;O75369;O75369-6;O75369-3;E7EN95;O75369-7;A0A0A0MT44;O75369-8	FLNB	Filamin-B	0.0012319	115.7	543.94	519.61	358.27	34.041	74.562	35.363	1993.9	473.34	2320.1	163.21	69.024	346.58	5.88964	12.5489	8.98375	7.56614	12.7265	12.9967
SSTETCYSAIPK	0	1285.59	O75369-2;O75369-9;O75369;O75369-6;O75369-3;E7EN95;O75369-7;A0A0A0MT44;O75369-8	FLNB	Filamin-B	0.00075479	85.676	175.31	252.08	127.59	34.053	0	22.017	1113.4	269.97	1385.8	245.69	49.84	247.07	16.2651	0	14.7166	18.0775	15.5843	15.131
VDIQTEDLEDGTCK	0	1564.69	O75369-2;O75369-9;O75369;O75369-6;O75369-3;E7EN95;O75369-7;O75369-5;O75369-4;H7C5L4;O75369-8	FLNB	Filamin-B	3.5284e-22	201.95	1387.9	1410.6	888.73	477.07	295.5	226.72	729.18	242.12	664.45	54.652	60.711	168.3	25.5806	17.3202	20.3254	6.97241	20.0478	20.2101
AEISCIDNK	0	991.464	O75369-2;O75369-9;O75369;O75369-6;O75369-3;E7EN95;O75369-7;O75369-5;O75369-4;O75369-8	FLNB	Filamin-B	0.00043127	148.52	271.75	217.63	136.2	166.1	115.15	67.717	1188.1	484.04	1465.3	642.84	247.92	521.17	37.9354	34.6024	33.2081	35.1098	33.8707	26.236
ANEPTHFTVDCTEAGEGDVSVGIK	1	2475.12	O75369-2;O75369-9;O75369;O75369-6;O75369-3;E7EN95;O75369-7;O75369-5;O75369-4;O75369-8	FLNB	Filamin-B	8.5267e-40	232.19	423.28	474.81	185.54	225.63	145.18	84.434	344.64	110.51	349.18	34.148	54.836	118.78	34.7706	23.4165	31.2749	9.01507	33.1644	25.3825
CLATGPGIASTVK	0	1216.65	O75369-2;O75369-9;O75369;O75369-6;O75369-3;E7EN95;O75369-7;O75369-5;O75369-4;O75369-8	FLNB	Filamin-B	3.7607e-06	174.41	96.38	149.47	82.795	49.569	56.55	18.441	1559.3	909.46	2098.9	671.19	175.18	687.38	33.9632	27.4488	18.2159	30.0916	16.151	24.6702
DEPCLLK	0	816.405	O75369-2;O75369-9;O75369;O75369-6;O75369-3;E7EN95;O75369-7;O75369-5;O75369-4;O75369-8	FLNB	Filamin-B	0.0075884	110.61	240.96	305.91	110.89	68.026	88.587	131.59	1264.3	494.04	1433.7	449.57	167.77	477.25	22.0159	22.4557	54.2684	26.2313	25.3502	24.9745
GAGTGGLGLTVEGPCEAK	0	1615.79	O75369-2;O75369-9;O75369;O75369-6;O75369-3;E7EN95;O75369-7;O75369-5;O75369-4;O75369-8	FLNB	Filamin-B	3.1973e-05	79.311	490.76	485.53	359.28	84.442	63.339	50.907	422.47	202.27	397.39	32.763	0	22.859	14.6804	11.5399	12.4107	7.19697	0	5.43939
IECSDNGDGTCSVSYLPTK	0	1987.85	O75369-2;O75369-9;O75369;O75369-6;O75369-3;E7EN95;O75369-7;O75369-5;O75369-4;O75369-8	FLNB	Filamin-B	6.742e-13	173.09	226.2	221.47	116.91	230.48	89.873	128.42	277.26	112.89	276.88	223.95	62.41	251.11	50.4686	28.8662	52.3458	44.6819	35.6018	47.5596
IEYNDQNDGSCDVK	0	1598.65	O75369-2;O75369-9;O75369;O75369-6;O75369-3;E7EN95;O75369-7;O75369-5;O75369-4;O75369-8	FLNB	Filamin-B	2.0704e-05	130.2	92.153	181.02	22.088	25.349	27.338	0	553.26	385.15	748.96	570.66	261.5	581.11	21.5732	13.1207	0	50.7741	40.4392	43.6902
MDGTYACSYTPVK	0	1434.62	O75369-2;O75369-9;O75369;O75369-6;O75369-3;E7EN95;O75369-7;O75369-5;O75369-4;O75369-8	FLNB	Filamin-B	0.00022122	80.96	363.06	313.78	189.28	52.379	61.785	17.151	4028.3	2247.2	4160.2	787.47	206	722.26	12.6081	16.4512	8.30835	16.3519	8.3972	14.793
SPFVVQVGEACNPNACR	0	1789.82	O75369-2;O75369-9;O75369;O75369-6;O75369-3;E7EN95;O75369-7;O75369-5;O75369-4;O75369-8	FLNB	Filamin-B	8.4754e-07	145.55	1112.6	976.11	704.39	308.85	223.54	138.05	2331.9	1170.8	2301.7	265.13	75.675	268.34	21.7278	18.6338	16.3869	10.209	6.07112	10.4411
VAVTEGCQPSR	0	1145.55	O75369-2;O75369-9;O75369;O75369-6;O75369-3;E7EN95;O75369-7;O75369-5;O75369-4;O75369-8	FLNB	Filamin-B	0.00024167	90.913	94.078	29.245	35.396	0	0	0	648.61	274.2	655.79	424.75	307.46	639.06	0	0	0	39.572	52.8591	49.354
VVPCLVTPVTGR	1	1239.7	O75369-2;O75369-9;O75369;O75369-6;O75369-3;E7EN95;O75369-7;O75369-5;O75369-4;O75369-8	FLNB	Filamin-B	0.00035492	105.2	187.33	168.63	74.084	34.016	0	47.547	1694.7	741.93	1743	372.68	154.12	456.09	15.3678	0	39.0912	18.0267	17.1999	20.7399
MDCQETPEGYK	0	1299.51	O75369-2;O75369-9;O75369;O75369-6;O75369-3;E7EN95;O75369-7;O75369-8	FLNB	Filamin-B	5.5607e-07	138.76	129.88	162.58	40.853	0	60.403	0	1337.7	633.76	1403.1	125.93	45.742	148.17	0	27.0886	0	8.60395	6.73169	9.55153
NGSCGVSYIAQEPGNYEVSIK	0	2214.03	O75369-2;O75369-9;O75369;O75369-6;O75369-3;E7EN95;O75369-7;O75369-8	FLNB	Filamin-B	3.6986e-06	102.66	199.28	277.1	149.45	0	56.562	0	747.85	221.02	713.58	172.69	40.702	217.11	0	16.9519	0	18.7596	15.5516	23.3279
VHSPSGAVEECHVSELEPDK	0	2147.98	O75369-2;O75369-9;O75369;O75369-6;O75369-3;E7EN95;O75369-7;O75369-8	FLNB	Filamin-B	3.4839e-06	114.02	261.37	327.93	168.43	37.609	23.434	0	540.91	153.78	622.23	129.21	53.101	186.28	12.5791	6.66944	0	19.2816	25.6674	23.0399
VQENCIDLVGR	0	1244.62	O75533;H7C341	SF3B1	Splicing factor 3B subunit 1	2.6603e-05	114.86	458.77	331.63	221.36	33.456	44.714	23.739	1472.4	725.12	1475.3	787.03	267.89	766.66	6.79688	11.8812	9.68547	34.8331	26.9776	34.196
LLTSYGFIQCSER	0	1515.74	O75534;O75534-4;O75534-2;O75534-3;E9PLD4;E9PKN4	CSDE1	Cold shock domain-containing protein E1	4.6126e-05	98.942	575.25	667.8	372.51	223.36	152.85	130.24	854	238.41	784.02	29.495	58.831	90.719	27.9686	18.6255	25.9055	3.33845	19.7924	10.371
LTAIDILTTCAADIQR	0	1716.91	O75643;B4E0P5	SNRNP200	U5 small nuclear ribonucleoprotein 200 kDa helicase	2.1848e-05	133.14	143.43	212	53.309	17.183	0	0	563.62	320.75	522.17	37.673	36.649	45.058	10.6984	0	0	6.26533	10.2544	7.94354
AALETDENLLLCAPTGAGK	0	1885.95	O75643;O75643-2	SNRNP200	U5 small nuclear ribonucleoprotein 200 kDa helicase	7.8734e-06	105.38	399.54	527.52	200.72	0	0	0	443.39	217.14	432.49	166.53	39.381	179.55	0	0	0	27.3036	15.352	29.3363
DFCFGPWK	0	998.432	O75663-2;O75663	TIPRL	TIP41-like protein	0.0058403	50.607	181.06	292.76	87.506	0	0	0	513.63	386.66	553.38	0	0	21.766	0	0	0	0	0	3.78443
VACAEEWQESR	0	1306.56	O75663-2;O75663	TIPRL	TIP41-like protein	1.6043e-06	127.87	107.26	86.06	47.194	0	0	0	1202.9	650.88	1237.4	323.76	149.48	247.07	0	0	0	21.2071	18.6766	16.6437
LYFSTCPFR	0	1132.54	O75694-2;O75694;E9PF10	NUP155	Nuclear pore complex protein Nup155	0.0016093	65.305	210.45	279.88	139.54	82.181	44.619	16.481	1089	492.29	961.81	125.38	42.179	170.04	28.0835	13.7501	10.5633	10.3246	7.89176	15.0232
DIPFSAIYFPVYAHCK	0	1869.91	O75746-2;O75746	SLC25A12	Calcium-binding mitochondrial carrier protein Aralar1	0.0011234	56.147	252.17	349.8	63.287	28.333	35.286	16.142	692.67	379.78	743.73	0	16.232	83.376	10.1008	9.16315	20.3226	0	4.09887	10.0804
AGQTTYSGVIDCFR	0	1516.7	O75746-2;O75746;Q9UJS0;Q9UJS0-2	SLC25A12;SLC25A13	Calcium-binding mitochondrial carrier protein Aralar1;Calcium-binding mitochondrial carrier protein Aralar2	2.5868e-05	126.32	338.54	418.2	164.1	19.871	0	0	814.95	386.12	753.55	87.806	42.529	131.44	5.54419	0	0	9.72644	9.92164	14.8521
CIQDFFK	0	899.421	O75794;H7BZW7	CDC123	Cell division cycle protein 123 homolog	0.0033912	93.262	176.78	234.71	133.6	66.566	13.722	48.521	275.3	204.36	361.2	0	0	0	27.3545	5.52344	26.6422	0	0	0
GAQVNAVNQNGCTPLHYAASK	1	2142.03	O75832;B1AJY7;O75832-2	PSMD10	26S proteasome non-ATPase regulatory subunit 10	1.1663e-06	106.73	161.45	289.37	89.019	20.409	41.855	0	517.85	152.71	523.91	77.413	17.906	56.606	11.2224	12.6364	0	13.0048	10.4949	9.75098
SEGGFIWACK	0	1096.5	O75874	IDH1	Isocitrate dehydrogenase [NADP] cytoplasmic	9.6726e-05	119.17	472.9	349.74	235.05	234.96	161.15	158.17	3289.4	1125.4	3423.4	196.55	184.97	244.24	33.193	31.543	40.2243	5.63835	14.1159	6.65932
EINDCIGGTVLNISK	1	1574.8	O76021;J3QSV6	RSL1D1	Ribosomal L1 domain-containing protein 1	0.00012884	80.411	434.23	383.73	192.03	55.974	24.247	0	420	231.45	391.02	32.982	15.276	68.978	11.4185	5.94323	0	7.28108	6.19148	14.9953
AVDALLTHCK	0	1069.56	O76021;J3QSV6;I3L3C4;I3L3U9;I3L1A3	RSL1D1	Ribosomal L1 domain-containing protein 1	8.6409e-05	107.83	278.62	313.79	182.58	0	0	0	570.19	288.74	517.12	28.034	51.542	65.108	0	0	0	4.6862	15.1468	11.1826
SDSEDICLFTK	0	1256.56	O76021;J3QSV6;I3L3C4;I3L3U9;I3L234	RSL1D1	Ribosomal L1 domain-containing protein 1	1.398e-07	169.99	238.87	129.89	115.33	65.536	0	30.732	1569.9	814.34	1468	59.686	61.996	161.61	21.5291	0	21.0404	3.66265	7.07446	9.9171
IWGTEGDSWICK	0	1393.63	O76071	CIAO1	Probable cytosolic iron-sulfur protein assembly protein CIAO1	3.4987e-05	106.01	240.38	250.22	190.48	10.311	0	0	2075.6	729.33	2219.7	60.97	0	222.12	4.11303	0	0	2.85364	0	9.09649
CIDLEPDNATTYVHK	0	1717.8	O94826	TOMM70A	Mitochondrial import receptor subunit TOM70	4.0457e-05	92.939	196.79	232.49	79.698	0	0	0	324.61	187.82	402.58	99.778	0	51.419	0	0	0	23.511	0	11.3258
CVQSNIVLLTQAFR	0	1590.86	O94925-3;O94925	GLS	Glutaminase kidney isoform, mitochondrial	0.00088165	66.215	138.94	202.07	125.81	30.247	0	0	389.15	129.58	426.09	28.012	0	62.416	17.8779	0	0	6.7149	0	12.7769
FSPDLWGVSVCTVDGQR	0	1864.88	O94925-3;O94925;H7BZD1	GLS	Glutaminase kidney isoform, mitochondrial	2.7445e-05	110.38	350.43	416.64	191.23	32.881	35.53	0	983.95	273.93	926.47	26.551	16.825	54.015	8.57815	7.85766	0	2.62751	5.78666	5.50901
LCELLSAQF	0	1022.51	O94973;A0A0G2JS82;O94973-2	AP2A2	AP-2 complex subunit alpha-2	0.0015844	97.071	160.07	279.82	75.729	0	0	0	857.94	440.06	920.33	131.63	39.231	166.55	0	0	0	13.3017	8.18522	15.3237
WLTLEVCR	0	1018.53	O95205;H7C4T5;C9JP00;A0A0A0MQX8;Q9NR56-3;Q9NR56-4;Q9NR56-7;Q9NR56-6;Q5VZF2-3;Q5VZF2-2;Q9NR56-2;Q5VZF2;Q9NR56-5;Q9NR56;B1AKI6;Q9NUK0-2;Q9NUK0	MBLL;MBNL1;MBNL2;MBNL3	Muscleblind-like protein 1;Muscleblind-like protein 2;Muscleblind-like protein 3	0.0034708	70.919	674.72	540.69	296.76	48.395	49.608	14.58	1482.2	258.86	2108.1	42.356	0	0	6.69257	8.40389	4.68298	2.77825	0	0
TCSNVNWAR	0	1049.47	O95218-2;O95218	ZRANB2	Zinc finger Ran-binding domain-containing protein 2	0.00062056	88.177	68.544	126.68	39.098	13.862	50.111	0	1125.2	519.65	1327.7	276.83	44.522	207.32	16.8216	28.3448	0	19.7449	7.89156	13.506
LCWFLDEAAAR	0	1293.62	O95336;M0R1L2	PGLS	6-phosphogluconolactonase	0.0003298	87.184	218.41	236.48	127.9	34.509	0	0	574.96	364.43	585.01	14.733	0	30.623	13.6443	0	0	2.49842	0	4.97423
NSCISGNNFSWSLQWNGK	0	2040.91	O95361;B3KP96;O95361-2;K7ENN8	TRIM16	Tripartite motif-containing protein 16	2.0789e-06	137.91	772.93	751.1	455.7	53.098	79.351	27.98	868.18	375.32	711.49	86.845	37.445	118.72	6.42811	9.55517	5.78482	9.09348	9.07175	14.3
EVLCDFCLDDTR	0	1427.61	O95361;H0Y626	TRIM16	Tripartite motif-containing protein 16	6.9238e-05	102.62	348.29	558.1	200.72	87.743	50.19	30.892	971.53	549.63	902.57	80.871	58.31	89.603	20.123	8.251	13.3378	7.68443	9.59141	9.03099
MAAISNTVQFLEEYCK	0	1845.86	O95361;H0Y626;B3KP96;O95361-2;K7EL43;K7ENN8;J3QKY5	TRIM16	Tripartite motif-containing protein 16	2.0036e-05	134.24	143.39	87.535	63.939	0	0	0	413.47	360.14	549.61	38.116	40.805	63.279	0	0	0	8.44047	10.1772	10.3247
TMGFCYQILTEPNADPR	0	1954.89	O95373	IPO7	Importin-7	0.00066838	60.307	582.26	554.81	314.51	97.014	56.729	87.506	602.58	255.63	709.51	56.97	13.34	157.21	14.282	9.27643	21.7668	8.63771	4.95966	18.1385
VLTGVAGEDAECHAAK	0	1569.75	O95373	IPO7	Importin-7	5.5737e-05	103.39	199.82	210.1	138.22	84.923	79.194	61.103	1143	483.51	902.73	0	0	0	29.8244	27.3749	30.6553	0	0	0
LLEVIILQCK	0	1170.7	O95373;O15397-2;O15397	IPO7;IPO8	Importin-7;Importin-8	3.5415e-06	142.92	164.97	204.41	61.084	0	0	0	1644.4	867.21	1722.4	160.45	55.94	197.11	0	0	0	8.88994	6.05969	10.2688
NGETELCMEGR	0	1237.51	O95433;G3V438;H0YJU2	AHSA1	Activator of 90 kDa heat shock protein ATPase homolog 1	5.6964e-05	107.85	712.89	831.74	396.81	102.81	51.52	48.907	2707.9	1328.8	2888.4	1520.8	1182.5	611.49	12.6039	5.83294	10.9727	35.9638	47.0872	17.4717
ATFCLPILGVK	0	1160.66	O95478	NSA2	Ribosome biogenesis protein NSA2 homolog	0.0019848	63.073	140.33	192.63	79.13	0	0	0	450.33	194.91	402.23	0	0	0	0	0	0	0	0	0
GTWEELCNSCEMENEVLK	0	2112.88	O95573	ACSL3	Long-chain-fatty-acid--CoA ligase 3	1.8457e-05	87.49	326.69	248.24	175.92	0	34.15	0	705.61	369.91	541.58	62.116	50.149	125.5	0	12.0932	0	8.09091	11.9386	18.8133
NTPLCDSFVFR	0	1297.61	O95573	ACSL3	Long-chain-fatty-acid--CoA ligase 3	0.0018398	64.199	2205.2	1519.1	1142.2	0	0	0	888.5	524.65	852.67	50.23	18.279	78.639	0	0	0	5.35085	3.36674	8.44392
VGAPLVCCEIK	0	1130.58	O95573	ACSL3	Long-chain-fatty-acid--CoA ligase 3	0.0016196	65.395	232.37	313.17	143.66	38.116	12.841	16.511	2977.8	1543.8	2856.5	260.7	0	300.8	14.0917	3.93882	10.3084	8.05002	0	9.52713
MALDGQNIYNACCTLR	0	1784.8	O95758-1;O95758-6;O95758-2;O95758;O95758-5;O95758-4;O95758-7	PTBP3	Polypyrimidine tract-binding protein 3	4.6567e-05	97.797	446.62	372.15	142.07	0	0	0	959.6	618.05	990.56	232.16	25.51	134.86	0	0	0	19.4804	3.96389	11.9831
NLFIEAGCSVK	0	1179.6	O95758-1;O95758-6;O95758-2;O95758;O95758-5;O95758-4;O95758-7	PTBP3	Polypyrimidine tract-binding protein 3	0.011744	45.257	226	279.18	101.27	19.491	0	0	959.04	525.62	1099.9	0	0	0	7.9396	0	0	0	0	0
ALQVGCLLR	0	971.559	O95782-2;O95782	AP2A1	AP-2 complex subunit alpha-1	0.0022402	69.825	415.07	331.44	255.69	0	0	0	984.5	539.65	961.87	48.057	0	90.283	0	0	0	4.65417	0	8.58079
LLQCYPPPEDAAVK	0	1542.78	O95782-2;O95782	AP2A1	AP-2 complex subunit alpha-1	0.0012801	61.657	83.669	85.924	73.838	0	19.248	0	371.24	193.52	527.39	87.086	28.798	158.41	0	18.3014	0	19.0009	12.9535	23.0986
LVECLETVLNK	0	1259.68	O95782-2;O95782	AP2A1	AP-2 complex subunit alpha-1	0.002063	62.466	122.84	63.825	79.347	21.04	0	0	627.02	354.89	700.14	28.607	0	75.84	14.6233	0	0	4.3633	0	9.77345
ACNQLGQFLQHR	0	1413.69	O95782-2;O95782;O94973;A0A0G2JS82;O94973-2;O94973-3;A0A0G2JQM1	AP2A1;AP2A2	AP-2 complex subunit alpha-1;AP-2 complex subunit alpha-2	0.00020733	87.568	146.13	287.64	99.777	51.555	44.931	29.964	453.31	261.11	344.06	81.064	0	0	26.0794	13.5102	23.0952	15.1699	0	0
SNIWVAGDAACFYDIK	0	1771.82	O95831-3;O95831;O95831-2;E9PMA0;O95831-5	AIFM1	Apoptosis-inducing factor 1, mitochondrial	0.00064115	64.507	380.56	241.82	154.07	0	0	0	478.55	224.73	552.08	19.273	82.059	69.68	0	0	0	3.87146	26.7477	11.2069
FQCGFGLTIG	0	1041.5	O96008	TOMM40	Mitochondrial import receptor subunit TOM40 homolog	0.0041681	70.525	381.73	238.76	238.71	6.1206	0	0	768.77	374.64	848.91	48.937	36.218	112.38	1.57808	0	0	5.98466	8.81521	11.6905
IGEGSTGIVCIATVR	0	1474.78	O96013;O96013-3;O96013-4;O96013-2	PAK4	Serine/threonine-protein kinase PAK 4	0.00015667	76.85	354.69	353.08	187.14	34.235	35.756	33.253	877.4	328.14	836.89	12.675	47.609	88.346	8.80247	9.19565	15.088	1.42404	12.6704	9.54848
VIGSGCNLDSAR	0	1190.57	P00338;P00338-3;P00338-4;P00338-5;P00338-2;F5H5G7;F5H155;A0A087WUM2;G3XAP5;F5H245;Q6ZMR3;P07864;P07195;A8MW50	LDHA;LDHC;LDHAL6A;LDHB	L-lactate dehydrogenase A chain;L-lactate dehydrogenase;L-lactate dehydrogenase A-like 6A;L-lactate dehydrogenase C chain;L-lactate dehydrogenase B chain	7.7481e-08	144.55	1410.7	1136.3	772.52	64.502	70.579	33.728	5471.1	3269	5039.2	604.12	175.52	576.17	4.37242	5.84806	4.18333	9.944	5.09563	10.2606
LECGGGPWGNK	0	1116.5	P00352	ALDH1A1	Retinal dehydrogenase 1	2.6384e-06	154.75	1037.4	971.27	546.69	79.805	110.59	35.239	4655.9	2648.8	4841.9	486.17	327.76	545.73	7.14327	10.2222	6.05555	9.45475	11.0114	10.1293
FPVFNPATEEELCQVEEGDK	1	2280.03	P00352;Q5SYQ9;Q5SYQ8;Q5SYQ7	ALDH1A1	Retinal dehydrogenase 1	3.5027e-26	200.99	199.05	262.57	121.01	0	0	0	562.58	354.77	416.39	0.29414	0	30.652	0	0	0	0.0522568	0	6.85663
FPVFNPATEEELCQVEEGDKEDVDK	0	2866.29	P00352;Q5SYQ9;Q5SYQ8;Q5SYQ7	ALDH1A1	Retinal dehydrogenase 1	6.749e-11	143.29	458.38	434.06	248.56	0	17.042	0	344.63	237.94	406.28	81.934	0	82.835	0	3.77786	0	19.2079	0	16.9357
IGPALSCGNTVVVK	0	1356.74	P00352;Q5SYQ9;Q5SYQ8;Q5SYQ7	ALDH1A1	Retinal dehydrogenase 1	0.00011005	123.26	745.53	784.79	299.45	83.207	74.517	77.893	1514.1	642.63	1411.7	237.59	29.718	181.42	10.0402	8.67176	20.6425	13.5635	4.42003	11.3877
KFPVFNPATEEELCQVEEGDK	0	2408.12	P00352;Q5SYQ9;Q5SYQ8;Q5SYQ7	ALDH1A1	Retinal dehydrogenase 1	1.762e-13	173.09	554.49	516.14	302.59	0	32.868	26.197	724.96	350.97	653.59	12.913	0	0	0	5.9868	7.96777	1.75003	0	0
KFPVFNPATEEELCQVEEGDKEDVDK	1	2994.38	P00352;Q5SYQ9;Q5SYQ8;Q5SYQ7	ALDH1A1	Retinal dehydrogenase 1	2.5653e-26	193.19	536.26	623.24	276.03	0	0	0	238.01	180.13	232.86	11.219	0	0	0	0	0	4.50148	0	0
LYSNAYLNDLAGCIK	0	1656.82	P00352;Q5SYQ9;Q5SYQ8;Q5SYQ7	ALDH1A1	Retinal dehydrogenase 1	4.9176e-05	167.11	2598.3	2404.1	1338.1	29.258	90.125	0	5565.5	2705	5676.8	295.09	103.02	545.95	1.11351	3.61335	0	5.03516	3.66878	8.77345
YCAGWADK	0	912.38	P00352;Q5SYQ9;Q5SYQ8;Q5SYQ7	ALDH1A1	Retinal dehydrogenase 1	0.0019086	121.99	744.01	727.3	403.63	14.318	32.333	0	5854	3060.6	6065.6	373.38	153.48	651.89	1.8881	4.2564	0	5.99578	4.77524	9.70437
GIYAVGDVCGK	0	1080.53	P00390-4;P00390-2;P00390;P00390-5;P00390-3	GSR	Glutathione reductase, mitochondrial	0.00041932	104.17	379.56	280.74	190.82	0	40.413	0	1806.2	651.43	1807.3	183.58	49.609	214.68	0	12.5837	0	9.22615	7.0765	10.6173
LGGTCVNVGCVPK	0	1245.62	P00390-4;P00390-2;P00390;P00390-5;P00390-3;H0YC68	GSR	Glutathione reductase, mitochondrial	5.8595e-05	93.649	260.43	218.35	150.87	46.182	18.133	17.544	2220.4	915.48	2396.8	341.54	145.69	398.41	15.062	7.66778	10.4172	13.3313	13.7292	14.2533
ELQEGTYVMVAGPSFETVAECR	0	2415.11	P00491	PNP	Purine nucleoside phosphorylase	2.0455e-08	111.38	155.25	216.28	48.23	14.169	0	0	955.93	453.94	918.73	0	0	158.18	8.36329	0	0	0	0	14.6883
EYLPIGGLAEFCK	0	1438.72	P00505	GOT2	Aspartate aminotransferase, mitochondrial	0.00011569	88.087	210.29	126.92	87.72	0	0	0	2415	1018.6	2319.6	137.45	45.504	254.16	0	0	0	5.38502	4.27627	9.87505
HFIEQGINVCLCQSYAK	0	1951.93	P00505;P00505-2	GOT2	Aspartate aminotransferase, mitochondrial	1.8074e-05	126.63	529.79	433.57	251.24	78.646	17.155	0	1151.9	278.97	828.93	87.294	48.021	86.979	12.9259	3.80609	0	7.04442	14.6857	9.49647
TPLLSSLSATSNNSTVACIDR	0	2149.07	P00533;E9PFD7;Q504U8	EGFR	Epidermal growth factor receptor;Receptor protein-tyrosine kinase	8.693e-08	141.31	316.34	319.01	208.67	151.53	92.777	0	819.01	545.32	908.48	111.41	27.982	177.98	32.3872	22.5303	0	11.9742	4.88085	16.3816
DCVGPEVEK	0	974.438	P00558;P00558-2	PGK1	Phosphoglycerate kinase 1	0.00284	95.099	219.32	162.6	121.37	20.751	32.956	0	1065.5	516.37	1086.4	233.69	63.872	264.17	8.64369	16.8525	0	17.9874	11.0078	19.5599
FCLDNGAK	0	866.396	P00558;P00558-2	PGK1	Phosphoglycerate kinase 1	0.0009252	127.02	983.57	893.82	522.1	37.935	42.194	18.775	5151.1	2626.3	5471.5	184.76	79.536	261.47	3.71364	4.50784	3.47123	3.46261	2.93942	4.56081
GCITIIGGGDTATCCAK	0	1582.72	P00558;P00558-2	PGK1	Phosphoglycerate kinase 1	8.2035e-06	137.19	905.56	700.15	510.54	64.698	61.847	114.59	2144.3	949.87	1728	62.016	51.809	129.44	6.66812	8.11644	18.3306	2.81084	5.17222	6.96873
TGQATVASGIPAGWMGLDCGPESSK	0	2419.11	P00558;P00558-2	PGK1	Phosphoglycerate kinase 1	9.9358e-10	112.26	244.19	307.57	92.862	0	0	0	789.2	399.77	791.66	0	0	23.897	0	0	0	0	0	2.93014
TGEGFLCVFAINNTK	0	1612.79	P01112;P01112-2	HRAS	GTPase HRas;GTPase HRas, N-terminally processed	0.00014372	78.508	578.71	313.89	281.23	16.829	0	0	573.49	470.8	578.02	50.369	18.071	64.931	2.82584	0	0	8.07378	3.69648	10.0989
TVLCGTCGQPADK	0	1291.59	P02545;P02545-3;P02545-6;P02545-5;P02545-4;A0A0C4DGC5	LMNA	Prelamin-A/C;Lamin-A/C	0.00032673	73.834	205.58	224.47	139.57	9.1218	0	0	1906.8	508.6	2104.1	272.2	118.77	333.98	4.24859	0	0	12.492	18.9314	13.6985
AQNTWGCGNSLR	0	1305.59	P02545;P02545-3;P02545-6;P02545-5;P02545-4;A0A0C4DGC5;P02545-2;Q5TCI8	LMNA	Prelamin-A/C;Lamin-A/C	8.1025e-06	126.34	535.35	446.93	344.37	22.228	34.196	0	3482.5	820.49	3953.5	138.76	40.068	268.93	3.98653	7.10749	0	3.83182	4.65605	6.36908
VNPCIGGVILFHETLYQK	0	2030.07	P04075;J3KPS3;P04075-2;H3BQN4;H3BPS8;H3BU78;H3BUH7;H3BR04;H3BMQ8	ALDOA	Fructose-bisphosphate aldolase A;Fructose-bisphosphate aldolase	4.781e-06	127.49	354.01	570.96	209.05	0	0	0	1524.2	347.55	1909	0	0	0	0	0	0	0	0	0
ALANSLACQGK	0	1074.55	P04075;J3KPS3;P04075-2;H3BR68	ALDOA	Fructose-bisphosphate aldolase A;Fructose-bisphosphate aldolase	1.1035e-06	165.15	799.87	769.26	444.54	48.036	61.414	22.913	2886.5	700.61	3225.3	2142.9	146.98	326.25	5.66525	7.39327	4.90167	42.6075	17.3409	9.18613
CLTAIVK	0	746.436	P04083	ANXA1	Annexin A1	0.0074886	132.72	260.7	272.1	172.43	57.443	37.942	38.978	849.7	433.84	1012	181.19	46.839	197.27	18.0557	12.2377	18.4373	17.5761	9.74434	16.3131
ILVALCGGN	0	858.463	P04083	ANXA1	Annexin A1	0.00043042	135.35	1226.9	924.91	711.57	73.392	106.52	73.864	1008.7	451.42	1146.2	32.958	0	78.615	5.64427	10.3274	9.40423	3.16399	0	6.41852
MYGISLCQAILDETK	0	1683.82	P04083	ANXA1	Annexin A1	6.8152e-07	170.18	1039	1003.4	418.77	82.565	16.85	34.013	2603.7	1072.3	2703.4	123.25	12.714	210.85	7.36159	1.65156	7.51199	4.5197	1.17178	7.23514
VLPMNTGVEAGETACK	0	1618.77	P04181	OAT	Ornithine aminotransferase, mitochondrial;Ornithine aminotransferase, hepatic form;Ornithine aminotransferase, renal form	1.7362e-07	152.89	93.294	89.038	54.84	0	0	0	684.86	328.61	507.91	292.53	122.26	289.54	0	0	0	29.9297	27.1165	36.3082
IISNASCTTNCLAPLAK	0	1718.87	P04406;P04406-2;E7EUT5	GAPDH	Glyceraldehyde-3-phosphate dehydrogenase	2.2385e-05	121.01	4730.6	4446.1	2800.8	749.93	488.76	441.12	10520	6060.1	11361	989.38	277.69	1249.5	13.6835	9.90423	13.6068	8.59629	4.3815	9.90841
VPTANVSVVDLTCR	0	1472.77	P04406;P04406-2;E7EUT5	GAPDH	Glyceraldehyde-3-phosphate dehydrogenase	2.3961e-53	329.73	1909.1	1490.8	1103.1	36.2	0	0	4621.3	2553.9	4624.9	270.42	115.18	370.28	1.8609	0	0	5.52812	4.31534	7.41275
VACITEQVLTLVNK	0	1529.85	P04843;B7Z4L4	RPN1	Dolichyl-diphosphooligosaccharide--protein glycosyltransferase subunit 1	8.7163e-07	145.81	213.34	167.78	105.37	0	0	0	392.16	225.78	494.47	102.27	0	53.098	0	0	0	20.6844	0	9.69706
NIAFFSTNCVEGTAR	0	1628.76	P05023-3;P05023-4;P05023;P05023-2	ATP1A1	Sodium/potassium-transporting ATPase subunit alpha-1	0.00040704	70.281	499.09	468.57	241.63	0	0	0	1299.5	944.55	1346.2	98.495	0	167.1	0	0	0	7.04545	0	11.0421
LLCGGGIAADR	0	1044.54	P05091;P05091-2;S4R3S4	ALDH2	Aldehyde dehydrogenase, mitochondrial	0.0005984	75.819	407.33	370.76	268.52	21.581	57.093	0	1107.8	608.25	941.57	108.19	54.553	98.194	5.03158	13.3441	0	8.89728	8.23065	9.44387
GTDIMYTGTLDCWR	0	1630.71	P05141	SLC25A5	ADP/ATP translocase 2;ADP/ATP translocase 2, N-terminally processed	7.053e-23	218.07	888.75	985.95	367.58	0	0	0	2631.5	1722.4	2625.2	7.0114	29.69	51.049	0	0	0	0.265733	1.69455	1.90748
GLGDCLVK	0	803.421	P05141;P12236	SLC25A5;SLC25A6	ADP/ATP translocase 2;ADP/ATP translocase 2, N-terminally processed;ADP/ATP translocase 3;ADP/ATP translocase 3, N-terminally processed	0.0017712	116.9	1233.9	990.55	894.06	317.52	248.17	162.33	2485.4	1443.9	2760.1	644.38	225.27	723.51	20.4664	20.0344	15.3665	20.5887	13.4959	20.769
AGLNCSTENMPIK	0	1376.64	P05198;G3V4T5;H0YJS4	EIF2S1	Eukaryotic translation initiation factor 2 subunit 1	9.284e-05	89.629	108.49	246.37	51.23	0	0	0	762.29	307.75	884.6	157.43	26.306	147.51	0	0	0	17.1172	7.87473	14.2921
FSGDLDDQTCR	0	1255.51	P05455	SSB	Lupus La protein	4.0525e-05	121.5	690.68	533.52	438.8	0	30.285	0	5208.1	1945	6002.2	500.86	117.11	326.47	0	5.37154	0	8.77323	5.67913	5.15859
ICHQIEYYFGDFNLPR	0	2013.94	P05455;E7ERC4;E9PFL9	SSB	Lupus La protein	2.6895e-05	130.06	118.29	243.31	72.913	15.821	0	0	678.69	171.47	845.65	61.558	16.687	113.9	11.7969	0	0	8.31586	8.86866	11.8701
GICECGVCK	0	910.371	P05556;P05556-2;P05556-5;P05556-4;P05556-3	ITGB1	Integrin beta-1	0.00037966	102.61	79.783	156.85	100.4	306.59	232.91	182.61	243.82	74.022	288.21	6140.7	2304	7482.6	79.3508	59.7573	64.5242	96.1811	96.8872	96.2911
LPQPVQPDPVSHCK	0	1543.78	P05556;P05556-2;P05556-5;P05556-4;P05556-3	ITGB1	Integrin beta-1	5.0255e-05	94.09	52.756	123.03	35.651	209.09	113.54	110.68	112.21	59.411	127.92	261.17	111.08	293.9	79.8523	47.9943	75.6367	69.9475	65.153	69.6743
GCPPDDIENPR	0	1211.52	P05556;P05556-2;P05556-5;P05556-4;P05556-3;C9JPK5;Q5T3E6;E9PLR6;E7EUI6;E7EQW5;E7ERX5;C9JJP8;Q5T3E5;E9PQJ2	ITGB1	Integrin beta-1;Integrin beta	0.00017619	82.171	59.776	221.09	13.219	331.3	356.11	198.17	258.74	155.24	339.26	482.54	357.9	534.52	84.715	61.6961	93.7466	65.0955	69.747	61.1733
CDDLEALK	0	905.416	P05556;P05556-2;P05556-5;P05556-4;P05556-3;C9JPK5;Q5T3E6;E9PLR6;E7EUI6;E7EQW5;E7ERX5;C9JJP8;Q5T3E5;E9PQJ2;C9JNE0	ITGB1	Integrin beta-1;Integrin beta	0.0004973	135.83	38.248	90.787	11.294	411.76	230.71	267.97	323.81	66.889	345.57	586.36	225.69	691.49	91.5006	71.7612	95.9558	64.4231	77.1381	66.6779
SCNCLLLK	0	892.451	P06733;P06733-2	ENO1	Alpha-enolase	0.00061266	111.74	1799.5	1760.3	985.52	99.651	72.717	31.995	6484.4	1806.5	6119.1	375.19	98.019	284.64	5.24713	3.96707	3.14443	5.46957	5.14665	4.4449
VNQIGSVTESLQACK	0	1575.79	P06733;P06733-2	ENO1	Alpha-enolase	3.004e-07	173.71	872.57	980.96	480.42	46.893	46.682	29.347	3250.3	1071.9	3484.8	119.93	18.161	231.5	5.10004	4.54263	5.75694	3.55851	1.66605	6.22931
FGANAILGVSLAVCK	1	1461.8	P06733;P06733-2;K7EM90;E5RI09;E5RG95;K7EPM1;K7EKN2;E5RGZ4;P09104-2;P09104;P13929-3;P13929-2;P13929	ENO1;ENO3;ENO2	Alpha-enolase;Enolase;Gamma-enolase;Beta-enolase	7.2553e-08	137.17	917.51	791	440.63	23.308	17.468	0	6147.6	1456.5	6260.7	48.666	0	21.213	2.47742	2.16063	0	0.785409	0	0.337684
CQPIEFDATGNR	0	1349.6	P06756-3;P06756;P06756-2	ITGAV	Integrin alpha-V;Integrin alpha-V heavy chain;Integrin alpha-V light chain	1.2129e-05	97.779	110.16	67.604	70.677	120.9	90.681	74.549	1273.2	330.38	1244.2	637.53	247.72	689.11	52.3241	57.2897	51.3331	33.3658	42.8507	35.6441
NHGLSDEHVFEVICPSIPGYGFSEASSK	0	3005.39	P07099	EPHX1	Epoxide hydrolase 1	4.2359e-10	94.606	231.63	189.03	70.511	16.463	0	0	684.48	280.07	700.85	0	0	0	6.63582	0	0	0	0	0
FTPPLEDSCFHYGFNSNYLK	0	2378.07	P07099;B1AQP8;B1AQP9	EPHX1	Epoxide hydrolase 1	1.857e-05	77.031	146.61	207.18	59.549	0	0	0	160.2	64.287	167.4	0	0	0	0	0	0	0	0	0
ITVVGVGQVGMACAISILGK	0	1915.06	P07195;A8MW50;C9J7H8;F5H793	LDHB	L-lactate dehydrogenase B chain;L-lactate dehydrogenase	2.1099e-05	85.457	106.27	175.09	70.736	0	0	0	1376.5	811.91	1306.3	65.457	40.51	107.55	0	0	0	4.53946	4.75235	7.60689
STVHEILCK	0	1028.53	P07355;H0YN42;A6NMY6;H0YMD0;H0YMU9;H0YKS4;H0YNP5;H0YMM1;H0YKZ7;H0YLV6;H0YMT9;H0YKL9;H0YKV8;H0YNB8;H0YMD9;H0YKN4	ANXA2;ANXA2P2	Annexin A2;Annexin;Putative annexin A2-like protein	0.00027744	157.91	1156.7	958.75	549.26	58.264	40.754	0	4031.8	1503.3	3994	624.12	366.21	765.42	4.79553	4.07742	0	13.4049	19.5886	16.0822
ALLYLCGGDD	0	1038.47	P07355;P07355-2;A6NMY6	ANXA2;ANXA2P2	Annexin A2;Putative annexin A2-like protein	0.00038065	105.39	1447.3	1088	580	42.415	0	0	672.52	370.29	833.34	8.3868	0	0	2.84719	0	0	1.23171	0	0
GLGTDEDSLIEIICSR	0	1719.83	P07355;P07355-2;H0YN42;A6NMY6;H0YMD0;H0YMU9;H0YM50;H0YKS4;H0YNP5;H0YN28;H0YL33;H0YMM1;H0YNA0;H0YN52;H0YLE2	ANXA2;ANXA2P2	Annexin A2;Annexin;Putative annexin A2-like protein	5.9897e-75	304.51	786.8	832.65	459.33	14.435	25.099	0	3701.9	1354.4	3838.5	24.456	0	45.399	1.80159	2.92615	0	0.656298	0	1.1689
LEICNLTPDALK	0	1328.7	P07384	CAPN1	Calpain-1 catalytic subunit	0.00044339	75.479	371.96	521.09	189.12	38.873	17.832	0	777.33	360.15	706.71	64.758	0	59.483	9.462	3.30883	0	7.69017	0	7.76345
NHCGIASAASYPTV	0	1389.63	P07711	CTSL	Cathepsin L1;Cathepsin L1 heavy chain;Cathepsin L1 light chain	4.9664e-05	101.53	50.355	149.14	16.44	84.115	47.955	39.908	136.82	60.41	135.46	240.55	94.725	293.94	62.553	24.3309	70.8242	63.7438	61.0597	68.4537
CYEMASHLR	0	1108.48	P07737;K7EJ44;CON__P02584	PFN1	Profilin-1	1.2989e-05	182.76	208.56	346.38	47.003	25.435	75.217	102.66	6908.7	1283.6	7001.9	499.04	128.9	581.31	10.8699	17.841	68.5941	6.73674	9.12566	7.66575
IVQIPFCGEIDCEDWIK	0	2006.95	P07814	EPRS	Bifunctional glutamate/proline--tRNA ligase;Glutamate--tRNA ligase;Proline--tRNA ligase	6.4851e-05	78.95	195.24	273.14	166.74	0	0	0	1456.8	860.92	1362.9	136.71	30.329	108.37	0	0	0	8.57917	3.40298	7.36575
SCQFVAVR	0	908.454	P07814	EPRS	Bifunctional glutamate/proline--tRNA ligase;Glutamate--tRNA ligase;Proline--tRNA ligase	0.0022213	75.38	211.51	249.53	108.42	0	0	0	3617.8	1846.3	3350.8	332.9	85.915	315.02	0	0	0	8.42635	4.44645	8.59344
VACVQVVIIPCGITNALSEEDK	0	2300.18	P07814	EPRS	Bifunctional glutamate/proline--tRNA ligase;Glutamate--tRNA ligase;Proline--tRNA ligase	3.9757e-06	84.573	150.48	199.93	139.99	0	0	15.176	467.97	207.66	467.87	5.6981	0	22.02	0	0	9.78049	1.20297	0	4.49489
ERPTPSLNNNCTTSEDSLVLYNR	0	2622.23	P07814;V9GYZ6	EPRS	Bifunctional glutamate/proline--tRNA ligase;Glutamate--tRNA ligase;Proline--tRNA ligase	1.5223e-21	183.05	116.78	93.173	67.176	22.291	0	0	269.94	75.265	283.23	53.736	58.128	108.59	16.0285	0	0	16.6018	43.5765	27.7143
GSQFGQSCCLR	0	1184.51	P07814;V9GYZ6	EPRS	Bifunctional glutamate/proline--tRNA ligase;Glutamate--tRNA ligase;Proline--tRNA ligase	0.00027735	89.403	857.47	773.68	486.69	142	112.08	129.43	5121.3	2854.4	4739.6	465.71	144.59	494.11	14.2075	12.6535	21.0073	8.33559	4.82129	9.44091
INEAVECLLSLK	0	1330.72	P07814;V9GYZ6	EPRS	Bifunctional glutamate/proline--tRNA ligase;Glutamate--tRNA ligase;Proline--tRNA ligase	0.00011184	96.135	206.14	240.66	81.891	0	0	0	392.79	216.05	443.94	28.169	33.959	88.189	0	0	0	6.69163	13.5831	16.5729
GQDHCGIESEVVAGIPR	1	1765.84	P07858;R4GMQ5	CTSB	Cathepsin B;Cathepsin B light chain;Cathepsin B heavy chain	4.5758e-05	84.581	207.63	178.87	168.87	35.821	18.373	0	358.9	135.58	394.28	132	10.594	98.237	14.7138	9.31491	0	26.8894	7.24753	19.9459
CLELFTELAEDK	0	1409.67	P07900;P07900-2	HSP90AA1	Heat shock protein HSP 90-alpha	2.8509e-11	180.36	998.34	1070.7	734.71	227.61	115.28	0	2269.6	1401.1	2394.8	216.08	141.7	378.14	18.566	9.72023	0	8.69299	9.1846	13.6368
HGLEVIYMIEPIDEYCVQQLK	0	2519.24	P07900;P07900-2	HSP90AA1	Heat shock protein HSP 90-alpha	1.0841e-09	153.36	145.95	249.11	19.843	17.408	0	0	1529.1	847.88	1408.6	25.961	0	112.1	10.6563	0	0	1.66945	0	7.37161
LVTSPCCIVTSTYGWTANMER	0	2331.07	P07900;P07900-2	HSP90AA1	Heat shock protein HSP 90-alpha	1.8622e-13	165.1	1533	1815.6	928.92	335.64	118.55	113.32	8421	4195.2	7703.3	403.25	156.35	458.14	17.9617	6.12931	10.8727	4.56979	3.59297	5.61347
LLGDASVSFTENCVVGIQANTER	0	2422.18	P07954-2;P07954	FH	Fumarate hydratase, mitochondrial	1.0096e-09	139.02	335.47	276.56	165.52	0	0	0	1246.2	636.08	1018.7	65.872	0	148.31	0	0	0	5.02046	0	12.7085
CLELFSELAEDK	0	1395.66	P08238	HSP90AB1	Heat shock protein HSP 90-beta	2.6604e-21	183.64	708.92	802.77	389.86	109.7	129.28	15.045	511.74	257.46	525.54	0	19.946	23.222	13.4006	13.8705	3.71569	0	7.19018	4.23171
GFEVVYMTEPIDEYCVQQLK	0	2390.12	P08238	HSP90AB1	Heat shock protein HSP 90-beta	4.6474e-06	95.814	195.1	238.79	75.536	58.365	40.994	38.312	214.74	150.68	136.65	0	0	0	23.0268	14.652	33.6519	0	0	0
LVSSPCCIVTSTYGWTANMER	0	2317.05	P08238	HSP90AB1	Heat shock protein HSP 90-beta	1.1009e-09	153.19	2091.2	2247.5	997.09	349.1	217.66	124.86	8419.8	4370.6	8082.3	583.79	165.73	761.7	14.3056	8.82945	11.1288	6.48397	3.65339	8.61262
LPCIFICENNR	0	1320.63	P08559;P08559-2;P08559-4;P08559-3	PDHA1	Pyruvate dehydrogenase E1 component subunit alpha, somatic form, mitochondrial	0.0016398	65.232	487.86	399.38	264.11	56.656	0	0	895.45	229.9	1004.2	87.899	0	81.809	10.4048	0	0	8.93874	0	7.53299
VDGMDILCVR	0	1119.54	P08559;P08559-2;P08559-4;P08559-3	PDHA1	Pyruvate dehydrogenase E1 component subunit alpha, somatic form, mitochondrial	0.0001888	88.681	413.2	425.05	181.9	8.5932	0	0	962.44	243.87	972.56	19.966	0	45.419	2.0373	0	0	2.03236	0	4.46168
DVCTFLR	0	852.416	P08574	CYC1	Cytochrome c1, heme protein, mitochondrial	0.0048429	107.43	408.19	447.46	232.95	41.964	22.878	37.823	3119	1336.1	3278.7	274.05	115.85	310.66	9.32214	4.86416	13.9685	8.0768	7.97892	8.65502
ALLLLCGEDD	0	1060.51	P08758;D6RBL5;D6RBE9	ANXA5	Annexin A5;Annexin	8.2531e-05	121.29	504.73	408.21	282.83	47.914	0	0	1831.7	954.51	1702.2	94.354	45.808	108.35	8.66996	0	0	4.89882	4.57934	5.98437
VNQIGSVTEAIQACK	0	1559.8	P09104-2;P09104;F5H0C8	ENO2	Gamma-enolase;Enolase	5.1077e-05	96.591	260.21	249.81	130.21	0	0	0	820.96	447.3	915.41	469.47	179.71	502.76	0	0	0	36.3809	28.6614	35.4513
ASCLYGQLPK	0	1078.55	P09211;A8MX94;A0A087X2E9	GSTP1	Glutathione S-transferase P	0.00097362	95.099	428.39	489.2	176.99	42.316	48.779	0	1653.1	725.21	1676.9	124.42	60.155	95.373	8.9899	9.06708	0	6.99964	7.6595	5.38139
DSNNLCLHFNPR	0	1428.66	P09382	LGALS1	Galectin-1	1.4592e-06	142.1	581.82	607.53	463.17	90.62	0	18.938	1510	463.66	1596.8	117.13	0	144.71	13.4763	0	3.92817	7.19856	0	8.30946
FNAHGDANTIVCNSK	0	1589.73	P09382	LGALS1	Galectin-1	3.2325e-17	197.17	397.5	669.32	222.42	0	0	0	3225.2	782.57	3477.6	366.73	177.05	437.27	0	0	0	10.2098	18.45	11.1695
ACGLVASNLNLK	0	1201.65	P09382;F8WEI7	LGALS1	Galectin-1	6.2164e-37	271.01	1089.2	1041.6	706.01	119.1	87.949	107.66	1917.7	664.23	1805.1	128.54	23.737	100.65	9.85682	7.7862	13.2314	6.28177	3.45031	5.28139
LCDFNPK	0	835.39	P09496-2;P09496-4;P09496-3;P09496;P09496-5;C9J8P9	CLTA	Clathrin light chain A	0.0076002	64.757	562.61	586.26	258.31	40.03	27.575	0	2034	1209.1	1994.6	521.72	121.33	394.88	6.64244	4.49225	0	20.4138	9.11961	16.5258
GAGTDEGCLIEILASR	0	1603.79	P09525;P09525-2	ANXA4	Annexin A4	3.8899e-05	123.97	556.76	375.55	272.87	24.869	94.25	32.733	880.3	285.31	936.48	10.636	0	65.31	4.27575	20.0617	10.711	1.1938	0	6.51933
FLTVLCSR	0	937.506	P09525;Q6P452;P09525-2	ANXA4	Annexin A4;Annexin	0.00097624	133.6	941.32	821.76	532.17	28.903	29.602	14.397	4113.1	1426.5	4251.9	109.09	0	259.5	2.97901	3.47702	2.63408	2.58373	0	5.75209
VLLVLCGGDD	0	1002.51	P09525;Q6P452;P09525-2	ANXA4	Annexin A4;Annexin	0.00027936	107.43	510.11	400.27	275.25	0	0	0	1268.7	544	1416.7	34.591	0	129.69	0	0	0	2.65413	0	8.38663
NETLGGTCLNVGCIPSK	0	1704.82	P09622-3;P09622;F8WDM5;F2Z2E3	DLD	Dihydrolipoyl dehydrogenase, mitochondrial	2.646e-05	97.095	275.14	261.59	132.33	122.49	109.21	74.125	1370.6	662.87	1378.4	375.25	202.92	458.62	30.805	29.4525	35.9037	21.4938	23.4376	24.9654
ASLCISTK	0	821.432	P09874	PARP1	Poly [ADP-ribose] polymerase 1	0.0023711	80.455	211.12	81.686	118.42	40.967	15.858	0	1460.4	744.52	1460.8	343.05	191.54	430.82	16.2511	16.2573	0	19.0219	20.4624	22.7752
SDAYYCTGDVTAWTK	0	1679.71	P09874	PARP1	Poly [ADP-ribose] polymerase 1	6.5133e-05	88.561	213.42	229.83	136.93	7.4553	0	0	449.43	227.12	402.32	104.91	62.465	90.388	3.37534	0	0	18.9252	21.5705	18.3451
NEAIQAAHDAVAQEGQCR	0	1909.87	P09936;D6R956;D6R974	UCHL1	Ubiquitin carboxyl-terminal hydrolase isozyme L1;Ubiquitin carboxyl-terminal hydrolase	9.8402e-09	158.74	701.01	710.18	502.93	64.461	20.571	51.361	2677.1	631.21	2933.6	656.91	127.13	454.53	8.42109	2.81505	9.26607	19.7033	16.7642	13.4154
FSAVALCK	0	837.442	P09936;D6RE83	UCHL1	Ubiquitin carboxyl-terminal hydrolase isozyme L1;Ubiquitin carboxyl-terminal hydrolase	0.0018601	113.7	834.98	744.26	462.37	60.985	48.052	33.068	4171.3	826.89	4911.2	277.52	93.302	277.42	6.80663	6.06478	6.6745	6.23806	10.1394	5.3467
CSVDFTR	0	826.364	P09960;P09960-2;B4DEH5	LTA4H	Leukotriene A-4 hydrolase	0.002536	111.82	207.57	194.76	90.599	70.357	100.5	51.899	3520.7	2011.7	3454.6	455.62	175.63	397.58	25.3149	34.0378	36.4209	11.4583	8.02942	10.3209
AILPCQDTPSVK	0	1270.66	P09960;P09960-2;P09960-4;P09960-3	LTA4H	Leukotriene A-4 hydrolase	0.00013744	91.961	185.57	189.05	54.231	28.318	18.046	18.006	796.49	385.99	759.51	116.78	41.077	126.19	13.2396	8.71383	24.9263	12.787	9.6184	14.2475
VNCSFYFK	0	1006.46	P0DN76;Q01081-2;Q01081;Q8WU68-3;Q8WU68;A0A1B0GW87;M0QYK5;M0R2N4;Q01081-3;Q8WU68-2	U2AF1;U2AF1L4	Splicing factor U2AF 35 kDa subunit;Splicing factor U2AF 26 kDa subunit	0.0037103	76.679	505.73	486.96	246.79	40.278	61.112	43.681	2436	1060.8	2494.6	351.4	109.21	340.37	7.37681	11.1504	15.038	12.6067	9.33411	12.0061
FLCFGSEGGTYYIK	0	1583.73	P10155-2;P10155-3;P10155-5;P10155-4;P10155	TROVE2	60 kDa SS-A/Ro ribonucleoprotein	0.00010484	86.756	239.69	396.49	115.81	0	90.857	49.796	1501.3	759.15	1561.2	86.994	50.93	498.4	0	18.6432	30.069	5.4772	6.28703	24.1989
GCEVIQEIK	0	1017.52	P10155-2;P10155-3;P10155-5;P10155-4;P10155;H0Y9N5	TROVE2	60 kDa SS-A/Ro ribonucleoprotein	0.00088425	74.165	194.28	367.41	53.879	39.752	16.217	33.828	554.33	297.24	684.2	233.63	91.629	308.39	16.9857	4.22728	38.5693	29.65	23.5629	31.0692
YSNVIFLEVDVDDCQDVASECEVK	0	2718.2	P10599	TXN	Thioredoxin	1.2298e-16	175.61	300.07	428.41	196.67	0	16.673	0	5977.2	1454.2	6846.7	168.65	0	207.24	0	3.74604	0	2.74413	0	2.93793
CMPTFQFFK	0	1147.52	P10599;P10599-2	TXN	Thioredoxin	0.00053444	136.11	931.6	905.63	385.18	401.8	296.11	244.32	4460.1	980.23	4669.1	239.15	23.35	438.82	30.1335	24.6401	38.8118	5.08911	2.32667	8.59097
LVVVDFSATWCGPCK	0	1623.78	P10599;P10599-2	TXN	Thioredoxin	4.2115e-05	110.98	2753.2	2517	1855	598.01	603.39	397.86	3928.6	1115.5	4071.4	509.76	100.67	463.13	17.8446	19.337	17.6602	11.4853	8.27763	10.2134
VFANPEDCVAFGK	0	1395.65	P10620;F5H7F6;F5H6X2;P10620-2	MGST1	Microsomal glutathione S-transferase 1	2.8714e-05	150.04	586.42	509.46	362.94	23.907	0	0	1469	905.35	1492.6	137.58	0	102.24	3.91708	0	0	8.56353	0	6.41067
VFEHDSVELNCK	0	1418.65	P10768	ESD	S-formylglutathione hydrolase	2.7204e-06	138.24	283.28	277.67	128.64	0	40.713	0	1533.8	546.83	1794.3	212.21	85.852	245.43	0	12.7874	0	12.154	13.5695	12.0325
SVSAFAPICNPVLCPWGK	0	1887.94	P10768;X6RA14;H7BZT7;U3KQT1	ESD	S-formylglutathione hydrolase	1.2269e-05	111.43	246.11	341.79	190.83	0	19.57	0	1677.8	467.66	1767.8	126.88	32.32	128.47	0	5.41565	0	7.03061	6.46426	6.77488
AAVEEGIVLGGGCALLR	0	1626.88	P10809	HSPD1	60 kDa heat shock protein, mitochondrial	2.2797e-17	250.7	1492.5	1253	772.54	29.699	30.581	20.443	2092.5	1283.6	1934.1	5.3032	19.378	135.14	1.95106	2.38248	2.57799	0.252798	1.48721	6.5309
CEFQDAYVLLSEK	0	1543.72	P10809	HSPD1	60 kDa heat shock protein, mitochondrial	4.5967e-07	147.62	888.59	995.4	500.16	56.275	46.502	29.885	1209.7	731.52	1445.9	95.867	31.298	124.96	5.95588	4.46318	5.6382	7.34294	4.10294	7.95488
CIPALDSLTPANEDQK	0	1713.82	P10809	HSPD1	60 kDa heat shock protein, mitochondrial	1.8182e-07	193.23	259.95	282.6	143.53	0	0	0	478.3	304	596.03	45.87	23.956	68.532	0	0	0	8.75098	7.30464	10.3124
VCNPIITK	0	886.495	P11142;E9PKE3;E9PNE6;A8K7Q2;E9PS65	HSPA8	Heat shock cognate 71 kDa protein	0.00065502	101.64	730.69	754.01	348.94	12.436	67.192	0	985.52	557.68	1203.8	45.373	24.678	90.028	1.67347	8.18215	0	4.40133	4.2376	6.95827
CNEIINWLDK	0	1246.6	P11142;E9PKE3;E9PNE6;A8K7Q2;E9PS65;E9PM13	HSPA8	Heat shock cognate 71 kDa protein	1.0803e-05	142.83	919.09	888.9	623.29	282.12	94.527	45.539	2965.7	1573.7	3367.7	140.73	123.46	233.95	23.4863	9.612	6.80877	4.53028	7.27451	6.49563
GPAVGIDLGTTYSCVGVFQHGK	0	2205.09	P11142;E9PKE3;P11142-2;E9PNE6;E9PLF4;E9PQQ4;E9PQK7;E9PK54;E9PPY6;E9PN25;E9PI65	HSPA8	Heat shock cognate 71 kDa protein	1.6084e-29	204.29	718.74	615.59	346.67	0	18.993	15.192	1048.8	431.15	862.22	13.49	0	42.718	0	2.99299	4.19829	1.2699	0	4.72054
WLLLCNPGLADTIVEK	0	1783.95	P11216	PYGB	Glycogen phosphorylase, brain form	3.1651e-05	97.235	128.97	109.19	65.905	0	0	0	534.19	270.41	477.69	22.27	0	0	0	0	0	4.00208	0	0
VFADYEAYMQCQAQVDQLYR	0	2440.08	P11216;H0Y4Z6	PYGB	Glycogen phosphorylase, brain form;Alpha-1,4 glucan phosphorylase	1.4474e-09	160.67	332.99	400.57	143.17	0	21.577	0	827.88	512.53	753.17	38.749	22.381	68.372	0	5.11125	0	4.47123	4.18406	8.3224
TCAYTNHTVLPEALER	0	1816.88	P11216;P11217;P11217-2	PYGB;PYGM	Glycogen phosphorylase, brain form;Glycogen phosphorylase, muscle form	6.3482e-05	111.22	94.983	119.67	81.817	18.905	0	0	301.87	161.51	346.3	195.58	76.888	237.09	16.5996	0	0	39.3165	32.2519	40.6401
CDFTQMSQYFK	0	1396.58	P11387	TOP1	DNA topoisomerase 1	0.00036221	85.813	159.85	143.79	103.8	0	25.14	0	631.66	329.51	577.93	123.8	0	84.375	0	14.8819	0	16.3874	0	12.7396
EEGETADTVGCCSLR	0	1568.64	P11387	TOP1	DNA topoisomerase 1	4.9879e-11	165.64	493.27	630.58	269.4	142.97	32.696	99.522	2057.2	1351.5	2065.8	413.62	188.42	529.29	22.4711	4.92947	26.9764	16.7402	12.2357	20.3958
IMPEDIIINCSK	0	1374.69	P11387	TOP1	DNA topoisomerase 1	0.00063363	72.089	151.53	168.53	49.646	16.213	0	0	628.84	180.82	458.66	1.5491	0	86.256	9.66538	0	0	0.245737	0	15.8292
NSTECTLILTEGDSAK	0	1680.79	P11388;P11388-2;P11388-3;P11388-4	TOP2A	DNA topoisomerase 2-alpha	4.0117e-05	123.4	227.93	127.8	109.27	24.679	50.742	31.799	284.76	190.33	301.05	227.76	81.362	199.77	9.76964	28.4202	22.5415	44.4392	29.9464	39.8886
PFNGEDYTCITFQPDLSK	0	2073.94	P11388;P11388-2;P11388-3;P11388-4	TOP2A	DNA topoisomerase 2-alpha	2.7176e-12	170.61	181.65	325.2	104.39	41.283	0	0	873.16	340.31	730.6	50.857	37.176	104.3	18.5181	0	0	5.5039	9.84831	12.4925
SFGSTCQLSEK	1	1185.53	P11388;P11388-2;P11388-3;P11388-4	TOP2A	DNA topoisomerase 2-alpha	0.00049381	80.245	160.31	146.29	61.444	14.327	0	0	596.29	314.81	570.52	226.32	43.731	141.91	8.20387	0	0	27.5124	12.1969	19.9191
LCNIFSTK	0	924.474	P11388;P11388-2;P11388-3;P11388-4;Q02880-2;E9PCY5;Q02880	TOP2A;TOP2B	DNA topoisomerase 2-alpha;DNA topoisomerase 2-beta;DNA topoisomerase 2	0.00084688	104.06	179.53	237.86	104.35	0	24.428	0	541.42	246.6	518.62	444.63	74.546	48.745	0	9.31343	0	45.092	23.2125	8.59147
VLFTCFK	1	856.452	P11388;P11388-2;P11388-3;P11388-4;Q02880-2;E9PCY5;Q02880	TOP2A;TOP2B	DNA topoisomerase 2-alpha;DNA topoisomerase 2-beta;DNA topoisomerase 2	0.0055457	81.635	330.62	260.27	200.98	5.9472	17.403	0	2577.3	1394.7	2852.9	309.31	75.321	312.84	1.76702	6.26744	0	10.7153	5.1238	9.88205
LILDVFCGSQMHFVR	0	1763.89	P11413;P11413-2;P11413-3	G6PD	Glucose-6-phosphate 1-dehydrogenase	5.0307e-05	120.53	1334.7	833.29	396.63	0	25.928	0	5362.7	2111.3	5524	198.27	31.705	142.31	0	3.01763	0	3.56539	1.47946	2.51151
LQFHDVAGDIFHQQCK	0	1884.89	P11413;P11413-2;P11413-3	G6PD	Glucose-6-phosphate 1-dehydrogenase	1.2176e-11	152.68	1646.4	1663.5	799.44	97.946	20.69	0	5324.2	1854.3	5274.8	659.49	131.19	590.22	5.61506	1.22848	0	11.0215	6.60744	10.0634
NIHESCMSQIGWNR	0	1673.74	P11413;P11413-2;P11413-3;E9PD92	G6PD	Glucose-6-phosphate 1-dehydrogenase	2.2653e-07	147.18	148.88	266.16	66.174	0	0	44.212	3498.5	1556.8	3429.3	402.05	111.49	314.58	0	0	40.0522	10.3075	6.68289	8.40251
GDLNDCFIPCTPK	0	1421.63	P11586;F5H2F4	MTHFD1	C-1-tetrahydrofolate synthase, cytoplasmic;Methylenetetrahydrofolate dehydrogenase;Methenyltetrahydrofolate cyclohydrolase;Formyltetrahydrofolate synthetase;C-1-tetrahydrofolate synthase, cytoplasmic, N-terminally processed	0.0013829	63.29	326.26	339.22	295.88	49.145	43.376	29.566	1837.7	993.76	1849	264.64	65.898	300.05	13.0912	11.3373	9.08476	12.5879	6.2188	13.962
PGAIVIDCGINYVPDDK	0	1787.88	P11586;F5H2F4	MTHFD1	C-1-tetrahydrofolate synthase, cytoplasmic;Methylenetetrahydrofolate dehydrogenase;Methenyltetrahydrofolate cyclohydrolase;Formyltetrahydrofolate synthetase;C-1-tetrahydrofolate synthase, cytoplasmic, N-terminally processed	7.1971e-05	76.85	248.44	200.43	129.61	0	0	0	935.77	630.45	1036.4	117.92	58.543	132.37	0	0	0	11.1911	8.49689	11.3256
AGDTVIPLYIPQCGECK	0	1805.87	P11766;D6RFE4	ADH5	Alcohol dehydrogenase class-3	0.00012095	72.446	574.88	556.42	268.77	31.043	16.255	14.726	2628.6	985.86	2666	291.61	39.683	467.11	5.12326	2.83843	5.19443	9.98593	3.86946	14.9088
EFGATECINPQDFSK	0	1684.74	P11766;H0YAG8	ADH5	Alcohol dehydrogenase class-3	0.00012903	80.387	413.03	410.13	178.01	32.709	0	40.388	943.51	269.28	806.16	114.74	0	193.03	7.33815	0	18.4928	10.8424	0	19.3186
VTAVIPCFPYAR	0	1335.7	P11908;P11908-2;D3YTJ7;A0A0B4J207;P21108;A6NMS2;P60891;B1ALA9;P60891-2;B1ALA7	PRPS2;PRPS1L1;PRPS1	Ribose-phosphate pyrophosphokinase 2;Ribose-phosphate pyrophosphokinase 3;Ribose-phosphate pyrophosphokinase 1	2.5007e-05	112.15	538.78	455.8	221.48	5.4061	0	0	940.78	493.47	905.23	0	0	21.461	0.993429	0	0	0	0	2.31587
NCIIVSPDAGGAK	0	1243.62	P11908;P11908-2;D3YTJ7;A0A0B4J207;P21108;H7C540	PRPS2;PRPS1L1	Ribose-phosphate pyrophosphokinase 2;Ribose-phosphate pyrophosphokinase 3	0.0022241	55.196	142.07	218.77	65.979	0	0	17.641	1233.1	819.22	1065.4	407.38	113.52	268.68	0	0	21.0966	24.833	12.1706	20.1397
GFGFVCFSSPEEATK	0	1604.72	P11940;A0A087WTT1;E7EQV3;P11940-2;E7ERJ7;H0YAR2;Q9H361;Q4VXU2;H0YB86;B1ANR0;Q13310-2;Q13310;Q13310-3;H0Y5F5;H0YEU6	PABPC1;PABPC3;PABPC1L;PABPC4	Polyadenylate-binding protein 1;Polyadenylate-binding protein;Polyadenylate-binding protein 3;Polyadenylate-binding protein 1-like;Polyadenylate-binding protein 4	5.2777e-05	97.45	285.53	253.9	125.09	31.187	16.22	24.612	492.04	128.9	565.9	28.28	0	56.224	9.84696	6.00474	16.4407	5.43512	0	9.03743
CAGNEDIITLR	0	1203.59	P12004	PCNA	Proliferating cell nuclear antigen	1.2396e-07	145.91	315.81	273.78	167.77	32.635	31.967	0	2673.8	1450.9	2769.7	313.77	131.24	343.9	9.3659	10.4554	0	10.5025	8.29509	11.0451
DLSHIGDAVVISCAK	0	1526.78	P12004	PCNA	Proliferating cell nuclear antigen	3.9815e-05	125.89	583.59	390.3	189.03	45.882	15.212	0	1627.6	833.34	2391.3	126.04	35.543	159.07	7.28897	3.75131	0	7.18734	4.09065	6.23713
TGQPLCIC	0	833.378	P12081;P12081-2;P12081-4;B3KWE1;P12081-3;B4DDD8;B4E1C5	HARS	Histidine--tRNA ligase, cytoplasmic	0.0031031	73.215	737.45	781.05	404.73	194.25	132.33	105.07	1605.5	684.69	1685.9	132.95	41.246	163.96	20.849	14.4879	20.61	7.64762	5.68177	8.86337
ILDGMFAICGVSDSK	0	1554.74	P12081;P12081-2;P12081-4;B3KWE1;P12081-3;B4DDD8;B4E1C5;E7ETE2	HARS	Histidine--tRNA ligase, cytoplasmic	0.00017965	73.91	168.49	138.98	61.155	0	0	0	693.46	434.99	679.49	64.508	41.43	108.99	0	0	0	8.51065	8.69611	13.8228
VPCVGLSIGVER	0	1227.66	P12081;P12081-2;P12081-4;B3KWE1;P12081-3;B4DDD8;B4E1C5;E7ETE2;P49590-2;P49590;B4DQ67	HARS;HARS2	Histidine--tRNA ligase, cytoplasmic;Probable histidine--tRNA ligase, mitochondrial	0.00069641	71.548	309.49	333.73	126.05	79.328	71.99	46.724	501.9	247.28	461.86	58.098	0	73.977	20.4023	17.7438	27.0434	10.3747	0	13.8059
GADIMYTGTVDCWR	0	1586.69	P12235;P12236	SLC25A4;SLC25A6	ADP/ATP translocase 1;ADP/ATP translocase 3;ADP/ATP translocase 3, N-terminally processed	6.4e-08	188.61	450.59	510.63	240.65	25.217	22.622	0	5093.6	2783	4633.1	202.6	141.71	196.86	5.29984	4.24227	0	3.82538	4.84527	4.07581
HGFCGIPITDTGR	0	1372.66	P12268;H0Y4R1;E7ETK5	IMPDH2	Inosine-5-monophosphate dehydrogenase 2	6.8402e-05	91.28	976.18	743.38	465.56	118.48	28.636	70.301	1305.3	774.3	1375.2	231.76	34.535	177.13	10.8235	3.70925	13.1193	15.0781	4.26972	11.4106
FTEILCLR	0	993.532	P12429;D6RA82;D6RFJ9	ANXA3	Annexin A3;Annexin	0.0007198	107.9	796.53	763.82	320.39	25.832	72.337	45.754	2248.7	1193.5	2350.2	0	0	0	3.1412	8.65113	12.4962	0	0	0
ACLISLGYDIGNDPQGEAEFAR	0	2338.09	P12814	ACTN1	Alpha-actinin-1	1.2637e-09	140.2	89.823	174.2	50.452	0	0	0	203.31	126.26	218.96	18.945	0	30.806	0	0	0	8.52399	0	12.3339
MVSDINNAWGCLEQVEK	0	1934.89	P12814;P12814-3;P12814-2;P12814-4;H9KV75	ACTN1	Alpha-actinin-1	3.3766e-05	103.13	158.07	197.56	55.725	0	0	0	468.35	251.63	404.72	9.3499	0	0	0	0	0	1.95727	0	0
DGLGFCALIHR	0	1200.61	P12814;P12814-3;P12814-2;P12814-4;H9KV75;G3V2N5;G3V2W4;G3V2X9	ACTN1	Alpha-actinin-1	4.0686e-05	109.42	584.39	569.31	248.51	6.4806	0	31.662	958.37	539	1008.1	133.58	32.848	156.81	1.09679	0	11.3009	12.2332	5.74418	13.4611
ICDQWDNLGALTQK	0	1603.77	P12814;P12814-3;P12814-2;P12814-4;H9KV75;H7C5W8	ACTN1	Alpha-actinin-1	5.0304e-05	93.478	188.03	265.25	134.04	14.084	0	0	2916	1131.6	2866.4	273.02	0	0	6.96834	0	0	8.56125	0	0
FEVNNTILHPEIVECR	0	1911.95	P12955-3;P12955	PEPD	Xaa-Pro dipeptidase	4.9223e-05	107.98	103.33	175.32	69.433	35.289	77.269	33.538	1083.6	467.81	927.28	63.477	0	159.36	25.4575	30.5908	32.5703	5.5338	0	14.6654
YCTDTGVLFR	0	1173.55	P12955-3;P12955;P12955-2	PEPD	Xaa-Pro dipeptidase	1.7055e-05	125.97	321.22	340.66	137.31	254.39	157.21	140.39	686.36	335.57	774.82	0	0	62.621	44.1949	31.5765	50.5546	0	0	7.47766
CFSVLGFCK	0	1002.47	P13010	XRCC5	X-ray repair cross-complementing protein 5	0.00048492	98.033	402.84	417.64	219.62	42.832	0	0	1589.1	898.89	1579.8	34.886	50.019	112.22	9.61066	0	0	2.14817	5.27121	6.63231
ETVYCLNDDDETEVLK	0	1884.83	P13010	XRCC5	X-ray repair cross-complementing protein 5	1.8033e-05	135.47	324.01	259.78	161.55	34.612	0	0	994.73	516.38	956.49	397.12	85.941	408.97	9.65139	0	0	28.5318	14.2683	29.9511
LFQCLLHR	0	1028.56	P13010	XRCC5	X-ray repair cross-complementing protein 5	0.00097495	100.19	809.7	693.11	497.52	24.364	30.862	32.025	1934.6	1000.4	1748	43.462	0	70.14	2.92112	4.26287	6.04764	2.1972	0	3.85779
DSPCQLEALK	0	1102.53	P13489	RNH1	Ribonuclease inhibitor	0.00057334	85.355	169.89	209.74	126.04	0	0	0	592.22	185.03	633.72	49.484	54.147	89.802	0	0	0	7.71134	22.6389	12.4118
LQLEYCSLSAASCEPLASVLR	0	2252.12	P13489;E9PIM9;E9PMJ3;E9PLZ3	RNH1	Ribonuclease inhibitor	1.1467e-06	108.96	428.71	420.25	256.89	41.971	46.935	0	2114.2	634.65	2396.8	181.93	44.936	95.539	8.91708	10.0463	0	7.92333	6.61226	3.83331
SNELGDVGVHCVLQGLQTPSCK	0	2283.1	P13489;E9PIM9;E9PMJ3;E9PLZ3;E9PIK5;E9PMN0	RNH1	Ribonuclease inhibitor	4.36e-16	173.43	196.74	264.82	79.752	0	34.843	0	1824.4	320.98	1565.3	0	0	0	0	11.6274	0	0	0	0
LDDCGLTEAR	0	1091.49	P13489;E9PIM9;E9PMJ3;E9PLZ3;E9PIK5;E9PMN0;E9PMA9	RNH1	Ribonuclease inhibitor	0.00022787	99.283	448.28	557.7	239.2	49.126	32.126	0	1450.8	443.77	1688.3	415.62	111.84	187.45	9.87644	5.44669	0	22.2683	20.1292	9.99334
WAELLPLLQQCQVVR	0	1794.98	P13489;E9PIM9;E9PMJ3;E9PLZ3;E9PIK5;E9PMN0;E9PMA9;E9PR82;E9PMI1	RNH1	Ribonuclease inhibitor	5.5896e-05	119.01	215.18	245.22	100.63	0	0	0	903.06	253.95	894.67	0	19.893	28.877	0	0	0	0	7.26438	3.12675
DLCGIVASK	0	904.469	P13489;H0YCR7	RNH1	Ribonuclease inhibitor	0.00047283	124.98	183.15	154.1	98.949	14.08	15.07	0	1787.5	664.95	2125.9	332.79	169.45	336.48	7.13887	8.9082	0	15.6955	20.308	13.6648
LGDVGMAELCPGLLHPSSR	0	1950.97	P13489;H0YCR7	RNH1	Ribonuclease inhibitor	1.6634e-05	83.849	280.73	247.57	117.93	46.494	0	0	820.68	264.77	962.95	31.647	41.844	53.403	14.2086	0	0	3.71301	13.6471	5.25438
TLWIWECGITAK	0	1419.72	P13489;H0YCR7	RNH1	Ribonuclease inhibitor	4.4134e-05	107.18	153.65	171.66	160.78	0	33.224	0	543.68	161.18	644.37	42.289	30.502	47.086	0	16.216	0	7.21693	15.9128	6.80969
CELLYEGPPDDEAAMGIK	0	1949.88	P13639	EEF2	Elongation factor 2	1.0755e-05	116.06	429.61	459.56	169.9	81.61	82.38	0	892.32	491.84	1102.9	179.47	104.47	234.36	15.9638	15.2009	0	16.7449	17.5194	17.5254
CLYASVLTAQPR	0	1320.69	P13639	EEF2	Elongation factor 2	1.5896e-12	192.1	114.45	221.65	69.577	0	0	0	3820.6	1671.8	3910.2	169.95	0	254.45	0	0	0	4.25881	0	6.10976
DLEEDHACIPIK	0	1381.65	P13639	EEF2	Elongation factor 2	5.4591e-06	119.39	474.22	328.75	288.25	35.624	39.585	17.021	1110.4	559.79	1334.7	284.94	69.68	230.13	6.98724	10.747	5.5757	20.4208	11.0696	14.7064
EGALCEENMR	0	1150.47	P13639	EEF2	Elongation factor 2	3.9972e-05	115.7	374.67	419.5	162.34	44.218	0	0	1344.4	707.43	1219.3	322.22	112.84	199.34	10.556	0	0	19.3337	13.7564	14.0515
ETVSEESNVLCLSK	0	1536.73	P13639	EEF2	Elongation factor 2	2.6353e-16	219.92	560.87	486.43	232.31	97.51	30.801	21.839	562.65	377.43	534.38	99.271	0	112.99	14.8106	5.95498	8.59299	14.9974	0	17.4537
STLTDSLVCK	0	1065.54	P13639	EEF2	Elongation factor 2	6.2354e-11	206.78	687.88	518.72	271.65	10.255	0	20.769	1414.4	717.84	1369.3	211.87	87.024	244.95	1.46891	0	7.10248	13.028	10.8123	15.1742
TFCQLILDPIFK	0	1436.77	P13639	EEF2	Elongation factor 2	0.00024611	93.096	547.86	733.22	177.65	0	24.913	0	2040	938.13	1932.7	26.861	0	27.137	0	3.2861	0	1.2996	0	1.38466
VTDGALVVVDCVSGVCVQTETVLR	0	2461.26	P13639	EEF2	Elongation factor 2	1.6023e-09	127.3	368.88	315.07	149.32	83.988	12.153	0	1790.3	1053.4	1918.8	105.62	73.249	165.9	18.5458	3.71398	0	5.57091	6.50149	7.95798
EGICALGGTSELSSEGTQHSYSEEEK	0	2727.18	P13797;A0A0A0MSQ0;P13797-2;P13797-3	PLS3	Plastin-3	3.6669e-14	141.36	159.08	147.07	54.699	0	0	0	491.26	144.09	401.7	159.2	106.26	134.36	0	0	0	24.475	42.4446	25.0644
KLENCNYAVELGK	0	1479.74	P13797;A0A0A0MSQ0;P13797-2;P13797-3;P13796	PLS3;LCP1	Plastin-3;Plastin-2	1.6955e-07	153.7	299.87	292.56	149.48	0	0	0	931.94	348.95	1037	108.95	52.439	214.85	0	0	0	10.467	13.0644	17.1626
LENCNYAVELGK	0	1351.64	P13797;A0A0A0MSQ0;P13797-2;P13797-3;P13796	PLS3;LCP1	Plastin-3;Plastin-2	0.00037893	78.903	158.7	141.82	110.78	12.877	46.819	23.593	832.35	464.09	821.02	108.9	9.7636	146.25	7.50509	24.8194	17.5578	11.5697	2.06047	15.1199
AVGDGIVLCK	0	973.527	P13797;A0A0A0MSQ0;P13797-2;P13797-3;U3KQI3	PLS3	Plastin-3	2.4906e-05	134.91	875.85	838.52	513	25.279	0	0	2188.7	1325.8	2530.2	338.75	99.756	380.66	2.80526	0	0	13.4028	6.99769	13.0772
LLCGLLAER	0	986.558	P14174	MIF	Macrophage migration inhibitory factor	0.00020299	101.65	1766.3	1540	1002.1	58.322	49.309	31.809	3992.4	1147.6	4082.4	207.22	148.98	318.89	3.19639	3.10254	3.07658	4.93426	11.4902	7.24538
PHSEAGTAFIQTQQLHAAMADTFLEHMCR	0	3240.49	P14618;B4DNK4;H3BQ34;H3BUW1;H3BTJ2;H3BT25;H3BU13;H3BN34;H3BQZ3;P14618-2;H3BTN5;H3BR70	PKM	Pyruvate kinase PKM;Pyruvate kinase	1.4519e-56	248.95	297.86	422.76	86.178	0	18.177	0	2517.5	717.21	2441.6	318.06	27.947	319.33	0	4.12236	0	11.2168	3.75048	11.566
NTGIICTIGPASR	0	1301.68	P14618;B4DNK4;H3BQ34;H3BUW1;H3BTJ2;H3BT25;H3BU13;P14618-2;H3BTN5	PKM	Pyruvate kinase PKM;Pyruvate kinase	3.9372e-07	174.9	2732.7	2511.1	1693.2	169.85	198	124.32	5366.3	1780.2	5875.2	547.29	166.17	653.9	5.85175	7.3087	6.84009	9.25478	8.53743	10.0152
CCSGAIIVLTK	0	1106.58	P14618;B4DNK4;P14618-3	PKM	Pyruvate kinase PKM;Pyruvate kinase	7.9033e-06	124.42	1494.8	1605.5	604.76	141.64	73.71	27.369	4484.2	1446.6	4561.3	317.33	127.88	302.88	8.65537	4.38956	4.32965	6.60894	8.12205	6.22674
CDENILWLDYK	0	1410.65	P14618;B4DNK4;P14618-3;H3BQ34;H3BUW1;H3BTJ2;P14618-2;H3BTN5	PKM	Pyruvate kinase PKM;Pyruvate kinase	1.1319e-06	157.95	1465.6	1706.5	797.91	54.053	74.147	42.124	3938.3	1118	4180.8	200.26	120.88	262.38	3.55693	4.16405	5.01456	4.83888	9.7572	5.90523
AEGSDVANAVLDGADCIMLSGETAK	0	2436.11	P14618;B4DNK4;P14618-3;P14618-2;H3BTN5;H3BR70	PKM	Pyruvate kinase PKM;Pyruvate kinase	2.7378e-13	156.89	590.49	462.23	394.22	19.489	0	0	576.89	137.19	541.21	37.515	0	46.259	3.19503	0	0	6.10591	0	7.87429
AGKPVICATQMLESMIK	0	1818.94	P14618;B4DNK4;P14618-3;P14618-2;H3BTN5;H3BR70	PKM	Pyruvate kinase PKM;Pyruvate kinase	0.00011689	110.37	248.36	274.58	83.397	0	67.785	0	912.83	336.34	1099.6	186.98	104.97	264.12	0	19.799	0	17.0011	23.786	19.3676
GIFPVLCK	0	875.494	P14618;B4DNK4;P14618-3;P14618-2;H3BTN5;H3BR70	PKM	Pyruvate kinase PKM;Pyruvate kinase	0.0092577	75.311	1329.8	1438.8	859.66	176.03	138.27	119.49	1915.3	569.51	2044.4	92.633	14.667	98.058	11.6899	8.76752	12.2034	4.61335	2.51071	4.57689
PVICATQMLESMIK	0	1562.79	P14618;B4DNK4;P14618-3;P14618-2;H3BTN5;H3BR70	PKM	Pyruvate kinase PKM;Pyruvate kinase	1.5537e-34	200.19	1052.6	1152.8	546.59	63.442	15.76	20.647	2434.1	899.84	2346.5	328.57	157.69	327.36	5.68455	1.34867	3.63992	11.8932	14.9112	12.243
LTESPCALVASQYGWSGNMER	0	2298.04	P14625	HSP90B1	Endoplasmin	1.3151e-09	150.98	313.54	236.99	159.31	0	0	0	1004.3	415.59	1100.7	121.35	0	136	0	0	0	10.7804	0	10.997
FAQFFLCPLFDESCK	0	1793.82	P14735;Q5T5N3	IDE	Insulin-degrading enzyme	6.1313e-05	88.73	152.84	236.14	68.447	47.091	15.542	0	498.72	307.57	537.51	18.188	0	46.568	23.5536	6.17525	0	3.51861	0	7.97291
LEYCEALAMLR	0	1310.64	P14868;P14868-2;H7BZ35	DARS	Aspartate--tRNA ligase, cytoplasmic	3.8346e-06	126.71	489.52	589.68	216.4	97.877	53.789	34.964	946.31	382.06	893.85	68.629	0	48.359	16.6628	8.35922	13.9097	6.76188	0	5.13251
VCALLSCTSHK	0	1160.57	P15121	AKR1B1	Aldose reductase	8.3595e-07	134.13	319.51	449.15	163.85	46.162	30.986	0	2503.5	476.93	2941.3	136.66	0	86.376	12.6239	6.45359	0	5.1762	0	2.85288
LIQYCQSK	0	981.495	P15121;E9PCX2	AKR1B1	Aldose reductase	0.00159	132.08	369.28	293.27	196.15	44.605	0	0	3500.3	994.88	4049.8	235.86	55.191	285.7	10.7771	0	0	6.3129	5.25593	6.58978
LWCTYHEK	0	1078.49	P15121;E9PCX2	AKR1B1	Aldose reductase	0.0035111	104.44	157.32	212.63	91.93	0	0	0	2313.8	477.08	2491.4	131.97	16.958	69.353	0	0	0	5.39585	3.43253	2.7083
PAVNQIECHPYLTQEK	0	1868.91	P15121;E9PCX2	AKR1B1	Aldose reductase	9.2849e-25	216.01	512.2	620.08	165.97	9.7165	31.338	0	1426.6	387.93	1723	127.14	0	122.25	1.8617	4.81074	0	8.18284	0	6.62512
HIDCAHVYQNENEVGVAIQEK	0	2395.12	P15121;E9PCX2;E9PEF9	AKR1B1	Aldose reductase	5.33e-10	159.04	371.99	505.4	164.73	0	24.943	0	1119	274.53	881.05	48.151	0	51.911	0	4.70318	0	4.12552	0	5.56411
GIEEEEILPGFILCDPNNLCHSGR	0	2654.25	P15170-2;P15170-3;H3BR35;P15170	GSPT1	Eukaryotic peptide chain release factor GTP-binding subunit ERF3A	3.3047e-05	68.42	267.36	234.81	52.789	0	0	0	1145.6	392.47	1356.6	164.23	0	155.55	0	0	0	12.5383	0	10.2867
LESGSICK	0	835.411	P15170-2;P15170-3;H3BR35;P15170	GSPT1	Eukaryotic peptide chain release factor GTP-binding subunit ERF3A	0.0057431	75.854	83.045	167.55	62.436	26.946	0	0	869.99	393.65	894.4	611.33	151.63	121.77	24.4984	0	0	41.2693	27.8077	11.9832
TAGTICLETFK	0	1182.6	P15170-2;P15170-3;H3BR35;P15170;Q8IYD1	GSPT1;GSPT2	Eukaryotic peptide chain release factor GTP-binding subunit ERF3A;Eukaryotic peptide chain release factor GTP-binding subunit ERF3B	0.00024875	90.614	388.18	262.86	142.1	24.222	55.627	0	553.81	125.3	528.05	392.94	0	20.418	5.8734	17.466	0	41.5041	0	3.72273
TLFIQCDVADQQQLR	0	1776.88	P15428;P15428-5;E9PBZ2;P15428-4;P15428-2;E9PD69	HPGD	15-hydroxyprostaglandin dehydrogenase [NAD(+)]	5.1023e-05	113.72	297.31	320.8	160.87	7.9969	0	15.857	1257.2	594.63	1391.1	212.88	80.989	260.03	2.6193	0	8.9726	14.4808	11.9874	15.7486
GDFCIQVGR	0	993.47	P15531;P15531-2;E7ERL0;O60361;Q32Q12;P22392-2;J3KPD9;P22392	NME1;NME2P1;NME1-NME2;NME2	Nucleoside diphosphate kinase A;Putative nucleoside diphosphate kinase;Nucleoside diphosphate kinase;Nucleoside diphosphate kinase B	0.00014358	128.12	1202.3	864.62	656.02	37.61	35.654	0	4899.5	1493.3	4967	280.75	72	251.16	3.03328	3.96035	0	5.41962	4.59976	4.81319
GCTATLGNFAK	0	1081.52	P15880;H0YEN5;E9PQD7	RPS2	40S ribosomal protein S2	4.062e-10	199.89	556.88	814.85	275.22	140.56	196.68	86.572	1375.7	584.6	1188.5	105.43	28.795	109.43	20.1537	19.4438	23.9287	7.11821	4.69436	8.43112
LLMMAGIDDCYTSAR	0	1658.75	P15880;H0YEN5;E9PQD7;I3L404;E9PM36	RPS2	40S ribosomal protein S2	0.00011562	82.102	1211.7	1077	428.99	114.83	121.66	0	1751	676.35	1714	179.63	49.117	159.9	8.65642	10.1497	0	9.30422	6.7704	8.53301
DVCTELLPLIK	0	1242.69	P16152;E9PQ63;A8MTM1;P16152-2	CBR1	Carbonyl reductase [NADPH] 1	7.9679e-05	114.89	165.71	211.05	101.65	0	0	0	410.55	79.77	424.41	31.209	0	47.211	0	0	0	7.06471	0	10.0104
HPFPCPTSYR	0	1203.55	P16435;H0Y4R2;E7EMD0	POR	NADPH--cytochrome P450 reductase	0.009672	47.971	141.4	172.44	76.452	0	0	0	1265	715.99	1383	197.21	107.94	235.15	0	0	0	13.4871	13.1006	14.532
VEGDTCSLNEFTITGSTYAPIGEVHK	0	2767.3	P16615-5;P16615-2;P16615-3;P16615;P16615-4;H7C5W9	ATP2A2	Sarcoplasmic/endoplasmic reticulum calcium ATPase 2	1.091e-12	112.13	64.299	51.815	16.411	0	0	0	491.67	232.97	474.87	174.51	50.521	124.46	0	0	0	26.1956	17.821	20.7665
VSFYQLSHFLQCK	0	1598.79	P16615-5;P16615-2;P16615-3;P16615;P16615-4;H7C5W9	ATP2A2	Sarcoplasmic/endoplasmic reticulum calcium ATPase 2	2.0218e-05	110.29	56.812	19.69	39.532	322.82	294.05	222.97	723	233.58	644.72	1308.6	618.66	1438.5	85.035	93.7241	84.9403	64.4123	72.5922	69.0518
YETNLTFVGCVGMLDPPR	0	2010.95	P16615-5;P16615-2;P16615-3;P16615;P16615-4;H7C5W9	ATP2A2	Sarcoplasmic/endoplasmic reticulum calcium ATPase 2	1.3359e-05	100.35	267.62	255.38	114.08	43.13	0	0	579.11	421.97	560.67	126.99	43.091	88.272	13.8793	0	0	17.9847	9.26567	13.6024
SLPSVETLGCTSVICSDK	0	1837.88	P16615-5;P16615-2;P16615-3;P16615;P16615-4;H7C5W9;O14983-2;O14983;O14983-3;Q93084-4;Q93084-2;Q93084-3;Q93084-7;Q93084;Q93084-6;Q93084-5;H3BTW4	ATP2A2;ATP2A1;ATP2A3	Sarcoplasmic/endoplasmic reticulum calcium ATPase 2;Sarcoplasmic/endoplasmic reticulum calcium ATPase 1;Sarcoplasmic/endoplasmic reticulum calcium ATPase 3	1.2637e-05	97.32	841.33	852.34	388.06	161.43	123	57.196	2411.6	1548.7	2218.8	244.62	140.23	373.42	16.0986	12.611	12.8456	9.20933	8.30289	14.4054
TGTLTTNQMSVCR	0	1410.66	P16615-5;P16615-2;P16615-3;P16615;P16615-4;H7C5W9;Q93084-4;Q93084-2;Q93084-3;Q93084-7;Q93084;Q93084-6;Q93084-5	ATP2A2;ATP2A3	Sarcoplasmic/endoplasmic reticulum calcium ATPase 2;Sarcoplasmic/endoplasmic reticulum calcium ATPase 3	8.8431e-06	132.47	312.59	235.96	188.09	9.5326	0	0	1587.6	909.99	1482	277.37	164.06	262.27	2.95931	0	0	14.8726	15.2749	15.0361
IGFGQCAGK	0	879.427	P16930-2;P16930	FAH	Fumarylacetoacetase	0.011152	47.603	182.5	324.8	110.91	80.157	46.942	0	799.86	414.04	736.58	1093.4	329.23	871.03	30.5177	12.6276	0	57.7522	44.2948	54.1817
RPTEICADPQFIIGGATR	0	1943.99	P17655	CAPN2	Calpain-2 catalytic subunit	2.3361e-05	102.69	868.6	802.51	498.86	56.244	99.397	30.713	2844.8	1587.1	2788	242.97	45.477	483.13	6.08146	11.0208	5.79958	7.86879	2.7856	14.7695
LEEEDEDEEDGESGCTFLVGLIQK	0	2683.17	P17655;P17655-2	CAPN2	Calpain-2 catalytic subunit	4.5049e-06	73.672	61.155	177.89	48.3	0	0	0	258.99	115.12	253.55	64.654	51.651	176.8	0	0	0	19.9769	30.9712	41.0828
LEICNLTPDTLTSDTYK	0	1925.93	P17655;P17655-2	CAPN2	Calpain-2 catalytic subunit	2.3551e-05	100.77	261.26	294.42	177.12	42.292	22.008	0	420.21	156.76	401.33	116.1	0	149.49	13.9324	6.95514	0	21.6479	0	27.1395
SDGFSIETCK	0	1085.47	P17655;P17655-2	CAPN2	Calpain-2 catalytic subunit	3.4584e-06	155.84	239.46	303.28	108.01	22.477	13.831	0	2181.5	1407.6	2061.4	207.61	104.4	174.13	8.58107	4.36156	0	8.68985	6.90476	7.7892
WNDNCPSWNTIDPEER	0	1974.82	P17655;P17655-2	CAPN2	Calpain-2 catalytic subunit	1.4068e-07	155.1	358.41	392.04	248.26	163.85	88.05	69.747	836.84	620.86	737.29	152.13	34.79	135.85	31.3733	18.3403	21.9325	15.3827	5.30618	15.5588
CSNPLDTSVK	0	1062.5	P17812	CTPS1	CTP synthase 1	0.00060219	113.93	821.01	744.01	497.86	199.74	154.53	98.89	1507.7	584.94	1602.7	299.09	64.949	305.08	19.568	17.1979	16.5714	16.5537	9.99386	15.9914
GLGLSPDLVVCR	0	1227.66	P17812	CTPS1	CTP synthase 1	9.8236e-05	98.353	404.71	391.76	161.58	15.879	28.474	0	894.66	376.11	926.37	85.365	20.557	70.864	3.77542	6.77575	0	8.71049	5.18243	7.10606
RENFCNIHVSLVPQPSSTGEQK	0	2469.21	P17812	CTPS1	CTP synthase 1	6.9843e-06	79.635	142.22	244.97	65.243	35.026	14.931	0	710.99	438.31	754.24	0	0	0	19.7612	5.74488	0	0	0	0
CLEEQGLK	0	918.448	P17812;P17812-2	CTPS1	CTP synthase 1	0.0008574	116.73	142.58	154.52	85.983	0	0	0	1218.9	560.79	1593.6	351.8	83.988	235.56	0	0	0	22.3977	13.0259	12.878
LLETCSIALVGK	0	1245.7	P17812;P17812-2	CTPS1	CTP synthase 1	0.00024824	85.845	210.47	150.46	91.632	11.743	37.925	0	298.94	189.97	382.13	45.547	16.597	0	5.28457	20.1316	0	13.2217	8.03468	0
IACLDFSLQK	0	1136.59	P17987;E7EQR6;E7ERF2;F5H282;F5GZ03	TCP1	T-complex protein 1 subunit alpha	2.6798e-05	121.6	672.48	456.23	298.01	62.643	0	0	493.17	209.84	455.47	35.681	0	53.385	8.52143	0	0	6.74689	0	10.4912
ICDDELILIK	0	1173.63	P17987;E7EQR6;E7ERF2;F5H282;F5GZ03	TCP1	T-complex protein 1 subunit alpha	2.201e-05	123.75	260.42	225.48	153.32	30.032	15.565	25.93	416.17	323.64	495.23	91.156	34.247	18.879	10.3397	6.4573	14.4658	17.9679	9.56922	3.67218
SLHDALCVVK	0	1083.57	P17987;E7EQR6;E7ERF2;F5H282;F5GZ03	TCP1	T-complex protein 1 subunit alpha	0.00011712	105.98	362.12	291.91	148.16	24.984	25.908	19.509	1168.5	625.09	1270.1	223.98	0	192.64	6.45408	8.15184	11.6354	16.085	0	13.1698
VLCELADLQDK	0	1245.63	P17987;E7ERF2;F5H136;F5GZI8;F5H676;F5H726	TCP1	T-complex protein 1 subunit alpha	5.9734e-07	115.29	198.99	188.04	84.064	12.573	22.866	0	493.01	285.04	447.58	39.519	0	42.942	5.94291	10.8418	0	7.421	0	8.75435
DCLINAAK	0	846.427	P17987;E7ERF2;F5H136;F5H7Y1	TCP1	T-complex protein 1 subunit alpha	0.0013218	109.86	182.98	258.07	86.017	26.648	23.355	0	1926.4	1248.9	1932	481.46	138.14	402.92	12.712	8.29884	0	19.9953	9.95934	17.2563
DDQEAVLCFYK	0	1329.59	P18084;H7C5U2	ITGB5	Integrin beta-5;Integrin beta	0.00041932	83.397	66.594	143.22	60.031	183.83	126.15	62.774	477.04	136.5	553.44	258.77	102.5	282.45	73.4075	46.8315	51.1168	35.168	42.887	33.7903
YQTNPCIGYK	0	1185.55	P18084;V9GZ57;V9GYZ1	ITGB5	Integrin beta-5;Integrin beta	0.00084182	77.662	42.152	37.326	29.308	176.39	186.55	146.18	264.84	24.641	219.64	524.35	238.66	555.41	80.7122	83.3274	83.2991	66.4415	90.6415	71.6612
NICFTVWDVGGQDR	0	1608.74	P18085;C9JAK5;C9JPM4	ARF4	ADP-ribosylation factor 4	5.04e-05	92.265	220.04	209.62	72.499	14.82	0	0	685.72	406.34	737.11	62.661	0	19.929	6.31014	0	0	8.37287	0	2.63249
IAELCDDPK	0	1002.47	P18206-2;P18206;Q5JQ13	VCL	Vinculin	0.0078222	44.318	266.32	249.85	152.61	37.863	14.793	0	1005.8	400.36	989.77	216.29	38.721	113.47	12.4474	5.58979	0	17.6984	8.81865	10.2852
TNLLQVCER	0	1074.55	P18206-2;P18206;Q5JQ13	VCL	Vinculin	0.00020207	114.5	798.41	766.12	445.76	56.489	29.848	21.835	4079.1	1608.8	3866.4	160.01	123.45	159.18	6.60768	3.7499	4.66964	3.77461	7.12657	3.95421
DAGYEFDICFTSVQK	0	1721.76	P18669	PGAM1	Phosphoglycerate mutase 1	0.00012788	80.534	696.9	721.98	347.89	65.426	50.247	21.847	572.76	162.17	511.71	21.602	0	43.124	8.58242	6.50677	5.90879	3.63449	0	7.77241
YADLTEDQLPSCESLK	0	1810.83	P18669	PGAM1	Phosphoglycerate mutase 1	4.4477e-07	174.05	781.59	634.83	426.24	34.577	13.397	23.821	1130.7	313.59	985.21	94.525	0	117.25	4.23651	2.06671	5.29284	7.71491	0	10.6353
LPAVSSVACGASVGYAVTK	0	1778.92	P18754;P18754-2	RCC1	Regulator of chromosome condensation	7.9884e-06	102.07	215.63	237.94	107.17	0	16.219	0	1428.5	521.46	1495.9	149.5	39.247	185.87	0	6.38144	0	9.47402	6.99956	11.052
SGQVYSFGCNDEGALGR	0	1758.76	P18754;P18754-2;C9JW69;C9JRH2;C9JMJ4;C9J3R0;C9JQZ4	RCC1	Regulator of chromosome condensation	4.8549e-05	83.758	600.15	639.34	314.86	59.386	53.341	0	1251.6	508.9	1538.6	178.57	51.807	257.7	9.00421	7.70066	0	12.4859	9.23959	14.3462
TYGNVLVLDGVIQCTER	0	1878.95	P19623;K7ESL0	SRM	Spermidine synthase	3.0502e-05	117.67	259.78	265.95	130.38	0	0	0	998.48	439.81	918.57	143.79	0	158.98	0	0	0	12.5881	0	14.7538
LGTDESCFNMILATR	0	1669.78	P20073-2;P20073	ANXA7	Annexin A7	5.0229e-05	110.84	547.27	479.52	175.72	0	0	0	837.29	350.9	868.58	92.538	0	74.889	0	0	0	9.95216	0	7.93762
VLIEILCTR	0	1058.62	P20073-2;P20073	ANXA7	Annexin A7	0.00074291	90.15	414.74	326.09	200.3	0	0	0	966.28	401.28	855.36	0	0	19.181	0	0	0	0	0	2.19326
TVIGCSGFHGDCLTLTK	0	1750.84	P20618	PSMB1	Proteasome subunit beta type-1	0.00056075	62.203	242.07	151.89	80.912	47.566	40.708	0	2193.1	989.96	2014.7	205.62	0	146.29	16.4227	21.1363	0	8.57207	0	6.76958
TCDLVGEK	0	863.406	P20645;F5GX30;F5GXE0;F5GXU0;F5H883	M6PR	Cation-dependent mannose-6-phosphate receptor	0.0031146	98.299	52.032	15.887	32.937	127.18	131.47	75.629	593.35	198.27	468.56	769.08	308.02	773.51	70.9662	89.2187	69.6618	56.4491	60.8386	62.2759
SSNVLSEDQDSYLCNVTLFR	0	2289.06	P21283;E7EV59	ATP6V1C1	V-type proton ATPase subunit C 1	2.849e-06	118.52	320.33	238.81	166.79	32.372	19.865	40.309	1853.7	1113.3	1911.1	186.32	58.667	164.33	9.17829	7.67952	19.4636	9.13324	5.00586	7.91788
TVYFAEEVQCEGNSFHK	0	1986.88	P21291;E9PS42	CSRP1	Cysteine and glycine-rich protein 1	2.3294e-05	121.19	859.09	704.18	466.63	14.067	27.167	0	1741.2	373.22	2254.5	374.76	120.75	508.33	1.61105	3.71465	0	17.7111	24.4448	18.3989
NLDSTTVAVHGEEIYCK	0	1877.88	P21291;E9PS42;E9PND2	CSRP1	Cysteine and glycine-rich protein 1	8.7506e-08	153.74	946.97	909.9	280.52	0	0	0	1197.1	264.54	1307.9	54.204	50.158	90.769	0	0	0	4.3318	15.9385	6.48967
CSQAVYAAEK	0	1068.49	P21291;E9PS42;E9PND2;E9PP21	CSRP1	Cysteine and glycine-rich protein 1	0.0015	69.721	62.312	11.552	42.001	23.8	0	0	530.03	110.35	476.69	50.739	144.74	139.49	27.6384	0	0	8.73652	56.7408	22.6379
INPVCPADLVIDHSIQVDFNR	0	2364.19	P21399	ACO1	Cytoplasmic aconitate hydratase	3.3211e-06	88.755	106.52	154.08	47.849	11.358	76.789	47.493	398.3	287.56	460.22	23.455	0	21.259	9.63539	33.2609	49.8133	5.56129	0	4.41535
YQIDPDACFSAK	0	1356.6	P21796	VDAC1	Voltage-dependent anion-selective channel protein 1	0.0001339	75.088	353.68	236.87	148.24	21.196	28.518	16.606	2191.9	1380.8	2306.8	130.9	66.309	233.11	5.65414	10.7458	10.0736	5.63544	4.58217	9.17788
EHINLGCDMDFDIAGPSIR	0	2101.96	P21796;C9JI87	VDAC1	Voltage-dependent anion-selective channel protein 1	5.9029e-06	114.99	463.67	444.93	207.05	0	47.202	0	475.96	215	471.27	0	0	0	0	9.59133	0	0	0	0
GTVLLADNVICPGAPDFLAHVR	0	2277.19	P21964-2;P21964	COMT	Catechol O-methyltransferase	1.7845e-08	113.99	240.79	202.62	120.35	0	0	0	262.32	124.84	251.39	0	0	67.493	0	0	0	0	0	21.1654
LITIEINPDCAAITQR	0	1769.93	P21964-2;P21964;E7EMS6;E7EUU8;F8WBW9	COMT	Catechol O-methyltransferase	2.271e-07	149.3	685.79	619.69	359.74	86.674	93.472	28.342	1230.1	676.39	1070.5	166	59.189	208.8	11.2205	13.1067	7.3031	11.8903	8.04659	16.3214
DCLTESNLIK	0	1134.56	P21980	TGM2	Protein-glutamine gamma-glutamyltransferase 2	2.687e-05	152.34	1237.3	944.75	720	71.06	74.307	25.802	1694.8	819.64	1709.8	295.31	37.999	289.38	5.43123	7.29174	3.45963	14.8389	4.43065	14.4749
SVPLCILYEK	0	1163.63	P21980	TGM2	Protein-glutamine gamma-glutamyltransferase 2	0.0034984	81.338	337.13	291.67	168.31	14.637	24.524	21.485	2698.4	961.21	2634.2	379.99	158.39	466.81	4.16099	7.756	11.3201	12.3438	14.147	15.0535
YRDCLTESNLIK	0	1453.72	P21980	TGM2	Protein-glutamine gamma-glutamyltransferase 2	0.00027872	92.781	237.58	209.11	117.02	30.727	0	0	1847.9	662.57	1808.9	201.74	75.089	122.57	11.4522	0	0	9.8427	10.1794	6.34594
SEGTYCCGPVPVR	0	1366.6	P21980;P21980-2	TGM2	Protein-glutamine gamma-glutamyltransferase 2	1.7807e-05	113.77	849.93	767.86	451.64	249.37	205.91	121.62	3464	1716	3248.1	606.13	127.03	694.99	22.6844	21.1457	21.2155	14.8922	6.89245	17.6255
TVSYNGILGPECGTK	0	1537.74	P21980;P21980-2	TGM2	Protein-glutamine gamma-glutamyltransferase 2	6.4111e-05	115.5	188.31	104.34	89.81	0	0	0	466.92	182.39	596.46	33.139	13.156	73.789	0	0	0	6.62702	6.72783	11.0092
VVSGMVNCNDDQGVLLGR	0	1874.9	P21980;P21980-2;P21980-3;A2A299	TGM2	Protein-glutamine gamma-glutamyltransferase 2	2.9574e-08	152.68	594.9	602.61	265.82	111.75	53.988	20.662	1850.1	840.5	1914.4	1791.7	145.23	2277.7	15.8141	8.22238	7.21232	49.1982	14.7332	54.3332
CDLELETNGR	0	1148.51	P21980;P21980-2;P21980-3;A2A2A0;A2A299	TGM2	Protein-glutamine gamma-glutamyltransferase 2	0.00031721	121.6	543.91	490.6	301.75	85.721	44.472	46.206	1635.6	670.1	1559.5	558.4	150.79	586.41	13.6145	8.3114	13.2793	25.4512	18.3691	27.3269
HEGVFICR	0	959.465	P22087;M0R299;M0QXL5;M0R2Q4;M0R0P1;M0R2U2;M0R1H0;M0R2B0	FBL	rRNA 2-O-methyltransferase fibrillarin	0.0011711	84.568	823.35	716.26	431.35	36.329	50.509	0	4297.6	771.82	4689.8	250.51	12.872	552.1	4.22588	6.58725	0	5.508	1.64039	10.5324
FGDPECQVILPLLK	0	1570.84	P22102;P22102-2	GART	Trifunctional purine biosynthetic protein adenosine-3;Phosphoribosylamine--glycine ligase;Phosphoribosylformylglycinamidine cyclo-ligase;Phosphoribosylglycinamide formyltransferase	0.00010808	86.467	105.19	106.42	49.221	51.759	0	29.675	767.75	440.27	672.92	0	0	0	32.9782	0	37.6128	0	0	0
LLEGDGGPNTGGMGAYCPAPQVSNDLLLK	0	2886.39	P22102;P22102-2;F8WD69	GART	Trifunctional purine biosynthetic protein adenosine-3;Phosphoribosylamine--glycine ligase;Phosphoribosylformylglycinamidine cyclo-ligase;Phosphoribosylglycinamide formyltransferase	7.695e-11	103.16	134.71	193.65	61.061	26.775	0	0	300.62	213.95	276.9	0	0	0	16.5805	0	0	0	0	0
VLEFNCR	0	879.427	P22102;P22102-2;F8WD69	GART	Trifunctional purine biosynthetic protein adenosine-3;Phosphoribosylamine--glycine ligase;Phosphoribosylformylglycinamidine cyclo-ligase;Phosphoribosylglycinamide formyltransferase	0.0021336	125.86	516.19	486.37	253.29	300.56	158.2	139.13	2315.2	1074.3	2169.6	199.59	150.79	188.28	36.7995	24.5435	35.4544	7.93665	12.3085	7.98514
ISNTAISISDHTALAQFCK	0	2019.01	P22102;P22102-2;F8WD69;C9JBJ1;C9JTV6;C9JZG2;C9JKQ7	GART	Trifunctional purine biosynthetic protein adenosine-3;Phosphoribosylamine--glycine ligase;Phosphoribosylformylglycinamidine cyclo-ligase;Phosphoribosylglycinamide formyltransferase	9.8856e-09	149.09	297.11	258.47	123.66	30.15	44.383	0	1069	477.43	1039.7	238.23	121.08	264.41	9.21286	14.655	0	18.224	20.2302	20.2751
SAGVQCFGPTAEAAQLESSK	0	1979.93	P22102;P22102-2;F8WD69;C9JBJ1;C9JTV6;C9JZG2;C9JKQ7	GART	Trifunctional purine biosynthetic protein adenosine-3;Phosphoribosylamine--glycine ligase;Phosphoribosylformylglycinamidine cyclo-ligase;Phosphoribosylglycinamide formyltransferase	1.2518e-07	144.5	198.27	97.525	150.61	0	0	0	550.09	367.7	620.47	59.816	49.251	47.731	0	0	0	9.80741	11.8122	7.14321
SWLPQNCTLVDMK	0	1533.73	P22234;E9PBS1;P22234-2;D6RF62	PAICS	Multifunctional protein ADE2;Phosphoribosylaminoimidazole-succinocarboxamide synthase;Phosphoribosylaminoimidazole carboxylase	0.00071515	69.716	322.53	244.32	80.524	12.533	0	0	445.03	218.54	453.29	0	0	45.988	3.74049	0	0	0	0	9.2109
YFLVGAGAIGCELLK	0	1552.83	P22314-2;P22314	UBA1	Ubiquitin-like modifier-activating enzyme 1	0.00012788	80.534	118.74	155.74	122.42	29.034	0	0	1160.7	625.38	1030.1	53.243	58.079	173.81	19.6476	0	0	4.38596	8.4978	14.4371
ALVLELCCNDESGEDVEVPYVR	0	2451.13	P22314-2;P22314;Q5JRR6	UBA1	Ubiquitin-like modifier-activating enzyme 1	5.7903e-13	163.72	1003.7	953.97	588.39	47.885	90.112	39.231	2053.9	1286	1931.5	51.147	0	53.783	4.5536	8.63074	6.25075	2.42973	0	2.70908
DNPGVVTCLDEAR	0	1387.64	P22314-2;P22314;Q5JRR9;Q5JRS0	UBA1	Ubiquitin-like modifier-activating enzyme 1	4.7468e-05	108.7	849.2	936.76	455.73	34.286	0	40.63	1340.8	615.01	1336.8	181.29	75.155	237.61	3.88076	0	8.18559	11.9106	10.8894	15.092
CAFWGNVEVGR	0	1236.57	P22570-4;P22570;P22570-2;P22570-7;P22570-3;A0A0A0MTN9;A0A0C4DFN8;A0A0C4DGN7;A0A0A0MSZ4;A0A0A0MT64;P22570-5;J3QQX3;A0A0A0MTR6;J3QKZ8;J3QQW7	FDXR	NADPH:adrenodoxin oxidoreductase, mitochondrial	1.9797e-05	118.4	166.99	188.54	134.53	0	0	0	521.25	363.88	724.04	99.053	14.201	92.058	0	0	0	15.9685	3.75607	11.2803
LTDCVVMR	0	935.457	P22626;P22626-2;A0A087WUI2	HNRNPA2B1	Heterogeneous nuclear ribonucleoproteins A2/B1	0.0012491	113.89	486.53	512.44	230.14	18.478	45.589	41.354	3454.2	642.56	4400.3	77.441	51.739	159	3.65895	8.16965	15.232	2.19278	7.45198	3.48738
SADEPMTTFVVCNECGNR	0	1971.81	P23193;P23193-2;B7Z4S1	TCEA1	Transcription elongation factor A protein 1	1.2814e-05	92.307	313.48	369.35	177.15	16.212	0	0	2291.1	263.33	2680.3	308.11	36.942	423.2	4.91732	0	0	11.854	12.3028	13.6362
TGGTQTDLFTCGK	0	1327.61	P23193;P23193-2;B7Z4S1;A0A0A0MT58;Q15560-2;Q15560;Q5JRI7	TCEA1;TCEA2	Transcription elongation factor A protein 1;Transcription elongation factor A protein 2	5.1114e-06	138.42	284.95	267.65	207.88	73.408	19.913	0	1207.4	204.08	1491.7	527.64	168.43	648.79	20.4845	6.92474	0	30.4108	45.2149	30.3103
CSEGVFLLTTTPR	0	1422.72	P23246;P23246-2	SFPQ	Splicing factor, proline- and glutamine-rich	0.0047491	74.162	32.529	82.845	46.617	47	34.622	39.44	225.84	53.812	287.14	34.164	0	34.654	59.0979	29.4738	45.8301	13.1398	0	10.769
DVIIADCGK	0	932.464	P23284	PPIB	Peptidyl-prolyl cis-trans isomerase B	0.0013988	109.21	514.54	364.34	182.32	37.955	0	0	1833.7	635.68	2202.6	287.68	49.684	253.56	6.86975	0	0	13.561	7.24929	10.3234
GIFGFTDSDCIGK	0	1358.62	P23381-2;P23381;H0YJP3	WARS	Tryptophan--tRNA ligase, cytoplasmic;T1-TrpRS;T2-TrpRS	3.2979e-05	89.013	230.35	241.81	65.634	0	44.88	0	466.06	270.24	479.25	0	0	20.346	0	15.6545	0	0	0	4.07249
GLCAIAQAESLR	0	1230.64	P23396;P23396-2;F2Z2S8;H0YCJ7;H0YF32	RPS3	40S ribosomal protein S3	6.5758e-06	139.86	258.69	245.61	82.64	64.293	0	0	2794.3	1229.6	3011.2	299.16	118.73	274.74	19.906	0	0	9.67072	8.80571	8.36108
FDNLYGCR	0	986.428	P23526;P23526-2	AHCY	Adenosylhomocysteinase	0.00056243	128.57	716.36	797.93	425.71	28.184	49.27	34.346	9445.1	5441.6	9396.4	441.04	126.75	480.84	3.7854	5.81563	7.46561	4.4612	2.27626	4.86816
HELQANCYEEVK	0	1461.66	P23528;G3V1A4;E9PK25;E9PP50	CFL1	Cofilin-1	5.3085e-11	168.02	826.56	925.05	456.31	29.242	62.721	0	4390.1	1156.7	5646.1	371.43	58.23	465.43	3.41691	6.34975	0	7.80064	4.79287	7.61561
AVLFCLSEDK	0	1123.56	P23528;G3V1A4;E9PK25;E9PP50;E9PLJ3;E9PS23;E9PQB7	CFL1	Cofilin-1	3.3992e-08	195.05	1732.4	1311.9	811.54	50.757	0	16.788	2504	604.79	3194.2	105.52	0	188.74	2.84647	0	2.02673	4.04366	0	5.57917
AVLFCLSEDKK	0	1251.65	P23528;G3V1A4;E9PK25;E9PP50;E9PLJ3;E9PS23;E9PQB7	CFL1	Cofilin-1	0.00055361	77.744	531.01	600.1	357.23	45.965	34.604	0	443.13	66.635	572.38	78.947	0	0	7.96655	5.45199	0	15.1217	0	0
ENFSLDWCK	0	1140.49	P23919;H7BZ20	DTYMK	Thymidylate kinase	0.0017978	72.79	262.31	327.9	120.92	19.752	0	18.44	5280.3	1279.5	5569.8	529.45	0	821.53	7.00272	0	13.2319	9.11313	0	12.8538
LVEALCAAGHR	0	1138.59	P23919;P23919-2;H7C312;G5E9E9;H7C3A4	DTYMK	Thymidylate kinase	0.00047557	81.017	248.85	318.11	198.91	0	0	0	1565.2	557.76	1648.5	201.13	79.479	154.85	0	0	0	11.3869	12.4724	8.5868
CSNLCTEIVEYTSK	0	1588.71	P23921;E9PL69	RRM1	Ribonucleoside-diphosphate reductase large subunit	4.8105e-05	96.414	135.27	89.86	49.262	31.363	0	0	602.89	292.54	624.29	159.39	7.1334	151.04	18.8216	0	0	20.9096	2.38039	19.4807
IIDINYYPVPEACLSNK	0	1950.98	P23921;E9PL69	RRM1	Ribonucleoside-diphosphate reductase large subunit	0.00066024	60.489	157.39	93.447	60.468	35.149	12.52	17.174	368.44	156.19	400.41	0	0	0	18.2555	11.815	22.1195	0	0	0
NQIIACNGSIQSIPEIPDDLK	0	2267.15	P23921;E9PL69	RRM1	Ribonucleoside-diphosphate reductase large subunit	7.4077e-05	70.072	156.74	80.563	113	0	21.023	0	389.86	244.46	404.32	46.269	31.04	69.804	0	20.6948	0	10.609	11.2668	14.7227
SAGGIGVAVSCIR	0	1188.63	P23921;E9PL69;E9PP77;H0YCY7	RRM1	Ribonucleoside-diphosphate reductase large subunit;Ribonucleoside-diphosphate reductase	4.9076e-05	97.69	237.64	321.62	198.31	22.218	0	0	660.64	378.79	644.63	25.549	27.303	61.007	8.55005	0	0	3.72332	6.72334	8.64566
SVLFVCLGNICR	0	1322.68	P24666;G5E9R5;P24666-4;F2Z2Q9;P24666-3;P24666-2;D3YTI2	ACP1	Low molecular weight phosphotyrosine protein phosphatase	0.00016907	90.05	1420.3	1039.8	800.43	28.308	0	0	1414.9	254.2	2022	657.09	149.79	467.39	1.95415	0	0	31.713	37.0777	18.7753
AILCLLLGGVER	0	1255.73	P25205;P25205-2;J3KQ69	MCM3	DNA replication licensing factor MCM3	0.00025872	85.288	129.97	138.52	45.231	0	0	0	507.22	230.16	471.24	0	0	0	0	0	0	0	0	0
CSVLAAANPVYGR	0	1319.67	P25205;P25205-2;J3KQ69	MCM3	DNA replication licensing factor MCM3	2.9464e-08	134.75	351.58	265.65	144.06	49.014	0	0	647.02	308.42	657.84	194.53	85.489	272.1	12.2353	0	0	23.1157	21.7027	29.26
GVVCIDEFDK	0	1123.52	P25205;P25205-2;J3KQ69	MCM3	DNA replication licensing factor MCM3	0.00050518	76.143	350.63	347.02	184.87	41.539	32.863	53.403	559.32	219.05	522.84	43.768	0	76.37	10.5921	8.65082	22.4125	7.25732	0	12.7451
TVLIACNVK	0	959.547	P25205;P25205-2;J3KQ69	MCM3	DNA replication licensing factor MCM3	0.0013726	113.71	245.05	240.33	166.1	5.8434	53.145	21.718	1452.8	637.85	1366.4	509.51	155.26	472.25	2.32904	18.1089	11.5633	25.9648	19.5761	25.6846
YVLCTAPR	0	921.474	P25205;P25205-2;J3KQ69	MCM3	DNA replication licensing factor MCM3	0.0022978	81.191	214.46	329.38	131.72	0	53.023	0	1042.5	497.75	1002.3	71.009	51.551	73.998	0	13.8657	0	6.37705	9.38484	6.87523
LGEWVGLCK	0	1003.52	P25398	RPS12	40S ribosomal protein S12	0.00097362	105.57	665.53	662.47	465.76	60.72	61.663	32.717	3086.8	701.14	4112	288.06	100.64	454.28	8.36076	8.51542	6.56339	8.53547	12.5521	9.94858
LVEALCAEHQINLIK	0	1692.92	P25398	RPS12	40S ribosomal protein S12	5.8048e-05	109.48	431.3	501.61	247.54	19.294	15.384	19.496	251.56	51.092	291.4	0	0	68.095	4.2819	2.97566	7.30089	0	0	18.9418
VVGCSCVVVK	0	991.519	P25398	RPS12	40S ribosomal protein S12	0.00044013	89.171	534.75	646.52	255.16	10.13	17.7	21.206	1605.2	351.24	1881.1	172.29	9.9678	248.38	1.85912	2.66478	7.67316	9.69288	2.75957	11.6639
EALCGCTVNVPTLDGR	0	1646.78	P25685;P25685-2;M0R080	DNAJB1	DnaJ homolog subfamily B member 1	3.3012e-05	99.915	510.24	529.07	331.57	69.665	31.518	92.356	655.98	190.56	871.26	0	17.963	88.925	12.0132	5.62231	21.7859	0	8.6144	9.26124
VSLEEIYSGCTK	0	1327.63	P25685;P25685-2;M0R080;M0QYT3;M0QXK0;M0R1D6;M0QZD0;Q9UDY4	DNAJB1;DNAJB4	DnaJ homolog subfamily B member 1;DnaJ homolog subfamily B member 4	0.00017079	89.959	354.58	310.62	239.76	0	370.71	279.23	759.48	293.56	775.17	3.7995	0	69.227	0	54.4098	53.8026	0.497786	0	8.19839
LYCIYVAIGQK	0	1269.68	P25705;P25705-2;P25705-3;K7EK77;K7ENJ4	ATP5A1	ATP synthase subunit alpha, mitochondrial	1.8122e-05	100.48	153.58	201.55	32.428	0	0	0	348.3	194.17	250.23	39.488	0	28.498	0	0	0	10.1829	0	10.2243
SETVLTCATGR	0	1136.55	P26006;P26006-1	ITGA3	Integrin alpha-3;Integrin alpha-3 heavy chain;Integrin alpha-3 light chain	1.9969e-06	147.75	63.497	65.175	49.37	248.75	242.01	114.8	871.58	395.24	917.24	2815.3	1410.6	2966.9	79.6645	78.7831	69.9275	76.36	78.1132	76.385
TGAVYLCPLTAHK	0	1372.72	P26006;P26006-1;D6R9X8	ITGA3	Integrin alpha-3;Integrin alpha-3 heavy chain;Integrin alpha-3 light chain	0.00087569	68.171	271.33	198.74	157.76	291.11	218.38	179.18	405.03	91.249	300.62	635.42	317.02	660.24	51.7584	52.3542	53.1786	61.0717	77.6498	68.7134
ILALCMGNHELYMR	0	1662.8	P26038;P35241;P35241-5;P35241-4	MSN;RDX	Moesin;Radixin	2.3165e-07	146.79	514.42	451.61	270.54	2.8797	0	19.101	4120.4	1643.6	4244	273.42	14.945	144.99	0.556679	0	6.59472	6.22283	0.901091	3.30349
LQINQSIIFCNSSQR	0	1749.88	P26196	DDX6	Probable ATP-dependent RNA helicase DDX6	3.1214e-05	129.93	346.37	404.16	198.21	23.66	0	27.089	1204.3	742.21	1236.5	90.327	38.219	144.25	6.39408	0	12.0236	6.97707	4.89718	10.4472
LNNPGSTVFTEDCNILLK	0	1976.99	P26358;P26358-2;P26358-3	DNMT1	DNA (cytosine-5)-methyltransferase 1	1.6867e-05	88.992	132.86	87.069	65.66	0	0	0	622.75	266.78	520.6	94.221	46.01	175.85	0	0	0	13.1415	14.7095	25.2495
IFVEFTSVFDCQK	0	1561.75	P26368-2;P26368;K7ENG2	U2AF2	Splicing factor U2AF 65 kDa subunit	3.9876e-05	101.6	249.44	222.84	128.5	0	0	0	525.75	200.22	508.54	3.5419	0	0	0	0	0	0.669177	0	0
SIEIPRPVDGVEVPGCGK	0	1850.96	P26368-2;P26368;K7ENG2	U2AF2	Splicing factor U2AF 65 kDa subunit	4.0167e-05	110.33	840.44	777.43	582.96	0	0	0	475.75	138.68	409.19	2.6099	0	87.849	0	0	0	0.545593	0	17.6745
MSSYAFFVQTCR	0	1438.64	P26583;D6R9A6;Q5T7C4;P09429;B2RPK0	HMGB2;HMGB1;HMGB1P1	High mobility group protein B2;High mobility group protein B1;Putative high mobility group protein B1-like 1	1.3174e-12	223.87	1856.5	1770	1129.2	44.391	0	0	5205.2	2716.4	5532.3	190.8	117.64	311.39	2.33527	0	0	3.53595	4.15096	5.32865
TTPYQIACGISQGLADNTVIAK	0	2263.15	P26639;D6R9F8	TARS	Threonine--tRNA ligase, cytoplasmic	0.013174	35.036	269.6	182.5	76.98	0	0	0	574.71	244.87	641.38	72.553	39.867	124.28	0	0	0	11.2092	14.0013	16.2317
GCLDFLR	0	822.406	P26639;P26639-2	TARS	Threonine--tRNA ligase, cytoplasmic	0.0040144	88.35	339.1	361.66	165.42	0	0	0	461.1	258.97	438.06	0	20.748	19.31	0	0	0	0	7.41747	4.22196
AAAPAPEEEMDECEQALAAEPK	0	2299	P26641;P26641-2	EEF1G	Elongation factor 1-gamma	2.0174e-08	111.66	269.39	290.59	141.62	0	0	0	399.83	210.81	370.41	0	0	0	0	0	0	0	0	0
WFLTCINQPQFR	0	1551.77	P26641;P26641-2	EEF1G	Elongation factor 1-gamma	3.2954e-06	136.48	1050.7	963.71	497.94	32.061	25.837	0	3381.2	1760.5	3003.9	175.72	54.36	154.71	2.96104	2.61099	0	4.94023	2.99527	4.89804
GWDQGLLGMCEGEK	0	1521.66	P26885;F5H0N4	FKBP2	Peptidyl-prolyl cis-trans isomerase FKBP2;Peptidyl-prolyl cis-trans isomerase	4.9388e-05	105	123.21	130.76	49.386	355.51	310.35	194.04	245.42	112.69	290.59	451.28	173.22	571.75	74.2626	70.3566	79.7121	64.7739	60.5855	66.3022
SICTTVLELLDK	1	1333.72	P27348;E9PG15	YWHAQ	14-3-3 protein theta	3.8216e-12	182.71	489.33	583.91	252.91	0	0	0	1858.2	1018.9	1908.8	126.15	0	83.986	0	0	0	6.35725	0	4.2145
YDDMATCMK	0	1076.4	P27348;E9PG15	YWHAQ	14-3-3 protein theta	0.00065879	110.41	438.27	500.15	271.1	0	77.354	36.194	2223.8	1333.8	2180.4	436.89	122.95	444.88	0	13.3945	11.7783	16.4202	8.44002	16.946
YLAEVACGDDR	0	1210.53	P27348;E9PG15	YWHAQ	14-3-3 protein theta	2.4673e-07	153.05	1153.3	1088.5	696.1	92.689	53.342	66.314	1239.2	722.94	1315.8	252.84	81.508	204.56	7.43899	4.67157	8.6979	16.9459	10.1322	13.4547
YLAEVACGDDRK	0	1338.62	P27348;E9PG15	YWHAQ	14-3-3 protein theta	0.00012534	95.018	367.5	216.25	154.48	14.142	24.389	0	4060.8	2264.1	4331.5	490.54	134.74	417.47	3.70557	10.1351	0	10.7779	5.61688	8.79075
DSLVDIIGICK	0	1174.63	P27694;I3L4R8	RPA1	Replication protein A 70 kDa DNA-binding subunit;Replication protein A 70 kDa DNA-binding subunit, N-terminally processed	9.5062e-05	108.98	468.37	422.25	226.73	0	0	0	1714.4	838.12	1758.8	95.372	49.864	190.77	0	0	0	5.26984	5.61542	9.78523
ALGSDHCPITLYLAL	0	1585.82	P27695	APEX1	DNA-(apurinic or apyrimidinic site) lyase;DNA-(apurinic or apyrimidinic site) lyase, mitochondrial	0.00010378	83.617	80.422	196.69	31.992	0	0	0	281.05	121.51	315.61	12.911	0	0	0	0	0	4.39208	0	0
EEAPDILCLQETK	0	1487.72	P27695;G3V3M6;G3V3C7;G3V5Q1;A0A0C4DGK8;G3V5M0;G3V359;H7C4A8;G3V5D9	APEX1	DNA-(apurinic or apyrimidinic site) lyase;DNA-(apurinic or apyrimidinic site) lyase, mitochondrial	2.8657e-05	146.16	170.6	203.08	97.688	71.112	15.155	17.184	426.09	166.29	401.21	89.488	66.434	194.74	29.4201	6.94435	14.9593	17.3568	28.5463	32.6772
ILALDCGLK	0	944.536	P27708;F8VPD4	CAD	CAD protein;Glutamine-dependent carbamoyl-phosphate synthase;Aspartate carbamoyltransferase;Dihydroorotase	0.00079493	89.247	122.02	212.73	80.534	29.742	13.933	0	915.56	625.84	933.54	77.841	0	0	19.5978	6.14701	0	7.83581	0	0
NSVTGGTAAFEPSVDYCVVK	0	2042.96	P27708;F8VPD4	CAD	CAD protein;Glutamine-dependent carbamoyl-phosphate synthase;Aspartate carbamoyltransferase;Dihydroorotase	4.4333e-06	105.79	295.61	215.9	137.64	0	14.263	43.613	533.98	266.16	499.32	53.618	45.736	122.54	0	6.19691	24.0619	9.12495	14.6639	19.7054
VAEPELMGTPDGTCYPPPPVPR	0	2322.1	P27708;F8VPD4;H7BZB3	CAD	CAD protein;Glutamine-dependent carbamoyl-phosphate synthase;Aspartate carbamoyltransferase;Dihydroorotase	1.607e-08	115.76	235.86	282.54	119	39.602	12.305	59.831	444.7	320.35	624.28	130.15	63.103	186.08	14.3766	4.17338	33.4567	22.6407	16.4565	22.9626
CESAPGCGVWQR	0	1291.54	P27824;P27824-2;P27824-3;D6RGY2	CANX	Calnexin	0.00013959	91.313	103.19	97.602	21.521	461.69	314.96	285.71	983.05	479.06	1115.8	2825.8	1603.3	3291.8	81.7324	76.3425	92.9952	74.1904	76.9944	74.6846
GPQLFHMDPSGTFVQCDAR	0	2104.95	P28066;P28066-2	PSMA5	Proteasome subunit alpha type-5	1.0871e-05	89.049	789.81	592.25	327.54	0	0	0	2469.2	1571.9	2265.7	235.57	14.853	125.12	0	0	0	8.70943	0.936063	5.23335
IVEIDAHIGCAMSGLIADAK	0	2026.02	P28066;P28066-2	PSMA5	Proteasome subunit alpha type-5	0.00023008	63.578	119.11	81.106	18.908	0	0	0	304.18	149.32	257.07	9.0914	0	0	0	0	0	2.90208	0	0
SAGACTAAAFLK	0	1109.55	P28838-2;P28838	LAP3	Cytosol aminopeptidase	0.00033309	67.456	157.16	123.82	54.753	49.967	0	18.348	634.75	277.83	702.14	109.54	93.15	130.75	24.1238	0	25.0995	14.7174	25.1092	15.6984
NILVNSNLVCK	0	1215.66	P29317;J3KR66;Q96L35;E9PG71;A0A0B4J1T8;Q9UF33-2;Q9UF33-3;P54762-5;P54764-2;P54762;P54764;P54760;Q15375-2;Q15375-4;Q15375;P54753;Q9UF33;B1AKC9;P29323-2;P29323-3;P29323	EPHA2;EPHA6;EPHB4;EPHA4;EPHB1;EPHA7;EPHB3;EPHB2	Ephrin type-A receptor 2;Receptor protein-tyrosine kinase;Ephrin type-A receptor 6;Ephrin type-B receptor 1;Ephrin type-A receptor 4;Ephrin type-B receptor 4;Ephrin type-A receptor 7;Ephrin type-B receptor 3;Ephrin type-B receptor 2	2.6658e-05	114.83	151.03	138.03	91.315	49.286	14.869	0	796.17	369.65	848.46	134.04	0	118.81	24.6041	9.72472	0	14.4096	0	12.283
VEDACQACSPGFFK	0	1500.64	P29317;P29317-2	EPHA2	Ephrin type-A receptor 2	4.8371e-05	92.935	218.59	244.22	86.945	204.99	134.06	119.9	207.04	44.082	321.82	613.12	421.64	852.26	48.3946	35.4394	57.9661	74.7561	90.5347	72.5896
LQIQCVVEDDK	0	1288.63	P29692;E9PRY8;P29692-2;E9PK01;P29692-3;P29692-4;E9PQZ1;H0YE72;H0YE58;P24534	EEF1D;EEF1B2	Elongation factor 1-delta;Elongation factor 1-beta	7.0178e-08	186.87	1061.5	1131	595.4	29.309	40.847	0	1857	1007.4	1718.9	132.84	57.376	198.23	2.6869	3.48569	0	6.67591	5.38855	10.3399
DFTPVCTTELGR	0	1337.63	P30041	PRDX6	Peroxiredoxin-6	1.1492e-05	134.84	719.97	678.16	303.78	3033.2	2155.9	1613.9	1127.4	343.55	1159.3	1771.8	604.04	1891.5	80.817	76.0711	84.159	61.1134	63.7449	62.0001
DINAYNCEEPTEK	0	1524.64	P30041	PRDX6	Peroxiredoxin-6	4.3379e-06	135.58	123.06	74.317	56.635	85.938	65.492	29.638	691.46	248.43	716.56	343.67	127.45	375.69	41.1191	46.8439	34.3537	33.2007	33.9071	34.396
VVACTSAFLLWDPTK	0	1649.85	P30043	BLVRB	Flavin reductase (NADPH)	5.231e-05	89.541	99.945	123.17	44.684	0	16.538	0	170.41	38.691	170.22	0	0	0	0	11.8375	0	0	0	0
GVLFGVPGAFTPGCSK	0	1535.78	P30044-2;P30044;P30044-3	PRDX5	Peroxiredoxin-5, mitochondrial	0.000126	73.91	46.202	93.984	15.437	102.26	65.998	44.031	518.21	227.04	411.99	120.71	56.138	136.47	68.8796	41.2534	74.0415	18.8928	19.8243	24.8824
AFQYVETHGEVCPANWTPDSPTIK	0	2689.25	P30048-2;P30048	PRDX3	Thioredoxin-dependent peroxide reductase, mitochondrial	1.89e-16	171.78	228.41	190.5	46.216	321.74	445.8	174.37	1070.8	652.39	1028.9	464.97	137.03	549.74	58.4822	70.0613	79.0485	30.276	17.3583	34.8236
CTGGEVGATSALAPK	0	1360.67	P30050;P30050-2	RPL12	60S ribosomal protein L12	3.0146e-07	141.93	289.9	286.94	271.56	15.191	0	0	363.66	64.682	395.12	23.028	0	92.459	4.97917	0	0	5.95519	0	18.9629
EILGTAQSVGCNVDGR	0	1617.78	P30050;P30050-2	RPL12	60S ribosomal protein L12	5.8397e-08	134.08	917.49	991.43	394.62	73.167	30.267	82.236	790.27	376.13	963.5	337.77	77.022	378.11	7.3857	2.96242	17.2455	29.9431	16.9969	28.1833
HPHDIIDDINSGAVECPAS	0	1988.89	P30050;P30050-2	RPL12	60S ribosomal protein L12	7.2085e-07	140.22	491.96	367.43	241.13	8.9001	36.627	25.863	942.39	290.45	1051.9	140.84	20.173	201.81	1.77696	9.06481	9.68677	13.0019	6.49437	16.097
CDEPILSNR	0	1045.49	P30086	PEBP1	Phosphatidylethanolamine-binding protein 1;Hippocampal cholinergic neurostimulating peptide	0.0010685	72.607	330.05	266.88	202.67	0	17.145	15.695	884.04	358.38	1041.9	180.71	57.684	132.29	0	6.03644	7.18751	16.9721	13.8642	11.2665
EFCENLSADCR	0	1285.51	P30153;B3KQV6;C9J9C1	PPP2R1A	Serine/threonine-protein phosphatase 2A 65 kDa regulatory subunit A alpha isoform	7.9303e-07	134.3	489.21	487.24	262.11	26.793	31.823	0	5243.6	3388.6	5232.2	324.51	96.456	364.39	5.19241	6.13086	0	5.82801	2.7677	6.51093
ENVIMSQILPCIK	1	1486.79	P30153;B3KQV6;C9J9C1	PPP2R1A	Serine/threonine-protein phosphatase 2A 65 kDa regulatory subunit A alpha isoform	0.00067636	70.089	249.18	159.43	77.415	0	0	0	1003.7	345.57	914.59	0	0	0	0	0	0	0	0	0
NLCSDDTPMVR	0	1249.54	P30153;C9J9C1	PPP2R1A	Serine/threonine-protein phosphatase 2A 65 kDa regulatory subunit A alpha isoform	0.0003504	86.313	374.98	398.52	142.74	19.94	0	0	903.44	540.62	792.69	52.488	15.306	92.68	5.04912	0	0	5.49079	2.75324	10.4679
IVITDCGQLS	0	1047.53	P30405	PPIF	Peptidyl-prolyl cis-trans isomerase F, mitochondrial	4.1544e-06	150.05	363.59	275.96	281.88	35.087	36.962	33.465	1180.5	385.45	1769.4	134.28	101.56	316.77	8.80086	11.8119	10.6122	10.2131	20.8538	15.1843
AFAETYPAASSLPNGDCGRPR	0	2179.01	P30520	ADSS	Adenylosuccinate synthetase isozyme 2	6.8149e-14	177.64	135.54	114.23	89.922	40.378	0	0	563.93	263.77	501.28	117.46	30.105	36.12	22.9527	0	0	17.2383	10.2442	6.72125
SCLVRPLMNDEGLK	0	1573.8	P30838;I3L3I9;A8MYB8	ALDH3A1	Aldehyde dehydrogenase, dimeric NADP-preferring	8.9462e-05	122.93	203.49	231.95	48.072	34.558	53.107	0	1358.7	656.28	1300.2	195.82	48.31	178.29	14.5172	18.6303	0	12.5968	6.85647	12.0589
FMNSGQTCVAPDYILCDPSIQNQIVEK	0	3012.4	P30838;I3L3I9;A8MYB8;C9JMC5;E9PNN6;C9JKT2	ALDH3A1	Aldehyde dehydrogenase, dimeric NADP-preferring	2.7725e-06	72.881	244.98	247.97	74.064	0	16.703	0	1042.1	708.11	1048.5	0	0	0	0	6.31081	0	0	0	0
NCDLDVACR	0	1007.42	P30838;I3L3I9;A8MYB8;C9JMC5;E9PNN6;C9JKT2	ALDH3A1	Aldehyde dehydrogenase, dimeric NADP-preferring	0.00043402	100.25	1571.9	1553.5	857.6	127.35	45.725	29.093	2810.5	1596.2	2923.6	252.46	96.629	217.79	7.49448	2.8592	3.28107	8.24235	5.70814	6.93292
VGSVLQEGCGK	0	1075.53	P31040-2;P31040;A0A087X1I3;P31040-3	SDHA	Succinate dehydrogenase [ubiquinone] flavoprotein subunit, mitochondrial	6.5158e-05	107.06	229.14	273.02	109.97	41.425	0	0	560.2	256.06	761.49	247.21	85.785	110.43	15.3106	0	0	30.6177	25.0947	12.6652
ACALSIEESCRPGDK	0	1577.72	P31040-2;P31040;D6RFM5;A0A087X1I3;P31040-3;H0Y8X1	SDHA	Succinate dehydrogenase [ubiquinone] flavoprotein subunit, mitochondrial	0.00042207	73.156	131.65	110.51	35.851	0	0	0	1250	428.6	1380.8	135.18	53.246	156.59	0	0	0	9.75902	11.0504	10.1854
ICDQISDAVLDAHLQQDPDAK	0	2294.08	P31153	MAT2A	S-adenosylmethionine synthase isoform type-2	1.7252e-09	146.76	721.1	759.82	383.98	28.971	0	0	335.6	198.29	360.53	88.603	26.102	97.419	3.86243	0	0	20.8869	11.6323	21.2729
CVLNEGMPIYR	0	1293.62	P31689;P31689-2	DNAJA1	DnaJ homolog subfamily A member 1	9.644e-08	147.74	187.63	228.5	73.474	0	15.231	0	346.09	154.76	335.56	61.98	47.117	77.15	0	6.2491	0	15.1886	23.3395	18.6935
GAVECCPNCR	0	1050.4	P31689;P31689-2	DNAJA1	DnaJ homolog subfamily A member 1	0.00053685	82.749	228.6	260.76	176.04	8.5266	0	0	1379.7	308.03	1395.9	232.73	43.841	152.53	3.5958	0	0	14.4335	12.4594	9.85062
LCTSATESEVAR	0	1265.59	P31930	UQCRC1	Cytochrome b-c1 complex subunit 1, mitochondrial	7.55e-08	148.18	145.46	177.06	78.663	0	0	0	719.02	245.91	628.79	323	46.757	151.42	0	0	0	30.9975	15.9762	19.4076
YIYDQCPAVAGYGPIEQLPDYNR	0	2644.23	P31930	UQCRC1	Cytochrome b-c1 complex subunit 1, mitochondrial	7.7369e-12	148.17	424.59	320.32	265.04	0	16.444	0	1062	462.36	1160.8	119.77	0	74.974	0	4.88294	0	10.1348	0	6.06697
VVACNLYPFVK	0	1251.67	P31939;P31939-2;C9JLK0	ATIC	Bifunctional purine biosynthesis protein PURH;Phosphoribosylaminoimidazolecarboxamide formyltransferase;IMP cyclohydrolase	0.0018173	64.374	243.04	191.82	103.9	56.918	44.129	36.19	1440.7	491.42	1266.3	0	0	0	18.9753	18.7028	25.8334	0	0	0
NGNYCVLQMDQSYKPDENEVR	1	2501.1	P31939;P31939-2;H7C1S2	ATIC	Bifunctional purine biosynthesis protein PURH;Phosphoribosylaminoimidazolecarboxamide formyltransferase;IMP cyclohydrolase	2.5069e-06	126.69	63.925	93.503	34.285	0	14.908	0	589.19	234.39	486.12	228.23	45.56	236.88	0	13.7514	0	27.9208	16.2743	32.7635
GLPFGCSK	0	807.395	P31942-2;P31942;G8JLB6;P31943;E9PCY7;E5RGV0;D6RIT2;D6RIU0;D6RBM0;E5RGH4;D6RAM1;D6R9T0;D6RFM3;D6RDU3;D6RJ04;D6RIH9;H0YAQ2;P55795	HNRNPH3;HNRNPH1;HNRNPH2	Heterogeneous nuclear ribonucleoprotein H3;Heterogeneous nuclear ribonucleoprotein H;Heterogeneous nuclear ribonucleoprotein H, N-terminally processed;Heterogeneous nuclear ribonucleoprotein H2	0.0081343	77.058	591.65	680.16	527.52	63.011	118.13	38.055	1344	474.18	1646.8	322.07	72.733	226.88	9.62498	14.7979	6.72855	19.3311	13.2988	12.1088
GEELSCEER	0	1050.43	P31947;P31947-2	SFN	14-3-3 protein sigma	0.0049203	54.608	229.05	202.13	90.619	10.875	23.654	24.838	645.65	316.02	665.36	154.42	0	116.86	4.53267	10.4764	21.5128	19.3008	0	14.9395
ALDLDSSCK	0	950.438	P31948;P31948-2;P31948-3;H0YGI8	STIP1	Stress-induced-phosphoprotein 1	0.00064292	121.96	582.9	593.2	361.22	50.725	0	24.789	2902.5	675.72	5031.8	453.09	39.707	525.7	8.00552	0	6.42187	13.5025	5.55011	9.45929
DCEECIQLEPTFIK	0	1666.76	P31948;P31948-2;P31948-3;H0YGI8	STIP1	Stress-induced-phosphoprotein 1	3.9012e-05	116.96	746.64	564.77	372.12	157.49	53.244	108.66	1575.6	102.39	2835.1	65.353	0	219.43	17.419	8.61534	22.6008	3.98262	0	7.18376
ADLAECNIK	0	975.47	P33176	KIF5B	Kinesin-1 heavy chain	0.00028099	146.23	331.9	336.05	219.92	64.871	0	80.411	1565	617.22	1804.3	189.99	112.3	230.65	16.3497	0	26.7741	10.8257	15.3937	11.3344
TTIVICCSPSSYNESETK	0	1960.88	P33176	KIF5B	Kinesin-1 heavy chain	6.5317e-06	123.63	342.72	445.77	225.95	49.34	16.195	0	643.09	160.47	609.22	48.987	0	56.643	12.5848	3.50568	0	7.07826	0	8.5067
VFQSSTSQEQVYNDCAK	0	1932.85	P33176	KIF5B	Kinesin-1 heavy chain	1.876e-11	167.71	218.51	270.07	122.87	0	0	0	929.85	376.54	899.91	0	0	70.011	0	0	0	0	0	7.21822
ILQDSLGGNCR	0	1174.58	P33176;A0A0G2JMZ6;O60282;Q12840;J3KNA1;O60282-2;C9JWB9	KIF5B;KIF5C;KIF5A	Kinesin-1 heavy chain;Kinesin heavy chain isoform 5C;Kinesin heavy chain isoform 5A;Kinesin-like protein	3.2207e-05	93.096	468.68	547.04	312.41	106.03	99.568	44.372	1881.4	947.35	2409.5	360.64	106.98	247	18.4493	15.3985	12.4367	16.0854	10.1467	9.29795
AGIICQLNAR	0	1057.57	P33991	MCM4	DNA replication licensing factor MCM4	3.5085e-05	117.89	474.23	252.43	240.65	0	63.931	0	1011.9	328.7	1002.8	89.624	25.393	74.363	0	20.2082	0	8.13636	7.17128	6.9036
IAEPSVCGR	1	930.459	P33991	MCM4	DNA replication licensing factor MCM4	0.00030384	106.42	543.85	495.63	343.26	35.559	27.677	66.981	921.95	427.09	1239.5	465.89	37.41	234.88	6.13712	5.28886	16.3272	33.5694	8.05382	15.9308
LGEINVIGEPFLNVNCEHIK	0	2237.15	P33991;E5RFJ8	MCM4	DNA replication licensing factor MCM4	2.0576e-05	74.029	281.84	150.28	105.73	13.063	0	0	461.2	219.64	445.72	0	0	0	4.42959	0	0	0	0	0
LVIWGTDVNVAACK	0	1487.78	P33991;E5RFJ8	MCM4	DNA replication licensing factor MCM4	3.1307e-05	122.45	575.43	561.82	275.3	19.75	0	40.295	824.29	486.81	1017.1	89.437	0	60.39	3.31832	0	12.7679	9.78815	0	5.60469
AEINILLCGDPGTSK	0	1529.78	P33991;E5RG31	MCM4	DNA replication licensing factor MCM4	0.00015111	77.562	268.82	293.25	198.97	0	36.437	24.343	667.56	259.57	780.96	41.273	25.032	92.561	0	11.052	10.9008	5.82267	8.79544	10.5963
AVLEALGSCLNNK	0	1330.69	P34896-3;P34896-2;P34896;J3KRZ5;J3KRK5	SHMT1	Serine hydroxymethyltransferase, cytosolic	0.0015025	62.14	327.49	143.73	225.98	0	0	0	1606.8	681.47	1692.1	0	0	343.57	0	0	0	0	0	16.8775
AALEALGSCLNNK	0	1302.66	P34897-3;P34897;P34897-2;G3V5L0;G3V4W5;G3V241;G3V3Y8;G3V4T0;G3V4X0;G3V2W0;G3V2E4;G3V540	SHMT2	Serine hydroxymethyltransferase, mitochondrial	5.3906e-06	123.95	224.06	178.04	90.51	13.142	0	0	1226.5	403.74	1548.6	237.76	0	300.16	5.54043	0	0	16.2376	0	16.2357
ELTSTCSPIISK	0	1277.65	P34932	HSPA4	Heat shock 70 kDa protein 4	0.0014965	64.65	236.57	207	118.95	23.773	34.426	0	262.3	142.87	297.68	67.237	0	0	9.13142	14.2594	0	20.4035	0	0
FDEVLVNHFCEEFGK	0	1811.82	P34932;A0A087WYC1;A0A087WTS8	HSPA4	Heat shock 70 kDa protein 4	4.8124e-05	122.34	622.39	703.29	265.55	56.042	43.445	25.931	345.05	125.31	268.08	0	0	0	8.26052	5.81799	8.89629	0	0	0
KFDEVLVNHFCEEFGK	0	1939.91	P34932;A0A087WYC1;A0A087WTS8	HSPA4	Heat shock 70 kDa protein 4	5.9928e-05	109.42	175.11	160.76	122.86	12.139	24.11	0	509.73	196.25	513.77	108.39	12.623	67.307	6.48281	13.0416	0	17.5354	6.04339	11.5831
SVMDATQIAGLNCLR	0	1590.79	P34932;A0A087WYC1;A0A087WTS8	HSPA4	Heat shock 70 kDa protein 4	1.7956e-05	140.07	952.47	835.57	454.49	42.476	29.333	0	1426.5	503.88	1390.1	216.59	90.624	160.51	4.26918	3.39148	0	13.1819	15.2436	10.3514
WNSPAEEGSSDCEVFSK	0	1870.77	P34932;A0A087WYC1;A0A087WTS8	HSPA4	Heat shock 70 kDa protein 4	2.2385e-05	116.06	306.25	432.51	177.71	32.245	0	0	595.5	187.78	605.97	31.826	26.033	122.95	9.52599	0	0	5.07328	12.1756	16.8674
CTPACISFGPK	0	1122.52	P34932;A0A087WYC1;A0A087WTS8;P34932-2	HSPA4	Heat shock 70 kDa protein 4	1.5247e-05	120.77	525.21	608.16	341.81	98.624	52.165	80.267	4087.9	1718.6	4123.1	278.61	168.28	298.45	15.8093	7.8999	19.0171	6.38061	8.91843	6.7499
AAAGEFADDPCSSVK	0	1466.63	P35221;P35221-2;G3XAM7;E5RIB1;E5RHV7;E5RGY6;E5RG03;E5RJ41	CTNNA1	Catenin alpha-1	6.3818e-05	88.73	394.41	383.23	186.81	81.633	85.179	0	627.83	329.94	687.31	76.595	77.943	162.75	17.1482	18.1847	0	10.8734	19.1092	19.1457
LIEVANLACSISNNEEGVK	0	2002	P35221;P35221-2;G3XAM7;P35221-3;E5RFK9;E5RFM5;E5RJP7;E5RGD2;E5RFG3	CTNNA1	Catenin alpha-1	6.8332e-06	112.74	252.5	295.16	99.785	38.05	14.746	0	641.59	276.71	492.69	98.981	63.738	141.98	13.0959	4.75822	0	13.3655	18.7218	22.3707
ATILCTSYVQFK	0	1372.71	P35244;B5MC59	RPA3	Replication protein A 14 kDa subunit	0.00043848	75.739	158.64	155.25	42.716	0	0	17.305	705.17	197.45	753.08	36.295	0	97.191	0	0	28.8316	4.89504	0	11.4306
IDGVFAACQSGSFDK	0	1543.7	P35249;H7C1P0	RFC4	Replication factor C subunit 4	0.0002609	72.315	643.37	652.03	115.08	12.815	33.242	0	771.68	166.42	862.46	251.58	98.021	259.54	1.95296	4.85092	0	24.5861	37.0672	23.1319
GWALYCAGK	0	967.459	P35270	SPR	Sepiapterin reductase	0.010092	48.794	192.02	85.891	84.111	9.7679	18.213	18.545	775.53	300.23	831.25	114.15	65.92	144.22	4.84068	17.495	18.0652	12.8305	18.0036	14.7847
TVVNISSLCALQPFK	0	1618.88	P35270	SPR	Sepiapterin reductase	0.00082978	64.394	164.28	93.346	31.924	0	0	0	509.37	133.06	398.04	0	0	0	0	0	0	0	0	0
KLEEEQIILEDQNCK	0	1830.9	P35579	MYH9	Myosin-9	6.6061e-11	169.64	113.04	148.57	88.917	33.767	34.38	23.019	1061.6	515.88	1359.5	184.9	43.951	200.81	23.0009	18.792	20.5644	14.8335	7.85076	12.8699
ITDVIIGFQACCR	0	1437.71	P35579;P35579-2	MYH9	Myosin-9	4.5406e-09	164.04	703.36	663.82	366.52	140.15	9.3824	49.915	2389.8	1148.7	2388.8	163.14	78.833	271.44	16.6151	1.3937	11.9863	6.39028	6.42207	10.2036
KQELEEICHDLEAR	0	1711.82	P35579;P35579-2	MYH9	Myosin-9	4.3945e-05	126.63	713.66	665.93	430.28	161.72	181.51	166.55	712.07	386.88	717.21	167.98	8.0893	160.68	18.4743	21.4186	27.9058	19.0876	2.04808	18.303
CNGVLEGIR	0	959.486	P35579;P35579-2;A0A087X0T3;P13535;Q9UKX3;Q9Y623;P12882;P11055;Q9UKX2;A7E2Y1;P35580;P35580-5;P35580-2;P35580-3;P35580-4;Q7Z406;Q7Z406-6;Q7Z406-2;Q7Z406-5;Q7Z406-4;M0QY43	MYH9;MYH7B;MYH8;MYH13;MYH4;MYH1;MYH3;MYH2;MYH10;MYH14	Myosin-9;Myosin-8;Myosin-13;Myosin-4;Myosin-1;Myosin-3;Myosin-2;Myosin-7B;Myosin-10;Myosin-14	0.00019102	98.233	617.17	655.86	428.87	68.04	22.336	84.963	3129.9	1533.8	3100.4	289.16	123.16	266.37	9.9298	3.29344	16.5351	8.4573	7.43289	7.91174
ADFCIIHYAGK	0	1236.6	P35579;P35579-2;P35580;P35580-5;P35580-2;P35580-3;P35580-4	MYH9;MYH10	Myosin-9;Myosin-10	0.00013247	100.55	517.78	419.19	209.93	141.39	61.285	54.694	2844.2	1600.2	3004.7	546.92	185.14	862.85	21.4497	12.7551	20.6686	16.128	10.37	22.31
NCAAYLK	0	781.379	P35579;P35579-2;P35580;P35580-5;P35580-2;P35580-3;P35580-4;Q7Z406;Q7Z406-6;Q7Z406-2;Q7Z406-5;Q7Z406-4;M0QY43	MYH9;MYH10;MYH14	Myosin-9;Myosin-10;Myosin-14	0.0097247	98.133	57.401	58.292	36.527	0	0	0	434.64	216.09	457.14	152.08	43.837	113.31	0	0	0	25.9204	16.8651	19.8633
EDQSILCTGESGAGK	0	1493.67	P35579;P35579-2;Q5BKV1;E7ERA5;P35580;P35580-5;P35580-2;P35580-3;P35580-4;Q7Z406;Q7Z406-6;Q7Z406-2;Q7Z406-5;Q7Z406-4;M0QY43	MYH9;MYH10;MYH14	Myosin-9;Myosin-10;Myosin-14	6.3518e-05	103.88	306.58	214.46	168.93	61.324	72.508	62.948	703.21	482.19	713.1	151.92	79.143	129.68	16.6685	25.2669	27.147	17.7657	14.0991	15.3872
VEDMAELTCLNEASVLHNLK	0	2228.08	P35579;Q5BKV1;B1AH99;E7ERA5;P35580;P35580-5;P35580-2;P35580-3;P35580-4	MYH9;MYH10	Myosin-9;Myosin-10	8.0868e-07	134.06	769.25	636.99	351.12	15.88	18.534	0	439.61	262.61	497.94	28.359	46.382	44.884	2.02259	2.82736	0	6.06002	15.0107	8.26861
VWCVASLR	1	932.49	P35606-2;P35606	COPB2	Coatomer subunit beta	0.0024257	79.906	547.3	484.92	292.05	34.587	19.071	0	850.09	475.36	951.17	0	0	18.646	5.94394	3.784	0	0	0	1.92263
IDPTVTMMQVEEKPDVTYSDVGGCK	0	2741.26	P35998;P35998-2	PSMC2	26S protease regulatory subunit 7	8.3671e-10	124	56.91	121.69	22.284	0	0	0	298.14	121.39	319.46	59.913	0	19.527	0	0	0	16.733	0	5.7604
LCPNSTGAEIR	0	1159.57	P35998;P35998-2	PSMC2	26S protease regulatory subunit 7	0.00079111	72.34	195.46	233.95	62.326	0	0	0	677.69	235.78	681.79	96.735	0	133.79	0	0	0	12.4912	0	16.4043
TDACFIR	0	824.385	P35998;P35998-2	PSMC2	26S protease regulatory subunit 7	0.0055708	74.415	148.08	130.53	46.51	0	0	0	1193.8	354.58	1375.1	18.858	66.307	102.15	0	0	0	1.5551	15.7541	6.91488
LSCVPVLIFANK	0	1302.74	P36405	ARL3	ADP-ribosylation factor-like protein 3	0.00024885	85.813	123.21	207.61	89.3	0	0	0	347.12	110.9	412.13	1.2435	0	0	0	0	0	0.356955	0	0
VWQIQSCSALTGEGVQDGMNWVCK	0	2638.2	P36405	ARL3	ADP-ribosylation factor-like protein 3	2.8322e-08	93.73	154.7	133.62	61.142	0	0	0	880.98	160.9	923.77	67.378	0	84.598	0	0	0	7.1047	0	8.3896
FCIWTESAFR	0	1258.58	P36578;H3BM89	RPL4	60S ribosomal protein L4	2.2886e-08	196.99	1698.6	1545.3	1054.7	61.635	21.609	29.336	1550.4	681.57	1583.4	79.969	36.475	127.12	3.50152	1.37908	2.70618	4.90496	5.07977	7.43166
GPCIIYNEDNGIIK	0	1547.77	P36578;H3BM89	RPL4	60S ribosomal protein L4	4.7494e-05	110.92	158.31	144.71	53.085	34.975	39.735	14.959	586.62	234.03	537	66.265	25.079	68.304	18.095	21.543	21.9843	10.1496	9.67894	11.2842
RGPCIIYNEDNGIIK	0	1703.87	P36578;H3BM89	RPL4	60S ribosomal protein L4	8.0241e-05	102.73	474.71	459.2	237.19	36.589	82.918	0	788.65	452.26	779.11	50.859	0	62.089	7.15609	15.2952	0	6.05818	0	7.38101
SGQGAFGNMCR	0	1126.46	P36578;H3BTP7;H3BU31	RPL4	60S ribosomal protein L4	2.0697e-07	191.17	614.92	518.03	327.19	18.973	36.56	0	4049.9	2323	3915.3	565.82	144.24	624.95	2.99309	6.59226	0	12.2585	5.84621	13.7647
TIEEYAVCPDLK	0	1379.66	P36871;P36871-2	PGM1	Phosphoglucomutase-1	0.00034844	80.522	282.69	223.01	85.171	28.192	58.946	27.185	512.31	352.75	565.76	120.11	59.493	149.22	9.06839	20.9061	24.1954	18.9921	14.4315	20.8705
LSLCGEESFGTGSDHIR	0	1806.82	P36871;P36871-2;P36871-3	PGM1	Phosphoglucomutase-1	4.3111e-05	84.842	171.83	103.97	76.94	33.012	0	0	360.04	237.8	360.51	15.122	0	69.762	16.1158	0	0	4.03079	0	16.2135
LLQCDPSSASQF	0	1294.59	P37235;P84074	HPCAL1;HPCA	Hippocalcin-like protein 1;Neuron-specific calcium-binding protein hippocalcin	2.7846e-05	133.75	351.53	305.43	203.32	17.623	49.256	20.266	1122.3	358.01	1143.3	108.69	69.227	134.33	4.7739	13.8872	9.06407	8.82948	16.2034	10.514
ALAGCDFLTISPK	0	1334.69	P37837;F2Z393	TALDO1	Transaldolase	0.00028595	92.051	273.1	198.2	136.89	0	21.929	0	1088.8	607.68	1391.6	75.499	45.518	117.19	0	9.96189	0	6.4845	6.96848	7.76715
EVIAVSCGPAQCQETIR	0	1802.87	P38117;P38117-2	ETFB	Electron transfer flavoprotein subunit beta	2.7391e-05	106.36	874.77	800.2	472.97	92.582	68.88	12.587	1106.8	320.43	977.58	69.57	43.693	80.094	9.57066	7.92562	2.59228	5.91396	11.9995	7.57265
GLLALGDYMNVQCHACIGGTNVGEDIR	0	2818.32	P38919	EIF4A3	Eukaryotic initiation factor 4A-III;Eukaryotic initiation factor 4A-III, N-terminally processed	4.8397e-10	99.135	304.72	210.43	128.21	69.553	0	0	373.71	141.66	368.94	0	0	0	18.5835	0	0	0	0	0
TVFAEHISDECK	0	1377.62	P39023;G5E9G0;B5MCW2;H7C422;H7C3M2;F8WCR1	RPL3	60S ribosomal protein L3	2.1828e-05	114.82	695.31	575.8	355	37.384	57.46	14.346	2000.1	1227	2103	422.7	105	271.66	5.10227	9.07368	3.88416	17.4468	7.88288	11.44
VACIGAWHPAR	1	1179.6	P39023;G5E9G0;B5MCW2;H7C422;Q92901	RPL3;RPL3L	60S ribosomal protein L3;60S ribosomal protein L3-like	2.3421e-05	116.52	187.47	170.71	69.358	20.791	0	0	1299.5	575.82	1298.3	214.66	25.853	262.56	9.98315	0	0	14.1768	4.29685	16.8215
RVEDAYILTCNVSLEYEK	0	2144.05	P40227;P40227-2	CCT6A	T-complex protein 1 subunit zeta	2.7152e-08	155.28	438.46	352.01	201.41	37.087	32.649	0	1204.1	652.95	1369.1	52.233	20.386	154.54	7.79881	8.48778	0	4.15758	3.02761	10.1428
IFCLDGVK	0	893.468	P40261	NNMT	Nicotinamide N-methyltransferase	0.0011698	94.302	435.6	372.73	145.47	21.073	0	0	737.64	355.29	738.56	0	28.448	0	4.61446	0	0	0	7.41339	0
CEGINISGNFYR	1	1371.62	P40429;M0QYS1	RPL13A	60S ribosomal protein L13a	6.0627e-05	129.82	352.25	210.23	182.4	46.963	34.327	0	2859	1823.1	2764.1	175.04	44.698	195.97	11.7639	14.0364	0	5.76921	2.39309	6.62045
LLGPGVNYSGCQITWAK	0	1805.91	P40763-2;P40763;G8JLH9;P40763-3	STAT3	Signal transducer and activator of transcription 3;Signal transducer and activator of transcription	2.784e-05	89.866	245.27	293.26	114.35	31.905	26.095	0	380.5	152.2	396.59	49.01	18.854	72.498	11.5108	8.17116	0	11.4107	11.0223	15.4551
GCDVVVIPAGVPR	1	1280.69	P40926;P40926-2	MDH2	Malate dehydrogenase, mitochondrial	3.0921e-05	114.4	944.09	666.71	571.13	64.935	40.48	25.645	528.87	279.26	661.77	6.5901	31.988	128.64	6.43542	5.72406	4.29726	1.23074	10.2773	16.2751
GYLGPEQLPDCLK	0	1431.71	P40926;P40926-2	MDH2	Malate dehydrogenase, mitochondrial	3.9876e-05	121.9	344.12	307.64	186.62	13.608	13.96	0	1357.4	541.04	1593.6	222.55	95.077	243.78	3.80401	4.3408	0	14.0859	14.9465	13.2678
EGVVECSFVK	0	1095.53	P40926;P40926-2;G3XAL0	MDH2	Malate dehydrogenase, mitochondrial;Malate dehydrogenase	0.0001392	109.44	168.47	187.78	92.935	57.922	22.511	0	691.58	252.74	806.1	232.23	56.459	258.87	25.5848	10.7047	0	25.1383	18.2598	24.3077
SQETECTYFSTPLLLGK	0	1915.92	P40926;P40926-2;G3XAL0	MDH2	Malate dehydrogenase, mitochondrial;Malate dehydrogenase	0.0001088	105.65	292.67	242.77	146.86	0	0	19.361	1110.4	429.43	1233.8	42.665	19.503	156.09	0	0	11.6477	3.70014	4.3443	11.2304
TIIPLISQCTPK	0	1312.74	P40926;P40926-2;G3XAL0	MDH2	Malate dehydrogenase, mitochondrial;Malate dehydrogenase	0.00038983	78.324	261.51	202.6	122.9	0	29.212	0	960.98	362.56	923.06	126.84	33.009	114.43	0	12.6016	0	11.66	8.34469	11.0295
TGIEQGSDAGYLCESQK	0	1784.79	P40939	HADHA	Trifunctional enzyme subunit alpha, mitochondrial;Long-chain enoyl-CoA hydratase;Long chain 3-hydroxyacyl-CoA dehydrogenase	2.1679e-05	124.43	352.87	334.27	188.18	32.071	29.863	0	909.27	480.43	953	141.23	56.495	138.68	8.33141	8.20112	0	13.4441	10.522	12.7034
LDDPSCPRPECYR	0	1549.67	P41091;H7BZU1	EIF2S3	Eukaryotic translation initiation factor 2 subunit 3	0.00030035	74.987	427.53	462.37	246.34	84.708	18.217	46.755	1386.7	677.99	1364.3	161.26	87.214	240.98	16.5368	3.79057	15.9522	10.4176	11.3975	15.0117
SCGSSTPDEFPTDIPGTK	1	1837.8	P41091;H7BZU1	EIF2S3	Eukaryotic translation initiation factor 2 subunit 3	1.3211e-05	110.77	258.29	223.29	137.17	49.137	24.43	0	430.63	251.25	570.38	119.07	51.614	149.57	15.9833	9.86194	0	21.6609	17.042	20.7751
IVLTNPVCTEVGEK	0	1500.79	P41091;Q2VIR3	EIF2S3;EIF2S3L	Eukaryotic translation initiation factor 2 subunit 3;Putative eukaryotic translation initiation factor 2 subunit 3-like protein	3.2272e-05	121.76	326.93	296.18	164.11	0	0	0	517.84	245.61	512.45	34.233	0	0	0	0	0	6.20081	0	0
IDPTLCR	0	816.416	P41091;Q2VIR3;F8W810;Q2VIR3-2	EIF2S3;EIF2S3L	Eukaryotic translation initiation factor 2 subunit 3;Putative eukaryotic translation initiation factor 2 subunit 3-like protein	0.0057174	73.616	571.29	504.81	234.41	18.732	45.906	41.575	3133.2	1247.7	2893.5	396.34	185.3	442.36	3.1748	8.33569	15.0642	11.2292	12.9309	13.2607
SFDVNKPGCEVDDLK	0	1664.77	P41091;Q2VIR3;F8W810;Q2VIR3-2	EIF2S3;EIF2S3L	Eukaryotic translation initiation factor 2 subunit 3;Putative eukaryotic translation initiation factor 2 subunit 3-like protein	0.00011226	126.48	597.73	515.17	308.99	30.59	59.852	16.218	1417.6	798.64	1464.8	304.16	71.593	264.23	4.86854	10.4086	4.98696	17.6656	8.22688	15.282
YNIEVVCEYIVK	0	1470.74	P41091;Q2VIR3;F8W810;Q2VIR3-2	EIF2S3;EIF2S3L	Eukaryotic translation initiation factor 2 subunit 3;Putative eukaryotic translation initiation factor 2 subunit 3-like protein	0.0008974	69.815	564.89	478.41	228.98	0	0	0	596.39	299.74	472.04	80.569	42.812	56.445	0	0	0	11.9016	12.498	10.6805
SCYDLSCHAR	1	1153.46	P41250	GARS	Glycine--tRNA ligase	0.00026585	113.62	101.9	177.08	28.706	0	31.48	33.41	2837	1914.7	3108.4	330.26	139.49	378.76	0	15.094	53.7865	10.4273	6.79051	10.8616
TSYGWIEIVGCADR	0	1568.73	P41250	GARS	Glycine--tRNA ligase	5.0205e-05	94.728	385.37	323.38	130.55	69.131	54.694	50.938	1579.7	753.18	1640.2	139.96	76.925	179.86	15.2103	14.4665	28.0669	8.13882	9.2669	9.88209
VCMDFNIIR	0	1109.54	P41252;A0A0A0MSX9;J3KR24	IARS	Isoleucine--tRNA ligase, cytoplasmic	0.0001423	143.28	371.8	300.33	283.42	26.631	13.261	58.407	687	434.27	624.6	25.476	23.144	85.562	6.68397	4.22876	17.0867	3.5757	5.05975	12.0482
MGITEYNNQCR	0	1327.56	P41252;A0A0A0MSX9;J3KR24;Q5TCD1	IARS	Isoleucine--tRNA ligase, cytoplasmic	3.2207e-05	93.096	359.6	347.12	131.02	61.767	45.843	0	2236.1	1626.7	2229.9	321.41	108.57	307.38	14.6587	11.666	0	12.5673	6.25666	12.1145
ACYLSINPQK	0	1135.57	P42025;R4GMT0;P61163	ACTR1B;ACTR1A	Beta-centractin;Alpha-centractin	0.00028369	78.939	247.26	328.38	140.68	46.602	38.226	36.957	670.32	320.32	852.75	130.35	72.026	133.39	15.8585	10.427	20.8048	16.2801	18.3578	13.5265
YCFPNYVGR	0	1117.5	P42025;R4GMT0;P61163;A0A1B0GVS3	ACTR1B;ACTR1A	Beta-centractin;Alpha-centractin	0.0001435	116.73	818.77	774.48	442.88	81.671	52.153	16.848	599.24	366.75	591.17	52.818	0	20.554	9.07011	6.30909	3.66478	8.1002	0	3.36001
GGTLFGGEVCK	1	1066.51	P42166	TMPO	Lamina-associated polypeptide 2, isoform alpha;Thymopoietin;Thymopentin	0.018175	37.968	531	435.43	200.13	0	0	59.523	509.8	286.89	676.38	41.977	32.901	109.62	0	0	22.9241	7.6076	10.2883	13.9466
SGIQPLCPER	2	1098.55	P42166	TMPO	Lamina-associated polypeptide 2, isoform alpha;Thymopoietin;Thymopentin	0.00050518	81.771	451.34	421.81	281.36	20.559	79.822	51.304	1688.9	672.1	1846.4	225.11	0	219.46	4.35665	15.9125	15.4222	11.7612	0	10.6232
TYDAASYICEAAFDEVK	0	1894.83	P42166	TMPO	Lamina-associated polypeptide 2, isoform alpha;Thymopoietin;Thymopentin	6.0068e-05	80.361	329.22	277.77	147.43	0	0	0	787.33	273.93	855.64	104.99	0	140.63	0	0	0	11.766	0	14.1157
EMFPYEASTPTGISASCR	0	1945.86	P42167;G5E972;P42167-2;H0YJH7	TMPO	Lamina-associated polypeptide 2, isoforms beta/gamma;Thymopoietin;Thymopentin	9.6174e-06	118.24	336.99	197.27	159.42	0	0	0	437.87	210.03	445.18	50.88	0	97.729	0	0	0	10.4102	0	18.001
DILIACR	0	802.437	P42704	LRPPRC	Leucine-rich PPR motif-containing protein, mitochondrial	0.0075383	117.7	830.74	599.07	401.23	63.647	54.019	24.607	2054.5	1326.9	2157.4	186.33	78.957	135.63	7.11627	8.27131	5.7785	8.31522	5.61629	5.91488
LQWFCDR	0	966.438	P42704	LRPPRC	Leucine-rich PPR motif-containing protein, mitochondrial	0.00336	89.142	1209.5	1074.9	690.49	52.484	63.127	44.053	1703.1	999.29	1584	0	33.185	117.01	4.15885	5.54706	5.99733	0	3.21412	6.87885
AILQENGCLSDSDMFSQAGLR	0	2254.04	P42704;A0A0C4DG06	LRPPRC	Leucine-rich PPR motif-containing protein, mitochondrial	1.737e-09	146.64	432.34	364.96	182.67	52.405	49.255	49.328	439.51	214.22	448.08	44.167	0	61.529	10.8108	11.8912	21.2623	9.13151	0	12.0738
LIASYCNVGDIEGASK	0	1638.79	P42704;A0A0C4DG06;B8ZZ38;C9JCA9	LRPPRC	Leucine-rich PPR motif-containing protein, mitochondrial	4.0924e-05	107.34	301.34	260.76	159.49	42.338	0	0	956.03	564.17	925.94	204.25	60.432	214.76	12.3191	0	0	17.6035	9.67528	18.827
SCGSLLPELK	1	1045.55	P42704;A0A0C4DG06;B8ZZ38;C9JCA9	LRPPRC	Leucine-rich PPR motif-containing protein, mitochondrial	0.0005388	86.344	142.45	159.83	57.038	56.577	22.968	0	2398.2	1161.8	2242.3	995.71	225.6	898.52	28.4268	12.5647	0	29.3381	16.2606	28.6078
LWDFQGFECIR	0	1412.65	P43034;I3L3N5;P43034-2	PAFAH1B1	Platelet-activating factor acetylhydrolase IB subunit alpha	9.4217e-06	123.8	566.09	457.9	265.35	18.131	56.474	0	2021.8	725.22	2442.4	0	0	0	3.10345	10.9792	0	0	0	0
AWVWNTHADFADECPKPELLAIR	0	2681.31	P43487-2;P43487;C9JJ34;F6WQW2;C9JXG8;C9JGV6	RANBP1	Ran-specific GTPase-activating protein	5.7778e-12	158.73	400.98	459.51	195.31	24.773	0	0	1172.6	381.45	1275.8	109.52	0	92.553	5.81863	0	0	8.5421	0	6.76382
DLLNCSFK	0	938.453	P43490	NAMPT	Nicotinamide phosphoribosyltransferase	0.0050635	60.973	223.46	276.91	137.41	0	38.268	14.293	477.25	179.02	381.68	26.179	0	0	0	12.1417	9.4217	5.20014	0	0
GVLMYGPPGCGK	0	1177.56	P43686;P43686-2	PSMC4	26S protease regulatory subunit 6B	0.0010227	81.865	158.56	116.44	75.203	19.844	0	26.643	675.3	274.42	597.59	233.22	35.201	180.32	11.1231	0	26.1601	25.6703	11.3691	23.1801
ISGADINSICQESGMLAVR	1	1962.95	P43686;P43686-2	PSMC4	26S protease regulatory subunit 6B	1.5877e-09	162.15	650.63	652.19	423.79	0	0	0	848.1	525.95	550.96	48.993	39.971	57.83	0	0	0	5.46131	7.063	9.49917
YGALVICETSEQK	0	1439.7	P43897;P43897-2	TSFM	Elongation factor Ts, mitochondrial	0.00013967	86.467	263.46	324.54	153.07	46.119	42.67	39.037	1324.5	570.04	1383	385.21	216.99	500.82	14.8973	11.6201	20.3204	22.5307	27.5707	26.5853
TGYSFVNCK	0	1017.46	P43897;P43897-2;C9JT21;F8WCK2;C9JG32;F8VPA7;F8VS27;P43897-3;P43897-4	TSFM	Elongation factor Ts, mitochondrial;Elongation factor Ts	0.0056824	53.751	254.62	332.76	152.52	31.804	0	0	517.04	165.6	503.52	433.31	111.33	425.17	11.1038	0	0	45.5948	40.2015	45.7817
IIGATDSCGDLMFLMK	0	1713.81	P45973	CBX5	Chromobox protein homolog 5	3.2485e-05	92.063	181.77	202.06	89.054	0	0	0	634.14	157.19	652.66	77.367	0	60.116	0	0	0	10.8737	0	8.43407
NLDCPELISEFMK	1	1537.72	P45973;F8VNY3	CBX5	Chromobox protein homolog 5	0.00079245	68.972	131.88	145.21	105.22	0	0	0	724.94	309.38	576.26	41.22	0	0	0	0	0	5.38008	0	0
CPQIVIAFYEER	0	1466.72	P45973;Q13185	CBX5;CBX3	Chromobox protein homolog 5;Chromobox protein homolog 3	7.8358e-05	101.6	381.75	428.89	172.15	0	0	0	1010.7	466.64	1199	54.28	0	42.728	0	0	0	5.09681	0	3.44101
PNSALESCSFAR	1	1280.58	P46060	RANGAP1	Ran GTPase-activating protein 1	2.4588e-05	112.5	684.37	640.06	286.09	43.276	40.314	0	2434.1	1379.6	2492.5	187.54	198.25	280.79	5.9474	5.92527	0	7.15354	12.5646	10.1248
SSACFTLQELK	2	1225.6	P46060;H0Y4Q3	RANGAP1	Ran GTPase-activating protein 1	2.5788e-05	115.29	316.43	197.19	230.54	32.129	38.997	37.457	1053	623.8	1082.9	167.22	34.122	181.39	9.21766	16.5111	13.9766	13.7041	5.18633	14.3472
GQSGIIYCFSQK	0	1329.64	P46063	RECQL	ATP-dependent DNA helicase Q1	2.3078e-05	113.77	252.72	232.52	158.1	0	0	0	649.88	370.91	774.77	58.127	51.194	91.937	0	0	0	8.20995	12.1283	10.6076
VLLDAPCSGTGVISK	0	1458.78	P46087-2;P46087;P46087-4;P46087-3	NOP2	Probable 28S rRNA (cytosine(4447)-C(5))-methyltransferase	0.00069035	66.335	226.06	297.38	163.66	145.06	138.88	133.68	525.7	336.87	714.97	108.07	65.729	121.21	39.0871	31.8342	44.9586	17.0519	16.3262	14.4957
FSPEFVDFTAQCLR	0	1658.78	P46734-2;P46734;P46734-3;J3KRV4	MAP2K3	Dual specificity mitogen-activated protein kinase kinase 3	0.00022221	76.262	195.3	238.7	126.74	0	0	0	546.04	290.89	572.62	30.829	0	0	0	0	0	5.34419	0	0
NQSFCPTVNLDK	1	1364.64	P46776;E9PJD9;E9PLL6	RPL27A	60S ribosomal protein L27a	2.0574e-07	154.15	784.46	712.46	369.36	76.227	0	36.197	879.17	327.54	1137.7	112.96	0	93.595	8.85653	0	8.92526	11.3856	0	7.60135
RNQSFCPTVNLDK	0	1520.74	P46776;E9PJD9;E9PLL6	RPL27A	60S ribosomal protein L27a	8.6953e-06	138.55	410.77	453.86	210.82	19.426	32.998	36.658	1055.1	619.16	928.81	85.984	39.698	115.53	4.51562	6.77775	14.8126	7.53529	6.02527	11.0625
SVGGACVLVA	0	874.458	P46776;E9PJD9;E9PLX7	RPL27A	60S ribosomal protein L27a	0.0009462	94.006	357.5	363.7	260.83	2.7992	47.904	23.573	1126.4	597.2	982.87	304.86	65.499	232.42	0.77691	11.6384	8.28859	21.3001	9.88367	19.1247
DIICQIAYAR	0	1164.6	P46777;Q5T7N0	RPL5	60S ribosomal protein L5	2.1762e-05	140.45	246.13	351.32	91.504	13.301	0	41.091	3242.5	2090.1	3190.9	222.05	72.825	150.18	5.12699	0	30.9899	6.4092	3.36697	4.49495
IEGDMIVCAAYAHELPK	1	1858.9	P46777;Q5T7N0	RPL5	60S ribosomal protein L5	7.8948e-05	74.793	485.65	540.84	294.49	34.365	27.042	18.59	1366	754.94	1119.1	0	0	245.64	6.60846	4.7619	5.93778	0	0	17.999
VGLTNYAAAYCTGLLLAR	1	1868.98	P46777;Q5T7N0	RPL5	60S ribosomal protein L5	7.5436e-08	177.42	604.76	438.91	325.97	0	0	0	3570	1697.6	3683.4	40.943	0	21.194	0	0	0	1.13386	0	0.5721
TPDTSTYCYETAEK	2	1607.67	P46821	MAP1B	Microtubule-associated protein 1B;MAP1B heavy chain;MAP1 light chain LC1	4.6155e-09	164.2	79.79	88.258	97.855	0	0	0	608.13	283.5	709.71	210.44	100.57	248.47	0	0	0	25.7082	26.1853	25.9315
TPQASTYSYETSDLCYTAEK	0	2256.97	P46821	MAP1B	Microtubule-associated protein 1B;MAP1B heavy chain;MAP1 light chain LC1	2.2321e-19	198.05	289.22	330.9	277.11	58.313	79.38	0	613.51	242.3	506.95	160.01	43.71	75.37	16.7791	19.3478	0	20.686	15.2827	12.9431
YFTLGLPTGSTPLGCYK	0	1816.91	P46926;D6RAY7;D6R9P4;P46926-2;D6R917;D6RB13;Q8TDQ7-3;Q8TDQ7-2;Q8TDQ7	GNPDA1;GNPDA2	Glucosamine-6-phosphate isomerase 1;Glucosamine-6-phosphate isomerase;Glucosamine-6-phosphate isomerase 2	2.919e-05	98.694	233.69	171.88	86.661	0	0	0	1028.5	442.83	1151.3	104.3	33.118	200.11	0	0	0	9.20727	6.95832	14.8075
SPDVGLYGVIPECGETYHSDLAEAK	0	2649.23	P46940;A0A0J9YXZ5;H0YLE8	IQGAP1	Ras GTPase-activating-like protein IQGAP1	7.7553e-07	83.317	107.41	285.39	72.305	66.11	20.544	21.346	260.41	162.92	370.9	46.844	36.915	94.597	38.0994	6.71517	22.7931	15.246	18.4727	20.3217
FFQTACDVPELQDK	0	1639.76	P46940;H0YLE8	IQGAP1	Ras GTPase-activating-like protein IQGAP1	0.00022154	76.322	284.04	209.4	155.59	60.204	42.372	20.437	2867	1385.9	3040.1	52.867	90.801	78	17.4888	16.8295	11.6102	1.8106	6.14891	2.50152
TCLDNLASK	0	963.47	P46940;H0YLE8	IQGAP1	Ras GTPase-activating-like protein IQGAP1	0.00022466	100.25	86.941	233.05	52.434	16.91	0	0	927.85	512.13	859.05	201.68	98.651	201.28	16.2829	0	0	17.8552	16.1516	18.9828
EHYPNGVCTVYGK	0	1465.67	P47755;F8W9N7;A0A0D9SET8	CAPZA2	F-actin-capping protein subunit alpha-2	1.8457e-05	102.87	64.453	142.39	36.063	0	0	0	534.68	152.06	495.66	145.11	40.985	132.54	0	0	0	21.3463	21.2308	21.0984
IDGQQTIIACIESHQFQAK	0	2129.06	P47755;F8W9N7;A0A0D9SET8	CAPZA2	F-actin-capping protein subunit alpha-2	0.00022373	65.784	220.8	191.04	142.14	0	0	0	637.13	317.95	662.77	20.106	53.689	128.15	0	0	0	3.05918	14.4465	16.2027
EATDPRPCEVENAVESWR	1	2086.94	P47755;F8W9N7;A0A0D9SET8;C9JUG7;P47755-2	CAPZA2	F-actin-capping protein subunit alpha-2	2.7094e-05	93.152	105.52	59.456	39.791	0	0	0	309.69	147.74	382.87	38.706	33.093	102.63	0	0	0	11.1098	18.3003	21.139
DETVSDCSPHIANIGR	1	1712.78	P47756-2;B1AK87;B1AK88;P47756;B1AK85	CAPZB	F-actin-capping protein subunit beta	3.0561e-05	127.88	629.86	538.96	328.05	50.229	97.898	88.853	407.9	137.28	437.76	48.108	25.717	62.705	7.38565	15.372	21.3126	10.5498	15.7776	12.5293
GCWDSIHVVEVQEK	0	1627.77	P47756-2;B1AK87;B1AK88;P47756;B1AK85	CAPZB	F-actin-capping protein subunit beta	0.00017747	79.614	306.01	288.69	121.85	49.307	18.966	54.347	510.88	137.53	412.35	24.995	0	0	13.8769	6.16468	30.8445	4.66433	0	0
SDQQLDCALDLMR	0	1506.68	P47756-2;P47756;B1AK85	CAPZB	F-actin-capping protein subunit beta	1.2679e-07	164.48	540.39	733.13	313.42	60.728	21.596	0	4522.1	1593.2	4615.8	199.65	38.106	171.71	10.1025	2.86144	0	4.22831	2.33592	3.58662
LEAMCFDGVK	1	1111.5	P47813;X6RAC9	EIF1AX	Eukaryotic translation initiation factor 1A, X-chromosomal	5.5247e-05	94.692	349.92	291.22	166.24	5.9167	0	0	1063.9	702.44	1127.6	20.664	44.815	69.282	1.66276	0	0	1.90528	5.99728	5.78854
ANNGICFLR	0	1006.5	P47897-2;P47897;A0A1B0GVU9;B4DDN1;A0A0U1RR66	QARS	Glutamine--tRNA ligase	0.00056439	81.594	474.95	461.81	248.85	16.248	48.014	25.08	1277.9	510.48	1052.7	0	39.813	66.224	3.30783	9.41776	9.15562	0	7.23487	5.91854
GPSGCVESLEVTCR	0	1435.64	P47897-2;P47897;A0A1B0GVU9;B4DDN1;H7C0R3;A0A0U1RQX5;A0A0U1RQX9	QARS	Glutamine--tRNA ligase	4.804e-05	97.273	737.25	793.09	377.07	146.65	86.318	58.343	599.42	388.98	602.01	23.976	0	44.541	16.5912	9.81547	13.3995	3.84603	0	6.88902
CLNVDWIP	1	958.458	P48147	PREP	Prolyl endopeptidase	0.006173	83.614	85.264	108.42	51.575	0	0	0	490.28	216.17	457.03	43.322	13.206	112.68	0	0	0	8.11879	5.75736	19.7785
ITVPFLEQCPIR	2	1414.76	P48147	PREP	Prolyl endopeptidase	4.0019e-05	107.85	327.88	240.44	147.7	0	0	0	1160.7	570.91	1133.1	39.864	0	73.906	0	0	0	3.32044	0	6.12308
ILGLGDLGCNGMGIPVGK	0	1712.9	P48163;P48163-2	ME1	NADP-dependent malic enzyme	0.00045971	60.489	176.03	151	89.856	0	27.518	0	395.43	221.26	377.62	2.5141	0	19.277	0	15.4147	0	0.631772	0	4.85693
NTLEWCLPVIDAK	0	1500.76	P48444;B0YIW6;P48444-2	ARCN1	Coatomer subunit delta	3.7979e-05	84.753	168.35	129.93	109.03	0	0	0	700	219.13	730.45	4.7184	0	48.993	0	0	0	0.669544	0	6.28564
NYCNIQVTK	0	1081.52	P48444;B0YIW6;P48444-2	ARCN1	Coatomer subunit delta	0.00022025	102.55	101.77	194.68	28.036	0	0	0	1145.9	318.57	1006.9	192.95	44.551	118.95	0	0	0	14.4116	12.2689	10.5654
EATSILEENQALCTITSFPR	0	2222.09	P48506;A0A0C4DGB2;D6R959;D6REX4	GCLC	Glutamate--cysteine ligase catalytic subunit	4.382e-06	108.18	154.44	235.41	61.317	0	18.413	0	570.43	321.97	630.81	0	0	63.589	0	7.25427	0	0	0	9.15742
CSILNYLK	0	952.505	P48506;E1CEI4	GCLC	Glutamate--cysteine ligase catalytic subunit	0.00063698	101.54	563.45	514.01	302.93	71.855	97.78	39.13	626.6	314.83	440.45	40.4547	28.7846	31.956	11.3103	15.9826	11.4395	6.06468	8.37701	6.76452
GYVSDIDCR	1	1026.44	P48506;E1CEI4	GCLC	Glutamate--cysteine ligase catalytic subunit	1.1632e-19	164.53	504.55	400.64	212.24	23.022	16.661	32.596	798.53	511.16	797.4	0	44.841	76.898	4.36376	3.99256	13.3134	0	8.06491	8.7954
PNSNQVNLASCCVMPPDLTAFAK	0	2419.13	P48507;P48507-2	GCLM	Glutamate--cysteine ligase regulatory subunit	1.2068e-08	113.08	241.25	325.61	112.7	42.636	51.926	37.308	500.7	178.74	509.08	59.379	0	105	15.0187	13.7539	24.8707	10.6019	0	17.0987
IEPEPFENCLLRPGSPAR	0	2024.01	P48637;P48637-2	GSS	Glutathione synthetase	2.6985e-05	92.38	129.94	131.5	74.541	0	0	0	464.78	255.83	360.93	30.979	0	0	0	0	0	6.2488	0	0
CPTLEQYAMR	1	1210.55	P48643;B7ZAR1;E9PCA1;E7ENZ3;P48643-2	CCT5	T-complex protein 1 subunit epsilon	1.8464e-07	153.05	280.47	325.46	132.53	112.43	159.24	90.449	1398.3	829.83	1372.6	243.48	53.091	139.3	28.6154	32.8533	40.5639	14.8302	6.01311	9.21357
EMNPALGIDCLHK	0	1439.69	P48643;B7ZAR1;E9PCA1;E7ENZ3;P48643-2	CCT5	T-complex protein 1 subunit epsilon	0.00059665	70.622	198.27	253.23	93.814	0	19.642	0	215.46	102.52	285.06	5.1776	46.926	0	0	7.19825	0	2.34665	31.4	0
MLVIEQCK	1	962.493	P48643;B7ZAR1;E9PCA1;E7ENZ3;P48643-2	CCT5	T-complex protein 1 subunit epsilon	0.00089116	117.17	382.28	264.38	157.86	7.9586	26.524	0	2728.4	1449.6	2873	892.84	334.18	689.34	2.03942	9.11778	0	24.6556	18.7344	19.3508
VVYGGGAAEISCALAVSQEADK	0	2137.04	P48643;B7ZAR1;E9PCA1;E7ENZ3;P48643-2	CCT5	T-complex protein 1 subunit epsilon	3.0157e-09	131.65	336.93	243.78	136.47	34.186	24.064	0	605.34	317.91	550.16	50.387	44.946	75.457	9.21168	8.98433	0	7.68414	12.3867	12.0612
VIATFTCSGEK	0	1154.56	P49189	ALDH9A1	4-trimethylaminobutyraldehyde dehydrogenase	0.001379	67.776	167.31	158.34	61.465	0	0	0	1887.3	940.85	1911.4	470.8	35.133	383.56	0	0	0	19.9652	3.59976	16.7131
YGETANECGEAFFFYGK	0	1931.8	P49321;P49321-2;P49321-3;E9PI86;E9PPR5;E9PPQ8	NASP	Nuclear autoantigenic sperm protein	2.1679e-05	124.43	329.05	275.14	201.17	0	0	0	1448.8	487.45	1729.6	0	0	190.57	0	0	0	0	0	9.92464
KPTDGASSSNCVTDISHLVR	0	2086.01	P49321;P49321-2;P49321-3;P49321-4;Q5T624;H0YDS9	NASP	Nuclear autoantigenic sperm protein	6.8763e-27	215.65	528.88	578.33	298.25	36.936	37.566	17.268	323.22	150.34	459.12	61.332	0	64.7	6.52792	6.09941	5.4729	15.9489	0	12.3516
AALQEELQLCK	0	1244.64	P49327;A0A0U1RQF0	FASN	Fatty acid synthase;[Acyl-carrier-protein] S-acetyltransferase;[Acyl-carrier-protein] S-malonyltransferase;3-oxoacyl-[acyl-carrier-protein] synthase;3-oxoacyl-[acyl-carrier-protein] reductase;3-hydroxyacyl-[acyl-carrier-protein] dehydratase;Enoyl-[acyl-carrier-protein] reductase;Oleoyl-[acyl-carrier-protein] hydrolase	3.6456e-07	141.93	452.77	519.51	329.47	80.67	84.158	63.991	4106.5	2078.3	3945.8	1085.3	374.45	1123.5	15.1226	13.9411	16.2636	20.9041	15.2665	22.1628
ACLDTAVENMPSLK	1	1490.71	P49327;A0A0U1RQF0	FASN	Fatty acid synthase;[Acyl-carrier-protein] S-acetyltransferase;[Acyl-carrier-protein] S-malonyltransferase;3-oxoacyl-[acyl-carrier-protein] synthase;3-oxoacyl-[acyl-carrier-protein] reductase;3-hydroxyacyl-[acyl-carrier-protein] dehydratase;Enoyl-[acyl-carrier-protein] reductase;Oleoyl-[acyl-carrier-protein] hydrolase	0.001054	64.244	141.05	203.14	119.87	0	0	0	433.17	259.87	389.6	107.11	0	72.116	0	0	0	19.8249	0	15.6191
ADEASELACPTPK	0	1330.61	P49327;A0A0U1RQF0	FASN	Fatty acid synthase;[Acyl-carrier-protein] S-acetyltransferase;[Acyl-carrier-protein] S-malonyltransferase;3-oxoacyl-[acyl-carrier-protein] synthase;3-oxoacyl-[acyl-carrier-protein] reductase;3-hydroxyacyl-[acyl-carrier-protein] dehydratase;Enoyl-[acyl-carrier-protein] reductase;Oleoyl-[acyl-carrier-protein] hydrolase	1.2795e-05	125.61	322.08	359	168.87	41.924	39.73	21.616	929.34	696.28	1057.6	350.13	126.97	413.33	11.5175	9.96414	11.3478	27.3652	15.423	28.0999
AFDTAGNGYCR	0	1173.49	P49327;A0A0U1RQF0	FASN	Fatty acid synthase;[Acyl-carrier-protein] S-acetyltransferase;[Acyl-carrier-protein] S-malonyltransferase;3-oxoacyl-[acyl-carrier-protein] synthase;3-oxoacyl-[acyl-carrier-protein] reductase;3-hydroxyacyl-[acyl-carrier-protein] dehydratase;Enoyl-[acyl-carrier-protein] reductase;Oleoyl-[acyl-carrier-protein] hydrolase	0.00032711	87.298	327.67	335.97	181.64	16.199	28.764	45.947	2780.2	1775.8	2571.5	507.11	177.27	426.94	4.71081	7.8863	20.1888	15.4263	9.07648	14.2387
AINCATSGVVGLVNCLR	0	1688.87	P49327;A0A0U1RQF0	FASN	Fatty acid synthase;[Acyl-carrier-protein] S-acetyltransferase;[Acyl-carrier-protein] S-malonyltransferase;3-oxoacyl-[acyl-carrier-protein] synthase;3-oxoacyl-[acyl-carrier-protein] reductase;3-hydroxyacyl-[acyl-carrier-protein] dehydratase;Enoyl-[acyl-carrier-protein] reductase;Oleoyl-[acyl-carrier-protein] hydrolase	2.4143e-05	121.79	824.98	804	378.1	123.1	106.93	73.448	3754.6	1947.3	4094.9	262.69	141.09	299.55	12.9841	11.7386	16.2658	6.53899	6.75592	6.81655
CPPGVVPACHNSK	0	1307.61	P49327;A0A0U1RQF0	FASN	Fatty acid synthase;[Acyl-carrier-protein] S-acetyltransferase;[Acyl-carrier-protein] S-malonyltransferase;3-oxoacyl-[acyl-carrier-protein] synthase;3-oxoacyl-[acyl-carrier-protein] reductase;3-hydroxyacyl-[acyl-carrier-protein] dehydratase;Enoyl-[acyl-carrier-protein] reductase;Oleoyl-[acyl-carrier-protein] hydrolase	0.00010053	87.498	140.2	102.03	27.251	0	0	0	1233.5	953.4	1284.9	228.4	77.436	170.46	0	0	0	15.6235	7.51196	11.7126
DGLLENQTPEFFQDVCK	0	1981.91	P49327;A0A0U1RQF0	FASN	Fatty acid synthase;[Acyl-carrier-protein] S-acetyltransferase;[Acyl-carrier-protein] S-malonyltransferase;3-oxoacyl-[acyl-carrier-protein] synthase;3-oxoacyl-[acyl-carrier-protein] reductase;3-hydroxyacyl-[acyl-carrier-protein] dehydratase;Enoyl-[acyl-carrier-protein] reductase;Oleoyl-[acyl-carrier-protein] hydrolase	7.6676e-05	75.463	219.88	225.58	107.7	0	0	0	515.24	250.8	466.26	26.656	26.368	85.486	0	0	0	4.91903	9.51336	15.4937
DGLLENQTPEFFQDVCKPK	0	2207.06	P49327;A0A0U1RQF0	FASN	Fatty acid synthase;[Acyl-carrier-protein] S-acetyltransferase;[Acyl-carrier-protein] S-malonyltransferase;3-oxoacyl-[acyl-carrier-protein] synthase;3-oxoacyl-[acyl-carrier-protein] reductase;3-hydroxyacyl-[acyl-carrier-protein] dehydratase;Enoyl-[acyl-carrier-protein] reductase;Oleoyl-[acyl-carrier-protein] hydrolase	1.7468e-05	93.152	211.91	80.475	81.128	22.247	0	0	337.58	217.74	381.61	81.488	0	84.746	9.50089	0	0	19.4451	0	18.172
FCFTPHTEEGCLSER	0	1754.74	P49327;A0A0U1RQF0	FASN	Fatty acid synthase;[Acyl-carrier-protein] S-acetyltransferase;[Acyl-carrier-protein] S-malonyltransferase;3-oxoacyl-[acyl-carrier-protein] synthase;3-oxoacyl-[acyl-carrier-protein] reductase;3-hydroxyacyl-[acyl-carrier-protein] dehydratase;Enoyl-[acyl-carrier-protein] reductase;Oleoyl-[acyl-carrier-protein] hydrolase	7.2248e-05	86.467	325.23	298.39	102.49	61.772	115.6	91.591	1437.3	1036.6	1515.4	223.06	143.71	373.78	15.9617	27.9234	47.1922	13.4344	12.1756	19.7853
PSCTIIPLMK	0	1101.59	P49327;A0A0U1RQF0	FASN	Fatty acid synthase;[Acyl-carrier-protein] S-acetyltransferase;[Acyl-carrier-protein] S-malonyltransferase;3-oxoacyl-[acyl-carrier-protein] synthase;3-oxoacyl-[acyl-carrier-protein] reductase;3-hydroxyacyl-[acyl-carrier-protein] dehydratase;Enoyl-[acyl-carrier-protein] reductase;Oleoyl-[acyl-carrier-protein] hydrolase	0.00012461	105.52	160.24	223.45	65.888	0	15.677	0	316.05	197.86	371.47	17.433	23.456	0	0	6.55593	0	5.22755	10.5984	0
TGGAYGEDLGADYNLSQVCDGK	0	2231.96	P49327;A0A0U1RQF0	FASN	Fatty acid synthase;[Acyl-carrier-protein] S-acetyltransferase;[Acyl-carrier-protein] S-malonyltransferase;3-oxoacyl-[acyl-carrier-protein] synthase;3-oxoacyl-[acyl-carrier-protein] reductase;3-hydroxyacyl-[acyl-carrier-protein] dehydratase;Enoyl-[acyl-carrier-protein] reductase;Oleoyl-[acyl-carrier-protein] hydrolase	4.8353e-10	144.01	272.91	281.59	155.35	0	32.723	0	1885.1	1048.5	2064.2	0	0	0	0	10.411	0	0	0	0
WVCSSLR	0	849.417	P49327;A0A0U1RQF0	FASN	Fatty acid synthase;[Acyl-carrier-protein] S-acetyltransferase;[Acyl-carrier-protein] S-malonyltransferase;3-oxoacyl-[acyl-carrier-protein] synthase;3-oxoacyl-[acyl-carrier-protein] reductase;3-hydroxyacyl-[acyl-carrier-protein] dehydratase;Enoyl-[acyl-carrier-protein] reductase;Oleoyl-[acyl-carrier-protein] hydrolase	0.0076514	124.34	351.63	290.48	170.6	38.761	34.433	38.291	4305.4	2321.3	3782	481.69	222.77	415.8	9.92876	10.5976	18.3306	10.0623	8.75644	9.90519
LSIPTYGLQCTR	0	1350.7	P49327;A0A0U1RQF0;J3KTF0	FASN	Fatty acid synthase;[Acyl-carrier-protein] S-acetyltransferase;[Acyl-carrier-protein] S-malonyltransferase;3-oxoacyl-[acyl-carrier-protein] synthase;3-oxoacyl-[acyl-carrier-protein] reductase;3-hydroxyacyl-[acyl-carrier-protein] dehydratase;Enoyl-[acyl-carrier-protein] reductase;Oleoyl-[acyl-carrier-protein] hydrolase	0.0001546	105.98	433.22	422.46	304.47	72.717	41.319	14.802	1373.1	762.31	1161.5	364.25	175.67	461.21	14.3727	8.9092	4.63617	20.9658	18.7285	28.4222
HTQENCETWGVNGETGTLVDMK	0	2448.07	P49368-2;P49368;B4DUR8	CCT3	T-complex protein 1 subunit gamma	2.5324e-10	145.13	43.115	122	18.106	0	0	0	1090.7	521.48	1082.1	48.2	66.532	111.4	0	0	0	4.23215	11.3147	9.33389
IGDEYFTFITDCK	0	1550.7	P49368-2;P49368;B4DUR8	CCT3	T-complex protein 1 subunit gamma	0.00017256	104.22	305.85	282.55	176.69	9.7491	18.762	0	3053.9	1349.4	3316.3	125.72	0	417.37	3.08908	6.22677	0	3.95393	0	11.1785
NLQDAMQVCR	0	1176.54	P49368-2;P49368;B4DUR8	CCT3	T-complex protein 1 subunit gamma	2.7904e-05	141.2	581.68	573.55	313.31	0	0	0	4955.2	1811.2	4728.2	333.32	66.406	465.8	0	0	0	6.30271	3.53674	8.96804
TLIQNCGASTIR	0	1275.66	P49368-2;P49368;B4DUR8	CCT3	T-complex protein 1 subunit gamma	9.0788e-05	90.793	513.09	552.9	217.77	5.9801	36.867	0	1999.8	802.45	1877.8	303.87	129.59	391.36	1.15208	6.25111	0	13.1907	13.9039	17.2469
IPGGIIEDSCVLR	0	1370.72	P49368-2;P49368;B4DUR8;E9PRC8;Q5SZX6;E9PQ35	CCT3	T-complex protein 1 subunit gamma	5.4429e-05	95.417	425.59	436.34	191.83	12.193	0	29.716	1570.4	814.59	1593.3	63.349	63.128	98.933	2.78517	0	13.413	3.87752	7.19229	5.8463
WSSLACNIALDAVK	0	1489.76	P49368-2;P49368;B4DUR8;E9PRC8;Q5SZX6;E9PQ35;Q5SZW8	CCT3	T-complex protein 1 subunit gamma	0.00045632	71.08	350.33	345.03	134.14	0	0	0	751.72	282.44	681.52	32.132	42.361	76.089	0	0	0	4.09924	13.0421	10.0433
GEETPVIVGSALCALEGR	0	1799.91	P49411	TUFM	Elongation factor Tu, mitochondrial	1.2814e-05	92.307	238.28	205.62	131.8	0	16.11	0	656.8	259.07	723.7	68.284	0	60.328	0	7.26559	0	9.41739	0	7.69462
VTDDLVCLVYK	0	1266.65	P49458	SRP9	Signal recognition particle 9 kDa protein	0.00048175	93.551	1066.9	975.53	530.48	0	0	16.3	426.1	44.878	642.83	0	19.993	73.816	0	0	2.98109	0	30.8196	10.3002
DNFWEMGDTGPCGPCSEIHYDR	0	2527.98	P49588;P49588-2	AARS	Alanine--tRNA ligase, cytoplasmic	4.1819e-08	102.45	721.9	807.24	272.52	188.33	131.04	47.824	3545.8	1515	3202.2	786.85	370.33	684.41	20.6904	13.966	14.929	18.1609	19.6427	17.6094
ITCLCQVPQNAANR	0	1529.74	P49588;P49588-2	AARS	Alanine--tRNA ligase, cytoplasmic	3.8672e-05	117.2	276.04	422.2	191.64	5.5828	26.024	0	2472.1	1663	2649.5	105.96	58.797	211.67	1.98237	5.80603	0	4.11007	3.41486	7.39802
TCFYAEQGGQIYDEGYLVK	0	2182.99	P49588;P49588-2	AARS	Alanine--tRNA ligase, cytoplasmic	1.2698e-05	87.85	83.798	127.8	63.7	63.471	40.6	16.527	2081.9	1182.4	2457.5	439.84	45.416	92.764	43.0987	24.1093	20.6003	17.4419	3.69893	3.63743
NLADCLR	0	803.396	P49721	PSMB2	Proteasome subunit beta type-2	0.010334	91.626	749.59	627.86	312.81	8.2519	0	45.212	2154.8	1182.3	2036.6	471.16	166.49	547.03	1.08887	0	12.6283	17.9424	12.3437	21.1729
CLEELQK	0	861.427	P49721;A0A087WVV1	PSMB2	Proteasome subunit beta type-2	0.0005864	117.93	232.54	284.86	175.77	201.01	146.05	39.019	726.57	247.36	779.33	714.74	349.58	812.1	46.3637	33.8934	18.1662	49.5896	58.562	51.0296
FDILCVVR	0	963.521	P49736;H0Y8E6	MCM2	DNA replication licensing factor MCM2	0.00068282	109.01	1103.8	1039.5	693.85	6.4984	34.493	0	1138.9	666.11	1245.1	0	0	17.611	0.585284	3.21166	0	0	0	1.3947
TSGVVTSCTGVLPQLSMVK	0	1905.99	P49736;H0Y8E6	MCM2	DNA replication licensing factor MCM2	8.2798e-06	93.684	148.49	186.03	68.11	0	13.837	0	741.78	445.5	812.09	105.14	74.248	207.64	0	6.9231	0	12.4144	14.2854	20.3623
LASGETVAAFCLTEPSSGSDAASIR	0	2439.16	P49748-2;P49748;P49748-3	ACADVL	Very long-chain specific acyl-CoA dehydrogenase, mitochondrial	3.051e-10	125.82	392.71	340.72	151.57	52.382	35.062	0	593.64	418.71	539.05	53.407	14.798	103.35	11.7688	9.33041	0	8.25396	3.41355	16.0881
LQAFGFCEYK	0	1204.56	P49756;E9PQU5;P49756-2;P49756-3	RBM25	RNA-binding protein 25	0.0009639	64.439	557.32	474.72	463.11	140.44	104.45	77.171	841.11	515.61	777.8	74.475	0	57.573	20.1273	18.0344	14.2835	8.13414	0	6.89189
CAADLGLNK	0	903.448	P49773	HINT1	Histidine triad nucleotide-binding protein 1	0.00025139	120.46	700.69	698.84	489.04	63.697	50.095	24.186	2009.9	413.33	1934	369.24	44.985	233.54	8.33308	6.68883	4.71254	15.5199	9.8153	10.7744
CLAFHDISPQAPTHFLVIPK	0	2233.17	P49773;D6REP8;D6RE99;D6RD60	HINT1	Histidine triad nucleotide-binding protein 1	3.7684e-06	109.38	165.85	231.95	128.9	0	0	0	85.848	23.437	144.79	0	0	30.501	0	0	0	0	0	17.4002
EGQWDCSVCLVR	0	1393.61	P49792	RANBP2	E3 SUMO-protein ligase RanBP2	0.0001307	92.19	514.36	550.37	400.59	119.44	79.538	27.621	2716.6	771.72	2982.5	386.41	112.65	552.02	18.8451	12.6269	6.45032	12.4527	12.7379	15.618
TGEEDEEEFFCNR	0	1603.61	P49792	RANBP2	E3 SUMO-protein ligase RanBP2	1.9145e-05	112.51	321.94	348.71	160.38	47.615	24.242	19.085	923.95	381.83	1087.5	264.06	128.59	262.47	12.8844	6.50003	10.6344	22.2271	25.193	19.4427
SSLEWNSCVVQTLK	0	1592.79	P49792;F8VYC4;J3KNE0;P0DJD0;P0DJD1;A6NKT7;Q99666;O14715;J3KQ37;Q7Z3J3;F8W705;Q99666-2;H0YBN8;Q7Z3J3-2	RANBP2;RGPD1;RGPD3;RGPD2;RGPD5;RGPD8;RGPD4	E3 SUMO-protein ligase RanBP2;RANBP2-like and GRIP domain-containing protein 1;RANBP2-like and GRIP domain-containing protein 2;RanBP2-like and GRIP domain-containing protein 3;RANBP2-like and GRIP domain-containing protein 5/6;RANBP2-like and GRIP domain-containing protein 8;RanBP2-like and GRIP domain-containing protein 4	4.9156e-05	107.93	203.5	242.99	119.83	58.627	42.297	0	604.99	261	603.14	63.633	44.129	156.79	22.3659	14.8261	0	9.51702	14.4624	20.6322
YTSCETGFK	1	1034.44	P49902-2;P49902;Q5JUV3;Q5JUV4	NT5C2	Cytosolic purine 5-nucleotidase	0.002274	60.518	79.805	80.498	55.338	0	0	0	522.92	320.18	550.02	310.31	87.21	269.28	0	0	0	37.2418	21.407	32.8671
EDGVFNISVDNTCSLFR	0	1914.88	P49915-2;P49915	GMPS	GMP synthase [glutamine-hydrolyzing]	1.1026e-05	116.78	258.32	279.34	116.73	36.292	0	0	760.49	382.3	624.63	49.083	21.811	18.222	12.3186	0	0	6.06283	5.39728	2.83456
NFLYDIAGCSGTFTVQNR	0	2004.94	P49915-2;P49915	GMPS	GMP synthase [glutamine-hydrolyzing]	2.0787e-05	86.479	327.05	300.26	173.36	33.363	30.417	22.055	2699.4	1102.8	2928.4	23.841	0	26.668	9.25688	9.1984	11.2862	0.875464	0	0.90245
SYSYVCGISSK	0	1192.54	P49915-2;P49915	GMPS	GMP synthase [glutamine-hydrolyzing]	8.8424e-05	101.97	169.2	169.57	129.75	18.439	0	17.96	1147.7	534.48	1141.5	166.1	26.67	184.95	9.82685	0	12.159	12.6427	4.75274	13.9432
VICAEEPYICK	1	1266.6	P49915-2;P49915	GMPS	GMP synthase [glutamine-hydrolyzing]	4.8163e-05	108.7	420.47	434.37	265.31	100.22	39.706	0	1968.8	1200.5	1944.7	404.5	116.53	333.77	19.2475	8.37545	0	17.0438	8.84794	14.6489
CSDFTEEICR	0	1201.47	P50213;H0YL72;P50213-2;H0YM46;H0YNF5	IDH3A	Isocitrate dehydrogenase [NAD] subunit alpha, mitochondrial	9.6983e-07	159.4	609.64	460.68	308.46	0	23.393	37.913	1176.8	548.61	1264.4	86.036	26.041	47.329	0	4.83254	10.9457	6.81292	4.53162	3.60814
IEAACFATIK	0	1065.55	P50213;H0YL72;P50213-2;H0YM46;H0YNF5	IDH3A	Isocitrate dehydrogenase [NAD] subunit alpha, mitochondrial	0.00030384	98.044	296.82	253.89	190.39	14.016	35.367	0	1743.4	532.73	1743.8	643.89	189.66	557.12	4.50913	12.2268	0	26.9716	26.2545	24.2129
SDIYVCMISFAHNVAAQGK	1	2052.98	P50395;P50395-2	GDI2	Rab GDP dissociation inhibitor beta	9.8599e-09	149.73	399.23	247.28	134.34	0	0	0	703.94	408.49	753.91	115.34	0	141.46	0	0	0	14.0782	0	15.7991
TYDATTHFETTCDDIK	1	1859.79	P50395;P50395-2	GDI2	Rab GDP dissociation inhibitor beta	1.2398e-05	138.91	838.79	827.43	326.94	0	35.337	0	1268.4	787.4	1304.2	49.056	0	105.43	0	4.09578	0	3.72354	0	7.47927
TDDYLDQPCYETINR	2	1844.79	P50395;P50395-2;Q5SX87;Q5SX91	GDI2	Rab GDP dissociation inhibitor beta	4.4975e-05	112.96	607.96	723.07	391.62	33.78	0	0	2802.5	1757.3	2819.4	144.32	49.292	140.16	5.26381	0	0	4.89748	2.72845	4.73584
VICILSHPIK	0	1121.66	P50395;P50395-2;Q5SX91	GDI2	Rab GDP dissociation inhibitor beta	0.0004993	74.841	281.78	251.18	199.62	0	44.451	0	1608.4	1039.3	1843.5	223.23	98.602	246.49	0	15.036	0	12.1875	8.66525	11.7938
NTNDANSCQIIIPQNQVNR	0	2141.03	P50395;P50395-2;Q5SX91;P31150	GDI2;GDI1	Rab GDP dissociation inhibitor beta;Rab GDP dissociation inhibitor alpha	1.3188e-12	164.59	149	70.991	79.174	0	0	0	910.86	498.97	1118.8	139.02	64.073	169.03	0	0	0	13.2415	11.3798	13.1252
SCTTESCDFVR	0	1246.5	P50416-2;P50416	CPT1A	Carnitine O-palmitoyltransferase 1, liver isoform	0.0025135	58.172	177.08	174.75	50.929	16.752	0	0	1137.1	734.5	1000.9	237.1	61.651	174.12	8.64254	0	0	17.2537	7.74363	14.8185
SSSSVTTSETQPCTPSSSDYSDLQR	0	2649.13	P50552;K7EM16	VASP	Vasodilator-stimulated phosphoprotein	5.0172e-13	150.53	152.54	218.77	103.43	10.813	0	0	275.44	26.253	273.7	51.714	0	89.96	6.61941	0	0	15.8072	0	24.7374
MQPDQQVVINCAIVR	0	1712.87	P50552;K7ENL7	VASP	Vasodilator-stimulated phosphoprotein	6.8844e-05	88.087	303.98	368.28	204.99	0	0	0	551.38	231.57	744.86	95.763	13.165	86.032	0	0	0	14.7978	5.37929	10.3542
SETVICSSR	0	980.46	P50552;K7ENL7;K7ENR7;K7EIG8	VASP	Vasodilator-stimulated phosphoprotein	0.000277	144.09	759.62	694.19	528.64	28.568	87.103	60.801	1852	281.62	2471.3	685.99	204.97	848.2	3.62452	11.1486	10.315	27.0289	42.1238	25.552
IAVYSCPFDGMITETK	0	1773.83	P50990;P50990-2;P50990-3	CCT8	T-complex protein 1 subunit theta	3.758e-05	106.36	227.86	359.53	155.06	69.213	0	37.338	1846.5	967.02	1747.3	270.25	9.8477	153.03	23.2983	0	19.4066	12.7672	1.00809	8.05281
AHEILPNLVCCSAK	0	1496.75	P50990;P50990-2;P50990-3;H7C4C8	CCT8	T-complex protein 1 subunit theta	2.3583e-05	127.26	774.3	654.12	400.81	86.952	36.611	49.376	3160.8	1887.4	3034.2	209.3	58.254	236.04	10.096	5.30033	10.9679	6.2105	2.99406	7.21782
LIAQACVSIFPDSGHFNVDNIR	0	2415.2	P50990;P50990-2;P50990-3;H7C4C8	CCT8	T-complex protein 1 subunit theta	3.5115e-05	71.535	218.03	245.28	80.32	0	47.189	0	980.15	497	714.34	0	0	0	0	16.1347	0	0	0	0
DIEREDIEFICK	0	1508.72	P50991;P50991-2	CCT4	T-complex protein 1 subunit delta	6.7445e-05	113.76	576.46	532.08	284.12	0	0	0	1341.4	1000.6	1557.5	109.94	0	101.36	0	0	0	7.57507	0	6.11022
IGLIQFCLSAPK	1	1288.72	P50991;P50991-2	CCT4	T-complex protein 1 subunit delta	4.8326e-05	106.62	287.61	233.93	94.355	0	0	0	388.14	160.42	366.76	0	0	0	0	0	0	0	0	0
LGGTIDDCELVEGLVLTQK	1	2002.03	P50991;P50991-2	CCT4	T-complex protein 1 subunit delta	6.7047e-09	123.41	126.53	126.89	80.38	0	0	0	190.15	108.28	240.81	0	0	24.004	0	0	0	0	0	9.06448
TGCNVLLIQK	0	1087.61	P50991;P50991-2	CCT4	T-complex protein 1 subunit delta	0.00020147	100.88	223.25	260.67	65.465	0	0	0	652.56	363.15	717.06	355.08	83.648	358.4	0	0	0	35.2388	18.7217	33.3253
TLSGMESYCVR	0	1244.55	P50991;P50991-2	CCT4	T-complex protein 1 subunit delta	0.00024705	90.685	751.58	533.81	323.61	67.518	55.048	45.744	1011.5	637.14	845.71	155.44	29.918	112	8.24297	9.34826	12.3849	13.3203	4.48507	11.6946
GFGTDEQAIIDCLGSR	0	1680.78	P50995-2;P50995	ANXA11	Annexin A11	3.2695e-05	126.88	125.39	128.3	75.727	0	0	0	733.21	382.25	804.8	39.139	27.68	93.588	0	0	0	5.06753	6.75237	10.4173
GVGTDEACLIEILASR	0	1645.83	P50995-2;P50995	ANXA11	Annexin A11	3.5979e-05	97.579	279.75	247.51	86.667	21.613	0	0	926.97	424.99	906.73	0	0	0	7.17175	0	0	0	0	0
FNAVLCSR	0	908.454	P50995-2;P50995;H0Y6E1	ANXA11	Annexin A11	0.00080741	93.267	596.62	646.88	350.23	83.812	62.899	0	1297.2	762.41	1286.3	154.32	10.121	76.129	12.3175	8.86177	0	10.6316	1.31011	5.58774
IYGETPEACR	0	1137.51	P51116	FXR2	Fragile X mental retardation syndrome-related protein 2	0.008968	41.54	136.06	189.2	72.742	13.427	23.963	0	1141.4	483.11	1391.2	318.47	67.293	249.28	8.98205	11.2416	0	21.815	12.2261	15.1956
GADCCVLVFDVTAPNTFK	0	1898.89	P51149;C9J592	RAB7A	Ras-related protein Rab-7a	1.0173e-05	117.18	444.98	306.54	130.81	0	0	0	2139.4	1270.3	2001.4	179.84	19.9	148.87	0	0	0	7.75426	1.5424	6.92332
DCDLDIVCR	0	1050.45	P51648;P51648-2;J3QRD1;I3L1M4	ALDH3A2	Fatty aldehyde dehydrogenase	0.00026542	107.57	190.3	262.31	143.19	112.48	89.789	73.184	3538.5	2375.3	3461.7	346.78	123.85	239.56	37.1491	25.5011	33.8229	8.92548	4.95568	6.47239
SPCYIDK	0	824.374	P51648;P51648-2;J3QRD1;I3L1M4;J3QS00	ALDH3A2	Fatty aldehyde dehydrogenase	0.0081686	79.809	65.606	69.62	33.581	22.127	0	0	784.66	503.7	874.76	158.93	115.99	81.092	25.2208	0	0	16.8431	18.7174	8.48374
CGDLVFAK	0	851.421	P51858	HDGF	Hepatoma-derived growth factor	0.00058762	105.57	294.54	308.67	190.21	13.617	0	54.533	739.7	250.75	890.87	0	0	72.606	4.41885	0	22.2817	0	0	7.53584
SCVEEPEPEPEAAEGDGDK	0	1986.8	P51858;P51858-2;P51858-3	HDGF	Hepatoma-derived growth factor	4.5131e-06	120.31	134.31	194.04	54.188	0	0	0	410.58	100.68	442.42	324.78	56.687	387.09	0	0	0	44.1661	36.0222	46.6649
GFGFVTYSCVEEVDAAMCAR	0	2153.92	P51991;P51991-2	HNRNPA3	Heterogeneous nuclear ribonucleoprotein A3	1.532e-09	160.45	661.38	675.72	309.3	130.02	60.18	72.303	4642.3	1144.3	4508.1	433.52	87.118	327.28	16.4291	8.17774	18.9472	8.54089	7.07461	6.76844
WGTLTDCVVMR	0	1279.61	P51991;P51991-2	HNRNPA3	Heterogeneous nuclear ribonucleoprotein A3	0.00057865	76.655	744.32	705.52	360.88	30.106	47.519	43.363	2055.3	514.69	2393.4	272	88.063	271.37	3.88752	6.3103	10.727	11.6874	14.6101	10.1836
SAVENCQDSWR	0	1293.54	P52209-2;P52209	PGD	6-phosphogluconate dehydrogenase, decarboxylating	6.0569e-09	199.03	631.81	622.69	426.9	7.2371	0	0	4429.1	3079.4	3996	0	0	28.271	1.13248	0	0	0	0	0.702512
VGTGEPCCDWVGDEGAGHFVK	0	2161.92	P52209-2;P52209;K7EM49;K7EPF6	PGD	6-phosphogluconate dehydrogenase, decarboxylating	1.3947e-13	168.99	397.63	437.01	223.54	79.234	48.896	55.718	4397.4	3003.9	4521.4	498.28	172.45	459.54	16.6156	10.0629	19.9522	10.178	5.42919	9.22597
FNECGHVLYADIK	0	1507.71	P52272-2;P52272;A0A087X0X3	HNRNPM	Heterogeneous nuclear ribonucleoprotein M	0.00019797	82.529	193.21	191.4	72.949	0	0	0	1223	404.14	1588.4	118.98	43.459	135.43	0	0	0	8.866	9.70936	7.85634
ACQIFVR	0	835.437	P52272-2;P52272;A0A087X0X3;M0R2I7;M0QY96	HNRNPM	Heterogeneous nuclear ribonucleoprotein M	0.0033631	99.919	216.07	194.16	130.31	7.507	32.632	0	3525	799.8	4005.9	368.55	130.31	216.82	3.35768	14.3885	0	9.46565	14.0102	5.13461
GCAVVEFK	0	851.421	P52272-2;P52272;M0R019;M0R2T0;M0R0N3;M0QYL3	HNRNPM	Heterogeneous nuclear ribonucleoprotein M	0.0018918	110.36	502.22	510.41	241.95	23.422	0	0	987.89	454.68	1243.8	327.38	873	481.34	4.45588	0	0	24.8907	65.7538	27.9015
LSIMIEECGGLDK	0	1406.68	P52292	KPNA2	Importin subunit alpha-1	1.1453e-05	128.31	498.51	521.65	271.43	91.271	22.658	15.946	954.69	583.03	1045.8	99.99	0	150.6	15.4754	4.16272	5.54883	9.4806	0	12.5878
NLTWTLSNLCR	0	1319.67	P52292	KPNA2	Importin subunit alpha-1	5.5224e-09	185.81	1011.7	1061.9	631.9	34.175	15.151	0	747.7	340.67	705.95	7.3918	22.192	46.466	3.2676	1.40671	0	0.978927	6.11582	6.17557
YLVELGCIK	0	1036.56	P52294	KPNA1	Importin subunit alpha-5;Importin subunit alpha-5, N-terminally processed	0.0031032	64.04	200.82	292.3	110	0	17.731	0	1029.8	636.12	984.72	0	0	0	0	5.71911	0	0	0	0
CFDCDQR	0	885.311	P52594-2;P52594-3;P52594;P52594-4;B8ZZY2	AGFG1	Arf-GAP domain and FG repeat-containing protein 1	0.011467	54.405	71.838	141.94	74.672	0	0	0	1524.9	834.76	1554.5	201.21	52.152	311.32	0	0	0	11.6568	5.88018	16.6854
DLSYCLSGMYDHR	0	1558.65	P52597	HNRNPF	Heterogeneous nuclear ribonucleoprotein F;Heterogeneous nuclear ribonucleoprotein F, N-terminally processed	4.0523e-05	101.32	902.23	891.35	480.11	35.432	0	85.484	392.33	165.8	416.19	29.533	38.687	32.786	3.77876	0	15.114	7.00061	18.9191	7.30239
GLPFGCTK	0	821.411	P52597	HNRNPF	Heterogeneous nuclear ribonucleoprotein F;Heterogeneous nuclear ribonucleoprotein F, N-terminally processed	0.0043782	58.981	455.37	589.92	205.56	0	0	0	455.47	175.56	503.91	5.7698	0	48.915	0	0	0	1.25093	0	8.84819
SVAPAAPTSCDFSPGDLVWAK	0	2118.01	P52701;A0A087WWJ1;P52701-2;F8WAX8	MSH6	DNA mismatch repair protein Msh6	1.264e-06	95.666	38.918	330.79	51.558	21.988	0	0	629.24	256.3	556.27	108.84	0	117.9	36.1015	0	0	14.7464	0	17.4882
GDCYQVLIEDCIPVLK	1	1806.89	P52788;P52788-2	SMS	Spermine synthase	3.9017e-05	96.993	220.73	225.79	62.904	0	22.277	0	1939	924.52	1830.8	0	0	0	0	8.98024	0	0	0	0
TCGDVLDNLK	0	1076.52	P52788;P52788-2	SMS	Spermine synthase	2.5285e-05	104.82	267.6	236.63	201.05	4.3257	16.525	0	866.57	303.14	776.45	56.082	0	96.981	1.59077	6.52762	0	6.07835	0	11.1035
LSLLCIDFNK	0	1164.62	P52888;K7EP46;K7EKB6	THOP1	Thimet oligopeptidase	9.7614e-05	94.616	246.85	376.27	127.66	0	0	0	546.36	192.1	741.65	0	0	0	0	0	0	0	0	0
GLQVGGCEPEPQVC	0	1414.62	P52888;K7EP46;K7EL02;P52888-2	THOP1	Thimet oligopeptidase	1.5822e-05	134.04	643.77	627.87	466.92	102.67	22.297	21.319	1752.7	543.9	1627.1	180.64	66.434	98.207	13.7546	3.42943	4.36651	9.34342	10.8849	5.69215
PVCNQVECHPYFNQR	0	1832.81	P52895;B4DK69;S4R3P0;Q04828;H0Y804	AKR1C2;AKR1C1	Aldo-keto reductase family 1 member C2;Aldo-keto reductase family 1 member C1	2.3229e-05	133.66	750.56	812.58	382	125.74	66.411	45.764	6462.9	1664.5	7357.9	582.16	74.932	904.27	14.349	7.55537	10.6984	8.26338	4.30784	10.9447
YKPVCNQVECHPYFNQR	0	2123.97	P52895;B4DK69;S4R3P0;Q04828;H0Y804	AKR1C2;AKR1C1	Aldo-keto reductase family 1 member C2;Aldo-keto reductase family 1 member C1	1.7974e-05	137.19	134.55	146.37	90.826	20.076	29.679	0	7992.4	1633.5	8605.9	555.06	60.295	538.32	12.9836	16.8584	0	6.49386	3.55976	5.887
DHYSNGFCTVYAK	0	1503.65	P52907	CAPZA1	F-actin-capping protein subunit alpha-1	1.256e-05	126.1	179.54	215.19	107.24	25.178	0	0	1168.6	404.97	1144.7	273.86	61.034	202.48	12.2989	0	0	18.9856	13.0973	15.0299
TIDGQQTIIACIESHQFQPK	0	2256.12	P52907	CAPZA1	F-actin-capping protein subunit alpha-1	1.6948e-05	78.012	145.83	287.68	56.821	0	0	0	711.42	173.89	653.55	0	0	0	0	0	0	0	0	0
GECIVSDFTIGR	0	1295.62	P52948-6;P52948-2;P52948-5;P52948;P52948-4;P52948-3	NUP98	Nuclear pore complex protein Nup98-Nup96;Nuclear pore complex protein Nup98;Nuclear pore complex protein Nup96	2.1942e-05	114.72	220.07	303.35	132.78	31.576	54.876	0	417.89	192.93	577.95	65.253	0	89.898	12.5478	15.3188	0	13.5059	0	13.4608
NTWDCGLQILK	0	1289.64	P53007;B4DP62	SLC25A1	Tricarboxylate transport protein, mitochondrial	0.00057459	64.439	179.59	231.47	146.27	0	0	0	372.94	207.9	418.06	6.1767	21.386	0	0	0	0	1.62923	9.32722	0
YGLGYQLCDNSVGVLFNDSTR	1	2320.08	P53350	PLK1	Serine/threonine-protein kinase PLK1	1.6759e-07	136.58	64.094	18.629	38.451	0	0	0	541.63	328.36	575.53	54.378	32.508	89.458	0	0	0	9.1237	9.00828	13.4526
VDATADYICK	0	1097.51	P53396;P53396-2	ACLY	ATP-citrate synthase	2.2886e-08	196.99	567.99	453.52	189.26	28.982	73.136	32.935	2471.9	1590.5	2347.5	111.71	32.864	107.03	4.85483	13.8869	14.8226	4.3238	2.02444	4.36051
AVQGMLDFDYVCSR	0	1602.72	P53396;P53396-2;P53396-3	ACLY	ATP-citrate synthase	1.007e-06	145.71	753.3	709.25	414.25	234.85	103.86	35.041	1452	820.58	1359.6	189.55	58.22	199.35	23.7666	12.7732	7.79918	11.547	6.62494	12.7875
FICTTSAIQNR	0	1252.62	P53396;P53396-2;P53396-3;K7ESG8	ACLY	ATP-citrate synthase	1.6329e-07	163.38	294.82	364.1	223.41	35.68	23.799	38.369	3208.8	2145.5	3381.5	240.61	41.736	418.69	10.7958	6.13536	14.657	6.9754	1.90816	11.0176
LIGPNCPGVINPGECK	0	1609.8	P53597	SUCLG1	Succinyl-CoA ligase [ADP/GDP-forming] subunit alpha, mitochondrial	3.9686e-05	115.38	301.77	388.69	161.87	24.974	0	26.131	1619.7	674.15	1575.8	113.98	66.901	193.3	7.64329	0	13.8994	6.57445	9.02785	10.9265
VLSECSPLMNDIFNK	0	1708.82	P53618	COPB1	Coatomer subunit beta	0.00013384	79.771	259.72	267.64	100.99	0	0	0	422.06	257.69	336.41	155.46	62.643	301.51	0	0	0	26.9185	19.5556	47.2645
AAAQCYIDLIIK	0	1320.71	P53618;E9PP73	COPB1	Coatomer subunit beta	0.00023944	86.313	154.45	139.73	69.757	0	0	0	622.45	312.25	738.63	0	0	0	0	0	0	0	0	0
CPLSGACYSPEFK	0	1400.61	P53621;P53621-2	COPA	Coatomer subunit alpha;Xenin;Proxenin	4.1417e-05	100.22	133.95	210.16	78.119	29.105	25.026	46.113	2848.4	1641.3	2852	512.54	237.92	555.01	17.8498	10.6409	37.1185	15.2499	12.6606	16.2902
LQLCYQLTTVGK	0	1365.73	P53621;P53621-2	COPA	Coatomer subunit alpha;Xenin;Proxenin	0.00025433	85.522	188.54	251.69	93.723	28.508	0	36.705	1141.3	549.66	1212.8	156.51	17.488	145.65	13.1344	0	28.142	12.0595	3.0835	10.7218
TTYQALPCLPSMYGYPNR	0	2073.97	P53621;P53621-2	COPA	Coatomer subunit alpha;Xenin;Proxenin	1.7533e-05	88.565	763.57	798.94	412.96	39.921	17.409	38.148	931.51	475.7	811.49	10.33	0	56.079	4.96844	2.13254	8.45651	1.09679	0	6.46392
NCGCLGASPNLEQLQEENLK	0	2159	P54136;E5RJM9;E5RH09	RARS	Arginine--tRNA ligase, cytoplasmic	6.345e-13	166.57	245.99	194.2	119.73	0	0	0	206.06	203.6	363.63	29.833	0	21.339	0	0	0	12.6468	0	5.54304
AYQCVVLLQGK	0	1220.66	P54136;P54136-2	RARS	Arginine--tRNA ligase, cytoplasmic	7.9679e-05	114.89	102.11	118.39	28.2	0	15.818	0	565.04	294.79	563.46	157.42	23.449	106.11	0	11.7862	0	21.7894	7.36836	15.8475
HLPDNECIEK	0	1196.55	P54136;P54136-2	RARS	Arginine--tRNA ligase, cytoplasmic	0.00043203	89.403	98.968	136.3	55.168	0	0	0	481.11	299.93	430.43	19.964	0	59.991	0	0	0	3.98424	0	12.2326
IVFVPGCSIPLTIVK	0	1584.93	P54136;P54136-2	RARS	Arginine--tRNA ligase, cytoplasmic	0.0012292	58.831	104.49	60.577	66.666	0	0	0	310.34	145.78	336.65	0	0	0	0	0	0	0	0	0
VLTAEELNAAQTSVAYGCIK	0	2080.05	P54136;P54136-2	RARS	Arginine--tRNA ligase, cytoplasmic	6.6843e-07	136.2	169.06	139.64	66.962	0	0	0	375.78	248.17	440.28	8.7286	0	0	0	0	0	2.27007	0	0
GPAIGIDLGTTYSCVGVFQHGK	0	2219.1	P54652	HSPA2	Heat shock-related 70 kDa protein 2	2.6974e-09	133.21	592.02	374.4	233.46	4.8889	0	0	415.38	175.84	389.89	20.224	0	49.669	0.819036	0	0	4.64275	0	11.2997
HDAATCFVDAGNAFK	0	1565.69	P54920;M0R2M1;M0R058;M0R0I4	NAPA	Alpha-soluble NSF attachment protein	3.3957e-06	144.68	368.54	388.78	214.72	55.37	66.109	14.119	1197.6	322.84	1150.3	125.34	28.795	142.84	13.0617	14.533	6.16984	9.47435	8.18889	11.046
FVLCPECENPETDLHVNPK	0	2183	P55010;H0YLZ1;H0YN40	EIF5	Eukaryotic translation initiation factor 5	4.5997e-07	142.3	227.69	268.02	152.7	28.329	57.651	0	1101.2	513.72	1012	52.4	0	119.57	11.0652	17.7022	0	4.5423	0	10.5667
LCTFILK	0	836.483	P55010;H0YLZ1;H0YN40	EIF5	Eukaryotic translation initiation factor 5	0.0033475	94.662	200.7	289.1	112.53	29.538	0	16.388	711.27	397.95	680.22	87.177	23.258	75.599	12.8293	0	12.712	10.9183	5.52174	10.0023
YFGCELGAQTQFDVK	0	1704.78	P55010;H0YLZ1;H0YN40;H0YMJ8;H0YM54	EIF5	Eukaryotic translation initiation factor 5	5.8725e-05	100.45	361.55	270.77	212.93	25.746	0	0	741.29	368.83	635.58	96.706	0	63.129	6.64763	0	0	11.5402	0	9.03509
SQICDNAALYAQK	0	1423.68	P55060-3;P55060	CSE1L	Exportin-2	0.00016533	84.734	225.45	156.82	70.088	0	0	0	481.42	305.41	566.57	46.759	0	82.73	0	0	0	8.85287	0	12.7414
NLFEDQNTLTSICEK	0	1753.82	P55060-3;P55060;P55060-4	CSE1L	Exportin-2	4.3352e-11	167.88	192.97	153.07	167.29	0	0	0	891.88	481.42	739.17	87.477	33.311	124.09	0	0	0	8.93209	6.47154	14.3746
VCASVTFK	0	853.437	P55060-3;P55060;P55060-4;P55060-2	CSE1L	Exportin-2	0.0026234	95.62	217.49	346.86	94.728	0	0	0	1798.4	820.28	1643.1	1566	424.18	1549.3	0	0	0	46.5462	34.0855	48.5309
AIANECQANFISIK	0	1520.77	P55072	VCP	Transitional endoplasmic reticulum ATPase	4.4089e-05	113.35	310.84	388.36	142.8	32.705	0	16.556	1111.4	537.68	1248.3	56.358	73.603	150.83	9.51986	0	10.3893	4.82617	12.0407	10.7803
EDEEESLNEVGYDDIGGCR	0	2127.85	P55072	VCP	Transitional endoplasmic reticulum ATPase	4.1343e-35	219.77	504.61	423.33	319.62	7.7926	38.364	22.935	1406	430.04	1514	0	0	0	1.5208	8.3094	6.69528	0	0	0
GVLFYGPPGCGK	0	1193.59	P55072	VCP	Transitional endoplasmic reticulum ATPase	0.00037883	83.005	447.79	364.01	247.15	28.808	88.653	31.31	2423.4	911.85	2308.1	402.57	181.4	640.91	6.04451	19.5848	11.244	14.2454	16.5927	21.7331
MTNGFSGADLTEICQR	0	1741.78	P55072	VCP	Transitional endoplasmic reticulum ATPase	4.0944e-06	143.97	1812	1404.8	889.46	0	0	0	2911.5	1134.1	3048.2	177.57	39.654	308.79	0	0	0	5.74833	3.37839	9.19842
REDEEESLNEVGYDDIGGCR	0	2283.95	P55072	VCP	Transitional endoplasmic reticulum ATPase	2.4803e-26	211.75	914.07	1032.1	396.69	31.469	17.762	0	984.27	556.09	1034.9	37.466	37.008	69.89	3.32815	1.69184	0	3.6669	6.23978	6.32609
VVETDPSPYCIVAPDTVIHCEGEPIK	0	2810.35	P55072;C9IZA5	VCP	Transitional endoplasmic reticulum ATPase	8.2004e-17	159.1	425.31	599.47	220.19	114.38	35.472	0	1062.8	513.23	1191.3	78.214	0	158.68	21.1936	5.58665	0	6.85478	0	11.7542
EAVCIVLSDDTCSDEK	0	1725.74	P55072;C9IZA5;C9JUP7	VCP	Transitional endoplasmic reticulum ATPase	4.2276e-11	164.63	862.04	919.86	472.54	96.235	0	31.529	3563.9	1430.7	3940.8	251.31	50.558	462.39	10.0425	0	6.2549	6.58706	3.41318	10.5013
LGDVISIQPCPDVK	0	1482.78	P55072;C9IZA5;C9JUP7	VCP	Transitional endoplasmic reticulum ATPase	4.96e-05	108.7	250.4	404.43	143.59	59.378	0	0	504.17	196.25	561.19	0	0	24.154	19.1679	0	0	0	0	4.12646
GLPWSCSADEVMR	1	1449.64	P55795	HNRNPH2	Heterogeneous nuclear ribonucleoprotein H2	0.00062103	70.622	593.37	530.37	343.89	0	0	0	723.31	198.14	590.12	0	0	29.793	0	0	0	0	0	4.806
FCQLLWR	0	964.495	P55884;P55884-2	EIF3B	Eukaryotic translation initiation factor 3 subunit B	0.0021253	117.7	432.66	414.3	286.24	15.76	36.481	27.557	3869.2	1991.7	4265.9	334.02	62.725	340.88	3.51456	8.09284	8.78179	7.94676	3.05317	7.39953
NGDYLCVK	0	910.422	P55884;P55884-2	EIF3B	Eukaryotic translation initiation factor 3 subunit B	0.004867	78.149	418.92	428.58	229.31	138.04	138.18	81.516	2245.5	1071	2340.8	316.73	139.31	431.5	24.7845	24.3807	26.2256	12.3615	11.5103	15.5647
NLFNVVDCK	0	1050.52	P55884;P55884-2	EIF3B	Eukaryotic translation initiation factor 3 subunit B	0.00050761	132.9	254.79	347.39	194.63	50.453	48.908	0	3158	1646.5	3099.2	428.93	207.98	493.24	16.5288	12.3412	0	11.9581	11.215	13.7299
FSHQGVQLIDFSPCER	0	1861.88	P55884;P55884-2;C9JQN7	EIF3B	Eukaryotic translation initiation factor 3 subunit B	3.9318e-05	119.56	589.62	470.58	328.15	106.02	106.14	58.364	776.61	432.99	601.2	88.544	26.357	75.391	15.2406	18.4041	15.1001	10.2345	5.73793	11.1428
ASVGECPAPVPVK	0	1252.65	P56134-3;P56134	ATP5J2	ATP synthase subunit f, mitochondrial	1.5595e-05	133.81	464.62	439.76	265.56	28.803	45.115	42.099	1583.5	991.49	1918.4	0	0	0	5.83738	9.30446	13.6837	0	0	0
ALEEGLTPQEICDK	0	1544.74	P56192;P56192-2;H0YHV5	MARS	Methionine--tRNA ligase, cytoplasmic	4.9053e-05	109.22	433.19	343.08	255.68	0	0	0	838.53	261.31	986.76	293.79	108.14	206.64	0	0	0	25.9458	29.2705	17.3152
FVEGVCPFCGYEEAR	0	1704.73	P56192;P56192-2;H0YIC2	MARS	Methionine--tRNA ligase, cytoplasmic	4.1613e-05	91.812	708.61	640.1	522.31	0	0	0	3327.3	2138.8	2888.3	412.87	118.54	360.83	0	0	0	11.0388	5.25131	11.1054
LSALGNVTTCNDYVALVHPDLDR	0	2485.23	P56537	EIF6	Eukaryotic translation initiation factor 6	2.8187e-08	103.95	135.58	89.53	65.067	0	0	0	930.19	752.85	1028.1	126.81	31.206	200.65	0	0	0	11.9972	3.98007	16.3296
ASFENNCEIGCFAK	0	1531.64	P56537;B7ZBH1;P56537-2;F8WD20;A0A0B4J1Y7;F8WDS6	EIF6	Eukaryotic translation initiation factor 6	3.8089e-05	116.51	1154.2	1176.6	747.91	102.84	80.235	18.875	5134.5	3586.4	5077.5	481.02	430.39	666.47	8.18112	6.38389	2.46158	8.5659	10.7148	11.603
IAVAAQNCYK	0	1079.54	P60174-1;P60174	TPI1	Triosephosphate isomerase	1.3885e-06	154.35	469.89	567.41	269.35	10.345	0	25.771	2390.5	753.54	2330.6	25.658	28.186	75.619	2.15415	0	8.73235	1.06193	3.60561	3.14265
VPADTEVVCAPPTAYIDFAR	0	2134.04	P60174-1;P60174	TPI1	Triosephosphate isomerase	3.5054e-06	114.72	310.56	391.93	247.69	0	25.95	0	959.61	453.75	947.27	47.448	0	49.649	0	6.20992	0	4.71155	0	4.98024
IIYGGSVTGATCK	1	1268.64	P60174-1;P60174;P60174-4	TPI1	Triosephosphate isomerase	4.5309e-07	163.66	819.6	807.43	431.2	29.88	39.708	0	3524.9	1397.9	3531.9	259.77	36.778	329.36	3.51745	4.68731	0	6.86374	2.5635	8.52986
VAHALAEGLGVIACIGEK	0	1749.94	P60174-1;P60174;P60174-4;U3KPZ0;U3KQF3	TPI1	Triosephosphate isomerase	1.6007e-08	155.11	771.58	837.27	409.75	11.721	0	0	1095.2	262.14	1026.6	23.744	0	127.06	1.49636	0	0	2.122	0	11.0136
DCGATWVVLGHSER	0	1528.71	P60174-1;P60174;P60174-4;U3KPZ0;U3KQF3;U3KPS5	TPI1	Triosephosphate isomerase	2.8389e-06	144.27	536.79	612.03	326.8	29.664	0	21.392	331.52	55.333	285.23	0	0	0	5.23679	0	6.14374	0	0	0
LFIFETFCR	0	1174.58	P60228;E5RGA2;E5RHS5	EIF3E	Eukaryotic translation initiation factor 3 subunit E	0.0014613	77.677	349.7	355.12	204.93	0	0	0	1062.3	619.05	1052.8	0	0	0	0	0	0	0	0	0
DDDIAALVVDNGSGMCK	1	1721.76	P60709;G5E9R0;E7EVS6;C9JZR7;C9JTX5	ACTB	Actin, cytoplasmic 1;Actin, cytoplasmic 1, N-terminally processed	3.7999e-33	249.2	1764.5	1988.4	614.35	125.18	66.789	37.619	4621	2594	4881.3	270.68	118.54	274.14	6.6244	3.24977	5.77006	5.53348	4.37007	5.31749
CPEALFQPSFLGMESCGIHETTFNSIMK	0	3116.41	P60709;P63261	ACTB;ACTG1	Actin, cytoplasmic 1;Actin, cytoplasmic 1, N-terminally processed;Actin, cytoplasmic 2;Actin, cytoplasmic 2, N-terminally processed	4.484e-13	110.03	415.35	512.99	142.27	56.584	75.09	0	8172.5	4442.4	7367.5	239.77	104.38	361.26	11.9898	12.7687	0	2.85024	2.29569	4.67423
FSNQETCVEIGESVR	0	1696.77	P60891;B1ALA7	PRPS1	Ribose-phosphate pyrophosphokinase 1	3.0974e-05	130.06	610.09	549.89	219.31	76.979	63.632	39.781	893.64	404.78	1080.2	306.8	120.54	225.55	11.204	10.3716	15.3541	25.5573	22.946	17.2736
INNACFEAVVVTNTIPQEDK	0	2204.08	P60891;B1ALA9;P60891-2;B7ZB02	PRPS1	Ribose-phosphate pyrophosphokinase 1	0.0002039	65.184	90.698	94.812	11.359	0	0	0	129.61	51.997	176.11	81.091	0	79.732	0	0	0	38.4863	0	31.1645
YVECSALTQK	0	1140.55	P60953	CDC42	Cell division control protein 42 homolog	2.5163e-05	134.77	367.02	190.62	134.76	35.74	25.135	0	920.15	397.69	794.29	0	26.686	16.875	8.87377	11.6498	0	0	6.28829	2.08034
TCLLISYTTNK	0	1255.65	P60953;Q5JYX0;P60953-1	CDC42	Cell division control protein 42 homolog	0.00017041	85.288	102.17	115.09	74.271	14.263	0	0	901.7	437.81	905.21	285.51	162.92	413.03	12.25	0	0	24.0488	27.1203	31.3319
WVPEITHHCPK	0	1345.66	P60953;Q5JYX0;P60953-1	CDC42	Cell division control protein 42 homolog	0.00021174	79.693	112.77	13.772	40.439	0	0	0	435.77	109.68	411.71	31.182	0	0	0	0	0	6.67777	0	0
CVVVGDGAVGK	0	1002.52	P60953;Q5JYX0;P60953-1;F8WET9;B1AH79;G3V4H1;G3V476;Q9H4E5-2;P17081;Q9H4E5;P63000;P63000-2;P60763;P15153;B1AH78;P84095	CDC42;RHOQ;RAC2;RHOJ;RAC1;RAC3;RHOG	Cell division control protein 42 homolog;Rho-related GTP-binding protein RhoJ;Rho-related GTP-binding protein RhoQ;Ras-related C3 botulinum toxin substrate 1;Ras-related C3 botulinum toxin substrate 3;Ras-related C3 botulinum toxin substrate 2;Rho-related GTP-binding protein RhoG	9.1477e-07	142.92	270.9	309.53	136.74	44.773	15.094	0	1849.7	854.8	1847.8	324.27	32.705	259.94	14.1833	4.64969	0	14.916	3.68505	12.3326
ASGVQVADEVCR	1	1232.58	P60981;F6RFD5	DSTN	Destrin	5.207e-21	229.53	1463.5	1316.2	828.05	28.317	0	69.454	3117.5	711.1	4729.5	293.49	66.988	278.41	1.89816	0	7.73857	8.60425	8.60931	5.55941
LGGSLIVAFEGCPV	0	1360.71	P60981;P60981-2	DSTN	Destrin	9.5301e-05	122.13	163.27	251.43	140.64	0	16.124	0	1260.7	221.42	1524.1	99.192	0	62.011	0	6.02645	0	7.29411	0	3.90963
AVIFCLSADK	0	1065.55	P60981;P60981-2;F6RFD5	DSTN	Destrin	1.9419e-06	168.26	1128.6	1122.2	683.01	61.131	47.858	53.889	1831.1	435.69	2406.4	189.41	39.041	404.36	5.13822	4.09022	7.31294	9.37437	8.22382	14.3861
CIIVEEGK	0	889.458	P60981;P60981-2;F6RFD5	DSTN	Destrin	0.0014756	154.35	506.43	491.85	281.6	32.172	54.896	14.494	2367.2	530.14	2809.8	196.72	67.981	296.13	5.97324	10.0405	4.89507	7.67263	11.3658	9.53434
CSTPEEIK	0	905.416	P60981;P60981-2;F6RFD5	DSTN	Destrin	0.0028016	65.88	78.465	169.41	49.166	0	0	0	540.84	161.09	515.62	243.34	115.6	83.639	0	0	0	31.0311	41.7796	13.9571
TCDISFSDPDDLLNFK	0	1828.82	P61081	UBE2M	NEDD8-conjugating enzyme Ubc12	5.3665e-05	113.59	142.85	94.299	26.783	0	0	0	878.21	219.75	940.37	0	0	0	0	0	0	0	0	0
LVICPDEGFYK	0	1282.63	P61081;M0QYI6	UBE2M	NEDD8-conjugating enzyme Ubc12	0.0016857	65.395	552.99	482.5	209.36	73.394	0	0	990.14	260.04	1047.1	75.03	11.829	174.78	11.7171	0	0	7.04395	4.35099	14.3042
ICLDILK	0	816.478	P61088;F8VQQ8;F8VSD4;F8VV71	UBE2N	Ubiquitin-conjugating enzyme E2 N	0.0038044	92.692	193.91	211.41	70.573	325.2	208.9	111.9	284.36	100.9	348.27	595.29	107.72	514.11	62.6457	49.7014	61.3241	67.6735	51.6346	59.6153
LGYAGNTEPQFIIPSCIAIK	0	2134.11	P61158	ACTR3	Actin-related protein 3	4.7147e-06	92.679	142.01	191.75	65.482	0	0	0	404.35	186.49	436.1	21.872	0	78.359	0	0	0	5.1316	0	15.2313
DYEEIGPSICR	0	1280.57	P61158;B4DXW1	ACTR3	Actin-related protein 3	2.5001e-07	183.43	843.74	985.76	483.01	100.95	84.768	0	2371.1	1496.5	2617	164.81	75.305	141.39	10.686	7.91834	0	6.49905	4.79099	5.12582
YSYVCPDLVK	0	1185.57	P61158;B4DXW1	ACTR3	Actin-related protein 3	0.00067589	85.744	152.61	190.62	77.119	53.236	0	0	1469.4	752.87	1529.3	253.85	137.86	247.31	25.8621	0	0	14.7309	15.4772	13.9203
LPACVVDCGTGYTK	0	1425.66	P61158;F8WEW2;F8WE84	ACTR3	Actin-related protein 3	3.5756e-05	118.24	379.34	328.8	242.74	45.617	0	25.756	2104.7	1026.5	1814.3	90.231	58.389	175.95	10.7345	0	9.59269	4.11088	5.38203	8.8406
VVVCDNGTGFVK	1	1236.62	P61160;P61160-2;A0A1B0GWD0;A0A1B0GWH0	ACTR2	Actin-related protein 2	9.1206e-05	99.5	318.13	259.79	216.25	56.517	18.274	25.496	1063.1	623.14	1034.6	427	127.3	469.66	15.0854	6.57187	10.5466	28.6558	16.9634	31.222
LCYVGYNIEQEQK	1	1585.74	P61160;P61160-2;F5H6T1	ACTR2	Actin-related protein 2	8.3082e-12	153.74	280.22	407.27	138.57	27.965	22.88	0	677.42	302.73	723.11	142.45	90.247	111.26	9.0741	5.31907	0	17.3747	22.965	13.3346
VALALCLGK	0	886.531	P61221	ABCE1	ATP-binding cassette sub-family E member 1	0.002221	69.954	381.76	270.91	198.15	14.123	36.331	0	434.78	338	373.55	0	0	0	3.56747	11.8249	0	0	0	0
LCIEVTPQSK	0	1116.58	P61221;D6R9I9;D6RGF4	ABCE1	ATP-binding cassette sub-family E member 1	7.6476e-05	108.43	167.86	188.37	96.069	202.23	135.73	129.79	515.1	225.47	478.77	250.55	144.33	278.59	54.6435	41.879	57.4651	32.7238	39.0292	36.7844
TQAIVCQQLDLTHLK	0	1709.91	P61221;D6R9I9;D6RGF4	ABCE1	ATP-binding cassette sub-family E member 1	0.00048328	68.944	121	200.74	95.633	71.888	64.326	72.834	162.6	104.6	149.93	80.34	55.486	92.151	37.2693	24.2679	43.2334	33.0699	34.6601	38.0662
LDECEEAFQGTK	0	1368.59	P61289;P61289-3;P61289-2;B3KQ25;K7ESG5;K9J957;K7ENH2;K7EMD0;K7EPX6;K7EKR3	PSME3	Proteasome activator complex subunit 3	3.5817e-06	135.6	223.93	254.8	173.15	44.504	31.535	0	570.72	205.39	653.64	273.74	85.463	180.27	16.5791	11.0133	0	32.416	29.3836	21.6174
RLDECEEAFQGTK	0	1524.69	P61289;P61289-3;P61289-2;B3KQ25;K7ESG5;K9J957;K7ENH2;K7EMD0;K7EPX6;K7EKR3	PSME3	Proteasome activator complex subunit 3	6.7882e-06	140.31	387.36	482.51	220.25	27.539	14.509	0	1303.2	652.08	1428.5	300.21	81.02	228.57	6.63752	2.9192	0	18.7232	11.0517	13.7936
IGAFGYMECSAK	0	1275.56	P61586	RHOA	Transforming protein RhoA	0.00034844	80.522	695.95	551.45	235.98	15.692	31.836	18.988	914.75	511.18	1016.8	61.797	0	50.529	2.20504	5.45804	7.44721	6.32811	0	4.73415
NINDAWVCTNDMFR	0	1697.73	P61970	NUTF2	Nuclear transport factor 2	4.9455e-05	104.17	754.32	478.41	363.32	67.912	51.457	45.027	1729.8	846.61	1748.6	178.88	92.663	195.59	8.25947	9.7113	11.0267	9.37192	9.8654	10.0602
GSDFDCELR	0	1040.42	P61978-3;Q5T6W2	HNRNPK	Heterogeneous nuclear ribonucleoprotein K	0.0014049	106.68	1246.9	920.6	690.03	131.71	131.77	64.669	4125.9	1547	4281.8	258.56	172.35	284.37	9.55383	12.5213	8.56885	5.89719	10.0241	6.22776
LFQECCPHSTDR	0	1434.6	P61978-3;Q5T6W2	HNRNPK	Heterogeneous nuclear ribonucleoprotein K	8.1427e-05	100.55	1147.5	1550.1	719.5	276.22	142.64	93.263	5951	2004.2	5497.9	492.9	92.343	342.37	19.4013	8.42657	11.4748	7.64909	4.40454	5.86223
ICGDIHGQYYDLLR	0	1664.8	P62136;P62136-2;E9PMD7;F5H1L6;F5H037;F8VYE8;P36873;P36873-2;F8VR82;F8W0W8;A0A087WYY5	PPP1CA;PPP1CC	Serine/threonine-protein phosphatase PP1-alpha catalytic subunit;Serine/threonine-protein phosphatase;Serine/threonine-protein phosphatase PP1-gamma catalytic subunit	2.7146e-05	124.62	402.11	327.41	185.78	0	0	0	1392.5	347.11	1545.3	150.14	71.014	232.43	0	0	0	9.73267	16.984	13.0745
HDLDLICR	2	983.486	P62136;P62136-2;P62136-3;E9PMD7;P62140;F8VYE8;P36873;P36873-2;F8VR82;F8W0W8	PPP1CA;PPP1CB;PPP1CC	Serine/threonine-protein phosphatase PP1-alpha catalytic subunit;Serine/threonine-protein phosphatase;Serine/threonine-protein phosphatase PP1-beta catalytic subunit;Serine/threonine-protein phosphatase PP1-gamma catalytic subunit	0.00059017	104.44	951.01	726.52	412.72	90.212	69.779	30.639	1706.3	370.41	2085.7	9.3635	0	49.827	8.66405	8.76291	6.91065	0.545766	0	2.33324
IYGFYDECK	1	1136.48	P62136;P62136-2;P62136-3;H0Y3Y6;P62140;E7ETD8;F8VYE8;P36873;P36873-2;F8VR82;F8W0W8	PPP1CA;PPP1CB;PPP1CC	Serine/threonine-protein phosphatase PP1-alpha catalytic subunit;Serine/threonine-protein phosphatase PP1-beta catalytic subunit;Serine/threonine-protein phosphatase;Serine/threonine-protein phosphatase PP1-gamma catalytic subunit	0.00053489	133.55	715.32	628.27	329.79	33.591	18.419	0	2745.1	812.88	2746.1	182.88	145.3	297.18	4.48531	2.8482	0	6.24594	15.1642	9.76512
TFTDCFNCLPIAAIVDEK	0	1998.94	P62136;P62136-2;P62136-3;H0Y3Y6;P62140;E7ETD8;F8VYE8;P36873;P36873-2;F8VR82;F8W0W8	PPP1CA;PPP1CB;PPP1CC	Serine/threonine-protein phosphatase PP1-alpha catalytic subunit;Serine/threonine-protein phosphatase PP1-beta catalytic subunit;Serine/threonine-protein phosphatase;Serine/threonine-protein phosphatase PP1-gamma catalytic subunit	9.0225e-06	119.38	1005.9	819.55	329.85	0	0	0	1563.1	384.22	1506.2	22.837	0	107.88	0	0	0	1.43997	0	6.68368
ICGDIHGQYTDLLR	0	1602.78	P62140;E7ETD8;C9J9S3;C9JP48	PPP1CB	Serine/threonine-protein phosphatase PP1-beta catalytic subunit;Serine/threonine-protein phosphatase	2.4332e-05	126.71	248.27	277.38	82.348	0	0	0	518.19	139.36	630.4	0	0	64.055	0	0	0	0	0	9.22378
LPLVTPHTQCR	0	1263.68	P62191	PSMC1	26S protease regulatory subunit 4	5.328e-06	104.82	228.4	174.51	121.65	19.153	0	45.525	1456.5	532.68	1465.3	163.51	50.353	144.82	7.73693	0	27.2319	10.0931	8.63639	8.99436
DLLEPGCSVLLNHK	0	1536.8	P62191;P62191-2	PSMC1	26S protease regulatory subunit 4	0.00017906	79.466	146.16	241.99	47.299	0	0	0	1075.6	429.45	1059.2	170.74	36.14	168.94	0	0	0	13.6993	7.76219	13.7558
NIDINDVTPNCR	0	1372.64	P62195-2;P62195;J3QLH6;J3KRP2;J3QSA9;J3QRW1	PSMC5	26S protease regulatory subunit 8	5.1443e-05	132.25	435.3	423.39	232.4	0	16.242	0	1857.3	743.85	1949	162.12	0	132.11	0	3.69445	0	8.02805	0	6.34805
LDVGNFSWGSECCTR	0	1672.7	P62241	RPS8	40S ribosomal protein S8	7.0329e-17	170.11	1909.6	2015.8	1088.6	561.64	357.64	269.77	6440	4173	6467.3	638.34	251.08	653.43	22.7271	15.0684	19.8598	9.01822	5.6753	9.17645
LLACIASR	0	845.479	P62241;Q5JR95	RPS8	40S ribosomal protein S8	0.0010165	143.11	640.21	699.09	415.56	16.662	49.349	21.755	3296.6	1951.5	3272.5	135.8	113.24	233.78	2.53657	6.59359	4.97468	3.95642	5.48447	6.66747
NCIVLIDSTPYR	0	1392.71	P62241;Q5JR95	RPS8	40S ribosomal protein S8	2.329e-07	174.77	2581	2018.3	1156.1	0	0	0	3151.4	1861.4	3257.6	104.34	35.299	107.91	0	0	0	3.2048	1.86108	3.20635
LICCDILDVLDK	1	1361.69	P62258;P62258-2;K7EIT4	YWHAE	14-3-3 protein epsilon	5.2261e-06	130.56	1999.5	1858.1	1085.2	76.421	0	70.055	2174	1137	2044.9	10.783	0	0	3.68131	0	6.06403	0.49355	0	0
YGLNMCR	1	855.373	P62273;P62273-2;A0A087WTT6	RPS29	40S ribosomal protein S29	0.0033473	137.5	824.76	635.4	398.97	71.649	44.585	33.081	6195.9	2846.2	8613.3	703.68	243.47	743.74	7.99289	6.55676	7.65673	10.1989	7.88013	7.94845
CPFTGNVSIR	0	1092.54	P62280;M0QZC5	RPS11	40S ribosomal protein S11	2.7023e-05	121.5	481.32	419.52	276.97	58.828	75.876	36.559	3998.9	2208.9	4743.9	596.11	261.25	602.16	10.8911	15.3162	11.6605	12.973	10.5763	11.2636
KCPFTGNVSIR	0	1220.63	P62280;M0QZC5	RPS11	40S ribosomal protein S11	0.00021392	101.39	123.57	156.06	64.669	0	79.252	51.302	977.04	451.14	890	193.53	103.33	242.52	0	33.6795	44.2369	16.533	18.6358	21.4142
NMSVHLSPCFR	0	1289.6	P62280;M0QZC5;M0R1H5	RPS11	40S ribosomal protein S11	4.8218e-06	126.19	522.55	547.2	232.98	39.271	37.411	37.033	2671.5	923.41	2493.9	834.8	44.359	199.98	6.98995	6.3993	13.7153	23.8086	4.58364	7.42349
DVQIGDIVTVGECR	0	1502.74	P62280;M0R1H5	RPS11	40S ribosomal protein S11	4.7525e-16	202.44	730.58	678.62	449.04	8.3531	19.355	33.988	617.95	217.18	572.65	30.292	0	68.111	1.13043	2.77302	7.03645	4.67295	0	10.6297
DVQIGDIVTVGECRPLSK	0	1928	P62280;M0R1H5	RPS11	40S ribosomal protein S11	1.3525e-05	127.78	486.9	523.19	216.76	30.52	0	50.653	854.91	354.57	986.29	19.554	0	72.654	5.8985	0	18.9419	2.23611	0	6.86099
CNNVLYIR	0	993.507	P62306	SNRPF	Small nuclear ribonucleoprotein F	0.00049091	112.37	226.71	248.83	116.45	52.174	15.888	0	637.7	232.74	745.7	91.814	0	108.96	18.7081	6.00186	0	12.5856	0	12.7489
HCNMVLENVK	0	1185.56	P62316;P62316-2	SNRPD2	Small nuclear ribonucleoprotein Sm D2	6.4973e-12	143.24	170.78	143.64	92.859	14.128	21.795	0	391.4	52.916	515.48	81.983	37.587	81.403	7.64056	13.1744	0	17.3185	41.5312	13.638
NNTQVLINCR	0	1173.59	P62316;P62316-2;K7ERG4	SNRPD2	Small nuclear ribonucleoprotein Sm D2	7.3929e-08	214.12	520.41	612.81	287.5	25.045	44.712	0	4318.5	1496.3	5651.7	367.38	101.72	245.21	4.59158	6.80008	0	7.84015	6.36538	4.15828
VLHEAEGHIVTCETNTGEVYR	0	2356.11	P62318-2;P62318;H3BT13	SNRPD3	Small nuclear ribonucleoprotein Sm D3	7.1026e-10	156.92	447.29	408.95	234.37	14.153	0	22.16	634.04	120.87	1140.1	86.027	40.259	92.982	3.06712	0	8.63837	11.9471	24.9856	7.54062
TCTTVAFTQVNSEDK	0	1642.75	P62424;Q5T8U2	RPL7A	60S ribosomal protein L7a	4.4019e-05	124.09	57.282	65.123	41.475	0	22.081	0	225.27	165.43	333.8	226.33	26.397	234.41	0	25.3211	0	50.1174	13.7608	41.2541
VPPNGLVVYCGTIVTEEGK	0	1974.01	P62495;B7Z7P8;P62495-2;I3L492;D6RJE8	ETF1	Eukaryotic peptide chain release factor subunit 1	2.6479e-06	126.4	476.48	344.56	247.15	8.3833	32.211	0	475.76	298.27	499.36	310.97	180.91	241.15	1.729	8.54922	0	39.5269	37.7541	32.5654
GFQFVSSSLPDICYR	0	1717.81	P62633-2;P62633;P62633-5;P62633-6;P62633-8;P62633-4	CNBP	Cellular nucleic acid-binding protein	4.37e-05	93.823	262.06	294.3	102.09	12.027	0	17.253	387.56	91.556	497.95	0	25.366	19.161	4.38802	0	14.4567	0	21.6948	3.70539
DCDLQEDACYNCGR	0	1603.57	P62633-2;P62633;P62633-7;P62633-3	CNBP	Cellular nucleic acid-binding protein	4.0393e-05	97.551	581.61	586.02	371.67	111.83	41.551	14.138	3267.3	777.08	4158.4	246.43	64.376	320.59	16.1268	6.62092	3.66452	7.01334	7.65055	7.15764
CGETGHVAINCSK	0	1317.58	P62633-2;P62633;P62633-7;P62633-3;P62633-5;P62633-6;P62633-8;P62633-4	CNBP	Cellular nucleic acid-binding protein	8.0825e-06	133.16	161.87	154.31	75.766	0	0	0	1890.2	362.73	2823.9	158.41	0	143.47	0	0	0	7.73256	0	4.83492
ECTIEATA	0	836.359	P62633-2;P62633;P62633-7;P62633-3;P62633-5;P62633-6;P62633-8;P62633-4	CNBP	Cellular nucleic acid-binding protein	0.0014732	145.87	184.06	221.83	105.45	0	0	0	600.47	320.27	801.96	401.06	192.16	535.96	0	0	0	40.0447	37.4998	40.0592
ECLPLIIFLR	0	1215.7	P62701	RPS4X	40S ribosomal protein S4, X isoform	2.6087e-05	152.63	442.07	513.28	280.17	33.872	0	0	2413.1	910.94	2440.8	39.158	40.936	77.789	7.11683	0	0	1.59681	4.30056	3.08859
FDTGNLCMVTGGANLGR	0	1724.8	P62701	RPS4X	40S ribosomal protein S4, X isoform	2.2604e-05	97.095	1580.4	1396.4	724.18	157.2	27.24	14.652	3270.1	1616.8	3433.9	581.88	178.92	539.86	9.04696	1.91341	1.98313	15.106	9.96369	13.5856
LNISFPATGCQK	0	1277.64	P62753;A2A3R7	RPS6	40S ribosomal protein S6	2.8876e-05	95.573	271.49	192.98	110.18	0	20.409	0	2552.9	1255.2	2285.6	178.41	0	307.73	0	9.56422	0	6.53203	0	11.8662
VCENIPIVLCGNK	1	1400.72	P62826;B5MDF5;J3KQE5;F5H018;B4DV51	RAN	GTP-binding nuclear protein Ran	5.7482e-05	94.122	1147.3	1090.6	742.33	73.498	62.931	0	1741.6	633.77	1596.2	18.226	0	82.812	6.02049	5.45551	0	1.03567	0	4.93219
ISLGLPVGAVINCADNTGAK	0	1912.01	P62829;C9JD32;J3KT29;B9ZVP7	RPL23	60S ribosomal protein L23	5.8638e-07	127.17	505.96	619.4	334.9	18.804	0	0	397.84	184.61	454.23	0	0	0	3.58333	0	0	0	0	0
ECADLWPR	0	988.444	P62829;J3KTJ3	RPL23	60S ribosomal protein L23	0.00049088	117.04	261.95	282.21	165.82	10.337	24.977	0	2695.9	1015.5	3447.3	131.69	62.331	322.77	3.79636	8.13088	0	4.65732	5.783	8.56138
TFVSGACDASIK	0	1197.57	P62879;C9JIS1;C9JXA5;E7EP32;P62879-2	GNB2	Guanine nucleotide-binding protein G(I)/G(S)/G(T) subunit beta-2	0.00035392	72.34	195.75	249.14	125.73	67.468	109.81	95.04	1191.6	468.93	1344.2	210.87	21.187	310.09	25.632	30.592	43.0493	15.0356	4.32285	18.7446
FSVCVLGDQQHCDEAK	1	1777.78	P62906	RPL10A	60S ribosomal protein L10a	2.7104e-05	107.34	1417.6	1303.1	637.18	85.312	76.858	42.411	4865	2637.5	4466.5	2.2078	27.324	0	5.67645	5.56959	6.24067	0.0453607	1.02536	0
VLCLAVAVGHVK	0	1207.71	P62906	RPL10A	60S ribosomal protein L10a	0.00069558	71.555	374.83	368.46	175.14	58.596	0	0	792.73	453.51	950.22	75.873	24.737	124.87	13.5193	0	0	8.73506	5.17243	11.6148
IAVHCTVR	0	897.485	P62913-2;P62913;Q5VVC8;Q5VVC9	RPL11	60S ribosomal protein L11	0.003347	77.282	154.07	268.78	88.069	23.462	36.49	0	2209.5	766.3	2266.7	117.23	32.911	137.61	13.2156	11.9534	0	5.0384	4.11794	5.72347
LCLNICVGESGDR	1	1377.64	P62913-2;P62913;Q5VVC8;Q5VVC9	RPL11	60S ribosomal protein L11	1.9687e-05	111.39	1903	1744.1	976.32	147.28	112.96	79.153	4829	1710.6	4978.5	141.91	58.022	62.015	7.18341	6.08273	7.49929	2.85481	3.28063	1.23033
IIPGFMCQGGDFTR	0	1540.72	P62937;F8WE65;C9J5S7;P0DN26;A0A0H2UH34;A0A0B4J2A2;A0A075B767;A0A075B759;Q9Y536;F5H284	PPIA;PPIAL4C;PPIAL4E;PPIAL4A;PPIAL4D	Peptidyl-prolyl cis-trans isomerase A;Peptidyl-prolyl cis-trans isomerase A, N-terminally processed;Peptidyl-prolyl cis-trans isomerase;Peptidyl-prolyl cis-trans isomerase A-like 4A/B/C;Peptidyl-prolyl cis-trans isomerase A-like 4D	4.9405e-05	111.52	3711.5	3329.4	1631.5	241.7	351.66	149.67	7181.8	1734.4	8289.1	432.57	110.49	697.21	6.11403	9.55323	8.4029	5.68097	5.98897	7.75858
ITIADCGQLE	0	1061.51	P62937;P62937-2	PPIA	Peptidyl-prolyl cis-trans isomerase A;Peptidyl-prolyl cis-trans isomerase A, N-terminally processed	1.6379e-07	182.29	1683	1882.9	1087.7	313.57	236.19	225.98	1673.2	387.57	1923.3	240.75	72.788	340.5	15.7054	11.1458	17.2021	12.5787	15.8112	15.0411
HTGPGILSMANAGPNTNGSQFFICTAK	0	2733.3	P62937;P62937-2;F8WE65;C9J5S7	PPIA	Peptidyl-prolyl cis-trans isomerase A;Peptidyl-prolyl cis-trans isomerase A, N-terminally processed;Peptidyl-prolyl cis-trans isomerase	4.0355e-30	200.98	1256.6	1109.9	468.69	78.758	13.703	0	3934.7	641.82	4964.5	100.85	18.865	91.205	5.89789	1.21956	0	2.49904	2.85537	1.804
RGQTCVVHYTGMLEDGK	0	1892.89	P62942;Q5W0X3;A0A087WZM5	FKBP1A	Peptidyl-prolyl cis-trans isomerase FKBP1A;Peptidyl-prolyl cis-trans isomerase	2.7942e-05	116.06	201.06	185.92	159.87	0	0	0	440.34	121.01	510.08	111.13	21.882	82.574	0	0	0	20.1516	15.3137	13.9329
CCLTYCFNKPEDK	0	1562.66	P62979	RPS27A	Ubiquitin-40S ribosomal protein S27a;Ubiquitin;40S ribosomal protein S27a	3.5396e-11	166.6	173.01	294.67	131.28	28.031	0	0	5654.2	3220.9	5474.4	728.32	252.22	816.83	13.9429	0	0	11.4112	7.26206	12.9836
ECPSDECGAGVFMASHFDR	0	2056.81	P62979	RPS27A	Ubiquitin-40S ribosomal protein S27a;Ubiquitin;40S ribosomal protein S27a	3.775e-06	122.22	484.17	528.91	226.04	110.75	90.477	58.918	3313.3	1922.2	3181.2	287.06	226.89	530.77	18.6159	14.6075	20.676	7.97309	10.5575	14.2989
VLNEECDQNWYK	0	1539.67	P62993;P62993-2;J3KT38;J3QRL5	GRB2	Growth factor receptor-bound protein 2	7.3419e-05	102.4	213.93	364.84	69.201	13.489	0	25.343	775.36	184.94	751.46	50.222	17.166	127.51	5.93134	0	26.8055	6.08322	8.49356	14.5068
ANPDPNCCLGVFGLSLYTTER	0	2269.05	P62995-3;P62995	TRA2B	Transformer-2 protein homolog beta	6.6391e-05	70.352	563.65	564.1	269.46	81.714	57.209	26.13	2744.4	815.57	2656.6	72.712	0	462.04	12.6617	9.20782	8.83995	2.58108	0	14.8154
AVLCPPPVK	0	922.531	P63000;P63000-2;P60763	RAC1;RAC3	Ras-related C3 botulinum toxin substrate 1;Ras-related C3 botulinum toxin substrate 3	0.010547	48.283	290.5	227.07	43.566	14.364	0	0	691.73	320.24	776.98	75.486	0	80.057	4.71161	0	0	9.83895	0	9.34114
YLECSALTQR	0	1182.57	P63000;P63000-2;P60763;J3KSC4;J3QLK0;P15153;B1AH77;B1AH78;B1AH80	RAC1;RAC3;RAC2	Ras-related C3 botulinum toxin substrate 1;Ras-related C3 botulinum toxin substrate 3;Ras-related C3 botulinum toxin substrate 2	0.00049359	73.885	785.49	545.82	201.78	74.954	0	24.546	1307.8	509.85	1420.2	175.52	61.337	131.11	8.71108	0	10.8454	11.8329	10.7385	8.45157
DCEDPNPLIR	0	1170.53	P63010;P63010-2;P63010-3;A0A087WU93;A0A087WZQ6;K7EN71;K7ERB2;Q10567-4;Q10567-3;Q10567-2;Q10567;C9J1E7	AP2B1;AP1B1	AP-2 complex subunit beta;AP-1 complex subunit beta-1	0.00033948	92.538	256.68	288.35	127.31	22.519	0	0	1273.3	470.16	1444.9	0	0	142.08	8.06557	0	0	0	0	8.95285
ITEYLCEPLRK	0	1363.72	P63010;P63010-2;P63010-3;A0A087WU93;A0A087WZQ6;K7EN71;K7ERB2;Q10567-4;Q10567-3;Q10567-2;Q10567;C9J1E7	AP2B1;AP1B1	AP-2 complex subunit beta;AP-1 complex subunit beta-1	0.0025348	58.829	160.41	206.48	114.67	26.575	17.423	0	666.07	394.02	677.77	141.61	24.049	75.491	14.2124	7.78149	0	17.5329	5.7524	10.0219
DICNDVLSLLEK	0	1360.69	P63104;E7EX29;B0AZS6;E7ESK7	YWHAZ	14-3-3 protein zeta/delta	2.1976e-07	165.66	97.374	97.295	47.042	0	0	0	1605.6	914.99	1569.5	93.663	0	56.344	0	0	0	5.51198	0	3.46552
YDDMAACMK	0	1046.39	P63104;E7EX29;E7ESK7;E5RGE1;E5RIR4;E9PD24;E7EVZ2	YWHAZ	14-3-3 protein zeta/delta	0.0033385	83.005	779.4	783.17	379.68	0	43.332	0	3225.2	1854.7	3290.8	388.58	203.05	419.7	0	5.24282	0	10.7527	9.86757	11.3111
YNPTWHCIVGR	1	1344.64	P63167;Q96FJ2	DYNLL1;DYNLL2	Dynein light chain 1, cytoplasmic;Dynein light chain 2, cytoplasmic	0.00012911	100.88	808.96	710.49	436.08	6.0178	31.271	27.362	2132.8	960.72	2158.8	420.34	114.9	528.8	0.7384	4.21578	5.90408	16.4636	10.6822	19.6755
KYEDICPSTHNMDVPNIK	0	2102.98	P63241;I3L397;I3L504;Q6IS14;P63241-2;F8WCJ1;C9J7B5;C9J4W5;Q9GZV4	EIF5A;EIF5AL1;EIF5A2	Eukaryotic translation initiation factor 5A-1;Eukaryotic translation initiation factor 5A;Eukaryotic translation initiation factor 5A-1-like;Eukaryotic translation initiation factor 5A-2	9.2511e-06	126.4	498.82	587.34	274.57	72.529	68.125	0	1509.9	521.03	1576.1	132.11	51.179	213.85	12.6943	10.3934	0	8.04563	8.94411	11.9473
TNHIGHTGYLNTVTVSPDGSLCASGGK	0	2685.28	P63244;J3KPE3;D6RAC2;H0Y8W2;D6RHH4;H0YAM7;D6REE5;D6R9Z1;D6R9L0;D6RFX4;H0Y8R5	GNB2L1	Guanine nucleotide-binding protein subunit beta-2-like 1;Guanine nucleotide-binding protein subunit beta-2-like 1, N-terminally processed	2.6208e-21	178.15	265.49	336.92	65.219	0	0	0	1104.5	457.41	1238.8	117.83	82.636	321.74	0	0	0	9.63979	15.3017	20.6172
VWNLANCK	0	946.469	P63244;J3KPE3;D6RAC2;H0Y8W2;D6RHH4;H0YAM7;D6REE5;D6R9Z1;D6R9L0;D6RFX4;H0Y8R5;D6RBD0	GNB2L1	Guanine nucleotide-binding protein subunit beta-2-like 1;Guanine nucleotide-binding protein subunit beta-2-like 1, N-terminally processed	0.00078429	143.46	474.63	460.87	276.77	27.965	0	0	5269.3	2474	5483.3	533.01	120.85	796.4	5.56412	0	0	9.18617	4.6573	12.6821
FSPNSSNPIIVSCGWDK	1	1849.87	P63244;J3KPE3;D6RAC2;H0YAF8;H0Y8W2;D6RHH4;H0YAM7;D6REE5;D6R9Z1;D6R9L0;D6RFX4;H0Y8R5;D6RBD0	GNB2L1	Guanine nucleotide-binding protein subunit beta-2-like 1;Guanine nucleotide-binding protein subunit beta-2-like 1, N-terminally processed	2.2636e-05	91.401	333.49	337.91	237.73	3.0209	30.599	0	296.61	114.47	389.15	21.332	0	0	0.897712	8.30346	0	6.7094	0	0
YWLCAATGPSIK	0	1308.65	P63244;J3KPE3;D6RAC2;H0YAF8;H0Y8W2;H0YAM7;D6REE5;H0Y8R5;D6RF23;H0Y9P0	GNB2L1	Guanine nucleotide-binding protein subunit beta-2-like 1;Guanine nucleotide-binding protein subunit beta-2-like 1, N-terminally processed	4.5203e-06	141.95	383.19	668.59	286.78	222.35	237.08	174.31	3041.4	1098.8	2770.4	709.23	333.98	967.68	36.7193	26.1773	37.8039	18.9096	23.3099	25.8871
YTVQDESHSEWVSCVR	0	1923.84	P63244;J3KPE3;H0YAF8;H0Y8W2;D6RHH4;H0YAM7;D6R9Z1;D6R9L0;D6RFX4;D6RBD0;D6RFZ9	GNB2L1	Guanine nucleotide-binding protein subunit beta-2-like 1;Guanine nucleotide-binding protein subunit beta-2-like 1, N-terminally processed	1.5017e-11	176.32	921.11	735.21	483.37	100.78	115.87	44.697	1218.5	585.69	1257.9	72.845	39.87	160.53	9.86212	13.6145	8.46427	5.64102	6.37349	11.3174
LWNTLGVCK	0	1032.54	P63244;J3KPE3;H0YAF8;H0Y8W2;D6RHH4;H0YAM7;D6R9Z1;D6R9L0;D6RFX4;D6RBD0;D6RFZ9;D6RAU2;E9PD14	GNB2L1	Guanine nucleotide-binding protein subunit beta-2-like 1;Guanine nucleotide-binding protein subunit beta-2-like 1, N-terminally processed	0.00023155	174.17	1150.8	1054.4	621.48	24.698	45.463	0	4299.3	1976.7	3658.6	184.04	212.72	324.91	2.10107	4.13351	0	4.10498	9.71582	8.15637
ELDQWIEQLNECK	0	1646.76	P67775;P67775-2;E5RI56	PPP2CA	Serine/threonine-protein phosphatase 2A catalytic subunit alpha isoform	2.1912e-05	109.22	150.09	269.83	64.126	0	19.227	0	447.63	237.15	495.62	0	0	57.779	0	6.65163	0	0	0	10.4407
CGDLEEELK	0	1034.46	P67936;P67936-2;K7ENT6;K7EPB9;K7EPV9;K7EMU5;U3KQK2;Q5TCU3;Q5TCU8;P07951	TPM4;TPM2	Tropomyosin alpha-4 chain;Tropomyosin beta chain	0.00017404	111.04	824.04	768.16	343.24	13.442	72.32	46.054	711.84	33.361	717.3	118.55	14.43	75.171	1.60505	8.60461	11.8301	14.2764	30.194	9.48565
GQVCLPVISAENWK	0	1542.79	P68036-2;P68036;P68036-3;A0A1B0GUS4	UBE2L3	Ubiquitin-conjugating enzyme E2 L3	0.00016216	81.632	25.502	90.24	70.851	53.873	84.91	21.203	566.71	286.3	654.08	229.72	37.553	341.28	67.8715	48.4784	23.0332	28.8437	11.5957	34.2871
PMCVESFSDYPPLGR	1	1696.76	P68104;Q5VTE0;A0A087WVQ9;P68104-2	EEF1A1;EEF1A1P5	Elongation factor 1-alpha 1;Putative elongation factor 1-alpha-like 3	3.7748e-07	191.52	3377.6	3321.3	1662.6	80.371	46.811	24.153	4699.9	2070.9	5590	478.68	87.929	753.94	2.32422	1.38983	1.43192	9.24346	4.073	11.8844
DGNASGTTLLEALDCILPPTRPTDK	0	2597.3	P68104;Q5VTE0;A0A087WVQ9;P68104-2;A0A087WV01	EEF1A1;EEF1A1P5	Elongation factor 1-alpha 1;Putative elongation factor 1-alpha-like 3;Elongation factor 1-alpha	3.2353e-10	135.72	450.13	357.18	195.08	11.917	0	0	1186	352.36	1509.3	64.141	18.543	0	2.57917	0	0	5.1307	4.99942	0
AYHEQLSVAEITNACFEPANQMVK	0	2692.26	P68363;P68363-2;C9JDS9;P68366-2;P68366	TUBA1B;TUBA4A	Tubulin alpha-1B chain;Tubulin alpha-4A chain	2.7265e-16	166.91	418.67	644.34	128.19	30.523	40.406	0	1426.7	672.89	1744.4	69.804	0	198.32	6.79507	5.90087	0	4.66447	0	10.2084
AVCMLSNTTAIAEAWAR	1	1806.88	P68363;P68363-2;P68366-2;P68366	TUBA1B;TUBA4A	Tubulin alpha-1B chain;Tubulin alpha-4A chain	1.5947e-07	179.56	1566.4	1858.6	786.69	96.522	66.39	68.067	2800.4	1372.8	2932.4	380.84	48.757	262.98	5.80436	3.44885	7.96332	11.9714	3.42983	8.23001
SIQFVDWCPTGFK	0	1526.72	P68363;P68363-2;P68366-2;P68366	TUBA1B;TUBA4A	Tubulin alpha-1B chain;Tubulin alpha-4A chain	0.00014102	115.29	1290.5	1117	708.35	18.841	0	0	6836.3	2843.4	6835.9	152.05	0	164.71	1.43897	0	0	2.17576	0	2.35279
TIGGGDDSFTTFFCETGAGK	0	2009.87	P68366-2;P68366;C9JEV8;C9JQ00;C9JJQ8;C9JDL2	TUBA4A	Tubulin alpha-4A chain	2.0652e-09	130	719.54	703.95	309.23	0	0	0	363.53	160.11	485.03	0	0	0	0	0	0	0	0	0
EIVHLQAGQCGNQIGAK	1	1764.89	P68371;P04350;M0R2D3;M0QY85;M0R0X0;M0QY37;M0QX14;M0R042;M0QZL7;M0QYM7;M0R278;M0R2T4	TUBB4B;TUBB4A	Tubulin beta-4B chain;Tubulin beta-4A chain	1.098e-17	197.73	893.82	856.73	374.84	91.436	217.03	64.294	1764.6	786.62	1903.7	344.21	51.09	205.65	9.28043	20.2122	14.6411	16.3225	6.09877	9.74945
FCPFAER	0	868.39	P78417;P78417-2;P78417-3;Q5TA01;Q5TA02	GSTO1	Glutathione S-transferase omega-1	0.0045376	100.07	226.72	212.34	94.366	75.901	93.412	0	3656.7	822.47	3842.3	1139.3	244.91	1314.2	25.0812	30.5516	0	23.7552	22.945	25.4863
CDSWWAK	0	894.369	P78527-2;P78527	PRKDC	DNA-dependent protein kinase catalytic subunit	0.0071266	71.342	114.24	149.89	139.25	0	17.695	30.281	702.38	390.3	648.11	0	0	0	0	10.5588	17.8616	0	0	0
CGAALAGHQLIR	1	1208.64	P78527-2;P78527	PRKDC	DNA-dependent protein kinase catalytic subunit	0.0001985	88.056	173.9	133.38	156.89	119	135.85	57.457	164.38	93.524	233.49	77.324	48.336	46.004	40.6282	50.4587	26.8056	31.9912	34.073	16.4597
DILPCLDGYLK	0	1248.64	P78527-2;P78527	PRKDC	DNA-dependent protein kinase catalytic subunit	0.00057865	76.655	280.28	421.18	72.229	0	19.767	0	563.35	221.7	537.52	23.957	0	23.403	0	4.48285	0	4.07913	0	4.17223
ECSPWMSDFK	0	1228.49	P78527-2;P78527	PRKDC	DNA-dependent protein kinase catalytic subunit	0.0034984	55.314	250.59	191.55	115.19	14.384	0	0	1180.6	504.17	1281.7	93.205	0	174.85	5.42846	0	0	7.31705	0	12.0044
ELLNPVVEFVSHPSTTCR	0	2027.01	P78527-2;P78527	PRKDC	DNA-dependent protein kinase catalytic subunit	1.6447e-05	89.261	98.52	44.211	45.054	0	0	0	740.93	328.31	732.99	48.748	0	123.4	0	0	0	6.17315	0	14.4093
FIVCLNK	0	835.463	P78527-2;P78527	PRKDC	DNA-dependent protein kinase catalytic subunit	0.0031964	92.692	236.09	211.8	110.95	0	0	0	392.43	181.6	426.41	82.933	37.283	59.574	0	0	0	17.4462	17.0333	12.2584
FNNYVDCMK	0	1132.47	P78527-2;P78527	PRKDC	DNA-dependent protein kinase catalytic subunit	0.0010177	70.439	374.53	399.76	248.71	33.76	45.209	0	1012.3	568.85	1091	134.86	0	86.466	8.26863	10.16	0	11.756	0	7.3434
GLSSLLCNFTK	0	1181.61	P78527-2;P78527	PRKDC	DNA-dependent protein kinase catalytic subunit	1.5102e-07	190.96	1189.2	1082.8	617.56	0	0	0	3113.1	1810.2	3086.5	280.36	0	547.42	0	0	0	8.26177	0	15.0642
GYGLFAGPCK	0	1011.48	P78527-2;P78527	PRKDC	DNA-dependent protein kinase catalytic subunit	0.00079744	78.934	423.89	424.45	305.46	61.192	83.012	14.403	1247.4	566.44	1240.2	124.66	0	94.761	12.6148	16.3583	4.50287	9.08561	0	7.09841
INQVFHGSCITEGNELTK	0	1988.96	P78527-2;P78527	PRKDC	DNA-dependent protein kinase catalytic subunit	3.749e-05	74.793	207.16	311.57	120.73	25.742	41.442	0	306.77	173.36	314.54	62.606	40.546	63.245	11.0527	11.7395	0	16.9491	18.9551	16.741
ITAQSIEELCAVNLYGPDAQVDR	1	2504.22	P78527-2;P78527	PRKDC	DNA-dependent protein kinase catalytic subunit	1.9885e-12	160.33	194.65	125.46	68.973	0	0	0	162.21	167.27	225.88	9.0602	0	0	0	0	0	5.29	0	0
LAAVVSACK	0	860.479	P78527-2;P78527	PRKDC	DNA-dependent protein kinase catalytic subunit	0.0010849	94.114	155.67	266.39	69.024	0	20.518	0	1733.1	935.09	1859.4	527.09	125.94	370.74	0	7.15142	0	23.3206	11.8696	16.6241
LPVLAGCLK	0	912.547	P78527-2;P78527	PRKDC	DNA-dependent protein kinase catalytic subunit	0.0024791	68.224	296.07	361.23	149.69	0	30.947	0	584.08	323.27	637.81	0	0	0	0	7.89108	0	0	0	0
NILEESLCELVAK	0	1459.76	P78527-2;P78527	PRKDC	DNA-dependent protein kinase catalytic subunit	0.00032603	73.881	175.02	405.45	51.906	0	0	0	344.23	196.01	344.99	32.773	0	0	0	0	0	8.69303	0	0
SLEYCSTASIDSENPPDLNK	0	2181.97	P78527-2;P78527	PRKDC	DNA-dependent protein kinase catalytic subunit	5.6836e-09	149.36	186.44	229.19	68.724	36.591	40.255	0	227.69	150.34	257.32	75.327	54.154	35.03	16.4062	14.94	0	24.859	26.482	11.9822
SQGCSEQVLTVLK	0	1390.71	P78527-2;P78527	PRKDC	DNA-dependent protein kinase catalytic subunit	0.00032595	73.887	251.85	244.33	161.08	72.187	0	0	577.52	234.15	508.46	55.33	0	71.329	22.2774	0	0	8.74299	0	12.3026
TLVECWK	0	877.437	P78527-2;P78527	PRKDC	DNA-dependent protein kinase catalytic subunit	0.0051893	77.674	187.27	274.44	106.46	26.865	0	14.572	486.76	276.88	499.28	9.7725	47.627	113.54	12.5458	0	12.0398	1.96815	14.6767	18.5275
VCLDIIYK	0	965.526	P78527-2;P78527	PRKDC	DNA-dependent protein kinase catalytic subunit	0.0012509	91.853	308.51	342.61	177.28	0	0	0	512.25	298.56	380.95	22.493	22.824	18.444	0	0	0	4.20632	7.10178	4.618
YSCFALFVK	0	1076.54	P78527-2;P78527	PRKDC	DNA-dependent protein kinase catalytic subunit	0.0030031	64.711	119.07	169.36	62.07	0	0	17.625	733.38	460.23	820.71	0	0	0	0	0	22.1156	0	0	0
LLTSQCGAAEEEFVQR	0	1779.85	P82933	MRPS9	28S ribosomal protein S9, mitochondrial	3.1651e-05	107.82	185.01	212.36	81.669	22.079	0	0	938.39	416.46	953.93	163.18	0	186.59	10.6616	0	0	14.8134	0	16.3601
DSCPLDCK	0	879.347	P84103-2;P84103;A0A087X2D0	SRSF3	Serine/arginine-rich splicing factor 3	0.0005949	116.37	177.8	234.76	135.55	13.411	25.461	0	1718	849.99	2526.5	222.68	81.43	264.02	7.01372	9.78438	0	11.4743	8.74257	9.46132
KGDVVHCWYTGTLQDGTVFDTNIQTSAK	0	3083.47	Q00688	FKBP3	Peptidyl-prolyl cis-trans isomerase FKBP3	1.9041e-13	123.36	133.66	114.14	27.65	0	0	25.52	1075.3	74.415	1361.1	15.86	35.774	60.123	0	0	47.997	1.4535	32.466	4.23037
NCMTDLLAK	0	1007.48	Q00765;B7Z332;B7Z510;H0Y8J8;Q00765-2	REEP5	Receptor expression-enhancing protein 5;Receptor expression-enhancing protein	0.00042975	137	208.31	147.11	45.817	39.694	65.487	29.69	445.11	232.66	373.24	37.72	0	56.565	16.0054	30.8034	39.3209	7.81227	0	13.1606
YNLSPSIFFCATPPDDGNLCR	0	2329.05	Q00796;H0YLA4	SORD	Sorbitol dehydrogenase	1.1788e-06	99.86	309.14	201.23	96.333	18.395	24.473	16.402	574.27	195.17	510.36	4.2929	0	0	5.61619	10.843	14.5492	0.741994	0	0
DCEVVMMIGLPGAGK	0	1518.72	Q00839-2;Q00839	HNRNPU	Heterogeneous nuclear ribonucleoprotein U	0.00015872	76.588	58.116	178.37	7.3864	0	0	0	592.13	249.27	531.86	62.66	32.954	68.428	0	0	0	9.56948	11.6765	11.3992
MCLFAGFQR	0	1071.5	Q00839-2;Q00839	HNRNPU	Heterogeneous nuclear ribonucleoprotein U	0.00014363	164.89	1209	1091.8	597.19	136.54	60.012	52.188	3974	1219.9	4395.1	302.61	72.551	408.97	10.1476	5.21023	8.03661	7.07593	5.61344	8.51299
TCNCETEDYGEK	0	1390.5	Q00839-2;Q00839;Q5RI18	HNRNPU	Heterogeneous nuclear ribonucleoprotein U	0.021659	35.737	65.173	150.42	28.374	0	0	0	561.65	80.037	602.52	114.1	16.357	68.724	0	0	0	16.8849	16.9689	10.2383
DALLSALSIQNYHLECNETK	0	2261.1	Q01082;A0A087WUZ3;Q01082-3;Q01082-2	SPTBN1	Spectrin beta chain, non-erythrocytic 1	1.0792e-09	161.65	247.77	197.45	110.28	74.481	0	0	902.78	549.58	944.72	120.88	31.537	124.51	23.1127	0	0	11.8086	5.42696	11.6448
MFSEADACELWIDEK	0	1785.76	Q01082;A0A087WUZ3;Q01082-3;Q01082-2	SPTBN1	Spectrin beta chain, non-erythrocytic 1	4.7692e-05	96.247	161.13	163.63	104.73	0	0	0	994.48	524.53	865.56	84.467	0	140.8	0	0	0	7.82865	0	13.991
NDSFTTCIELGK	0	1326.61	Q01082;A0A087WUZ3;Q01082-3;Q01082-2	SPTBN1	Spectrin beta chain, non-erythrocytic 1	1.6147e-05	130.1	149.85	263.73	86.463	0	0	0	1036.7	473.41	1127.7	98.006	0	0	0	0	0	8.63713	0	0
SLLDACESR	0	992.46	Q01082;A0A087WUZ3;Q01082-3;Q01082-2	SPTBN1	Spectrin beta chain, non-erythrocytic 1	0.0018672	74.301	341.66	397.38	179.99	0	26.69	14.99	3084.6	1674.1	3386.6	207.93	77.237	305.13	0	6.29377	7.68797	6.3152	4.41017	8.26523
DALLLWCQMK	0	1219.61	Q01082;A0A087WUZ3;Q01082-3;Q01082-2;F8W6C1;O15020-2;O15020;A4QPE4;P11277-3;P11277;P11277-2	SPTBN1;SPTBN2;SPTB	Spectrin beta chain, non-erythrocytic 1;Spectrin beta chain, non-erythrocytic 2;Spectrin beta chain, erythrocytic	5.2998e-05	94.692	569.64	253.49	205.65	0	0	0	1351.9	578.81	1168.1	47.098	34.877	60.075	0	0	0	3.36655	5.68319	4.8914
LVVECVMNNVTCTR	0	1579.75	Q01469;I6L8B7	FABP5	Fatty acid-binding protein, epidermal	3.1038e-05	122.64	2770	2659	1528.8	116.87	153.06	59.013	6346	958.56	8246.3	433.37	75.698	485.35	4.04833	5.44298	3.71662	6.39248	7.31906	5.55851
PDCIITCDGK	0	1063.47	Q01469;I6L8B7	FABP5	Fatty acid-binding protein, epidermal	0.0001023	106.62	535.31	741.18	255.42	41.417	29.804	45.324	686.01	179.76	1109.6	20.909	0	111.14	7.18139	3.86571	15.0706	2.95776	0	9.10431
TTQFSCTLGEK	0	1213.56	Q01469;I6L8B7	FABP5	Fatty acid-binding protein, epidermal	1.1228e-06	124.1	528.69	466.89	360.97	0	26.168	0	887.3	192.45	1064.9	140.61	58.481	190.07	0	5.30729	0	13.6792	23.3056	15.1454
TQTVCNFTDGALVQHQEWDGK	0	2376.08	Q01469;I6L8B7;A8MUU1	FABP5;FABP5P3	Fatty acid-binding protein, epidermal;Putative fatty acid-binding protein 5-like protein 3	1.4693e-13	168.83	484.71	419.15	265.42	0	0	0	809.75	127.94	1210	149.49	95.926	202.88	0	0	0	15.5842	42.8497	14.3593
CVNTTLQIK	0	1018.55	Q01518-2;Q01518	CAP1	Adenylyl cyclase-associated protein 1	0.00042689	155.1	697.16	566.47	302.9	51.016	28.133	0	2204.7	1198.5	2321.6	466.06	150.89	473	6.81872	4.73139	0	17.4505	11.1821	16.9255
INSITVDNCK	0	1105.54	Q01518-2;Q01518	CAP1	Adenylyl cyclase-associated protein 1	4.3976e-06	144.09	337.31	397.54	89.019	0	0	0	1833	1211.3	1642.3	50.434	36.181	45.648	0	0	0	2.67777	2.90032	2.70435
NSLDCEIVSAK	1	1177.56	Q01518-2;Q01518	CAP1	Adenylyl cyclase-associated protein 1	7.1668e-08	178.53	268.3	259.84	96.262	34.658	28.021	30.083	1065.1	414.8	1023.5	234.17	15.896	250.43	11.4399	9.73421	23.8102	18.0232	3.69077	19.6581
ALLVTASQCQQPAENK	0	1699.86	Q01518-2;Q01518;Q5T0R1;Q5T0R9;Q5T0R7;Q5T0R6;Q5T0R5;Q5T0R4;Q5T0R3;Q5T0R2	CAP1	Adenylyl cyclase-associated protein 1;Adenylyl cyclase-associated protein	2.4882e-08	162.87	191.85	253.12	100.05	0	22.468	0	287.38	245.83	323.51	0	33.885	32.816	0	8.15275	0	0	12.1141	9.20954
ITASLCDLK	0	962.511	Q01581	HMGCS1	Hydroxymethylglutaryl-CoA synthase, cytoplasmic	0.0037916	78.113	285.18	245.12	160.18	18.427	0	0	1655.1	533.57	1680.3	754.61	210.59	443.4	6.06936	0	0	31.3154	28.299	20.8787
LPLMECVQMTQDVQK	0	1761.85	Q01813;Q01813-2;B1APP6	PFKP	ATP-dependent 6-phosphofructokinase, platelet type	4.4176e-05	107.61	256.96	247.72	84.408	54.637	38.956	0	573.82	208.26	385.26	135.12	0	89.407	17.5345	13.5889	0	19.0594	0	18.8357
FTTDDSICVLGISK	0	1497.74	Q01813;Q01813-2;B1APP8;H0Y757	PFKP	ATP-dependent 6-phosphofructokinase, platelet type	6.3595e-05	90.444	203.79	282.1	111.71	0	0	0	1297.6	509.89	1243	146.39	53.178	172.88	0	0	0	10.1379	9.44433	12.2101
AACNLLQR	0	887.465	Q01813;Q01813-2;Q5VSR5;V9GYV7	PFKP	ATP-dependent 6-phosphofructokinase, platelet type	0.00023801	158.08	515.99	484.3	208.34	0	15.922	22.091	3304.8	1976.2	3026.3	253.27	52.541	187.01	0	3.18299	9.58682	7.11818	2.58983	5.81986
LQAFSAAIESCNK	0	1380.67	Q02790	FKBP4	Peptidyl-prolyl cis-trans isomerase FKBP4;Peptidyl-prolyl cis-trans isomerase FKBP4, N-terminally processed	9.3331e-06	131.69	474.43	477.32	202.49	0	34.601	0	1322.4	436.85	1177.3	161.21	18.286	147.85	0	6.75905	0	10.8661	4.0177	11.1572
TQLAVCQQR	0	1045.53	Q02790;H0YFG2	FKBP4	Peptidyl-prolyl cis-trans isomerase FKBP4;Peptidyl-prolyl cis-trans isomerase FKBP4, N-terminally processed	0.0015522	76.1	253.72	315.98	104.78	0	0	0	1037.6	240.45	1018.9	340.53	313.9	276.11	0	0	0	24.7096	56.6249	21.3211
PMCVESFSQYPPLGR	0	1709.79	Q05639	EEF1A2	Elongation factor 1-alpha 2	1.4544e-05	138.77	284.96	220.11	96.515	0	0	0	1684	667.65	1982.8	40.314	32.353	445.68	0	0	0	2.33797	4.62184	18.3522
SYIATQGCLQNTVNDFWR	0	2114.98	Q06124-3;Q06124-2;Q06124	PTPN11	Tyrosine-protein phosphatase non-receptor type 11	4.7586e-13	180.64	338.84	348.57	230.42	11.757	29.032	56.561	2059.9	811.18	1721.6	197.08	0	0	3.35342	7.68852	19.709	8.73202	0	0
YPLNCADPTSER	0	1364.6	Q06124-3;Q06124-2;Q06124	PTPN11	Tyrosine-protein phosphatase non-receptor type 11	0.0014761	64.827	352.07	341.49	224.72	0	0	0	1335.2	422.46	1545.5	284.35	111.96	306.98	0	0	0	17.5573	20.9498	16.5713
GPPCGPVNCNEK	0	1213.52	Q06323-3;Q06323;Q06323-2;H0YLU2	PSME1	Proteasome activator complex subunit 1	0.0004498	73.848	107.81	97.563	49.611	0	0	0	344.13	109.33	316.21	92.309	0	76.198	0	0	0	21.1505	0	19.4181
HGEVCPAGWK	0	1082.5	Q06830;A0A0A0MRQ5;Q13162;H7C3T4	PRDX1;PRDX4	Peroxiredoxin-1;Peroxiredoxin-4	1.1888e-05	128.86	333.7	298.78	168.36	381.84	255.94	334.86	1870.8	318.81	1799.3	685.21	195.72	523.75	53.3639	46.1386	66.5435	26.8078	38.0386	22.5458
LNCQVIGASVDSHFCHLAWVNTPK	0	2638.28	Q06830;A0A0A0MSI0	PRDX1	Peroxiredoxin-1	5.5399e-09	112.85	1554.5	1123.9	780.22	104.5	87.978	15.874	2092.8	420.86	1903.8	119.19	0	70.966	6.29898	7.25964	1.99399	5.38836	0	3.59364
AAECNIVVTQPR	0	1299.66	Q08211	DHX9	ATP-dependent RNA helicase A	2.6227e-05	111.12	301.88	390.74	181.67	79.455	74.21	0	638.36	296.41	467.88	137.28	72.414	138.93	20.836	15.9609	0	17.6989	19.6338	22.8951
DKDDDGGEDDDANCNLICGDEYGPETR	0	2930.11	Q08211	DHX9	ATP-dependent RNA helicase A	4.7686e-35	209.89	842.09	1008.6	452.3	292.35	230.97	159.89	2026.5	1386.8	2131.9	700.43	40.706	914.3	25.7704	18.6331	26.1177	25.6857	2.85155	30.0144
FMCEVQVEGYNYTGMGNSTNK	0	2370.99	Q08211	DHX9	ATP-dependent RNA helicase A	1.1958e-06	103.4	156.61	129.5	51.165	0	0	0	512.28	277.77	464.56	89.227	27.922	103.17	0	0	0	14.8339	9.13403	18.1724
LAAQSCALSLVR	0	1230.68	Q08211	DHX9	ATP-dependent RNA helicase A	5.7281e-05	105.03	539.89	457.07	189.63	133.39	147.01	67.374	1264.1	778.53	1137.1	144.85	58.424	82.253	19.812	24.3362	26.2152	10.2807	6.98055	6.74563
NFLYAWCGK	0	1100.51	Q08211	DHX9	ATP-dependent RNA helicase A	0.0012309	101.99	980.6	835.98	456.59	0	37.585	0	4481	2403.3	4560.2	727.49	218.22	716.35	0	4.30248	0	13.9674	8.32418	13.5761
SSVNCPFSSQDMK	0	1428.6	Q08211	DHX9	ATP-dependent RNA helicase A	2.139e-05	109.44	260.91	204.78	112.11	7.6641	46.329	16.556	1061.8	680.6	1194.8	937.31	379.77	1226.4	2.85363	18.4498	12.8674	46.8864	35.8149	50.6526
LQISHEAAACITGLR	0	1581.83	Q08211;Q08211-2	DHX9	ATP-dependent RNA helicase A	0.00013421	79.022	512.77	357.84	166.33	0	0	0	728.63	376.08	704.23	18.582	0	0	0	0	0	2.48684	0	0
ADVIQATGDAICIFR	0	1591.8	Q08945;E9PMD4	SSRP1	FACT complex subunit SSRP1	0.00017294	74.769	272.04	319.27	133.17	0	38.62	28.878	628.46	291.52	583.71	43.556	0	0	0	10.791	17.8206	6.48139	0	0
ELQCLTPR	0	958.491	Q08945;E9PMD4	SSRP1	FACT complex subunit SSRP1	0.00093013	101.54	271.68	382.74	148.23	24.402	38.125	23.397	646.59	279.53	662.74	93.588	14.278	102.17	8.24164	9.05872	13.6325	12.644	4.85964	13.3571
ILDMCAAPGSK	0	1104.53	Q08J23;Q08J23-2	NSUN2	tRNA (cytosine(34)-C(5))-methyltransferase	0.00020493	77.124	191.59	181.62	117.51	0	0	0	674.99	299.22	930.33	221.8	60.238	300.65	0	0	0	24.7327	16.758	24.4236
NNSGEEFDCAFR	0	1387.55	Q08J23;Q08J23-2;Q08J23-3	NSUN2	tRNA (cytosine(34)-C(5))-methyltransferase	6.5501e-08	124.12	593.83	489.25	382.08	48.903	82.512	55.961	1024.7	470.49	1035	130.71	40.506	150.87	7.6086	14.4312	12.7753	11.3129	7.92687	12.7223
YEPDSANPDALQCPIVLCGWR	0	2346.08	Q08J23;Q08J23-2;Q08J23-3	NSUN2	tRNA (cytosine(34)-C(5))-methyltransferase	3.686e-07	126.84	464.48	601.55	249.68	22.637	0	23.298	1438.3	540.31	1594.7	75.871	0	96.245	4.64714	0	8.53475	5.01073	0	5.69179
VDVECPDVNIEGPEGK	0	1698.78	Q09666	AHNAK	Neuroblast differentiation-associated protein AHNAK	4.0191e-05	123.36	345.84	234.81	205.28	51.763	27.671	0	617.66	221.81	592.24	65.261	30.916	108.45	13.0188	10.5421	0	9.55616	12.233	15.4776
FELLCSPLFNK	0	1309.67	Q0VDF9	HSPA14	Heat shock 70 kDa protein 14	0.00042677	83.081	75.966	144.36	59.704	0	0	0	537.89	176.48	532.96	61.243	0	0	0	0	0	10.2219	0	0
FGQFCTVGILINSGSR	0	1697.86	Q10713	PMPCA	Mitochondrial-processing peptidase subunit alpha	0.00042489	68.257	54.849	205.54	52.22	0	18.98	0	1311.8	625.37	1365.8	108.46	27.749	150.46	0	8.45359	0	7.63663	4.24869	9.9231
CICSQLSLTTK	0	1195.59	Q12765;Q12765-2;C9K052;Q12765-3	SCRN1	Secernin-1	0.0012934	68.44	256.19	262.42	152.24	0	17.699	0	734.65	382.07	728.84	318.31	28.65	266.98	0	6.31839	0	30.23	6.97556	26.8101
TQSPCFGDDDPAK	0	1379.57	Q12765;Q12765-2;Q12765-3	SCRN1	Secernin-1	0.00029956	75.669	236.7	290.04	66.865	0	16.928	0	801.78	440.31	742.57	219.88	90.318	134.03	0	5.51458	0	21.5218	17.021	15.2898
YLDLHDCYLK	0	1281.61	Q12874	SF3A3	Splicing factor 3A subunit 3	0.00075187	80.24	194.61	214.68	102.01	0	0	0	1212.6	568.01	1331	230.95	39.913	267.86	0	0	0	15.9988	6.56547	16.7532
IGCIITAR	0	845.479	Q12904;Q12904-2	AIMP1	Aminoacyl tRNA synthase complex-interacting multifunctional protein 1;Endothelial monocyte-activating polypeptide 2	0.00081116	105.14	624.44	466.26	421.49	9.1831	17.377	24.39	1625.9	188.83	1644.1	192.97	0	0	1.4493	3.59298	5.47008	10.6093	0	0
IWEQIQPDLHTNDECVATYK	0	2402.12	Q12904;Q12904-2	AIMP1	Aminoacyl tRNA synthase complex-interacting multifunctional protein 1;Endothelial monocyte-activating polypeptide 2	0.00013878	67.866	202.75	307.35	110.55	36.718	23.94	0	356.69	55.627	381.14	45.323	0	57.896	15.3332	7.2263	0	11.274	0	13.1871
VLECLASGIVMPDGSGIYDPCEK	1	2395.11	Q12906;Q12906-7;Q12906-5;Q12906-4;Q12906-2;Q12906-6;Q12906-3	ILF3	Interleukin enhancer-binding factor 3	2.0172e-06	86.625	132.02	110.14	74.63	0	17.602	0	320.26	69.085	227.65	0	0	33.463	0	13.7793	0	0	0	12.8155
GDLDLELVLLCK	0	1329.72	Q12906;Q12906-7;Q12906-5;Q12906-4;Q12906-2;Q12906-6;Q12906-3;K7EKJ9;K7ER69;K7EJ09;K7EKY0	ILF3	Interleukin enhancer-binding factor 3	0.00013249	123.88	367.3	359.09	178.2	0	0	0	480.5	66.649	519.09	28.567	0	0	0	0	0	5.61164	0	0
GWPLELLCEK	0	1186.61	Q12906;Q12906-7;Q12906-5;Q12906-4;Q12906-2;Q12906-6;Q12906-3;K7EQR9	ILF3	Interleukin enhancer-binding factor 3	0.0014641	81.594	114.64	209.99	34.094	0	0	0	2754.7	776.98	2707	33.299	0	0	0	0	0	1.19437	0	0
YCAQDAFFQVK	0	1318.6	Q13011;M0R248	ECH1	Delta(3,5)-Delta(2,4)-dienoyl-CoA isomerase, mitochondrial	2.2012e-05	126.24	217.49	284.47	121.77	26.523	29.505	0	1950.9	1026.7	2132.8	375.91	182.13	480.05	10.8695	9.39725	0	16.1556	15.0666	18.3727
VPECLYTLPSLR	0	1389.73	Q13045-2;Q13045;Q13045-3;J3KS54;J3QQQ2;J3QQU5	FLII	Protein flightless-1 homolog	0.0014218	65.295	118.84	120.79	54.891	0	0	0	675.9	351.21	717.62	62.68	0	70.248	0	0	0	8.48656	0	8.91621
TGLCYLPEELAALQK	0	1647.85	Q13045-2;Q13045;Q13045-3;J3KS54;K7EP37;K7EP27	FLII	Protein flightless-1 homolog	0.0011662	59.709	284.81	139.31	211.53	0	0	0	472.63	216.51	549.24	44.013	25.698	48.559	0	0	0	8.51904	10.6099	8.12296
TSCGSPNYAAPEVISGR	0	1707.79	Q13131;Q13131-2;Q96E92;A0A087WXX9;P54646	PRKAA1;PRKAA2	5-AMP-activated protein kinase catalytic subunit alpha-1;5-AMP-activated protein kinase catalytic subunit alpha-2	2.7907e-05	89.846	145.94	130.85	82.517	0	0	0	591.87	282.05	673.82	219.46	57.789	223.2	0	0	0	27.0494	17.0048	24.8824
GHFEAFGTLTDCVVVVNPQTK	0	2261.12	Q13151	HNRNPA0	Heterogeneous nuclear ribonucleoprotein A0	8.1578e-07	116.98	362.14	337.11	211.35	11.186	0	15.941	308.62	132.77	347.13	38.279	0	32.544	2.99631	0	7.01348	11.0346	0	8.57156
MENSQLCK	0	951.415	Q13151	HNRNPA0	Heterogeneous nuclear ribonucleoprotein A0	0.00096875	133.12	617.79	565.58	312.01	0	46.7	0	2497.5	1002.6	2844.7	13.721	0	179.51	0	7.62723	0	0.546388	0	5.93577
SCENLAPFNTALK	0	1406.69	Q13155;F8W950;A8MU58	AIMP2	Aminoacyl tRNA synthase complex-interacting multifunctional protein 2	0.007346	49.216	212.22	340.55	119.87	19.056	44.278	49.05	1564.6	692.01	2094.7	254.02	99.945	252.82	8.23951	11.5059	29.0374	13.9677	12.62	10.7697
VELPTCMYR	0	1110.52	Q13155;F8W950;F8WCL2	AIMP2	Aminoacyl tRNA synthase complex-interacting multifunctional protein 2	0.0003126	72.928	495.16	447.6	244.4	71.973	68.181	51.086	1935.5	825.4	2143	49.144	0	201.08	12.6907	13.219	17.2888	2.47621	0	8.57821
LTDFGFCAQITPEQSK	0	1783.85	Q13177;H7C1X3;H0YCG5;E9PM17;B3KNX7;A0A087X294;O75914-2;Q13153;Q13153-2;O75914;O75914-4;O75914-3	PAK2;PAK1;PAK3	Serine/threonine-protein kinase PAK 2;PAK-2p27;PAK-2p34;Non-specific serine/threonine protein kinase;Serine/threonine-protein kinase PAK 3;Serine/threonine-protein kinase PAK 1	2.7235e-11	171.08	306.06	260.27	139.72	28.936	41.655	0	634.83	223.95	840.89	34.841	22.921	90.685	8.63772	13.7965	0	5.2027	9.28461	9.73459
LTWHSCPEDEAQ	0	1414.58	Q13185	CBX3	Chromobox protein homolog 3	0.00013345	92.611	276.72	238.01	139.52	13.048	38.326	29.626	1276.2	492.23	1273.6	199.01	59.156	253.86	4.50291	13.8693	17.515	13.4903	10.7286	16.6197
SGALLACGIVNSGVR	0	1415.76	Q13200;Q13200-3;Q13200-2	PSMD2	26S proteasome non-ATPase regulatory subunit 2	5.4483e-05	98.312	546.17	482.38	336.8	44.321	83.247	34.228	849.34	460.83	669.03	40.669	0	64.272	7.50579	14.7176	9.22518	4.5695	0	8.76474
SFANTLVDVCAYAGSGNVLK	0	2028	Q13200;Q13200-3;Q13200-2;H7C1H2	PSMD2	26S proteasome non-ATPase regulatory subunit 2	4.6121e-06	97.457	316.78	433.96	152.95	0	16.984	15.367	220.62	157.36	253.83	0	23.814	34.67	0	3.76632	9.1298	0	13.1443	12.0173
NGYDYGQCR	0	1074.42	Q13242;S4R3G0	SRSF9	Serine/arginine-rich splicing factor 9	0.0091856	44.309	116.16	155.46	61.686	0	0	0	713.8	323.36	858.76	161.09	60.779	223.8	0	0	0	18.4126	15.8221	20.6732
CSWQDLK	0	878.396	Q13247-3;Q13247	SRSF6	Serine/arginine-rich splicing factor 6	0.002536	110.81	292.39	327.27	132.29	0	0	0	1512.9	645.63	1779.1	263.24	142.97	205.18	0	0	0	14.8209	18.1296	10.3403
WQFDIECDK	0	1182.5	Q13257	MAD2L1	Mitotic spindle assembly checkpoint protein MAD2A	0.015498	42.718	290.81	355.31	139.58	35.548	0	0	1466.7	687.33	1176.4	0	0	0	10.8923	0	0	0	0	0
ITSAVWGPLGECIIAGHESGELNQYSAK	0	2929.43	Q13347	EIF3I	Eukaryotic translation initiation factor 3 subunit I	8.3656e-08	88.517	99.061	139.58	60.75	0	0	0	320.17	112.58	237.52	0	0	30.445	0	0	0	0	0	11.3616
LWDCETGK	0	950.417	Q13347;Q5TFK1	EIF3I	Eukaryotic translation initiation factor 3 subunit I	0.0048081	98.629	310.54	345.68	136.93	49.024	13.993	34.542	1944.4	605.42	2600.6	285.71	83.595	326.51	13.6343	3.89048	20.1444	12.8115	12.1325	11.1547
FSFCCSPEPEAEAEAAAGPGPCER	0	2453.99	Q13501;E7EMC7;E3W990;D6RBF1;C9J6J8	SQSTM1	Sequestosome-1	2.9532e-09	123.14	658.94	705.13	412.2	219.2	128.49	93.806	4294.2	1381.5	4436.8	1065.7	399.37	1198.2	24.9619	15.4135	18.5385	19.8828	22.4256	21.2635
CSVCPDYDLCSVCEGK	0	1719.66	Q13501;E7EMC7;Q13501-2;E3W990;E9PFW8;C9JRJ8	SQSTM1	Sequestosome-1	1.3236e-05	136.48	730.05	720.91	382.28	241.52	170.62	172.19	2830.1	991.63	2898.1	1574.8	566.04	1639.1	24.8587	19.1379	31.0549	35.7511	36.3389	36.1258
LGCFNLTIK	0	1007.55	Q13547	HDAC1	Histone deacetylase 1	0.00055881	95.775	223.42	257.78	140.52	0	0	0	599.49	231.59	662.5	69.505	0	47.754	0	0	0	10.3895	0	6.72351
ANPDPNTCLGVFGLSLYTTER	0	2267.09	Q13595-2;Q13595-4;Q13595-3;Q13595	TRA2A	Transformer-2 protein homolog alpha	1.1969e-06	103.27	162.68	210.56	112.01	0	0	0	631.26	386.18	806.88	138.91	58.899	145.8	0	0	0	18.0363	13.2334	15.3042
HFILDECDK	0	1118.51	Q13838;Q13838-2;Q5STU3;A0A0G2JJZ9;F6WLT2;A0A140T9X3;F6S4E6;A0A0A0MT12;F6TRA5;A0A140T9X9;A0A140T996;F6UJC5;A0A140TA18;A0A140T9L4;A0A140T973;A0A140T9K1	DDX39B	Spliceosome RNA helicase DDX39B	0.00014233	147.4	512.62	446.26	288	18.904	35.028	36.979	2018.7	1315.8	2312.6	267.49	89.562	343.14	3.55657	7.27797	11.3789	11.7003	6.37288	12.9207
NCPHIVVGTPGR	0	1248.64	Q13838;Q13838-2;Q5STU3;A0A0G2JJZ9;F6WLT2;A0A140T9X3;F6S4E6;A0A0A0MT12;F6TRA5;A0A140T9X9;A0A140T996;F6UJC5;A0A140TA18;A0A140T9L4;A0A140T973;A0A140T9K1	DDX39B	Spliceosome RNA helicase DDX39B	0.00028913	83.045	107.53	153.44	19.171	48.645	0	0	567.95	311.66	511.87	280.07	114.31	159.66	31.1478	0	0	33.0263	26.8352	23.7756
DGEAVWFGCDVGK	0	1381.6	Q13867;J3KSD8;K7ESE8	BLMH	Bleomycin hydrolase	0.00042625	72.496	165.88	231.02	98.771	0	17.489	0	345.94	160.86	330.74	27.332	0	0	0	7.03757	0	7.32227	0	0
ESESCDCLQGFQLTHSLGGGTGSGMGTLLISK	0	3212.48	Q13885;Q9BVA1	TUBB2A;TUBB2B	Tubulin beta-2A chain;Tubulin beta-2B chain	2.7884e-05	58.498	122.57	327.89	29.932	0	0	0	178.85	132.15	207.3	0	0	0	0	0	0	0	0	0
IIVACIETLR	0	1129.65	Q14008-2;Q14008;Q14008-3;E9PQH5	CKAP5	Cytoskeleton-associated protein 5	0.0034864	55.401	582.73	567.11	259.22	21.953	0	0	1222.7	518.92	1182.7	0	0	0	3.6305	0	0	0	0	0
YDGSTIVPGEQGAEYQHFIQQCTDDVR	0	3055.36	Q14019	COTL1	Coactosin-like protein	3.6146e-14	139.73	575.53	543.31	286.99	0	0	0	1082.2	442.03	1232.2	17.657	18.73	78.262	0	0	0	1.60539	4.06502	5.97209
DEVLYVFPSDFCR	0	1588.72	Q14108-2;Q14108	SCARB2	Lysosome membrane protein 2	4.2333e-05	100.55	36.492	113.94	14.802	131.63	100.28	53.452	169.56	29.032	97.734	390.39	258.88	409.57	78.2943	46.8117	78.3134	69.7187	89.9164	80.7346
ISTLSCENK	0	993.48	Q14116-2;Q14116	IL18	Interleukin-18	0.014075	44.318	39.197	88.054	29.762	0	0	0	502.62	283.8	446.46	340.78	35.413	146.06	0	0	0	40.4055	11.0938	24.6506
MQFESSSYEGYFLACEK	0	2017.84	Q14116-2;Q14116	IL18	Interleukin-18	2.2504e-05	92.211	236.92	229.39	148.33	18.761	0	0	684.1	440.69	806.91	83.062	25.728	107.03	7.33766	0	0	10.8272	5.51608	11.7108
DLQPFPTCQALVYR	0	1649.82	Q14137;Q14137-2	BOP1	Ribosome biogenesis protein BOP1	0.0006406	68.972	368.83	420.36	164.6	0	49.347	0	617.23	323.54	636.9	52.456	0	29.166	0	10.5059	0	7.83292	0	4.37885
YLELCVDLR	0	1122.57	Q14152;Q14152-2	EIF3A	Eukaryotic translation initiation factor 3 subunit A	4.3741e-05	101.65	961.03	790.31	469.16	0	0	43.272	1269.7	755.77	1140.4	32.488	0	42.003	0	0	8.44444	2.49488	0	3.55234
FIPCSPFSDYVYK	0	1564.73	Q14195-2;Q14195	DPYSL3	Dihydropyrimidinase-related protein 3	0.001797	59.306	143.1	51.11	67.975	0	0	0	560.38	238.6	651.22	107.92	23.555	136.7	0	0	0	16.1484	8.98514	17.3495
GVAVLCTE	0	790.389	Q14204	DYNC1H1	Cytoplasmic dynein 1 heavy chain 1	0.0017864	116.35	522.33	458.23	247.69	74.23	88.035	61.965	1745.4	960.71	1880.7	206.5	49.499	227.2	12.443	16.1158	20.011	10.5794	4.89988	10.7785
IQFVGACNPPTDPGR	0	1570.76	Q14204	DYNC1H1	Cytoplasmic dynein 1 heavy chain 1	5.2328e-05	97.223	521.25	459.89	377.71	109.06	112.54	98.79	571.67	373.22	705.37	148.22	46.882	133.44	17.3026	19.66	20.7324	20.5893	11.1597	15.9083
ITNQVIYLNPPIEECR	0	1900.97	Q14204	DYNC1H1	Cytoplasmic dynein 1 heavy chain 1	5.5737e-05	103.39	165.1	151.46	87.677	33.438	20.84	35.577	854.37	448.25	707.1	111.36	62.363	177.49	16.8421	12.0952	28.8648	11.5312	12.2134	20.0647
LSCLPAFK	0	877.473	Q14204	DYNC1H1	Cytoplasmic dynein 1 heavy chain 1	0.0040712	67.169	327.33	219.89	182.72	37.877	0	0	457.77	264.42	430.1	23.194	0	49.619	10.3714	0	0	4.8224	0	10.3433
MLSAVSQQVQCIQEALR	0	1902.97	Q14204	DYNC1H1	Cytoplasmic dynein 1 heavy chain 1	2.4453e-05	122.31	510.45	465.7	193.51	55.015	40.702	20.978	819.51	491.96	958.29	27.075	29.078	93.823	9.72916	8.03749	9.7805	3.19814	5.58078	8.91758
PLVLCGPPGSGK	0	1123.61	Q14204	DYNC1H1	Cytoplasmic dynein 1 heavy chain 1	6.225e-05	86.772	295.48	241.15	155.1	39.237	78.745	32.435	815.12	519.21	695.03	147.66	76.649	159.42	11.7224	24.6159	17.2954	15.3368	12.8636	18.6576
TFDHYCEYR	0	1232.49	Q14204	DYNC1H1	Cytoplasmic dynein 1 heavy chain 1	0.0030899	63.283	127.61	151.76	102.46	0	0	0	2262.8	1414.7	2511.5	867.93	150.62	490.36	0	0	0	27.7229	9.62231	16.3352
TSAPITCELLNK	0	1288.67	Q14204	DYNC1H1	Cytoplasmic dynein 1 heavy chain 1	0.0014965	64.65	287.03	304.67	160.37	6.3237	41.165	16.217	484.8	268.26	451.26	48.093	0	71.559	2.15566	11.9031	9.18358	9.02489	0	13.6871
GYGFITFSDSECAK	0	1523.66	Q14498-3;Q14498-2;Q14498;A0A0U1RQH7;G3XAC6;A0A0U1RQW2	RBM39	RNA-binding protein 39	5.0056e-05	96.591	218.83	262.36	88.266	62.081	62.545	46.062	1337.5	764.21	1505.6	358.5	104.51	359.28	22.0999	19.2502	34.2907	21.138	12.0303	19.2656
TVFCMQLAAR	0	1138.56	Q14498-3;Q14498-2;Q14498;A0A0U1RQH7;H0Y4X3;G3XAC6;Q5QP23;Q5QP22;Q86U06-3;Q86U06-4;Q86U06-5;Q86U06-2;Q86U06	RBM39;RBM23	RNA-binding protein 39;Probable RNA-binding protein 23	0.0001267	105.4	435.9	380.2	263.48	28.556	17.015	15.633	1072.1	464.97	854.2	115.96	34.634	127.41	6.14827	4.28357	5.60096	9.76045	6.93229	12.9797
GDINVCIVGDPSTAK	0	1487.73	Q14566	MCM6	DNA replication licensing factor MCM6	0.0012558	58.461	203.45	167.5	66.222	27.71	0	30.523	433.33	200.7	353.17	36.465	50.903	83.884	11.9874	0	31.55	7.7619	20.2315	19.1931
LVFLACCVAPTNPR	0	1502.77	Q14566	MCM6	DNA replication licensing factor MCM6	4.979e-05	99.941	256.97	260.35	166.39	41.136	47.363	0	2417.2	1333.8	2346.3	202.32	41.31	165.94	13.7991	15.3919	0	7.72355	3.00412	6.60526
VYPYLCR	0	912.453	Q14566	MCM6	DNA replication licensing factor MCM6	0.0050794	82.263	305.25	279.65	160.48	15.911	0	22.397	1148.1	542.02	1036.7	7.277	16.4	46.754	4.95421	0	12.247	0.629838	2.93686	4.31527
LIDLCQPTQK	0	1157.61	Q14683;G8JLG1	SMC1A	Structural maintenance of chromosomes protein 1A;Structural maintenance of chromosomes protein	0.00050518	76.143	200.18	272.66	131.11	144.74	95.964	108.49	1107.7	536.68	1426	105.81	42.452	114.13	41.9634	26.033	45.2796	8.71933	7.33028	7.41041
AGPGSLELCGLPSQK	0	1455.74	Q14684-2;Q14684	RRP1B	Ribosomal RNA processing protein 1 homolog B	0.0011552	59.862	109.64	185.56	76.694	129.77	61.155	39.677	874.6	459.09	794.87	130.32	67.864	105.71	54.2041	24.7877	34.0953	12.9682	12.8785	11.738
LFSVPDFVGDACK	0	1396.67	Q14764	MVP	Major vault protein	3.8777e-05	94.191	200.87	235.47	109.96	10.05	0	0	941.91	563.9	844.67	0	0	0	4.76484	0	0	0	0	0
IAICGAISTYNR	0	1280.65	Q14914-2;Q14914;F2Z3J9	PTGR1	Prostaglandin reductase 1	2.4992e-07	166.66	498.61	532.99	222.16	29.796	43.946	23.77	3094.9	1757	3214.4	267.14	145.56	318.42	5.63885	7.61714	9.66535	7.94577	7.65074	9.0132
ESCLEAYTGIVQGLK	0	1609.8	Q14974;Q14974-2;J3KTM9	KPNB1	Importin subunit beta-1	6.0408e-05	101.62	209.95	219.4	76.528	0	0	0	571.18	243.8	465.97	33.905	0	0	0	0	0	5.60334	0	0
LDFVCSFLQK	0	1198.61	Q14980-2;A0A087WY61;Q14980;Q14980-4;Q14980-3;Q14980-5;F5H6Y5;F5H4J1;F8W6T3;F5H1L0;F5GZW1;F5H2F3;F5H3L6;F5H0Z7;F5H763;F5GWK2;F5H073;F5H068	NUMA1	Nuclear mitotic apparatus protein 1	0.00061321	73.781	176.11	307.81	211.23	0	0	0	600.13	214.6	720.11	20.795	0	64.995	0	0	0	3.34904	0	8.27851
DNNMAPYYEALCK	0	1530.65	Q15008	PSMD6	26S proteasome non-ATPase regulatory subunit 6	0.00024086	79.633	316.86	397.22	136.8	52.171	59.945	33.293	3718	2134.5	3672.2	323.81	39.182	87.755	14.1373	13.1123	19.5734	8.01151	1.80256	2.33394
VYQGLYCVAIR	0	1283.67	Q15008;Q15008-4;Q15008-3;Q15008-2;C9J0E9;H7C531	PSMD6	26S proteasome non-ATPase regulatory subunit 6	9.6204e-05	80.916	554.22	518.5	339.95	29.778	0	0	1019	806.26	1015.3	51.892	28.037	0	5.09899	0	0	4.84568	3.36055	0
LFISGLPFSCTK	0	1311.69	Q15020-4;Q15020;H0YHU8	SART3	Squamous cell carcinoma antigen recognized by T-cells 3	0.00082819	70.412	114.12	144	63.337	0	0	0	345.7	166.1	427.27	27.07	0	0	0	0	0	7.26185	0	0
ESTGNMVTGQTVCK	0	1453.65	Q15021;E7EN77	NCAPD2	Condensin complex subunit 1	0.00010274	86.944	62.756	140.4	12.048	24.836	0	0	287.72	179.7	383.95	457.49	127.29	629.3	28.3542	0	0	61.3907	41.4639	62.1071
VCNNPGLYSNPDLSAAASLALGK	0	2274.13	Q15021;E7EN77	NCAPD2	Condensin complex subunit 1	7.5764e-09	120.52	121.5	87.167	38.513	0	0	0	241.32	125.19	297.46	64.583	0	61.757	0	0	0	21.1122	0	17.1921
LAVTVCINK	0	959.547	Q15029-2;Q15029;Q15029-3	EFTUD2	116 kDa U5 small nuclear ribonucleoprotein component	0.00046237	99.802	169.23	128.55	155.76	24.177	41.074	40.662	246.8	158.94	296.81	16.306	0	0	12.5006	24.2147	20.7013	6.1975	0	0
EICNAYTELNDPMR	1	1667.73	Q15046;Q15046-2	KARS	Lysine--tRNA ligase	3.4865e-22	169.04	274.12	205.2	89.092	18.474	0	0	394.21	285.26	348.33	41.98	0	50.126	6.31387	0	0	9.62425	0	12.5801
ILDDICVAK	0	988.526	Q15046;Q15046-2	KARS	Lysine--tRNA ligase	0.0014276	78.264	238.25	378.12	145.35	55.136	22.465	0	422.98	181.85	411.36	0	0	27.939	18.793	5.60805	0	0	0	6.35991
CAGPTPEAELQALAR	0	1525.76	Q15050	RRS1	Ribosome biogenesis regulatory protein homolog	0.00015738	76.759	175.73	209.49	139.34	63.523	56.634	47.408	932.6	383.86	1009.9	182.63	74.59	134.01	26.5506	21.2811	25.3861	16.376	16.27	11.7151
GFCYVEFDEVDSLK	0	1649.73	Q15056-2;Q15056	EIF4H	Eukaryotic translation initiation factor 4H	5.0205e-05	138.71	363.74	504.6	214.42	0	34.763	0	315.88	55.156	424.42	0	0	0	0	6.4452	0	0	0	0
HIVEWNVQTCK	0	1355.67	Q15061;C9JEE7	WDR43	WD repeat-containing protein 43	5.3321e-08	163.78	276.81	360.93	142.59	66.696	55.666	32.866	1034.8	534.66	961.5	184.34	48.13	153.22	19.4163	13.3621	18.7318	15.1205	8.25855	13.7452
CDNFTSSWR	0	1114.45	Q15149;Q15149-7;Q15149-8;Q15149-9;Q15149-5;Q15149-6;Q15149-2;E9PMV1;E9PKG0;Q15149-3;Q15149-4	PLEC	Plectin	0.00042854	139.98	301.99	283.78	219.49	45	20.128	25.59	3634	2297.5	3778	151.82	86.239	159.55	12.9687	6.62306	10.4415	4.01023	3.6178	4.05201
AFCGFEDPR	0	1040.44	Q15149;Q15149-7;Q15149-8;Q15149-9;Q15149-5;Q15149-6;Q15149-2;Q15149-3;Q15149-4	PLEC	Plectin	0.0016093	65.305	392.19	528.71	187.46	36.661	25.782	0	1233.6	584.69	1283.7	92.677	83.04	127.19	8.54866	4.64966	0	6.98776	12.4362	9.01488
CITDPQTGLCLLPLK	0	1613.85	Q15149;Q15149-7;Q15149-8;Q15149-9;Q15149-5;Q15149-6;Q15149-2;Q15149-3;Q15149-4	PLEC	Plectin	5.1161e-05	107.98	340.21	391.35	201.16	0	0	0	1072.2	492.62	1164.7	39.253	21.555	30.21	0	0	0	3.53168	4.19215	2.52822
CRPDQLTGLSLLPLSEK	0	1869	Q15149;Q15149-7;Q15149-8;Q15149-9;Q15149-5;Q15149-6;Q15149-2;Q15149-3;Q15149-4	PLEC	Plectin	5.0842e-05	127.97	217.12	166.54	67.088	36.669	14.172	0	145.56	42.493	139.11	0	0	29.111	14.4486	7.84231	0	0	0	17.3052
CVEDPETGLCLLPLTDK	0	1844.89	Q15149;Q15149-7;Q15149-8;Q15149-9;Q15149-5;Q15149-6;Q15149-2;Q15149-3;Q15149-4	PLEC	Plectin	2.5144e-05	102.78	353.31	299.08	154.09	75.5	61.06	18.758	311.84	151.27	316.59	39.779	47.28	65.486	17.6069	16.9545	10.8523	11.3131	23.8126	17.1395
FLEGTSCIAGVFVDATK	0	1756.87	Q15149;Q15149-7;Q15149-8;Q15149-9;Q15149-5;Q15149-6;Q15149-2;Q15149-3;Q15149-4	PLEC	Plectin	3.1141e-05	117.18	229.19	88.803	88.09	30.097	13.431	16.581	1547	700.22	1330.3	216.84	22.595	197.06	11.6076	13.1375	15.8411	12.2936	3.12597	12.902
GCLDEETSR	1	1008.42	Q15149;Q15149-7;Q15149-8;Q15149-9;Q15149-5;Q15149-6;Q15149-2;Q15149-3;Q15149-4	PLEC	Plectin	0.00024184	94.85	71.508	171.7	39.349	0	60.912	45.007	316.31	157.42	271.47	162.19	68.954	101.61	0	26.1861	53.3536	33.8955	30.4602	27.2354
LCFEGLR	0	836.421	Q15149;Q15149-7;Q15149-8;Q15149-9;Q15149-5;Q15149-6;Q15149-2;Q15149-3;Q15149-4	PLEC	Plectin	0.0031434	94.006	411.05	407.48	272.1	10.874	54.226	37.925	3200.5	1782.1	3348.9	405.12	120.81	417.8	2.57724	11.7447	12.2329	11.2358	6.3487	11.0919
LLEAQACTGGIIDPSTGER	0	1929.95	Q15149;Q15149-7;Q15149-8;Q15149-9;Q15149-5;Q15149-6;Q15149-2;Q15149-3;Q15149-4	PLEC	Plectin	1.4014e-06	134.37	441.67	489.04	245.75	69.435	21.844	15.671	648.11	274.14	712.69	25.142	0	61.132	13.5853	4.27573	5.99455	3.73441	0	7.90001
LPLLAVCDYK	0	1133.62	Q15149;Q15149-7;Q15149-8;Q15149-9;Q15149-5;Q15149-6;Q15149-2;Q15149-3;Q15149-4	PLEC	Plectin	0.00028926	119.86	294.75	278.38	172.67	52.57	65.195	41.221	1933.3	862.72	1982.1	420.01	239.96	442.09	15.1359	18.9755	19.272	17.8476	21.7615	18.2366
LQLEACETR	0	1061.52	Q15149;Q15149-7;Q15149-8;Q15149-9;Q15149-5;Q15149-6;Q15149-2;Q15149-3;Q15149-4	PLEC	Plectin	0.00017448	140.83	575.37	683.75	326.92	151.39	131.21	65.567	3504.6	1553.7	3686.2	668.9	144.31	625.68	20.8308	16.1002	16.7055	16.0273	8.49877	14.5106
TLLQGSGCLAGIYLEDTK	0	1880.96	Q15149;Q15149-7;Q15149-8;Q15149-9;Q15149-5;Q15149-6;Q15149-2;Q15149-3;Q15149-4	PLEC	Plectin	1.2908e-05	109.42	285.79	399.58	189.51	71.149	78.23	41.601	672.06	374.02	719.33	117.46	75.281	138.55	19.9331	16.3726	18.0004	14.8774	16.7551	16.1503
VLSSSGSEAAVPSVCFLVPPPNQEAQEAVTR	0	3168.58	Q15149;Q15149-7;Q15149-8;Q15149-9;Q15149-5;Q15149-6;Q15149-2;Q15149-3;Q15149-4	PLEC	Plectin	0.0015059	48.76	72.175	98.518	25.785	0	0	0	96.396	33.203	97.102	0	0	0	0	0	0	0	0	0
VPLDVACAR	0	942.496	Q15149;Q15149-7;Q15149-8;Q15149-9;Q15149-5;Q15149-6;Q15149-2;Q15149-3;Q15149-4	PLEC	Plectin	0.0014758	116.9	767.82	639.91	454.17	395.65	263.24	106.69	2561.6	1238.5	2632	701.24	312.16	821.19	34.006	29.1469	19.0226	21.4917	20.1308	23.7806
AIVDALPPPCESACTVPTDVDK	0	2240.07	Q15181	PPA1	Inorganic pyrophosphatase	0.0001822	60.602	182.82	269.21	134.99	60.264	28.986	14.8	365.9	58.128	469.4	55.67	0	88.191	24.7914	9.72045	9.8805	13.2054	0	15.8164
GISCMNTTLSESPFK	0	1613.74	Q15181	PPA1	Inorganic pyrophosphatase	6.0641e-05	105.14	762.72	459.26	283.61	117.45	0	0	651.66	201.67	628.76	75.678	25.972	106.69	13.344	0	0	10.4048	11.4091	14.5068
HTGCCGDNDPIDVCEIGSK	0	1961.79	Q15181;Q5SQT6	PPA1	Inorganic pyrophosphatase	6.1791e-09	153.06	199.55	185.42	119.3	39.599	0	18.062	1052.4	216.4	1232.7	179.49	0	159.37	16.5583	0	13.1492	14.5703	0	11.4484
FACHSASLTVR	0	1190.59	Q15233;Q15233-2;C9JYS8;C9IZL7	NONO	Non-POU domain-containing octamer-binding protein	5.65e-07	138.23	263.73	198.93	137.99	52.042	0	0	1816.4	697.28	1849.8	392.48	69.405	238.92	16.4809	0	0	17.7683	9.05261	11.4386
CSEGSFLLTTFPR	1	1456.7	Q15233;Q15233-2;H7C367	NONO	Non-POU domain-containing octamer-binding protein	4.4308e-05	127.83	1236.8	1078.9	714.59	22.513	32.698	0	330.91	78.125	353.79	0	52.812	61.453	1.78772	2.94153	0	0	40.3339	14.7993
AITIAGVPQSVTECVK	0	1614.87	Q15365	PCBP1	Poly(rC)-binding protein 1	4.3053e-05	89.466	287.84	239.27	150.52	28.269	16.398	0	283.98	141.25	408.29	0	0	0	8.9428	6.41379	0	0	0	0
LVVPATQCGSLIGK	0	1384.77	Q15365	PCBP1	Poly(rC)-binding protein 1	0.00065301	68.83	288.81	156	101.42	31.641	0	26.19	440.81	177.76	486.84	126.12	36.762	145.48	9.8739	0	20.5235	22.2461	17.1367	23.0073
VMTIPYQPMPASSPVICAGGQDR	0	2417.15	Q15365	PCBP1	Poly(rC)-binding protein 1	2.2136e-09	130.25	226.64	229.55	61.942	68.934	0	17.045	415.54	121.65	262.09	64.124	22.982	79.467	23.3221	0	21.5795	13.3685	15.89	23.2661
INISEGNCPER	0	1230.57	Q15365;F8VTZ0;H3BRU6;F8VZX2;Q15366-8;Q15366-5;F8VXH9;F8W0G4;F8W1G6;J3QT27;P57721-2;P57721-3;Q15366;Q15366-2;Q15366-6;Q15366-3;Q15366-7;Q15366-4;E9PFP8;P57721-5;P57721-4;P57721	PCBP1;PCBP2;PCBP3	Poly(rC)-binding protein 1;Poly(rC)-binding protein 2;Poly(rC)-binding protein 3	7.4661e-08	172.88	1028.9	770.19	455.08	55.945	16.059	28.125	3297	1596.1	3171.4	166.43	71.324	214.21	5.15696	2.04248	5.82051	4.80535	4.2775	6.32707
FGNICVVR	0	906.475	Q15393;Q15393-3	SF3B3	Splicing factor 3B subunit 3	0.00050373	113.7	512.47	566.41	282.47	53.679	31.138	33.552	4365.1	2314.8	4263.5	452.73	154.2	496.3	9.48143	5.21096	10.617	9.39697	6.24544	10.4269
NVIDGDLCEQFNSMEPNK	0	2051.89	Q15393;Q15393-3	SF3B3	Splicing factor 3B subunit 3	1.3413e-05	101.15	293.12	307.12	211.57	0	0	16.992	567.8	235.03	408.78	88.711	60.094	172.56	0	0	7.43431	13.5125	20.3623	29.6831
VIQCYIQYGNEEQR	0	1741.81	Q15397	KIAA0020	Pumilio domain-containing protein KIAA0020	0.00016136	81.703	74.291	92.955	52.046	0	0	0	568.12	325.12	539.92	119.58	43.486	130.14	0	0	0	17.3884	11.7974	19.4221
ILDILGETCK	0	1103.59	Q15424;Q15424-4;Q15424-3;Q15424-2	SAFB	Scaffold attachment factor B1	3.0174e-05	120.09	585.38	584.53	503.61	0	0	0	812.8	291.23	792.7	108.23	11.477	97.966	0	0	0	11.751	3.79146	10.9992
STVISYECCPGYEK	0	1577.67	Q15582;H0Y8M8	TGFBI	Transforming growth factor-beta-induced protein ig-h3	4.9377e-05	105.14	34.027	140.63	36.623	294.71	164.84	152.25	342.55	119.22	348.72	2192.1	1188.9	2346.2	89.6492	53.9627	80.6097	86.4853	90.8862	87.0601
SITNTTVCTK	0	1066.53	Q15637-4;Q15637-6;Q15637-7;Q15637-3;Q15637-2;Q15637;Q15637-5	SF1	Splicing factor 1	0.0013257	70.977	70.557	63.69	49.562	0	0	0	341.28	163.16	411.18	294.22	207.13	238.91	0	0	0	46.2974	55.9372	36.7503
IYLSCLEELMK	0	1340.67	Q15645	TRIP13	Pachytene checkpoint protein 2 homolog	0.00024781	90.653	297.21	370.26	179.93	0	0	0	416.86	236.18	474.14	25.994	18.811	60.013	0	0	0	5.86965	7.37712	11.2352
NIELICQENEGENDPVLQR	0	2212.04	Q15691	MAPRE1	Microtubule-associated protein RP/EB family member 1	6.8897e-20	200.48	562.17	428.03	264.12	19.332	0	19.194	614.46	212.86	696.51	59.409	0	39.001	3.32449	0	6.77482	8.81611	0	5.30257
SNGYEDHMAEDCR	0	1525.56	Q15717;M0QZR9	ELAVL1	ELAV-like protein 1	7.2547e-06	113.76	231.93	279.77	122.65	37.003	53.551	0	1103.7	240.38	1246.4	83.941	44.424	112.18	13.7592	16.0659	0	7.06788	15.5981	8.25715
TSGNVEDDLIIFPDDCEFK	0	2155.96	Q16186	ADRM1	Proteasomal ubiquitin receptor ADRM1	2.8893e-05	73.809	209.46	184.52	136.94	22.411	0	0	331.64	209.15	400.1	8.0005	0	35.442	9.66529	0	0	2.35558	0	8.13745
GLVYIQQTDDSLIHFCWK	0	2165.06	Q16186;A0A087WUX6;A0A087WX59	ADRM1	Proteasomal ubiquitin receptor ADRM1	1.3101e-05	104.45	54.414	17.269	17.533	0	0	0	272.16	215.37	292.89	0	29.364	0	0	0	0	0	11.9983	0
FFGNLAVMDSPQQICER	0	1953.91	Q16401-2;Q16401	PSMD5	26S proteasome non-ATPase regulatory subunit 5	1.7352e-05	127.75	384.62	371.2	128.18	34.128	0	32.789	866.68	454.16	904.38	37.575	32.446	22.73	8.15001	0	20.3698	4.15535	6.66782	2.4517
GCLTEQTYPEVVR	0	1493.72	Q16537-2;Q16537;Q16537-3	PPP2R5E	Serine/threonine-protein phosphatase 2A 56 kDa regulatory subunit epsilon isoform	4.6221e-05	98.902	86.954	258.83	25.045	0	35.767	18.603	739.18	301.34	681.53	283.87	73.4	238.69	0	12.141	42.6205	27.7474	19.5869	25.9384
NASCYFDIEWR	1	1402.6	Q16658;C9JPH9;C9JFC0;A0A0A0MSB2	FSCN1	Fascin	0.00017101	107.85	1061.5	710.66	530.54	0	0	0	806.74	320.03	846.67	0	0	60.743	0	0	0	0	0	6.69409
GCQLTITFSVPNK	0	1406.72	Q16719	KYNU	Kynureninase	0.0027761	54.524	86.474	111.11	62.91	0	0	0	349.66	139.08	425.24	31.222	0	95.517	0	0	0	8.19729	0	18.342
LQLIPGVCGFR	0	1201.66	Q16719	KYNU	Kynureninase	3.3556e-06	129.47	854.55	732.94	375.91	68.257	51.708	30.299	2701.8	1457.5	2745.3	438.16	177.95	475.89	7.39667	6.58996	7.45897	13.9543	10.8808	14.7737
ECFYIPK	0	898.426	Q16719;Q16719-2;A0A087X297;B8ZZA3;F8WEP1	KYNU	Kynureninase	0.0031791	100.07	364.58	514.48	192.03	39.605	38.214	0	651.32	383.24	491.32	0	0	22.777	9.79873	6.91413	0	0	0	4.43049
HVPGASFFDIEECR	0	1605.72	Q16762;B1AH48	TST	Thiosulfate sulfurtransferase	4.9283e-05	106.32	353.54	301.51	201.22	26.381	65.476	0	1614.8	708.39	1648.4	320.51	66.843	275.33	6.94381	17.8416	0	16.5612	8.62231	14.3123
NFILDQCNVYNSGQR	0	1769.82	Q1KMD3;H3BQZ7	HNRNPUL2;HNRNPUL2-BSCL2	Heterogeneous nuclear ribonucleoprotein U-like protein 2	2.3078e-05	134.24	479.71	533.28	277.89	32.481	13.267	27.787	1122.2	359.6	1192.5	122.15	34.743	128.45	6.34158	2.42742	9.09031	9.81637	8.81035	9.72406
ISDALLQLTCVSCVR	0	1619.84	Q27J81-2;Q27J81;Q27J81-3	INF2	Inverted formin-2	0.0011204	59.709	184.59	300.37	61.482	35.756	16.63	0	449.16	234.64	423.05	19.488	17.682	20.962	16.2272	5.24606	0	4.15834	7.00771	4.72104
LPLGLTFSFPCR	0	1349.72	Q2TB90;Q2TB90-3;Q2TB90-2	HKDC1	Putative hexokinase HKDC1	0.00053286	72.958	188.41	156.19	89.624	0	0	0	989.1	418.93	881.58	0	0	0	0	0	0	0	0	0
IAAESSENVDCPENPK	0	1701.75	Q32MZ4-3;Q32MZ4-2;Q32MZ4	LRRFIP1	Leucine-rich repeat flightless-interacting protein 1	5.4111e-06	146	45.188	78.268	46.16	0	0	0	477.85	152.67	422.08	0	0	0	0	0	0	0	0	0
SASASPLTPCSVTR	0	1375.68	Q3KQU3-2;Q3KQU3-4;Q3KQU3	MAP7D1	MAP7 domain-containing protein 1	5.0348e-05	92.925	128.57	125.97	114.78	26.121	15.358	50.965	841.25	346.78	1018.2	1975.8	165.33	346.2	16.8859	10.8669	30.749	70.1372	32.2841	25.3738
EAESCDCLQGFQLTHSLGGGTGSGMGTLLLSK	0	3196.48	Q3ZCM7;A0A075B736;Q5SQY0	TUBB8	Tubulin beta-8 chain	5.6732e-34	193.49	237.17	543.26	75.654	32.849	49.748	33.792	291.03	99.542	296.41	0	0	0	12.1654	8.38909	30.8755	0	0	0
INDALSCEYECR	0	1414.59	Q52LJ0-2;Q52LJ0	FAM98B	Protein FAM98B	0.00011168	95.417	672.13	580.14	403.14	122.5	68.569	79.108	933.29	127.89	1495.5	44.234	24.536	103.55	15.416	10.5701	16.404	4.52511	16.097	6.47572
NVNCLALDGR	0	1073.53	Q53FA7	TP53I3	Quinone oxidoreductase PIG3	0.00097729	93.649	235.63	224.47	123.18	41.599	15.288	0	2228.5	1005.3	2027	220.24	0	176.61	15.0053	6.37643	0	8.99401	0	8.01458
TFVDFFSQCLHEEYR	0	1919.85	Q53GQ0;A0A1B0GV93	HSD17B12	Very-long-chain 3-oxoacyl-CoA reductase	4.6858e-05	99.705	282.6	269.83	133.03	0	0	0	3388.1	1963.1	3073.4	31.751	30.041	64.171	0	0	0	0.928432	1.50722	2.04524
DHSGGIGDICK	0	1100.49	Q53H82	LACTB2	Beta-lactamase-like protein 2	5.5105e-08	163.12	202.39	201.55	74.714	32.088	31.395	0	1293	610.42	1384	417.8	213.1	402.93	13.6849	13.4774	0	24.4213	25.8767	22.5487
VLGCNPGPMTLQGTNTYLVGTGPR	0	2445.21	Q53H82	LACTB2	Beta-lactamase-like protein 2	9.9153e-13	160.57	174.52	158.67	66.188	0	0	0	321.24	80.536	261.61	45.008	0	91.055	0	0	0	12.2889	0	25.8191
MDFEDDYTHSACR	0	1588.59	Q5BKZ1;A0A0A0MRN4;E2QRN4;Q5BKZ1-2	ZNF326	DBIRD complex subunit ZNF326	1.5027e-05	123.64	406.12	272.35	187.58	36.156	35.555	57.153	830.32	418.35	842.19	124.93	59.786	108.65	8.17499	11.5474	23.3532	13.0783	12.504	11.4267
TAVCDIPPR	0	970.491	Q5JP53;P07437;Q5ST81;P68371;P04350;A6NNZ2;Q13885;Q9BVA1;Q3ZCM7;A0A075B736;Q5SQY0	TUBB;TUBB4B;TUBB4A;TUBB2A;TUBB2B;TUBB8	Tubulin beta chain;Tubulin beta-4B chain;Tubulin beta-4A chain;Tubulin beta-8 chain-like protein LOC260334;Tubulin beta-2A chain;Tubulin beta-2B chain;Tubulin beta-8 chain	0.00019128	109.11	2240.8	2238.8	1246.3	34.85	101.98	77.482	8560.6	4068.9	8859.6	750.28	273.88	926.79	1.53143	4.35667	5.85308	8.0581	6.30656	9.47019
DCIDVGWWEGELNGR	0	1747.76	Q5JPT2;Q96B97-3;Q96B97-2;Q96B97;Q5VSN0	SH3KBP1	SH3 domain-containing kinase-binding protein 1	6.5556e-05	88.507	38.403	15.416	48.6	0	0	0	328.32	63.883	424.98	42.764	0	32.418	0	0	0	11.5241	0	7.08748
HFCPNVPIILVGNK	0	1549.84	Q5JR08;P08134;E9PQH6;Q5JR07;C9JNR4;C9JX21;Q5JR05;P61586	RHOC;RHOA	Rho-related GTP-binding protein RhoC;Transforming protein RhoA	4.955e-05	102.97	534.37	419.75	207.25	57.7	40.574	51.805	767.05	449.19	831.13	50.098	0	50.915	9.74547	8.81423	19.9977	6.13084	0	5.77238
TCLLIVFSK	0	1022.58	Q5JR08;P08134;E9PQH6;Q5JR07;C9JNR4;C9JX21;Q5JR05;Q5JR06;E9PN11;U3KQA9;U3KQV3;E9PLA2;C9JRM1;P61586;P62745	RHOC;RHOA;RHOB	Rho-related GTP-binding protein RhoC;Transforming protein RhoA;Rho-related GTP-binding protein RhoB	0.0010178	98.392	169.37	209.02	83.447	30.988	34.815	0	1542.8	888.65	1590.2	192.92	71.432	247.24	15.4663	14.2781	0	11.1147	7.4402	13.4557
ECGQLLISENQK	0	1360.67	Q5JRC6;A0A0D9SGE8;Q8IWS0-4;Q8IWS0-2;Q8IWS0-5;Q8IWS0-3;Q8IWS0	PHF6	PHD finger protein 6	5.9502e-06	101.56	81.4	84.256	76.767	12.787	72.543	21.364	497.09	91.937	445.46	314.12	145.06	350.01	13.5762	46.265	21.7709	38.7224	61.2075	44.0004
DLLPCFPEGLVK	0	1329.7	Q5JTH9-2;Q5JTH9-3;Q5JTH9	RRP12	RRP12-like protein	0.0058396	48.568	86.002	144.93	35.747	0	0	0	435.13	219.13	666.62	0	0	18.874	0	0	0	0	0	2.75334
FTAVEDQYYCVDCYK	0	1845.76	Q5JXI8;Q13642-1;Q13642-5;Q13642-4;Q13642	FHL1	Four and a half LIM domains protein 1	4.9021e-05	118.33	460.41	440.12	259.89	407.86	134.5	0	673.98	158.27	740.78	103.55	63.473	128.46	46.9739	23.4068	0	13.3178	28.6246	14.7784
YQQGDFGYCPR	2	1332.56	Q5SRQ3;Q5SRQ6;P67870;N0E472;A0A0G2JM12	CSNK2B-LY6G5B-1181;CSNK2B;CSNK2B-LY6G5B--991	Casein kinase II subunit beta	1.3078e-05	121.9	719.47	650.29	435.98	115.81	104.33	102.36	2114.2	788.64	1940.5	86.933	72.335	172.1	13.8648	13.8255	19.014	3.94947	8.40152	8.14636
FSDIYALCVAYPEPLGER	2	2041.98	Q5T2B5;A0A0A0MTN0;Q13617;Q13617-2;Q5T2B7	CUL2	Cullin-2	1.3052e-05	95.814	109.07	87.51	47.503	0	42.589	0	602.16	298.65	535.18	102.96	14.163	108.17	0	32.7358	0	14.6018	4.52763	16.8136
VFLDCFCK	0	973.44	Q5T4S7-3;Q5T4S7-4;Q5T4S7;Q5T4S7-2;X6R960	UBR4	E3 ubiquitin-protein ligase UBR4	0.0042359	65.06	175.32	202.11	123.67	0	0	0	736.42	462.55	812.54	6.0481	38.585	62.05	0	0	0	0.814594	7.69952	7.09475
ELVSCSNCTDYQAR	0	1587.67	Q5T5C7;P49591	SARS	Serine--tRNA ligase, cytoplasmic	4.3605e-05	112.42	303.3	182.51	152.59	58.678	44.512	34.415	1263.9	740.25	1317	153.81	68.19	147.15	16.2104	19.6069	18.4033	10.8492	8.43476	10.0502
RPPSAFFLFCSEYRPK	0	1943.97	Q5T7C4;P09429	HMGB1	High mobility group protein B1	0.00024094	97.579	481.62	370.9	296.28	23.08	0	18.374	861.43	371.97	674.9	43.735	0	0	4.57301	0	5.83943	4.83172	0	0
LCLISTFLEDGIR	0	1478.78	Q5T8U5;O15260-2;O15260;O15260-3	SURF4	Surfeit locus protein 4	4.3193e-05	100.19	67.31	93.948	40.725	0	0	0	226.52	103.99	185.96	0	0	19.526	0	0	0	0	0	9.50235
ITFCTGIR	0	909.474	Q5VWC4;P55036;P55036-2;A6PVX3	PSMD4	26S proteasome non-ATPase regulatory subunit 4	0.0036823	69.598	805.06	705.86	534.07	60.743	85.911	32.922	1027.3	567	962.2	42.278	25.97	55.657	7.0158	10.8505	5.80643	3.95277	4.37965	5.46806
LQAQQDAVNIVCHSK	0	1652.83	Q5VWC4;P55036;P55036-2;A6PVX3	PSMD4	26S proteasome non-ATPase regulatory subunit 4	5.6367e-05	107.98	206.23	243.96	147.66	260.02	113.82	140.21	510.48	179.84	586.61	420.55	204.32	522.55	55.7684	31.8128	48.706	45.1704	53.1862	47.1122
APSVANVGSHCDLSLK	0	1596.79	Q60FE5;P21333-2;P21333;Q5HY54	FLNA	Filamin-A	1.3244e-05	138.39	666.61	517.62	367.58	90.962	69.928	44.557	1157.9	404.91	1316.3	1118.7	456.88	1236.8	12.007	11.9017	10.8112	49.1391	53.0152	48.4431
RAPSVANVGSHCDLSLK	0	1752.89	Q60FE5;P21333-2;P21333;Q5HY54	FLNA	Filamin-A	2.19e-05	124.29	608.33	852.28	315.76	43.605	16.382	0	629.92	218.02	666.14	73.618	55.865	174.31	6.68855	1.88589	0	10.464	20.3972	20.7401
AHEPTYFTVDCAEAGQGDVSIGIK	0	2507.16	Q60FE5;P21333-2;P21333;Q5HY54;A0A087WWY3	FLNA	Filamin-A	3.6081e-12	150.09	669.81	714.51	319.01	229.27	201.25	0	770.44	285.74	898.68	254.23	86.331	271.46	25.5005	21.9763	0	24.8109	23.2028	23.1989
AHVVPCFDASK	0	1172.56	Q60FE5;P21333-2;P21333;Q5HY54;A0A087WWY3	FLNA	Filamin-A	4.5925e-06	115.29	300.95	331.45	175.76	66.345	27.989	52.53	810.37	353.05	932.76	102.66	35.482	133.79	18.0631	7.78686	23.0102	11.2439	9.13232	12.5442
CAPGVVGPAEADIDFDIIR	0	1956.96	Q60FE5;P21333-2;P21333;Q5HY54;A0A087WWY3	FLNA	Filamin-A	1.7134e-06	117.18	217.21	387.57	160.72	0	38.462	0	327.06	84.411	391.5	55.906	39.293	43.247	0	9.02796	0	14.5982	31.7637	9.94762
CSGPGLSPGMVR	0	1159.55	Q60FE5;P21333-2;P21333;Q5HY54;A0A087WWY3	FLNA	Filamin-A	1.0354e-06	131.42	352.13	324.98	265.62	72.521	0	84.063	2037.4	786.2	2295.5	181.75	26.105	326.88	17.0778	0	24.0398	8.19007	3.21369	12.465
DNGNGTYSCSYVPR	0	1531.64	Q60FE5;P21333-2;P21333;Q5HY54;A0A087WWY3	FLNA	Filamin-A	4.9777e-05	100.11	656.81	617.35	301.51	246.87	214.28	110.05	6757.9	2905.5	6711.8	1248.6	313	1597.7	27.3183	25.7663	26.7397	15.5948	9.72503	19.2274
IVGPSGAAVPCK	0	1097.59	Q60FE5;P21333-2;P21333;Q5HY54;A0A087WWY3	FLNA	Filamin-A	0.00021966	109.66	256.31	268.64	190.52	5.1706	20.156	34.113	1080.8	608.71	1454.3	1017.4	401.01	1238.7	1.97743	6.97932	15.1861	48.4892	39.715	45.997
LQVEPAVDTSGVQCYGPGIEGQGVFR	0	2705.31	Q60FE5;P21333-2;P21333;Q5HY54;A0A087WWY3	FLNA	Filamin-A	1.3607e-16	155.87	370.07	395.51	303.19	153.32	35.64	30.397	796.4	227.58	837.5	77.892	0	93.59	29.2936	8.26626	9.11217	8.90915	0	10.0517
MDCQECPEGYR	0	1329.48	Q60FE5;P21333-2;P21333;Q5HY54;A0A087WWY3	FLNA	Filamin-A	1.4084e-05	121.08	291.02	381.66	163.77	58.837	89.475	73.471	6570.1	2162.2	6960.2	1186.2	428.03	1031.8	16.8174	18.9914	30.9689	15.2934	16.5248	12.9104
SSFTVDCSK	0	972.422	Q60FE5;P21333-2;P21333;Q5HY54;A0A087WWY3	FLNA	Filamin-A	0.00042702	143.73	426.39	451.79	216.15	18.023	41.312	0	1566.8	616.16	1821.2	118.36	81.893	174.5	4.05546	8.37798	0	7.02367	11.7316	8.7438
TPCEEILVK	0	1030.54	Q60FE5;P21333-2;P21333;Q5HY54;A0A087WWY3	FLNA	Filamin-A	1.1842e-05	161.27	483.99	395.59	272.25	19.119	30.064	0	1478.4	518.58	1597	215.79	56.665	155.88	3.80017	7.06301	0	12.7371	9.85059	8.89279
VHSPSGALEECYVTEIDQDK	0	2219.01	Q60FE5;P21333-2;P21333;Q5HY54;A0A087WWY3	FLNA	Filamin-A	6.7141e-13	166.3	481.06	426.5	312.3	42.473	83.862	45.732	2232.9	701.25	2399.7	525.87	74.953	695.76	8.11276	16.4319	12.7732	19.0618	9.65637	22.4768
VQVQDNEGCPVEALVK	0	1726.86	Q60FE5;P21333-2;P21333;Q5HY54;A0A087WWY3	FLNA	Filamin-A	3.6189e-05	102.64	349.29	266.56	119.06	129.16	52.365	75.103	525.47	176.12	528.99	83.214	24.961	82.981	26.9955	16.4192	38.6804	13.6711	12.4134	13.5596
ALGALVDSCAPGLCPDWDSWDASK	0	2476.1	Q60FE5;P21333-2;P21333;Q5HY54;A0A087WWY3;F8WE98	FLNA	Filamin-A	8.9617e-11	145.13	769.69	728.12	433.67	0	0	0	3986.6	2306.1	4302.2	175.34	0	138.65	0	0	0	4.21294	0	3.12215
SPYTVTVGQACNPSACR	0	1752.79	Q60FE5;P21333-2;P21333;Q5HY54;A0A087WWY3;F8WE98	FLNA	Filamin-A	5.8184e-17	183.7	1081.1	1152.2	682.17	275.8	255.07	254.14	3585.9	1643.5	3678	602.94	280.09	728.58	20.3257	18.1252	27.1427	14.394	14.5608	16.5339
DGSCGVAYVVQEPGDYEVSVK	0	2200	Q60FE5;P21333-2;P21333;Q5HY54;A0A087WWY3;H0Y5C6	FLNA	Filamin-A	1.2681e-06	95.206	84.561	138.14	40.57	0	0	0	247.11	43.25	287.66	22.205	25.345	46.207	0	0	0	8.24499	36.9488	13.8399
THEAEIVEGENHTYCIR	0	1999.91	Q60FE5;P21333-2;P21333;Q5HY54;H0Y5C6	FLNA	Filamin-A	8.4926e-34	231.23	221.43	275.14	97.893	73.278	60.529	0	2019.7	617.01	2450.4	245.08	33.653	291.34	24.8646	18.0323	0	10.8214	5.17211	10.6261
VDINTEDLEDGTCR	0	1578.68	Q60FE5;P21333-2;P21333;Q5HY54;H0Y5C6	FLNA	Filamin-A	2.6977e-05	125.53	358.96	405.08	247.77	210.34	158.3	152.98	645.01	218.1	659.69	254.91	123.27	386.07	36.9471	28.0983	38.1734	28.3259	36.1104	36.9176
EEPCLLK	0	830.421	Q60FE5;P21333-2;P21333;Q5HY54;H0Y5F3;H7C2E7	FLNA	Filamin-A	0.0075383	143.37	234.26	167.99	133.02	36.615	100.17	33.2	2741.5	870.84	3840.3	623.03	242.19	1002.4	13.5173	37.3546	19.9735	18.5176	21.7595	20.6992
HFLIECTPK	0	1086.55	Q68CZ2;Q68CZ2-2	TNS3	Tensin-3	0.0010849	84.213	319.65	267.51	127.26	29.966	0	0	687.69	338.05	888.09	153.92	34.402	138.46	8.57112	0	0	18.2888	9.23663	13.4879
ILRPGGCLFLK	0	1215.72	Q6FI81-3;Q6FI81;H3BV90;H3BUG4;H3BPG7;H3BT65;H3BQ23	CIAPIN1	Anamorsin	0.0059863	56.404	86.527	119.02	51.972	0	0	0	452.43	199.56	502.27	0	0	0	0	0	0	0	0	0
TGQYSGIYDCAK	0	1304.57	Q6NUK1;Q6NUK1-2	SLC25A24	Calcium-binding mitochondrial carrier protein SCaMC-1	0.00076263	71.241	221.14	231.71	90.797	14.298	0	39.021	655.91	346.56	678.4	113.1	44.346	60.44	6.07294	0	30.0582	14.7072	11.3444	8.18039
GSELQLPFQACLK	0	1432.74	Q6P2Q9	PRPF8	Pre-mRNA-processing-splicing factor 8	0.00074272	69.451	141.24	173.73	71.024	35.584	0	0	445.92	162.66	376.9	25.468	19.756	40.76	20.124	0	0	5.40277	10.8302	9.75913
TAQCFLR	0	837.417	Q6P2Q9	PRPF8	Pre-mRNA-processing-splicing factor 8	0.0039723	83.801	267.09	308.09	160.55	44.979	34.202	0	1086.7	687.08	1182.2	148.36	60.763	119	14.4132	9.99205	0	12.0124	8.1251	9.1454
GPGCGFWAAGWR	0	1263.56	Q6P2Q9;I3L0J9	PRPF8	Pre-mRNA-processing-splicing factor 8	6.2342e-08	117.02	325.87	367.23	274.23	56.117	44.612	54.556	684.62	424.32	933.28	63.478	36.268	167.06	14.6908	10.8323	16.5932	8.48525	7.87428	15.1826
SFTASCPVSAFVPK	0	1439.71	Q6P587;Q6P587-2;Q6P587-3	FAHD1	Acylpyruvase FAHD1, mitochondrial	0.018242	36.445	211.77	134.47	87.583	32.055	29.838	0	600.67	334.84	688.7	135.29	64.983	122.73	13.1467	18.1598	0	18.3828	16.2529	15.1251
TCEWTGLK	0	936.438	Q6UXN9	WDR82	WD repeat-containing protein 82	0.0028086	76.064	278.41	260.35	123.66	18.747	0	0	512.17	285.44	464.37	147.8	82.227	133.96	6.30879	0	0	22.395	22.3645	22.389
TCATVTIGGINIAEALVSK	0	1860	Q7KZF4	SND1	Staphylococcal nuclease domain-containing protein 1	0.00039869	59.585	71.174	86.606	51.235	0	0	0	237.13	99.667	325.01	30.824	0	61.651	0	0	0	11.5035	0	15.9445
RGEFCIAK	0	922.469	Q7KZF4;H7C597	SND1	Staphylococcal nuclease domain-containing protein 1	0.008169	63.076	135.36	188.62	41.947	43.145	0	0	841.99	246.26	795.87	145	0	57.911	24.1702	0	0	14.6911	0	6.78289
SSVQEECVSTISSSK	0	1569.72	Q7L0Y3;C9JVB6	TRMT10C	Mitochondrial ribonuclease P protein 1	1.1626e-05	119.31	58.059	58.074	33.585	0	0	0	719.06	164.5	717.32	111.92	58.448	157.57	0	0	0	13.4684	26.216	18.0103
LLYEALVDCK	0	1165.61	Q7L2H7;J3KNJ2;Q7L2H7-2;E9PRY0;H0YCQ8	EIF3M	Eukaryotic translation initiation factor 3 subunit M	0.00015559	126.07	555.82	573.35	289.92	0	0	0	2150.3	1410.4	2349.7	233.18	109.33	209.77	0	0	0	9.78317	7.19404	8.19584
LCCGLSMFEVILTR	0	1583.79	Q7L576;Q7L576-2;Q7L576-3;E7EW33;H7C229;E7EVJ5;Q96F07-2;H0YL50;Q96F07	CYFIP1;CYFIP2	Cytoplasmic FMR1-interacting protein 1;Cytoplasmic FMR1-interacting protein 2	5.4778e-05	91.032	50.871	83.969	30.738	0	0	0	308.25	162.82	326.81	0	0	36.071	0	0	0	0	0	9.94017
ICDECNYGSYQGR	0	1506.59	Q7RTV0	PHF5A	PHD finger-like domain-containing protein 5A	1.1003e-05	128.31	421.33	451.15	292.78	20.264	23.376	0	2178.4	374.18	3104.2	136.23	0	228.18	4.58883	4.92618	0	5.88561	0	6.84736
INSIEIAPCLL	0	1184.65	Q7Z2W9-2;Q7Z2W9	MRPL21	39S ribosomal protein L21, mitochondrial	3.2186e-06	130.22	222.53	249.49	135.83	0	0	0	1091.2	574.29	984.34	29.369	19.495	69.078	0	0	0	2.6209	3.28317	6.55751
DLFTCTIK	0	939.474	Q86VP6	CAND1	Cullin-associated NEDD8-dissociated protein 1	0.0050735	85.064	553.32	682.22	280.31	39.942	27.321	0	361.32	158.76	311.64	122.42	54.023	153.5	6.73261	3.85052	0	25.307	25.3888	33.0008
TVIGELPPASSGSALAANVCK	0	1984.03	Q86VP6;Q86VP6-2	CAND1	Cullin-associated NEDD8-dissociated protein 1	2.356e-07	132.59	111.55	144.12	63.376	61.8	51.519	16.404	1190.1	643.19	1183.8	0	0	400.42	35.6504	26.3337	20.5615	0	0	25.2755
AAFECMYTLLDSCLDR	0	1849.8	Q86VP6;Q86VP6-2;A0A0C4DGH5	CAND1	Cullin-associated NEDD8-dissociated protein 1	3.4547e-05	93.754	1141.3	1225.9	535.42	0	0	0	2892.1	1682.1	3044.6	57.579	0	148.99	0	0	0	1.95204	0	4.66528
NCIGDFLK	0	908.443	Q86VP6;Q86VP6-2;A0A0C4DGH5	CAND1	Cullin-associated NEDD8-dissociated protein 1	0.0028411	68.016	187.24	291.66	97.898	21.508	0	0	461.34	295.89	375.24	30.33	0	37.717	10.3033	0	0	6.16877	0	9.1334
NVVAECLGK	0	931.48	Q86VP6;Q86VP6-2;A0A0C4DGH5	CAND1	Cullin-associated NEDD8-dissociated protein 1	0.0010719	104.2	162.73	376.56	86.447	0	59.064	0	1437	857.49	1409.4	214.51	131.55	264.82	0	13.5585	0	12.9887	13.3008	15.8175
CLDAVVSTR	0	962.486	Q86VP6;Q86VP6-2;A0A0C4DGH5;H0YH27;Q86VP6-3	CAND1	Cullin-associated NEDD8-dissociated protein 1	0.00063915	111.95	520.83	543.76	235.2	0	60.973	0	1554.3	1133	1852.1	286.63	69.303	317.8	0	10.0826	0	15.5698	5.76419	14.6458
CLGPLVSK	0	815.458	Q86VP6;Q86VP6-2;F5H6I6	CAND1	Cullin-associated NEDD8-dissociated protein 1	0.0025824	78.334	213.58	311.01	102.79	0	0	0	692.72	448.53	787.14	65.127	23.882	0	0	0	0	8.59369	5.05533	0
EYCIQAFESFVR	0	1490.69	Q86VP6;Q86VP6-2;H0YH27;Q86VP6-3	CAND1	Cullin-associated NEDD8-dissociated protein 1	5.4591e-06	108.56	152.62	213.78	89.838	41.142	0	0	407.2	148.51	285.35	4.7549	0	20.873	21.2333	0	0	1.15423	0	6.81627
FCNVDDDELR	0	1224.51	Q86VP6;Q86VP6-2;H0YH27;Q86VP6-3	CAND1	Cullin-associated NEDD8-dissociated protein 1	4.3929e-05	113.93	271.35	329.29	191.95	15.438	20.319	30.453	938.07	512.5	879.79	310.29	98.619	235.03	5.38307	5.81192	13.6927	24.8558	16.1374	21.0823
TYIQCIAAISR	0	1237.65	Q86VP6;Q86VP6-2;H0YH27;Q86VP6-3	CAND1	Cullin-associated NEDD8-dissociated protein 1	0.00071151	72.958	563.27	566.55	290.79	9.1282	48.954	15.604	848.43	462.45	738.45	19.695	0	41.809	1.59473	7.95348	5.09279	2.26868	0	5.35835
SEYTQPTPIQCQGVPVALSGR	0	2230.11	Q86XP3;A0A0A0MSJ0;Q86XP3-2	DDX42	ATP-dependent RNA helicase DDX42	1.6777e-09	147.25	312.24	378.35	209.17	60.637	0	49.285	831.26	340.91	925.42	40.445	63.372	73.974	16.2619	0	19.0691	4.63976	15.6752	7.40189
ALCDLGPWVK	0	1100.57	Q8N0U8;Q8N0U8-2	VKORC1L1	Vitamin K epoxide reductase complex subunit 1-like protein 1	0.00035081	77.662	225.16	262.99	156.54	32.812	50.062	40.337	321.04	204.34	367.56	77.003	63.46	103.91	12.7192	15.9916	20.4884	19.3454	23.6968	22.0396
VVTQNICQYR	1	1222.61	Q8N163-2;Q8N163;G3V119;H0YB24;A0A087X2B6	CCAR2	Cell cycle and apoptosis regulator protein 2	7.8207e-06	135.71	532.68	336.16	214.56	43.096	30.107	14.599	910.39	572.16	778.05	167.32	44.381	152.4	7.48486	8.21996	6.37069	15.5255	7.19839	16.3792
LNQVCFDDDGTSSPQDR	0	1895.8	Q8N1F7;H3BVG0;Q8N1F7-2;H3BPA9	NUP93	Nuclear pore complex protein Nup93	4.1426e-06	141.97	364.05	208.82	121.67	0	0	0	481.9	292.34	548.05	79.135	21.835	156.56	0	0	0	14.1052	6.94995	22.2194
TLDLSNNQLSEIPAELADCPK	0	2270.11	Q8N1G4	LRRC47	Leucine-rich repeat-containing protein 47	5.9681e-06	85.42	77.005	121.23	66.204	0	0	0	456.37	291.95	524.67	79.851	0	115.46	0	0	0	14.8914	0	18.037
LSPVTACAGQTLQFK	0	1562.81	Q8NBF2-2;Q8NBF2	NHLRC2	NHL repeat-containing protein 2	0.00055837	68.173	140.41	123.26	84.091	20.937	38.275	0	529.93	224.79	508.59	89.382	26.414	93.709	12.9764	23.6946	0	14.4325	10.515	15.5586
IAEVDCTAER	1	1105.51	Q8NBS9;Q8NBS9-2	TXNDC5	Thioredoxin domain-containing protein 5	0.00030123	80.706	177.73	197.22	51.319	410.21	339.8	237.67	955.64	379.76	1017.2	1763.2	354.95	1688.4	69.7707	73.2751	82.2419	54.8512	48.3116	62.4039
VDCTQHYELCSGNQVR	0	1850.8	Q8NBS9;Q8NBS9-2	TXNDC5	Thioredoxin domain-containing protein 5	1.6183e-05	134.25	26.138	58.421	18.571	155.7	78.073	80.638	353.42	119.13	445.91	1626.9	551.78	1914.5	85.6257	57.1989	81.2809	82.1534	82.2435	81.1088
DAAFQNVLTHVCLD	0	1544.73	Q8NBU5	ATAD1	ATPase family AAA domain-containing protein 1	0.00020732	77.593	210.25	128.68	58.857	12.209	0	0	235.66	198.09	326.18	15.613	27.664	68.607	5.4882	0	0	6.21356	12.254	17.3782
PGHLQEGFGCVVTNR	0	1612.78	Q8NC51-2;Q8NC51;Q8NC51-4;Q8NC51-3	SERBP1	Plasminogen activator inhibitor 1 RNA-binding protein	5.6198e-06	143.38	889.47	766.91	385.53	48.503	36.367	18.151	2385.8	638.95	2515.7	280.05	127.63	381.39	5.17104	4.52733	4.49637	10.5051	16.6493	13.1646
LCAWLVSELR	1	1188.63	Q8NCA5-2;Q8NCA5;E9PH82;C9J3G8	FAM98A	Protein FAM98A	5.3334e-05	109.83	96.18	136.36	24.474	0	18.315	0	365.28	151.89	412.49	9.5253	16.748	28.415	0	11.841	0	2.5414	9.93133	6.4447
YQLNLPPYPDTECVYR	0	1969.92	Q8NCW5-2;Q8NCW5	APOA1BP	NAD(P)H-hydrate epimerase	9.0682e-05	80.534	109.97	92.046	33.724	0	0	0	1000.7	298.96	927.78	108.22	0	155.05	0	0	0	9.75904	0	14.319
SPPTVLVICGPGNNGGDGLVCAR	0	2195.08	Q8NCW5-2;Q8NCW5;Q5T3I4;Q5T3I3	APOA1BP	NAD(P)H-hydrate epimerase	2.456e-09	128.01	311.04	202.38	175.44	46.158	53.234	26.44	1088	351.29	1021.7	31.228	0	131.13	12.9222	20.8259	13.0969	2.79014	0	11.3746
CQPSAITLNR	0	1101.56	Q8TAT6;Q8TAT6-2	NPLOC4	Nuclear protein localization protein 4 homolog	0.0032404	57.174	19.782	81.354	13.724	19.047	0	15.994	612.9	272.72	741.68	309.5	127.32	185.56	49.0535	0	53.8192	33.5538	31.8268	20.0121
DTYFLSSEECITAGDFQNK	0	2166.94	Q8TAT6;Q8TAT6-2	NPLOC4	Nuclear protein localization protein 4 homolog	2.8075e-05	74.519	196.57	245.76	151.58	0	0	0	449.23	298.95	631.83	49.393	55.118	89.478	0	0	0	9.90588	15.5671	12.405
ENCPACSQLPQNIQFSPSAK	0	2160.99	Q8TBC4-2;Q8TBC4;F8W8D4	UBA3	NEDD8-activating enzyme E1 catalytic subunit	4.199e-06	108.71	117.48	98.992	79.549	20.606	0	0	287.9	194.42	378.97	51.462	13.988	94.456	14.9226	0	0	15.1643	6.71183	19.9516
CIYFEAK	0	872.41	Q8TDN6	BRIX1	Ribosome biogenesis protein BRX1 homolog	0.0096754	60.799	182.87	173.05	129.34	32.547	45.018	0	732.98	308.49	885.08	72.449	71.957	87.264	15.1088	20.644	0	8.99508	18.9138	8.9746
NEPEVEAEQPLCSSQSQCK	0	2104.9	Q8TEQ6	GEMIN5	Gem-associated protein 5	8.2982e-09	151.57	85.341	57.396	62.713	25.072	0	24.491	911.26	547.96	892.3	151.34	21.654	129.85	22.7075	0	28.0847	14.2424	3.80152	12.7036
LLPPLLQIVCK	0	1235.77	Q8TEX9;Q8TEX9-2;H0YN14	IPO4	Importin-4	0.00017041	96.89	86.735	142.81	27.929	0	0	0	226.71	111.33	218.29	0	0	0	0	0	0	0	0	0
LAELCGVLK	0	944.536	Q8TEX9;Q8TEX9-2;H0YN14;H0YMR4;H0YN07	IPO4	Importin-4	0.00099749	85.731	280.49	296.75	133.04	28.676	17.701	0	1088.9	477.81	1574.9	0	0	203.17	9.27528	5.62918	0	0	0	11.4264
SVVCAFFK	0	899.458	Q8WU90	ZC3H15	Zinc finger CCCH domain-containing protein 15	0.0070293	54.157	87.869	95.462	52.164	0	24.545	0	374.18	88.292	393.68	42.715	46.384	59.47	0	20.453	0	10.246	34.4412	13.1237
SCVLFNCAALASQIAAEQNLDNDEGLK	0	2836.34	Q8WUM4;Q8WUM4-2;Q8WUM4-3	PDCD6IP	Programmed cell death 6-interacting protein	8.9939e-11	107.87	121.14	227.68	55.698	14.125	0	24.144	323.78	111.51	201.18	34.982	16.739	63.619	10.4425	0	30.2397	9.75075	13.052	24.0254
FIQQTYPSGGEEQAQYCR	0	2103.93	Q8WUM4;Q8WUM4-2;Q8WUM4-3;C9IZF9;F8WEQ7;F8WBR8	PDCD6IP	Programmed cell death 6-interacting protein	1.6384e-18	197.88	337.37	272.75	218.22	20.548	32.189	0	1753.4	785.66	1748.3	99.201	0	117.42	5.74098	10.5559	0	5.35469	0	6.29355
TYAICGAIR	0	966.496	Q8WVC2;P63220;Q9BYK1	RPS21	40S ribosomal protein S21	0.00065813	79.116	1198.1	1157.5	825.55	91.627	18.343	41.769	3601	1049.7	5383.2	426.15	89.426	435.5	7.10437	1.55999	4.81588	10.5819	7.8504	7.48449
ALTDAGCNLNPLQYIK	0	1732.88	Q8WVM8;Q8WVM8-2;Q8WVM8-3	SCFD1	Sec1 family domain-containing protein 1	0.0009238	59.607	62.937	40.763	16.645	0	0	0	596.76	418.42	641.94	85.912	37.943	61.516	0	0	0	12.5847	8.31421	8.74483
DAGIYTCIATNR	0	1296.61	Q8WX93-8;Q8WX93-3;Q8WX93-5;Q8WX93;Q8WX93-4;Q8WX93-2;Q8WX93-9;Q8WX93-7;H0YA05	PALLD	Palladin	0.0014218	65.295	389.11	402.26	260.52	22.88	57.809	30.964	2391.7	1068.4	2192.4	777.12	273.21	763.17	5.55353	12.5653	10.6229	24.524	20.3643	25.8214
VLCLAGFR	1	877.484	Q8WZ82	OVCA2	Ovarian cancer-associated gene 2 protein	0.0014296	78.496	431.08	260.61	166.33	27.657	0	0	809.21	367.11	613.2	8.0429	0	42.362	6.02894	0	0	0.984138	0	6.46194
SQFEELCAELLQK	0	1536.75	Q92598;Q92598-2;Q92598-3;Q92598-4;A0A0A0MSM0	HSPH1	Heat shock protein 105 kDa	5.1556e-05	111.79	142.26	203.08	41.535	15.383	16.843	0	537.58	164.27	568.54	0	0	60.587	9.75812	7.65859	0	0	0	9.63033
GCALQCAILSPAFK	1	1420.72	Q92598;Q92598-2;Q92598-3;Q92598-4;A0A0A0MSM0;P34932;A0A087WYC1;A0A087WTS8;O95757;E9PDE8;D6RJ96	HSPH1;HSPA4;HSPA4L	Heat shock protein 105 kDa;Heat shock 70 kDa protein 4;Heat shock 70 kDa protein 4L	3.2272e-05	121.76	889.15	880.12	601.52	130.69	177.21	74.982	1408.6	638.17	1519.1	118.07	41.202	209.75	12.8148	16.7601	11.0838	7.73383	6.06472	12.1323
ELNNTCEPVVTQPK	1	1570.77	Q92598;Q92598-2;Q92598-3;Q92598-4;A0A0A0MSM0;Q5TBM3	HSPH1	Heat shock protein 105 kDa	3.002e-05	123.36	470.05	302.19	188.46	0	15.529	0	555.25	251.7	604.29	100.83	14.77	136.76	0	4.88765	0	15.3686	5.54284	18.4549
CTPSVISFGSK	0	1124.55	Q92598;Q92598-2;Q92598-3;R4GN69	HSPH1	Heat shock protein 105 kDa	0.00018503	95.477	485.01	420.62	282.37	53.02	96.101	92.214	394.59	187.26	326.55	0	0	20.037	9.85447	18.5982	24.6177	0	0	5.78123
SVVGLDVGSQSCYIAVAR	0	1822.92	Q92598;Q92598-2;Q92598-3;R4GN69	HSPH1	Heat shock protein 105 kDa	5.1545e-06	135.58	359.67	325.14	288.69	0	0	40.676	1250.8	448.14	1301	69.227	35.943	129.02	0	0	12.3498	5.24436	7.42497	9.02225
KPVTDCVISVPSFFTDAER	0	2110.04	Q92598;Q92598-2;Q92598-4	HSPH1	Heat shock protein 105 kDa	3.9915e-06	127.5	257	227.89	157.55	21.074	22.501	44.7	173.56	131.59	227.05	21.723	0	38.467	7.57856	8.98635	22.1014	11.1239	0	14.4876
NPFLSLAACVMPSR	0	1504.75	Q92616	GCN1L1	Translational activator GCN1	0.0011595	63.037	271.87	228.94	113.96	0	0	0	471.17	303.67	464.8	30.348	0	75.767	0	0	0	6.05123	0	14.0162
YLLDSCAPLLR	0	1262.67	Q92616	GCN1L1	Translational activator GCN1	0.0003895	84.658	452.03	388.57	229.72	11.864	0	15.769	1148.4	679.88	1228.1	85.164	0	38.28	2.55748	0	6.42351	6.9039	0	3.02279
ELVLDNCK	0	932.464	Q92688-2;Q92688	ANP32B	Acidic leucine-rich nuclear phosphoprotein 32 family member B	0.0015447	166.17	261.24	303.55	127.52	21.704	17.957	0	1574	922.12	1474.4	289.58	54.675	208.89	7.67078	5.58526	0	15.5389	5.59739	12.4096
LGCFNLTVK	0	993.532	Q92769;Q92769-3	HDAC2	Histone deacetylase 2	0.00045723	100.02	446.58	453.1	238.64	25.369	122.22	48.86	349.99	185.54	384.57	0	0	0	5.37537	21.2438	16.9948	0	0	0
TGQPEELVSCSDCGR	1	1579.66	Q92785;J3KMZ8	DPF2	Zinc finger protein ubi-d4	0.0010624	60.55	153.94	299.36	58.399	39.912	0	0	739.12	259.21	839.68	148.27	20.705	144.8	20.5889	0	0	16.7085	7.39689	14.7083
SECLNNIGDSSPLIR	0	1616.78	Q92973-2;Q92973;E7EW37	TNPO1	Transportin-1	5.1239e-05	118.13	309.53	391.47	233.84	55.979	79.694	42.472	417.69	260.42	451.29	25.081	28.867	104.14	15.3154	16.9143	15.371	5.66455	9.97867	18.7494
SHAVACVNQFIISR	0	1543.79	Q92973-2;Q92973;Q92973-3	TNPO1	Transportin-1	3.0627e-05	122.93	259.72	296.56	175.12	0	0	0	1539.1	823.33	1436.7	190.11	0	149.03	0	0	0	10.994	0	9.3982
SITCWTLSR	0	1065.53	Q92973-2;Q92973;Q92973-3	TNPO1	Transportin-1	0.00036477	103.88	346.76	278.07	205.8	23.577	0	0	1695.8	759.21	1640.6	157.82	0	307.9	6.36636	0	0	8.51415	0	15.8019
SNILTLMYQCMQDK	0	1686.78	Q92973-2;Q92973;Q92973-3	TNPO1	Transportin-1	0.00052622	70.281	117.69	60.51	52.692	0	0	0	452.41	231.02	397.08	1.9087	0	23.859	0	0	0	0.420124	0	5.66804
VDVIFCDK	0	937.458	Q93009-3;Q93009;H3BND8	USP7	Ubiquitin carboxyl-terminal hydrolase 7;Ubiquitin carboxyl-terminal hydrolase	0.0023926	80.239	293.66	258.64	212.07	29.307	13.625	0	996.84	326.7	946.06	0	0	0	9.0743	5.00432	0	0	0	0
IPLNNGAGCR	0	1013.51	Q969X5-2;Q969X5;F2Z3Q5;F2Z2U2;Q969X5-3	ERGIC1	Endoplasmic reticulum-Golgi intermediate compartment protein 1	0.00021928	99.802	27.708	118.68	11.344	205.02	93.929	57.882	420.88	268.64	481.96	685.38	232.79	512.03	88.0943	44.1792	83.6131	61.9547	46.4252	51.5126
ATILDLSCNK	0	1076.55	Q96AG4	LRRC59	Leucine-rich repeat-containing protein 59	7.437e-09	199.7	1260.8	1119.5	640.2	54.234	11.653	0	622.53	287.88	577.51	58.297	0	48.772	4.12415	1.03019	0	8.56267	0	7.78755
VAGDCLDEK	1	948.422	Q96AG4	LRRC59	Leucine-rich repeat-containing protein 59	0.0040103	52.49	72.893	115.68	42.055	0	0	0	432.91	188.66	536.58	241.35	15.289	84.741	0	0	0	35.7948	7.49648	13.6388
LGNTTVICGVK	0	1103.6	Q96B26	EXOSC8	Exosome complex component RRP43	0.002484	59.198	120.9	136.13	73.389	0	33.418	0	630.33	261.07	596.29	293.29	58.08	167.12	0	19.7101	0	31.7544	18.1983	21.8913
AAAGELQEDSGLCVLAR	0	1701.84	Q96C19;H0Y4Y4	EFHD2	EF-hand domain-containing protein D2	1.0128e-05	135.47	418.26	411.99	271.54	48.054	79.923	38.862	858.43	183.17	799.55	81.007	15.27	70.114	10.3051	16.2474	12.5199	8.62293	7.69502	8.06219
NTLCAPEVISLINTR	0	1642.87	Q96CS3	FAF2	FAS-associated factor 2	4.2403e-05	107.34	165	155.83	83.257	23.894	25.464	0	182.43	68.997	205.03	130.15	38.377	194.93	12.6494	14.0457	0	41.6373	35.7414	48.7374
VEDVVVSDECR	0	1248.57	Q96EK6;G3V5E4;G3V4W4	GNPNAT1	Glucosamine 6-phosphate N-acetyltransferase	1.0899e-07	146.16	185.22	216.49	77.788	0	0	20.722	1505.7	656.21	1382.2	211.34	109.13	236.26	0	0	21.0354	12.3084	14.259	14.5978
SDCYTELEK	0	1086.45	Q96FQ6	S100A16	Protein S100-A16	0.00024974	167.33	877.51	556.98	420.18	68.589	20.563	51.541	1674.7	522.9	1881.7	223.86	118.65	389.54	7.24966	3.56043	10.9262	11.791	18.4943	17.151
RPLLAFACDDK	0	1247.63	Q96J01;D6REC9	THOC3	THO complex subunit 3	0.00091684	78.692	346.83	273.41	209.61	41.138	24.482	55.809	1674.9	590.58	1981.3	978.17	382.02	1134.7	10.6035	8.21841	21.0268	36.8694	39.2782	36.4153
GENINICWSPDGQTIAVGNK	0	2115.01	Q96J01;Q96J01-2	THOC3	THO complex subunit 3	8.0836e-06	88.09	168.15	145.83	56.813	16.837	0	0	261.82	88.999	283.95	78.357	55.563	100.69	9.10172	0	0	23.0342	38.4354	26.1777
INPICNDHYR	0	1243.58	Q96KB5;Q96KB5-2;E5RFX4	PBK	Lymphokine-activated killer T-cell-originated protein kinase	9.0657e-05	94.309	119.13	103.2	47.68	0	0	0	3033.6	1453.6	3474	396.23	102.65	238.79	0	0	0	11.5525	6.59598	6.43155
DVDYVCISDNYWLGK	0	1788.8	Q96KP4;Q96KP4-2;J3QKT2;J3QRA8;J3QRH4;J3KRJ8	CNDP2	Cytosolic non-specific dipeptidase	0.00087897	63.709	136.05	133.93	36.658	0	0	0	297.74	146.44	292.25	66.967	0	47.616	0	0	0	18.3619	0	14.0102
MDGSGPFSCPICLEPLR	1	1820.83	Q96LD4	TRIM47	Tripartite motif-containing protein 47	3.9524e-05	105.46	567.11	708.53	283.44	39.323	0	0	1821.2	766.97	2017	151.85	16.497	150.7	6.48431	0	0	7.69621	2.10564	6.95207
AGGGPTLQCPPPSSPEK	0	1621.78	Q96N66-3;Q96N66;Q96N66-2	MBOAT7	Lysophospholipid acyltransferase 7	7.2435e-05	76.713	156.82	183.62	110.52	0	0	0	537.31	320.98	561.33	473.76	169.49	533.2	0	0	0	46.8573	34.5566	48.715
NIDCYSTDFCVR	0	1434.59	Q96N66-3;Q96N66;Q96N66-2	MBOAT7	Lysophospholipid acyltransferase 7	0.0002491	85.258	519.88	563.03	373.29	62.312	51.504	48.243	1501.2	959.62	1541.7	70.349	51.695	87.293	10.703	8.38098	11.4447	4.47641	5.11166	5.35871
AAAGACTPPCT	0	961.4	Q96P11-2;Q3KNT7-3	NSUN5	Probable 28S rRNA (cytosine-C(5))-methyltransferase	0.0010797	70.1	187.68	295.45	82.721	0	0	25.65	448.16	184.06	423.36	129.55	59.63	97.56	0	0	23.6687	22.4247	24.4696	18.7284
IFVGNVSAACTSQELR	0	1693.85	Q96PK6;Q96PK6-2	RBM14	RNA-binding protein 14	3.758e-05	121.32	560.87	537.85	324.71	36.899	24.593	20.406	781.64	206.08	929.17	206.19	76.865	132.89	6.17279	4.37253	5.91279	20.873	27.1661	12.5125
VIECDVVK	0	903.474	Q96PK6;Q96PK6-2	RBM14	RNA-binding protein 14	0.0022575	81.594	400.99	417.3	228.71	34.539	14.965	0	1211.3	335.8	1165.4	185.55	55.984	180.97	7.93036	3.462	0	13.2835	14.2895	13.4413
ACAELHQNVNVK	1	1324.66	Q96QK1	VPS35	Vacuolar protein sorting-associated protein 35	4.9425e-06	131.43	47.361	108.94	47.298	0	24.868	18.982	749.68	401.83	761.18	211.2	36.019	191.82	0	18.5848	28.6391	21.9799	8.22635	20.128
DLVEMCR	0	864.383	Q96QK1	VPS35	Vacuolar protein sorting-associated protein 35	0.031805	44.692	197.61	318.63	123.1	20.337	49.506	0	947.12	553.91	953.8	39.369	0	75.799	9.33117	13.4477	0	3.99082	0	7.36199
YQPCLPSTQEDVINK	0	1733.83	Q96RP9;Q96RP9-2	GFM1	Elongation factor G, mitochondrial	0.001237	58.723	149.53	181.99	92.741	24.737	0	0	487.69	86.588	394.05	107.54	82.22	131.73	14.1949	0	0	18.067	48.7062	25.0542
MEVAANCSLR	0	1092.51	Q96RS6;E5RGX7	NUDCD1	NudC domain-containing protein 1	9.9767e-05	123.86	1126.5	1254.7	604.4	105.98	141.67	85.43	2190.7	1145.9	2238	151.07	95.62	240.61	8.59892	10.1456	12.3842	6.4511	7.70185	9.70746
SHAYYVCAWDR	0	1369.59	Q96S97	MYADM	Myeloid-associated differentiation marker	0.00018582	95.401	221.91	154.66	129.38	810.68	688.34	566.67	554	230.75	667.47	1511.2	721.64	1794.5	78.5094	81.6536	81.4123	73.1745	75.7715	72.8888
LDQEDALLGSYPVDDGCR	0	1964.88	Q99426;K7EP07;Q99426-2;K7EK42;K7EL99;K7EQH0;K7ER04	TBCB	Tubulin-folding cofactor B	2.7196e-06	135.28	216.77	280.09	168.33	0	0	29.817	752.47	188.83	683.65	24.653	21.147	67.799	0	0	15.0479	3.17234	10.0711	9.02244
ACGLNFADLMAR	0	1280.6	Q99536;K7ERT7	VAT1	Synaptic vesicle membrane protein VAT-1 homolog	1.893e-05	117.25	194.38	231.34	121.63	0	0	0	1247.3	571.95	1022.8	139.73	53.174	127.05	0	0	0	10.074	8.50615	11.0493
CLVLTGFGGYDK	0	1271.62	Q99536;Q99536-3;K7ERT7	VAT1	Synaptic vesicle membrane protein VAT-1 homolog	1.4084e-10	169.65	235.21	159.57	128.17	0	0	0	1914.9	1138.6	2082.7	360.96	147.62	570.33	0	0	0	15.8604	11.477	21.4973
DEAQVCAIIER	0	1245.6	Q99613-2;Q99613;B5ME19	EIF3C;EIF3CL	Eukaryotic translation initiation factor 3 subunit C;Eukaryotic translation initiation factor 3 subunit C-like protein	0.00018978	95.018	317.46	340.3	197.24	27.974	35.702	0	825.16	585.21	895.03	120.6	34.192	123.83	8.09822	9.49516	0	12.7516	5.52016	12.1538
GCILTLVER	0	1002.55	Q99613-2;Q99613;B5ME19	EIF3C;EIF3CL	Eukaryotic translation initiation factor 3 subunit C;Eukaryotic translation initiation factor 3 subunit C-like protein	0.0006167	113.71	1236.7	1111.4	610.05	48.979	69.637	0	2342.8	1433.5	2281.3	302.61	135.85	325.45	3.80958	5.89626	0	11.4391	8.65645	12.4849
TCHSFIINEK	0	1190.58	Q99613-2;Q99613;B5ME19	EIF3C;EIF3CL	Eukaryotic translation initiation factor 3 subunit C;Eukaryotic translation initiation factor 3 subunit C-like protein	0.00044551	88.495	129.68	160.33	82.763	13.626	18.143	15.164	366.27	272.9	552.87	127.6	92.813	131.4	9.50832	10.1657	15.485	25.8368	25.3786	19.2029
CLEEFELLGK	0	1179.58	Q99613-2;Q99613;B5ME19;H3BPE4;H3BTY8;H3BPE3	EIF3C;EIF3CL	Eukaryotic translation initiation factor 3 subunit C;Eukaryotic translation initiation factor 3 subunit C-like protein	5.0332e-05	114.93	502.56	404.98	276.45	0	43.948	0	1146.6	555.11	962.25	64.807	0	0	0	9.78954	0	5.34973	0	0
GLCLYYEDCIEK	0	1447.64	Q99615-2;Q99615;K7EPP7;K7ESP1;K7EIH8	DNAJC7	DnaJ homolog subfamily C member 7	0.00031832	81.431	338.38	369.5	127.44	75.811	49.03	45.618	694.32	228.91	674.55	0	0	19.496	18.3034	11.7148	26.3599	0	0	2.80904
VCNFLASQVPFPSR	0	1563.79	Q99714;Q99714-2	HSD17B10	3-hydroxyacyl-CoA dehydrogenase type-2	4.9181e-05	107.61	49.4	278.21	22.356	0	0	0	345.4	129.68	363.78	0	0	61.953	0	0	0	0	0	14.5521
LGNNCVFAPADVTSEK	0	1663.79	Q99714;Q99714-2;Q5H928	HSD17B10	3-hydroxyacyl-CoA dehydrogenase type-2	4.4147e-05	112.3	216.17	232.11	106.81	0	0	0	222.03	189.26	283.66	42.204	0	78.432	0	0	0	15.9722	0	21.6608
CAMTALSSK	0	910.425	Q99832;Q99832-3;Q99832-4	CCT7	T-complex protein 1 subunit eta	0.0012309	101.99	366.46	406.42	125.51	0	0	0	331.42	184.65	422.16	114.33	56.827	154.72	0	0	0	25.6489	23.5331	26.8201
CQVFEETQIGGER	0	1494.68	Q99832;Q99832-3;Q99832-4;Q99832-2	CCT7	T-complex protein 1 subunit eta	4.0024e-05	101.53	53.538	59.884	26.469	0	0	0	712.43	233.91	723.25	483.01	79.255	531.11	0	0	0	40.4044	25.3077	42.3411
TCTFILR	0	852.453	Q99832;Q99832-3;Q99832-4;Q99832-2	CCT7	T-complex protein 1 subunit eta	0.0035435	91.041	306.76	256.52	115.02	47.147	26.684	18.792	4370.9	2007.3	4245.8	574.64	141.66	584.88	13.3219	9.42218	14.0436	11.6194	6.59203	12.1076
TMMACGGSIQTSVNALSADVLGR	0	2281.09	Q99832;Q99832-3;Q99832-4;Q99832-2	CCT7	T-complex protein 1 subunit eta	1.4961e-08	109.75	104.29	122.55	26.905	0	0	0	837.55	351.8	716.74	89.714	93.007	96.692	0	0	0	9.67513	20.9095	11.8869
YNFFTGCPK	0	1075.48	Q99832;Q99832-3;Q99832-4;Q99832-2	CCT7	T-complex protein 1 subunit eta	0.0013881	73.931	1076.4	748.23	491.64	33.955	29.798	0	566.14	236.32	519.33	375.46	57.727	490.32	3.05803	3.82994	0	39.8747	19.6319	48.5634
AAAEAANCIMEVSCGQAESSEK	0	2197.93	Q99873-4;A0A087X1W2	PRMT1	Protein arginine N-methyltransferase 1	1.1179e-21	183.99	669.84	678.8	346.7	260.34	134.38	97.48	1575.3	1029.8	1627.6	639.24	236.54	704.38	27.9881	16.5252	21.9461	28.8656	18.679	30.2052
GQLCELSCSTDYR	0	1473.62	Q99873-4;E9PKG1;H7C2I1;Q99873-3;Q99873-2;Q99873;A0A087X1W2	PRMT1	Protein arginine N-methyltransferase 1	3.1045e-05	104.81	408.8	467.39	219.18	59.013	70.436	16.062	4369.8	2643.2	4408.9	307.73	154.47	232.39	12.6147	13.0964	6.82786	6.5789	5.52138	5.00701
VEDLTFTSPFCLQVK	0	1725.86	Q99873-4;E9PKG1;H7C2I1;Q99873-3;Q99873-2;Q99873;A0A087X1W2	PRMT1	Protein arginine N-methyltransferase 1	0.00069679	66.246	153.07	150.78	55.863	0	0	0	275.08	118.77	274.03	0	0	0	0	0	0	0	0	0
VIGIECSSISDYAVK	0	1582.79	Q99873-4;E9PKG1;H7C2I1;Q99873-3;Q99873-2;Q99873;E9PIX6;A0A087X1W2;E9PQ98;H0YDE4;E9PNR9;E9PMW9	PRMT1	Protein arginine N-methyltransferase 1	5.8326e-05	96.414	299.63	348.96	146.57	74.926	14.713	32.413	541.41	349.81	530.77	65.535	47.192	65.837	20.004	4.04567	18.1095	10.7975	11.8871	11.0352
ICNEILTSPCSPEIR	0	1673.81	Q9BPX3	NCAPG	Condensin complex subunit 3	0.00034282	70.98	214.89	158.33	84.747	0	0	0	620.93	412.44	694.21	40.525	0	81.599	0	0	0	6.12665	0	10.5179
EALENCITLQDFNR	0	1664.78	Q9BPX3;H0Y9Z8	NCAPG	Condensin complex subunit 3	6.3595e-05	90.444	685.32	488.01	347.79	0	0	0	573.21	321.07	566	177.72	39.518	299.59	0	0	0	23.6667	10.9593	34.6111
YLFNCGEGVQR	1	1284.59	Q9BQ52-4;Q9BQ52;V9GZ72	ELAC2	Zinc phosphodiesterase ELAC protein 2	0.00050685	79.693	594.78	517.14	267.34	31.917	15.31	0	1624.3	528.18	1891.5	169.07	68.235	215.6	5.09289	2.87539	0	9.4275	11.4409	10.2321
AQTGAPCLSFDIVR	0	1476.74	Q9BQ67	GRWD1	Glutamate-rich WD repeat-containing protein 1	0.0013291	61.097	515.92	477.13	338.17	47.142	46.948	52.293	1117.6	515.65	1179.5	133.12	48.756	90.942	8.37244	8.95821	13.3926	10.6435	8.63846	7.1583
TELPLTLYLCAGTQAESAQSNR	0	2365.16	Q9BQ67	GRWD1	Glutamate-rich WD repeat-containing protein 1	1.1309e-08	120.52	269.26	519.58	147.6	0	15.248	0	664.86	171.94	647.02	46.562	0	64.263	0	2.85101	0	6.54492	0	9.0348
SVEDLQWSPTENTVFASCSADASIR	0	2712.23	Q9BQ67;M0QX71	GRWD1	Glutamate-rich WD repeat-containing protein 1	6.0083e-10	120	213.13	308.58	92.015	0	0	0	413.56	158.2	306.93	19.84	15.58	36.279	0	0	0	4.57776	8.96536	10.5705
CWAGSLWLFK	0	1209.6	Q9BQA1;Q9BQA1-2	WDR77	Methylosome protein 50	0.0032164	57.347	154.74	58.898	51.999	0	0	0	582.29	220.15	740.6	0	0	0	0	0	0	0	0	0
SCFEDPEWK	0	1139.46	Q9BQG0;Q9BQG0-2;I3L1L3	MYBBP1A	Myb-binding protein 1A	0.0022099	70.028	240.38	317.65	138.92	53.616	40.329	23.671	612.2	338.21	565.15	51.683	13.435	138.61	18.237	11.2657	14.5586	7.78496	3.82061	19.6956
NDQCYEDIR	0	1154.47	Q9BR76;A0A087WW53;F5H390;F5H0D2	CORO1B	Coronin-1B;Coronin	0.0007115	90.696	128.55	181.74	69.504	20.825	0	0	792.68	263.4	832.61	153.82	22.011	152.77	13.9414	0	0	16.2515	7.71204	15.5037
SWCPDCVQAEPVVR	0	1587.72	Q9BRA2;I3L0K2;I3L3M7	TXNDC17	Thioredoxin domain-containing protein 17	1.9009e-05	131.53	1163.5	878.54	520.26	714.95	682.51	620.4	2122.7	305.57	2648.9	1194.7	306.72	1153.5	38.0606	43.7212	54.3896	36.0131	50.0939	30.3361
HISEGCVFIYCQVGEK	0	1810.84	Q9BRA2;I3L0K2;I3L3M7;I3L2R6	TXNDC17	Thioredoxin domain-containing protein 17	9.2772e-06	140.81	463.7	621.11	285.63	71.238	39.848	38.004	3333.7	882.5	3957.7	368.74	120.65	261.18	13.3171	6.02882	11.7429	9.95938	12.0271	6.19074
IAACQEQILR	0	1143.61	Q9BRP1	PDCD2L	Programmed cell death protein 2-like	1.1254e-06	132.88	194.82	150.21	80.622	14.271	16.799	0	1437.3	910.8	1501.9	229.21	77.821	149.37	6.82526	10.0587	0	13.7539	7.87167	9.04576
SLWSSLCLGPAPAPPGPVSPEGR	0	2274.15	Q9BRR6-2;Q9BRR6;H3BRS6;H3BTH4;H3BN66;Q9BRR6-6	ADPGK	ADP-dependent glucokinase	3.6937e-09	126.31	80.916	82.141	56.364	0	0	0	259.84	165.84	253.22	43.997	0	28.912	0	0	0	14.4805	0	10.2477
GTINFLHADCDK	1	1332.61	Q9BS26	ERP44	Endoplasmic reticulum resident protein 44	0.020809	35.737	27.268	96.409	31.589	57.323	74.814	38.661	259.06	84.919	324.66	136.92	32.029	251.01	67.7649	43.6939	55.0335	34.5775	27.3874	43.6031
TPADCPVIAIDSFR	0	1503.74	Q9BS26	ERP44	Endoplasmic reticulum resident protein 44	4.982e-05	99.566	120.47	197.26	51.889	471.13	325.03	298.34	505.8	240.08	539.33	420.5	258.02	305.95	79.6366	62.2317	85.1843	45.3957	51.8008	36.1951
EGGPNPEHNSNLANILEVCR	0	2162.02	Q9BSH4	TACO1	Translational activator of cytochrome c oxidase 1	4.3146e-06	103.1	555.36	554.42	306.87	0	0	0	986.6	380.55	1026.7	158.76	0	0	0	0	0	13.8611	0	0
AVYSTNCPVWEEAFR	0	1770.8	Q9BSJ8;Q9BSJ8-2	ESYT1	Extended synaptotagmin-1	0.00016214	76.151	429.73	542.27	274.86	119.41	78.515	48.094	574.1	413.04	798.56	52.381	60.176	95.223	21.7449	12.6477	14.8919	8.36115	12.7164	10.6539
FTVNLSGCPR	0	1092.54	Q9BTE3-2;Q9BTE3;Q9BTE3-3	MCMBP	Mini-chromosome maintenance complex-binding protein	0.00026747	96.89	642.49	601.81	452.59	126.52	93.341	33.083	843.74	390.23	979.92	67.697	46.528	92.941	16.4523	13.4274	6.81178	7.4275	10.653	8.66291
CPNLTYLNLSGNK	0	1435.71	Q9BTT0;E9PPH5;Q9BTT0-3;Q5TB19;E9PLC4	ANP32E	Acidic leucine-rich nuclear phosphoprotein 32 family member E	6.2388e-05	92.039	237.25	273.89	88.485	13.807	27.522	0	415.81	281.57	507.74	79.785	0	76.953	5.49955	9.13102	0	16.0988	0	13.1613
NYSWMDIITICK	0	1485.7	Q9BV57;Q9BV57-2	ADI1	1,2-dihydroxy-3-keto-5-methylthiopentene dioxygenase	0.00052025	72.958	60.222	212.74	27.717	23.069	0	0	412.23	61.233	431.82	0	0	0	27.6969	0	0	0	0	0
DNMAQEGVILDDVDSSVCR	0	2064.91	Q9BV86;S4R338	NTMT1	N-terminal Xaa-Pro-Lys N-methyltransferase 1;N-terminal Xaa-Pro-Lys N-methyltransferase 1, N-terminally processed	1.7806e-06	131.11	238.4	182.14	72.126	0	0	0	800.04	355.94	731.54	57.281	65.403	77.932	0	0	0	6.68139	15.5225	9.62751
CPQVEEAIVQSGQK	0	1514.74	Q9BVP2-2;Q9BVP2	GNL3	Guanine nucleotide-binding protein-like 3	0.0059748	50.155	142.7	230	72.666	14.693	16.411	38.294	666.34	347.89	819.88	217.33	80.81	194.19	9.33523	6.66001	34.5115	24.594	18.85	19.1496
LLGGFQETCSK	0	1181.58	Q9BVP2-2;Q9BVP2	GNL3	Guanine nucleotide-binding protein-like 3	0.00014633	99.215	345.72	368.75	189.21	7.604	26.196	0	931.55	665.84	1038.1	214.27	56.48	190.23	2.15213	6.63281	0	18.7001	7.81925	15.4869
LYCQELK	0	895.447	Q9BVP2-2;Q9BVP2;C9JZT7;B4DMU5	GNL3	Guanine nucleotide-binding protein-like 3	0.0054351	80.229	86.528	160.52	99.795	20.971	0	0	1127.6	551.21	1067.4	198.23	81.547	209.51	19.5081	0	0	14.9514	12.8876	16.4076
EADASPASAGICR	0	1246.56	Q9BW27;J3QL54;Q9BW27-2;Q9BW27-3;J3QLV0;J3QLD4	NUP85	Nuclear pore complex protein Nup85	0.0027761	54.524	178.38	171.8	81.735	0	0	0	496.91	297.3	534.31	273.9	161.35	232.52	0	0	0	35.534	35.1793	30.3222
AWALGQGLECFETSVK	0	1737.84	Q9BW83-2;Q9BW83	IFT27	Intraflagellar transport protein 27 homolog	0.00038666	68.919	101.17	156.06	49.063	0	0	0	1750.7	771.85	1558.6	0	0	0	0	0	0	0	0	0
FEEYGPVIECDIVK	0	1639.78	Q9BWF3;E9PB51;Q9BWF3-4;Q9BQ04;D6R9K7;J3QRR5;Q9BWF3-3;Q9BWF3-2;E9PLB0;E9PM61;U3KQD5	RBM4;RBM4B	RNA-binding protein 4;RNA-binding protein 4B	4.9824e-05	83.729	270.05	294.48	109.2	0	0	0	582.76	155.2	563.86	37.477	0	119.75	0	0	0	6.04237	0	17.5173
LFNTAVCESK	0	1110.54	Q9BXJ9	NAA15	N-alpha-acetyltransferase 15, NatA auxiliary subunit	0.00014654	88.056	272.76	209.01	173.75	95.889	50.567	52.333	691.05	374.46	713.83	81.498	46.301	101.5	26.0109	19.4805	23.1477	10.5492	11.0041	12.4489
GCPPVFNTLR	0	1102.56	Q9BXJ9;A0A0B4J1W3;Q9BXJ9-4	NAA15	N-alpha-acetyltransferase 15, NatA auxiliary subunit	0.0070018	51.092	262.2	253.24	108.37	35.686	31.747	43.028	1445.2	1114.8	1475.6	206.93	0	127.4	11.9798	11.1398	28.4205	12.525	0	7.9476
AEIISLCK	0	875.479	Q9BXP5-5;Q9BXP5-4;Q9BXP5-2;Q9BXP5-3;Q9BXP5;H7C3A1;H7C1K0	SRRT	Serrate RNA effector molecule homolog	0.0016575	81.594	347.49	328.19	138.26	0	61.868	0	667.32	339.76	696.15	79.615	0	61.917	0	15.8612	0	10.6589	0	8.16775
SAYALCTFALSTGDPSQPVR	0	2083	Q9BY32;Q9BY32-2;Q9BY32-3	ITPA	Inosine triphosphate pyrophosphatase	4.4358e-06	105.67	101.26	108.72	35.936	26.98	0	26.716	317.9	157.07	290.06	51.576	0	55.469	21.0387	0	42.6419	13.9592	0	16.0534
NNIDVCPECGHLK	0	1440.65	Q9BYC8	MRPL32	39S ribosomal protein L32, mitochondrial	0.01157	43.761	87.205	152.63	39.538	0	0	0	468.3	173.07	822.88	161.33	89.118	71.102	0	0	0	25.623	33.9901	7.9534
WGEYWCEVTVNGLDTVR	0	2025.93	Q9BYD2;Q5SZR1	MRPL9	39S ribosomal protein L9, mitochondrial	5.9521e-05	64.507	140.09	241.94	48.584	0	0	0	1688.6	699.54	1484.8	0	0	0	0	0	0	0	0	0
MSELCIDFNK	0	1198.54	Q9BYT8;E9PCB6	NLN	Neurolysin, mitochondrial	0.00056233	72.434	259.09	272.53	116.37	78.36	45.44	16.672	718.84	238.36	631.32	8.6863	28.54	91.717	23.2212	14.2907	12.5314	1.19395	10.6931	12.685
TLLLCGYPNVGK	0	1276.68	Q9BZE4;Q9BZE4-2;Q9BZE4-3;Q5T3R7	GTPBP4	Nucleolar GTP-binding protein 1	0.00041801	62.408	246.44	173.59	133.33	22.395	14.599	32.713	1176.9	436.03	1247.3	0	0	216.76	8.33039	7.75763	19.7015	0	0	14.8054
PAFEEFCLPTK	1	1280.61	Q9BZX2;Q9BZX2-2;Q9HA47-3;Q9HA47;Q9HA47-4	UCK2;UCK1	Uridine-cytidine kinase 2;Uridine-cytidine kinase 1	3.4924e-05	101.71	471.65	439.17	227.52	52.009	22.908	0	582.17	279.21	665.87	70.766	34.261	0	9.93184	4.9576	0	10.8381	10.9296	0
EHGVGGVSQCPEPGLR	0	1620.77	Q9C0C2	TNKS1BP1	182 kDa tankyrase-1-binding protein	0.0022586	42.242	184.12	180.12	89.463	43.591	39.633	0	515.02	300.19	637.91	111.54	77.576	117.39	19.1431	18.0352	0	17.802	20.5355	15.5422
IENVVLDANCSR	0	1331.65	Q9H074-3;Q9H074-2;Q9H074;D6REB4	PAIP1	Polyadenylate-binding protein-interacting protein 1	6.2111e-05	104.24	559.08	509.96	333.55	50.999	14.079	31.645	2559.5	1318.5	2648.5	328.2	0	286.59	8.35941	2.68663	8.66523	11.3654	0	9.76427
IVSGCPLPEACELYYVNR	0	2024.97	Q9H0A0-2;Q9H0A0;A0A087WV29	NAT10	N-acetyltransferase 10	2.5963e-05	82.482	330.92	340.93	177.17	80.186	34.729	25.678	1038.8	669.12	1198.1	71.765	48.803	92.665	19.5049	9.24482	12.6587	6.46203	6.7978	7.17908
FIITALPTIYHCK	0	1518.83	Q9H3N1	TMX1	Thioredoxin-related transmembrane protein 1	1.5162e-05	119.45	184.78	199.95	77.576	0	0	0	1447.2	729.64	1567.2	0	0	0	0	0	0	0	0	0
LDSHPCLEVTAAALR	0	1594.81	Q9H4A4;A6NKB8;A0A087WU27;A0A087WUS4	RNPEP	Aminopeptidase B	4.2124e-05	92.939	168.88	85.436	71.323	0	0	0	327.46	121.72	240.01	25.578	0	0	0	0	0	7.24511	0	0
VGEGPGVCWLAPEQTAGK	0	1797.87	Q9H4A4;A6NKB8;A0A087WU27;A0A087WUS4	RNPEP	Aminopeptidase B	2.0825e-05	86.455	159.89	203.33	67.94	0	29.488	0	292.59	117.27	248.91	73.008	43.157	164.16	0	12.6657	0	19.9695	26.9013	39.7414
AFFPCFDTPAVK	0	1341.64	Q9H4A4;A6NKB8;A0A087WU27;A0A087WUS4;C9JMZ3	RNPEP	Aminopeptidase B	0.00025704	72.958	172.78	220.01	124.29	0	0	0	395.51	182.67	402.95	6.7368	0	50.64	0	0	0	1.67479	0	11.1643
VWAEPCLIDAAK	0	1314.66	Q9H4A4;C9JMZ3	RNPEP	Aminopeptidase B	0.00048186	73.435	239.18	302.03	188.73	43.839	58.836	0	634.35	385.56	540.36	26.179	31.933	36.962	15.4898	16.3041	0	3.96334	7.64875	6.40232
SGQAGYVPCNILGEARPEDAGAPFEQAGQK	0	3059.44	Q9H6S3;Q9H6S3-3;Q9H6S3-2	EPS8L2	Epidermal growth factor receptor kinase substrate 8-like protein 2	6.4174e-05	64.592	192.94	56.921	71.144	0	0	0	846.84	158.14	916.48	79.841	0	165.76	0	0	0	8.6158	0	15.3164
FAVAESDCNLAVALNR	0	1691.83	Q9H6T3-2;Q9H6T3;Q9H6T3-3	RPAP3	RNA polymerase II-associated protein 3	4.2372e-05	122.34	386.64	387.89	209	53.06	59.421	38.105	832.59	420.65	791.56	196.24	34.655	195.8	12.0673	13.284	15.4206	19.0741	7.61138	19.8307
AFQNTATACAPVSHYR	0	1735.81	Q9H814	PHAX	Phosphorylated adapter RNA export protein	0.00061527	64.52	79.717	146.3	61.265	33.819	54.784	25.751	346.32	161.5	485.57	355.83	41.069	459.62	29.787	27.2443	29.5934	50.6772	20.2741	48.6273
TAPQCLLR	0	900.485	Q9H832;H0Y9X8;D6RB11	UBE2Z	Ubiquitin-conjugating enzyme E2 Z	0.0044879	64.567	209.13	154.15	99.559	49.748	0	0	690.95	402.85	726.46	17.565	0	86.395	19.2168	0	0	2.47913	0	10.6286
SCDPGLEDPCGLNR	1	1474.62	Q9HAV4;H0Y3Q8	XPO5	Exportin-5	0.00055318	69.714	373.88	294.28	227.38	211.29	183.83	0	588.25	480.7	705.02	186.52	78.892	188.4	36.1075	38.4493	0	24.0742	14.0981	21.0875
TDTVLILCR	0	1032.56	Q9HB71-3;Q9HB71	CACYBP	Calcyclin-binding protein	1.0241e-12	231.97	1512.2	1377.5	812.35	38.04	35.617	0	4072.9	639.2	5508.8	129.66	107.04	207.36	2.45381	2.52046	0	3.08526	14.3439	3.62761
LPCIYLVDSGGAYLPR	0	1735.9	Q9HCC0-2;Q9HCC0;D6R9R1;D6RDF7;A0A0G2JM88	MCCC2	Methylcrotonoyl-CoA carboxylase beta chain, mitochondrial	4.3546e-05	97.45	80.848	129.86	60.154	0	0	0	353.36	140.17	300.2	57.957	0	20.804	0	0	0	14.0906	0	6.48092
SPQENLVPCDVLLLR	0	1694.9	Q9HD20-2;Q9HD20	ATP13A1	Manganese-transporting ATPase 13A1	0.00017908	73.983	146.26	269.15	148.6	34.545	0	0	916.65	433.66	778.8	124.34	63.344	141.83	19.1062	0	0	11.9444	12.7452	15.4058
SGAAWTCQQLR	0	1219.58	Q9HD33-2;Q9HD33	MRPL47	39S ribosomal protein L47, mitochondrial	0.00020711	93.345	243.01	305.64	226.27	47.183	67.867	63.547	1430.3	916.12	1559.1	443.35	103.24	188.58	16.2592	18.1702	21.9266	23.6624	10.1279	10.7903
NLSGQPNFPCR	0	1231.58	Q9HD45	TM9SF3	Transmembrane 9 superfamily member 3	1.321e-05	121.83	511.4	332.55	281.38	41.594	41.296	36.389	835.22	508.05	786.78	13.576	0	49.363	7.5216	11.0463	11.4514	1.59944	0	5.90366
YFSLPFCVGSK	0	1246.61	Q9HD45;Q5TB53	TM9SF3	Transmembrane 9 superfamily member 3	0.0006003	75.739	225.73	216.77	134.47	364.29	270.17	198.42	161.06	89.057	148.53	595.58	254.17	563.32	61.742	55.4832	59.6053	78.7138	74.053	79.1346
LDNWLNELETYCTR	0	1768.81	Q9NP72;A0A087X163;Q9NP72-2;Q5W0J0;H0Y6T8	RAB18	Ras-related protein Rab-18	6.397e-06	141.46	499.66	426.4	259.13	0	0	0	721.66	447.41	674.23	17.311	44.74	74.83	0	0	0	2.34258	9.09072	9.98985
ALVNCQYSSATFSTGER	0	1832.84	Q9NPD3;E9PI41	EXOSC4	Exosome complex component RRP41	1.7374e-11	143.14	757.8	875.11	404.73	0	0	38.431	572.58	374.36	561.36	87.538	56.479	74.654	0	0	8.67202	13.261	13.1091	11.7378
LYNTCAVFGPDGTLLAK	0	1781.9	Q9NQR4;H7C579	NIT2	Omega-amidase NIT2	0.00011976	72.583	100.79	184.95	119.71	13.568	0	0	390.99	179.15	356.37	57.073	27.307	59.194	11.8645	0	0	12.7377	13.2265	14.2443
TLSPGDSFSTFDTPYCR	0	1892.83	Q9NQR4;H7C579	NIT2	Omega-amidase NIT2	1.8817e-05	126.63	314.61	268.17	130.52	42.513	27.273	27.315	625.85	223.68	781.64	47.711	0	85.245	11.9043	9.23122	17.306	7.0834	0	9.83348
GAIFCPPCYDVR	0	1339.61	Q9NR12;Q9NR12-2	PDLIM7	PDZ and LIM domain protein 7	0.0020859	59.57	335.58	402.09	185.06	14.847	0	0	919.7	218.94	1331.6	84.738	23.923	82.408	4.23683	0	0	8.43636	9.85041	5.82797
LGVCFDVPTASVTEIQEK	0	1934.97	Q9NR30;Q9NR30-2	DDX21	Nucleolar RNA helicase 2	0.00022757	67.645	394.1	258.82	228.2	33.925	42.874	0	951.14	529.52	1120.8	0	0	0	7.92594	14.2111	0	0	0	0
LSVACFYGGTPYGGQFER	1	1950.89	Q9NR30;Q9NR30-2	DDX21	Nucleolar RNA helicase 2	3.6544e-06	131.45	291.43	270.82	108.96	12.75	0	0	541.88	220.29	471.19	0	0	0	4.1916	0	0	0	0	0
TGVCICFYQHK	0	1297.59	Q9NR30;Q9NR30-2	DDX21	Nucleolar RNA helicase 2	0.002406	59.04	190.83	223.3	101.24	12.042	34.863	24.873	840.69	363.13	770.33	69.424	27.881	117.78	5.93576	13.5043	19.7228	7.62806	7.13049	13.2619
TIIFCETK	0	953.489	Q9NR30;Q9NR30-2	DDX21	Nucleolar RNA helicase 2	0.0034809	70.856	333.18	315.33	107.23	90.047	34.864	50.966	573.59	233.11	528.17	71.015	0	109.18	21.2763	9.95562	32.217	11.0168	0	17.1303
TAICNLILGNPPSK	0	1439.78	Q9NRX1	PNO1	RNA-binding protein PNO1	0.0067724	49.188	106.19	106.06	73.6	24.317	0	0	1588.4	928.63	1898.6	0	0	0	18.6327	0	0	0	0	0
YDLLCLEGLVR	0	1292.68	Q9NSD9	FARSB	Phenylalanine--tRNA ligase beta subunit	3.8152e-05	103.91	323.19	307.84	231.32	0	0	0	1226.1	652.44	1122.1	0	0	0	0	0	0	0	0	0
CGFSELYSWQR	0	1374.6	Q9NSE4	IARS2	Isoleucine--tRNA ligase, mitochondrial	0.00039306	84.507	305.53	359.16	109.35	13.672	40.387	0	438.45	157.23	480.63	0	46.435	80.466	4.28318	10.1082	0	0	22.7997	14.3409
YTAESSDTLCPR	0	1341.59	Q9NSE4	IARS2	Isoleucine--tRNA ligase, mitochondrial	5.9759e-06	115.33	296.98	363.71	179.02	98.61	46.477	35.702	1501.1	567	1265.8	260.4	113.44	224.07	24.9273	11.3307	16.6271	14.7829	16.6716	15.0396
DSVTCPTCQGTGR	0	1323.55	Q9NUM4;F2Z3N7;C9JZ87	TMEM106B	Transmembrane protein 106B	0.00093076	67.275	137.97	181.52	50.795	15.313	0	26.18	2268.3	1382.1	2360.4	302.02	100.31	337.61	9.99002	0	34.011	11.7503	6.76668	12.5133
FSCDIEQLK	0	1081.51	Q9NUQ6-2;Q9NUQ6;B8ZZZ7;Q9NUQ6-4;Q9NUQ6-3	SPATS2L	SPATS2-like protein	0.00075815	89.886	264.08	269.46	120.52	0	0	15.616	837.12	271.14	792.98	94.739	41.468	108.31	0	0	11.4709	10.1667	13.2652	12.0172
NLPIENTTDCLSTMASVCR	0	2066.94	Q9NUQ9;Q9NUQ9-2;A0A087X178	FAM49B	Protein FAM49B	0.00031577	62.203	139.96	168.72	87.832	0	0	0	754.58	554.69	838.73	175.37	0	112.13	0	0	0	18.858	0	11.7925
TTTFFQFCNADSGTLLCTDVAAR	0	2481.13	Q9NVP1;H7C452	DDX18	ATP-dependent RNA helicase DDX18	4.4851e-09	124.86	412.07	469.08	245.08	58.702	14.685	29.926	1018.2	638.38	1099.4	36.714	0	21.855	12.4693	3.03556	10.8819	3.48028	0	1.94916
GFAGVCGFGGPYGETVATGPYR	0	2161.99	Q9NZB2;Q9NZB2-6	FAM120A	Constitutive coactivator of PPAR-gamma-like protein 1	4.6315e-12	157.97	249.51	136.06	79.269	21.449	0	0	435.65	187.97	569.47	27.995	0	89.659	7.91596	0	0	6.03802	0	13.6026
TPLIDLCDGQADQAAK	0	1657.8	Q9NZB2;Q9NZB2-6;A0A0C4DG79;Q9NZB2-4	FAM120A	Constitutive coactivator of PPAR-gamma-like protein 1	3.6189e-05	113.01	186.55	300.71	45.334	44.496	59.206	0	994.12	499.48	1091	173.06	50.86	195.65	19.2585	16.4499	0	14.8272	9.24156	15.2062
SGYAFVDCPDEHWAMK	0	1854.77	Q9NZI8;Q9NZI8-2	IGF2BP1	Insulin-like growth factor 2 mRNA-binding protein 1	0.00046246	67.605	237.76	282.54	44.36	0	0	0	1579.7	450.42	1629.6	254.54	66.609	321.57	0	0	0	13.8771	12.883	16.4809
ALFAISCLVR	0	1091.62	Q9NZL4;Q9NZL4-3;K7EN20	HSPBP1	Hsp70-binding protein 1	0.0089662	51.927	315.01	171.97	167.53	0	0	0	721.77	221.97	679.09	0	0	0	0	0	0	0	0	0
ELPDSVPQECTVR	0	1471.7	Q9NZM1-6;Q9NZM1;Q9NZM1-3;Q9NZM1-2;H0YD14	MYOF	Myoferlin	0.0014244	62.891	360.08	327.66	176.11	0	0	0	337.2	292.42	347.54	55.257	55.753	73.266	0	0	0	14.0798	16.013	17.4109
GLELQPQDNNGLCDPYIK	0	2015.96	Q9NZM1-6;Q9NZM1;Q9NZM1-3;Q9NZM1-2;H0YD14	MYOF	Myoferlin	1.3022e-05	91.457	307.27	206.95	175.72	85.552	0	0	673.99	346.12	688.14	106.26	0	173.37	21.7788	0	0	13.6187	0	20.124
GWWPCYAEK	0	1138.49	Q9NZM1-6;Q9NZM1;Q9NZM1-3;Q9NZM1-2;Q9NZM1-5	MYOF	Myoferlin	0.0034132	53.756	209.81	211.84	112.62	0	0	0	458.55	178.32	442.8	4.3156	0	0	0	0	0	0.932366	0	0
CYVYQAR	0	901.412	Q9NZM1-6;Q9NZM1;Q9NZM1-3;Q9NZM1-2;Q9NZM1-5;H0YD14	MYOF	Myoferlin	0.0025493	116.87	175.39	169.61	101.82	39.516	58.64	23.081	794.16	494.32	797.89	191.49	43.379	190.49	18.3876	25.6911	18.4794	19.4278	8.06752	19.273
DSFSDPYAHICFLHR	1	1806.81	Q9NZM1-6;Q9NZM1;Q9NZM1-3;Q9NZM1-2;Q9NZM1-5;H0YD14	MYOF	Myoferlin	0.00015939	75.669	685.3	610.26	353.77	185.79	18.031	0	314.49	186.76	269.27	32.738	49.845	40.356	21.3285	2.86985	0	9.42839	21.0668	13.0338
APPPSLTDCIGTVDSR	0	1627.79	Q9NZZ3-2;Q9NZZ3	CHMP5	Charged multivesicular body protein 5	4.3631e-05	89.358	346.97	273.75	142.09	0	41.741	0	954.72	426.38	1009.1	351.02	190.16	387.06	0	13.2305	0	26.8828	30.8431	27.7232
AVQDLCGWR	0	1046.5	Q9P258	RCC2	Protein RCC2	0.00079198	80.239	518.71	503.62	251.6	47.587	39.182	14.507	1197.1	400.36	1153.6	19.12	0	88.241	8.40319	7.21847	5.45157	1.57208	0	7.10566
GNLYSFGCPEYGQLGHNSDGK	0	2241.97	Q9P258	RCC2	Protein RCC2	2.5024e-05	72.771	233.26	311.85	95.014	17.357	24.744	21.026	349.35	111.62	302.26	29.652	0	53.015	6.92571	7.35129	18.1196	7.82371	0	14.9222
IEYDCELVPR	0	1235.59	Q9P258	RCC2	Protein RCC2	4.3929e-05	113.93	506.61	518.26	300.16	68.092	51.255	51.133	1376.4	336.99	1603.7	52.472	0	97.405	11.8482	8.99976	14.5557	3.67227	0	5.72598
YGCLAGVR	0	837.417	Q9P258	RCC2	Protein RCC2	0.0012354	78.178	500.04	499.6	308.41	79.239	0	43.587	933.62	315.15	1049.5	223.5	35.889	174.01	13.6789	0	12.3828	19.3152	10.2237	14.2222
NFEATLGWLQEHACSR	0	1860.86	Q9P2J5;Q9P2J5-2	LARS	Leucine--tRNA ligase, cytoplasmic	3.8899e-05	123.97	725.07	561.37	479.5	0	0	0	1381	615.09	1506.9	154.54	71.415	204.38	0	0	0	10.0642	10.4027	11.9431
VCNICFDVLTLGGVS	0	1538.75	Q9P2R3;Q9P2R3-2;Q9P2R3-4	ANKFY1	Rabankyrin-5	5.8059e-05	89.466	275.04	321.05	166.13	49.168	20.525	0	454.62	251.15	436.48	24.066	0	26.811	15.1656	6.00893	0	5.02751	0	5.78708
GNGIVECLGPK	0	1085.55	Q9UBE0;M0QZS6	SAE1	SUMO-activating enzyme subunit 1;SUMO-activating enzyme subunit 1, N-terminally processed	0.0019848	63.073	386.13	388.18	170.68	8.3623	24.348	16.009	631.47	292.12	599.93	63.004	17.224	125.5	2.11976	5.90214	8.57522	9.07219	5.56791	17.3001
VIECSYTSADGQR	0	1427.64	Q9UBM7;H0YE57	DHCR7	7-dehydrocholesterol reductase	1.7494e-05	98.531	98.824	124.6	37.001	0	0	0	823.46	689.42	815.34	98.828	28.256	105.42	0	0	0	10.7155	3.93715	11.4492
NTPSEPIHCIVWAK	0	1593.8	Q9UBT2;Q9UBT2-2;K7EPL2	UBA2	SUMO-activating enzyme subunit 2	0.00041026	71.607	125.73	189.45	64.156	10.376	24.157	0	297.52	135.37	290.73	28.395	19.998	44.238	7.62347	11.3091	0	8.71239	12.8714	13.2066
DYYCILGIEK	0	1215.58	Q9UDY4;C9JUL4	DNAJB4	DnaJ homolog subfamily B member 4	0.0010946	63.624	169.28	186.11	68.872	0	0	0	480.74	153.71	540.45	0	0	0	0	0	0	0	0	0
LIQQVAQEIWVCEK	0	1685.88	Q9UG63;Q9UG63-2	ABCF2	ATP-binding cassette sub-family F member 2	5.0205e-05	94.728	241.28	258.98	110.04	0	0	0	567.72	430.33	685.86	99.17	13.406	29.985	0	0	0	14.8705	3.02117	4.18876
FETFCLDPSLVTK	0	1498.74	Q9UHB9-4;Q9UHB9;Q9UHB9-2;Q9UHB9-3	SRP68	Signal recognition particle subunit SRP68	0.00018315	83.53	254.51	286.32	121.42	0	0	0	365.34	186.83	427.09	37.146	0	0	0	0	0	9.22914	0	0
TSDFNTFLAQEGCTK	0	1660.74	Q9UHD1;Q9UHD1-2;E9PHZ2	CHORDC1	Cysteine and histidine-rich domain-containing protein 1	3.6396e-05	127.36	716.81	570.48	312.3	0	0	0	582.89	175.53	668.93	0	0	23.177	0	0	0	0	0	3.34876
FDPETNSDDACTYHPGVPVFHDALK	0	2774.23	Q9UHD1;Q9UHD1-2;E9PIZ4;E9PSD5;E9PPQ5;E9PL00	CHORDC1	Cysteine and histidine-rich domain-containing protein 1	7.1289e-05	55.994	226.86	428.67	145.23	23.958	53.825	0	290.51	136.53	286.66	102.08	23.682	126.24	9.55195	11.1556	0	26.0017	14.7817	30.574
ALLCYNR	0	851.432	Q9UHD1;Q9UHD1-2;E9PIZ4;E9PSD5;E9PPQ5;E9PL00;E9PIF7	CHORDC1	Cysteine and histidine-rich domain-containing protein 1	0.0057268	155.88	2318.5	1927.6	1485.7	439.78	158.92	109	2370.6	755.43	3212.7	182.59	15.866	230.58	15.944	7.61651	6.83514	7.15145	2.05706	6.69652
LVCSGLLQASK	0	1117.62	Q9UHG3;F8W8W4;Q9UHG3-2;C9K055	PCYOX1	Prenylcysteine oxidase 1	0.00036145	85.845	374.55	354.76	220.07	36.946	94.279	54.743	444.64	323.1	505.6	179.42	28.951	188.53	8.97846	20.9957	19.9201	28.7504	8.22352	27.1606
PALYEVPDGEWQCPACQPATAR	0	2401.08	Q9UIG0-2;Q9UIG0	BAZ1B	Tyrosine-protein kinase BAZ1B	2.9534e-08	107.45	327.21	337.21	178.46	62.034	11.851	18.951	794.72	542.67	940.12	48.962	42.614	59.706	15.937	3.39511	9.59977	5.80337	7.28091	5.97164
LLQPDFQPVCASQLYPR	0	1974	Q9UJW0;Q9UJW0-3;Q9UJW0-2	DCTN4	Dynactin subunit 4	2.9971e-05	99.451	395.65	372.8	147.99	16.733	0	0	1488.9	441.39	1593.5	93.155	203.85	154.69	4.05764	0	0	5.88823	31.5929	8.84858
GVVTLLSDYEVCK	0	1424.72	Q9UKD2	MRTO4	mRNA turnover protein 4 homolog	0.00058409	76.522	80.057	218.94	55.863	46.339	21.848	51.596	492.64	308.18	607.03	80.844	91.02	93.5	36.6618	9.07354	48.0146	14.097	22.8006	13.347
VVLLGEGCVGK	0	1072.6	Q9UL25	RAB21	Ras-related protein Rab-21	0.001574	66.262	142.58	162.22	142.04	17.038	0	29.029	767.43	394.95	741.92	167.14	44.851	130.75	10.6742	0	16.9692	17.8842	10.198	14.9828
FVLSGANIMCPGLTSPGAK	0	1861.94	Q9ULC4;Q9ULC4-3;Q9ULC4-2	MCTS1	Malignant T-cell-amplified sequence 1	8.2307e-06	95.094	204.15	325.92	78.888	12.364	0	0	760.21	290.08	850.13	105.1	19.111	142.2	5.71049	0	0	12.1459	6.18097	14.3299
NGSLICTASK	0	992.496	Q9ULV4;Q9ULV4-2;Q9ULV4-3;B4E3S0;F8VV53	CORO1C	Coronin-1C;Coronin	7.9715e-07	123.01	132.54	141.12	68.122	34.063	37.689	0	664.84	396.43	702.02	126.82	48.32	57.115	20.4456	21.0778	0	16.0195	10.8645	7.52369
CEPIIMTVPR	0	1157.59	Q9ULV4;Q9ULV4-2;Q9ULV4-3;B4E3S0;H0YHL7;J3QLV6;J3KSS5;Q6QEF8-4;Q6QEF8-3;Q6QEF8-2;Q6QEF8-5;Q6QEF8	CORO1C;CORO6	Coronin-1C;Coronin;Coronin-6	5.184e-05	110.38	332.88	319.31	159.86	33.347	49.737	0	376.32	141.84	495.12	44.363	0	60.66	9.10555	13.4771	0	10.5455	0	10.9144
NDQCYDDIR	0	1140.45	Q9ULV4;Q9ULV4-2;Q9ULV4-3;F8W1H8;F8VUX3;F8VSA4;F8VRE9;F8VTT6;F8VVB7	CORO1C	Coronin-1C;Coronin	0.00071468	77.379	281.02	281.72	122.76	38.3	0	0	2021.1	833.54	2501.1	160.04	34.727	191.21	11.9942	0	0	7.33745	3.99958	7.10208
VTWDSSFCAVNPR	0	1480.68	Q9ULV4;Q9ULV4-2;Q9ULV4-3;F8W1H8;F8VUX3;F8VSA4;F8VRE9;F8VTT6;F8VVB7	CORO1C	Coronin-1C;Coronin	1.3655e-05	123.84	430.69	442.99	284.66	36.263	49.367	16.888	1336.6	410.38	1418.7	26.959	18.453	100.39	7.76588	10.0267	5.60044	1.97711	4.30307	6.60856
IWSVPNASCVQVVR	0	1556.81	Q9UMS4	PRPF19	Pre-mRNA-processing factor 19	0.00020807	77.527	554.11	546.37	324.58	117.9	88.333	54.772	1214.8	464.16	1073	210.55	84.791	115.39	17.5444	13.9172	14.4383	14.7718	15.446	9.70978
SLICSISNEVPEHPCVSPVSNHVYER	0	2894.37	Q9UMS4;F5GY56	PRPF19	Pre-mRNA-processing factor 19	4.682e-11	109.06	156.22	145.78	65.573	20.022	14.087	0	2460.3	895.35	2310.3	82.249	0	103.67	11.3605	8.8117	0	3.2349	0	4.29459
VLSLNFSECHTK	0	1376.68	Q9UN86-2;Q9UN86;D6RBM9;D6REX8;D6RBR0;D6RE13;D6RBW8;D6RGJ4;D6RAC7;D6RB17	G3BP2	Ras GTPase-activating protein-binding protein 2	0.00025888	84.718	238.68	192.51	198.7	19.541	0	0	1875.8	460.95	1910.9	238.74	36.177	202.71	7.56755	0	0	11.2904	7.27721	9.5907
MEDEDEQGWCK	0	1368.5	Q9UNF0-2;Q9UNF0	PACSIN2	Protein kinase C and casein kinase substrate in neurons protein 2	2.8973e-05	113.63	178.35	275.63	80.044	0	0	33.197	725.27	344.04	798.89	252.55	128.4	264.43	0	0	29.3154	25.8279	27.1781	24.8683
FLGCVDIK	0	893.468	Q9UNM6;J3KNQ3;Q9UNM6-2;A0A087WUL9;E9PL38;H0YD73	PSMD13	26S proteasome non-ATPase regulatory subunit 13	0.0053234	59.35	498.78	530.98	195.72	32.094	32.525	15.717	513.36	251.23	484.06	0	0	75.893	6.0455	5.77191	7.43342	0	0	13.5535
DRLEFWCTDVK	1	1410.66	Q9UNM6;J3KNQ3;Q9UNM6-2;H0YD73	PSMD13	26S proteasome non-ATPase regulatory subunit 13	0.00043692	98.902	988.98	875.19	459.33	27.74	53.498	0	1961.3	1269.3	1796.2	113.54	21.222	130.51	2.72838	5.7606	0	5.47223	1.64445	6.77372
SLVEASSSGVSVLSLCEK	0	1793.91	Q9UQ80;F8VR77;F8W0A3;H0YIN7	PA2G4	Proliferation-associated protein 2G4	5.5628e-06	126	309.82	196.57	161.54	8.2514	0	0	433.58	167.67	406.77	50.722	0	0	2.5942	0	0	10.4732	0	0
VAHSFNCTPIEGMLSHQLK	0	2111.03	Q9UQ80;Q9UQ80-2;F8VR77;F8W0A3	PA2G4	Proliferation-associated protein 2G4	2.9206e-05	73.138	181.51	152.09	118.74	47.147	41.087	14.83	929.06	292.36	835.47	29.026	0	0	20.6191	21.2691	11.1028	3.02958	0	0
AAHLCAEAALR	0	1124.58	Q9UQ80;Q9UQ80-2;F8VR77;F8W0A3;H0YIN7	PA2G4	Proliferation-associated protein 2G4	0.00072971	88.495	209.62	268.48	149.72	0	0	16.208	2592.6	635.03	2627.6	106.65	33.851	179.13	0	0	9.76809	3.9511	5.06084	6.38216
GIAFPTSISVNNCVCHFSPLK	0	2233.1	Q9UQ80;Q9UQ80-2;F8VR77;F8W0A3;H0YIN7;F8VZ69	PA2G4	Proliferation-associated protein 2G4	1.1145e-06	107.45	473.96	431.85	282.99	0	23.81	0	3264.2	815.34	3296.2	26.983	0	20.633	0	5.22539	0	0.819857	0	0.622069
LVSLGTCFGK	0	1023.54	Q9Y221;J3QLW7;Q9Y221-2	NIP7	60S ribosome subunit biogenesis protein NIP7 homolog	0.00012028	94.297	187.37	285.32	111.25	42.905	0	0	589.45	403.75	623.28	187.45	13.007	49.513	18.6321	0	0	24.1279	3.121	7.35932
DVNCPFK	0	821.374	Q9Y224;G3V4C6;H0YJB9	C14orf166	UPF0568 protein C14orf166	0.010061	68.915	161.65	219.72	83.403	0	0	0	1762.2	539.43	1968.3	370.18	72.012	400.37	0	0	0	17.3599	11.7774	16.9027
YAIQLITAASLVCR	0	1520.84	Q9Y230;Q9Y230-2	RUVBL2	RuvB-like 2	2.9031e-05	124.07	260.57	195.89	102.18	0	0	0	790.33	386.53	879.75	42.499	0	0	0	0	0	5.10297	0	0
FVQCPDGELQK	0	1262.6	Q9Y230;Q9Y230-2;M0R0Y3	RUVBL2	RuvB-like 2	0.0010296	70.488	258.95	306.89	160.2	20.039	24.723	23.411	901.42	508.87	1216.8	165.34	0	99.799	7.18272	7.45538	12.7503	15.4993	0	7.58006
EACGVIVELIK	0	1172.65	Q9Y265;Q9Y265-2	RUVBL1	RuvB-like 1	0.00014077	99.752	111.42	164.94	58.773	0	17.163	0	450.12	229.65	493.31	289.45	5.8549	66.49	0	9.42489	0	39.1376	2.48611	11.8775
SCSGVEFSTSGHAYTDTGK	0	1932.82	Q9Y277;E5RJN6;E5RHZ6;E5RHE1	VDAC3	Voltage-dependent anion-selective channel protein 3	8.3422e-09	152.01	215.42	160.49	97.257	0	0	0	756.03	463.46	796.8	151.92	0	210.44	0	0	0	16.7322	0	20.8927
CNTPTYCDLGK	0	1213.51	Q9Y277;Q9Y277-2;E5RJN6;E5RHZ6;E5RHE1;E5RFP6;E5RFL1	VDAC3	Voltage-dependent anion-selective channel protein 3	1.3129e-06	128.08	802.24	694.8	400.69	185.37	176.1	100.95	2216	1586.9	2421.5	340.15	168.16	353.72	18.7696	20.2205	20.124	13.3071	9.58144	12.7457
VCNYGLTFTQK	0	1272.62	Q9Y277;Q9Y277-2;E5RJN6;E5RHZ6;E5RHE1;E5RFP6;E5RK27	VDAC3	Voltage-dependent anion-selective channel protein 3	4.468e-05	138.66	346.58	325.76	189.63	10.722	52.106	23.507	1601.9	831.08	1475	218.77	55.23	266.5	3.00082	13.7895	11.0291	12.0159	6.23145	15.3029
LLPLNDCR	0	942.496	Q9Y281;Q9Y281-3	CFL2	Cofilin-2	0.0020911	83.265	487.84	560.92	267.89	46.269	43.357	35.369	1184	306.29	1224.5	129.82	0	85.644	8.66284	7.17502	11.663	9.88111	0	6.53699
AVLFCLSDDK	0	1109.54	Q9Y281;Q9Y281-3;F8WDN3	CFL2	Cofilin-2	0.00035404	91.658	353.4	422.87	191.99	8.7149	0	0	606.98	180.2	790.36	49.689	28.114	75.684	2.40667	0	0	7.56683	13.496	8.73905
SLSLCNMFLDEMAK	0	1600.73	Q9Y2A7;Q9Y2A7-2	NCKAP1	Nck-associated protein 1	0.0001387	83.729	112.64	121.27	55.865	0	0	0	888.65	483.83	888.58	116.6	0	162.83	0	0	0	11.5991	0	15.4868
TYDPSGDSTLPTCSK	0	1570.68	Q9Y2X3	NOP58	Nucleolar protein 58	4.8774e-05	119.31	311.74	378.32	125.09	23.717	28.176	0	1931.2	926.21	1968.4	340.72	119.5	360.93	7.07006	6.93143	0	14.997	11.4276	15.495
IISDNLTYCK	0	1168.58	Q9Y2X3;H7BZ72	NOP58	Nucleolar protein 58	0.00040743	90.108	159.74	191.6	92.646	69.238	26.799	42.43	821.39	404.02	745.45	127.43	20.45	128.2	30.2378	12.2707	31.4119	13.4304	4.81777	14.6741
AYELAWATACSFGGSR	0	1688.76	Q9Y305-2;Q9Y305;Q9Y305-4;Q9Y305-3;H7C5Q2	ACOT9	Acyl-coenzyme A thioesterase 9, mitochondrial	0.00768	46.319	183.48	272.26	130.89	0	0	18.819	1744.4	698.35	1846.6	140.49	0	0	0	0	12.5704	7.45349	0	0
SLEICHPQER	0	1210.58	Q9Y305-2;Q9Y305;Q9Y305-4;Q9Y305-3;H7C5Q2	ACOT9	Acyl-coenzyme A thioesterase 9, mitochondrial	0.00050948	87.184	129.69	2.303	43.768	0	43.41	0	1037.9	468.7	1166.3	214.96	80.462	220.7	0	94.962	0	17.1575	14.6518	15.912
CALSSVDIYR	0	1125.55	Q9Y316;Q9Y316-3;Q9Y316-2	MEMO1	Protein MEMO1	0.0020084	86.833	303.27	240.93	136.33	23.795	25.815	0	1250.2	493.79	1455	275.13	28.654	280.58	7.27531	9.67778	0	18.0374	5.48461	16.1664
GVSINQFCK	0	994.491	Q9Y3B7-3;Q9Y3B7;Q9Y3B7-2;E9PQB6	MRPL11	39S ribosomal protein L11, mitochondrial	0.00069023	81.594	192.22	333.08	95.658	47.051	75.653	36.103	706.1	132.35	717.43	46.415	44.402	52.834	19.6643	18.5091	27.4004	6.16798	25.1211	6.85921
STQFEYAWCLVR	0	1501.7	Q9Y3D6	FIS1	Mitochondrial fission 1 protein	0.00025872	85.288	299.65	241.81	158.22	17.728	19.249	0	1081	531.58	1309	1.9318	64.561	76.619	5.58577	7.37343	0	0.178386	10.8298	5.52959
CVLPEEDSGELAK	0	1388.65	Q9Y3F4;Q9Y3F4-2	STRAP	Serine-threonine kinase receptor-associated protein	0.00080938	68.809	122.02	318.56	144.46	9.4208	21.827	21.943	846.76	429.54	937.55	149.01	21.705	179.44	7.16733	6.41241	13.1867	14.9643	4.81003	16.0646
NVTDVVNTCHDAGISK	0	1671.79	Q9Y3I0	RTCB	tRNA-splicing ligase RtcB homolog	3.2397e-05	102.08	179.05	167.11	114.11	0	0	0	548.4	128.31	661.95	82.234	0	132.85	0	0	0	13.0399	0	16.7149
VQENSAYICSR	0	1268.58	Q9Y3T9	NOC2L	Nucleolar complex protein 2 homolog	2.0619e-05	117.98	199.46	194.57	119.38	29.255	0	0	1377.4	818.12	1435.6	187.72	40.255	173.88	12.791	0	0	11.994	4.68968	10.8035
EVCGFAPYER	0	1169.52	Q9Y3U8;J3QSB5	RPL36	60S ribosomal protein L36	1.5044e-05	140.45	1215.8	1216.7	759.94	0	50.519	15.918	6028.8	3358.2	5776.3	239.5	0	445.82	0	3.9866	2.05166	3.82081	0	7.16508
AGALQCSPSDAYTK	0	1410.64	Q9Y490	TLN1	Talin-1	0.00011945	85.45	136.04	104.35	50.564	0	0	0	712.14	379.79	696.44	115.23	78.39	178.54	0	0	0	13.9273	17.109	20.405
ANQAIQMACQSLGEPGCTQAQVLSAATIVAK	0	3101.53	Q9Y490	TLN1	Talin-1	3.6729e-08	80.439	168.5	178.81	93.789	34.136	0	0	456.81	211.91	443.01	66.309	0	57.526	16.846	0	0	12.6757	0	11.4929
APGQLECETAIAALNSCLR	0	1958.96	Q9Y490	TLN1	Talin-1	6.0754e-06	114.4	470.56	407.48	189.99	16.02	49.84	13.998	1349	769.97	1173.9	144.54	0	270.75	3.29237	10.8983	6.86217	9.67768	0	18.7416
ASAGPQPLLVQSCK	1	1397.73	Q9Y490	TLN1	Talin-1	3.0504e-05	123.02	211.65	97.454	177.48	0	0	0	492.8	294.85	493.52	137.66	36.953	155.55	0	0	0	21.8349	11.137	23.9651
ASVPTIQDQASAMQLSQCAK	0	2076	Q9Y490	TLN1	Talin-1	8.9187e-07	132.79	234.02	188.51	109.88	38.924	0	0	314.7	252.66	432.49	156.68	48.772	159.94	14.2608	0	0	33.2386	16.1801	26.9973
AVEGCVSASQAATEDGQLLR	0	2003.96	Q9Y490	TLN1	Talin-1	6.4967e-07	136.49	87.263	117.08	105.2	0	0	0	602.32	249.69	412.36	155.17	71.872	145.92	0	0	0	20.4848	22.3509	26.1374
CVSCLPGQR	0	961.447	Q9Y490	TLN1	Talin-1	0.00043928	100.02	276.84	146.69	80.114	46.622	0	30.746	4147	1930.8	3621.8	641.56	172.95	491.06	14.4134	0	27.7341	13.3978	8.22103	11.9396
VQELGHGCAALVTK	0	1424.74	Q9Y490	TLN1	Talin-1	9.7114e-05	87.447	95.665	156.11	27.198	0	0	0	823.15	489.61	856.34	368.39	27.138	161.74	0	0	0	30.9171	5.25169	15.8868
VVAPTISSPVCQEQLVEAGR	1	2082.08	Q9Y490	TLN1	Talin-1	3.1163e-06	116.98	256.69	339.27	58.407	49.7	22.073	20.96	768.69	384.93	695.57	93.293	15.212	62.185	16.2212	6.1086	26.409	10.8231	3.80165	8.20648
GCYFVLDWLQK	0	1370.67	Q9Y4W2-2;Q9Y4W2;Q9Y4W2-3;Q9Y4W2-4	LAS1L	Ribosomal biogenesis protein LAS1L	0.0015311	66.595	19.299	70.024	12.987	0	0	0	242.66	149.35	349.56	0	0	0	0	0	0	0	0	0
LELNYCVPMGVQTGDR	0	1793.84	Q9Y512	SAMM50	Sorting and assembly machinery component 50 homolog	8.283e-05	82.007	115.93	100.47	43.985	0	0	0	1233.5	626.57	1263.5	280.55	91.685	237.13	0	0	0	18.5298	12.765	15.802
FAEPIGGFQCVFPGC	0	1570.69	Q9Y570;Q9Y570-4;Q9Y570-2	PPME1	Protein phosphatase methylesterase 1	3.3582e-05	128.67	487.22	545.49	281.51	81.935	49.012	57.694	1578.3	628.41	1607.4	88.338	51.345	98.256	14.3959	8.24421	17.0086	5.30037	7.55346	5.7606
GLSNLFLSCPIPK	1	1387.75	Q9Y570;Q9Y570-4;Q9Y570-2;Q9Y570-3	PPME1	Protein phosphatase methylesterase 1	0.00064283	70.412	113.57	113.4	84.99	29.651	0	24.879	496.13	162.18	410.26	86.43	28.991	30.352	20.703	0	22.6442	14.8362	15.165	6.8886
EWLNSCDLK	0	1106.51	Q9Y5B9	SUPT16H	FACT complex subunit SPT16	0.00064349	111.95	197.16	229.75	107.72	0	20	0	1634.9	723.49	1645.4	300.34	0	449.23	0	8.00801	0	15.5195	0	21.4467
ICDVYNAVMDVVK	0	1467.71	Q9Y5B9	SUPT16H	FACT complex subunit SPT16	0.00027712	77.185	187.7	160.6	83.748	0	0	0	437.86	116.38	452.88	17.115	0	27.809	0	0	0	3.76175	0	5.78524
SWNDCLNK	0	978.423	Q9Y5B9	SUPT16H	FACT complex subunit SPT16	0.0019682	91.069	496.63	472.19	232.68	44.607	20.788	31.211	1601.7	902.85	1461.4	291.61	107.94	293.44	8.24168	4.21682	11.8272	15.4021	10.6788	16.7218
SYCSNLVR	0	940.444	Q9Y5B9	SUPT16H	FACT complex subunit SPT16	0.00085428	103.83	237.43	216.21	92.164	0	0	0	2905.1	1889.6	2856.8	153.26	36.962	218.43	0	0	0	5.01118	1.91855	7.10288
DTQTSITDSCAVYR	0	1558.69	Q9Y5M8	SRPRB	Signal recognition particle receptor subunit beta	4.9192e-05	107.46	163.83	288.03	98.599	0	0	0	1151.4	574.37	942.68	436.49	125.51	595.04	0	0	0	27.4887	17.9331	38.6963
NTPSFLIACNK	0	1206.61	Q9Y5M8;H7C4H2	SRPRB	Signal recognition particle receptor subunit beta	0.0028905	56.043	186.52	155.31	109.84	43.362	0	0	726.67	306.2	782.34	145.42	66.538	161.62	18.8627	0	0	16.6749	17.8511	17.1215
NNVSLLQSCIDLFK	0	1592.82	Q9Y5X3	SNX5	Sorting nexin-5	0.00023869	74.789	161.94	102.36	51.867	19.584	0	0	411.41	188.58	444.4	40.769	23.786	47.212	10.7887	0	0	9.01612	11.2005	9.60351
ILDATPACLP	0	1012.53	Q9Y5Y2;H3BQR2;B7Z6P0	NUBP2	Cytosolic Fe-S cluster assembly factor NUBP2	0.0040067	70.912	372.55	262.46	217.7	0	0	0	2711.2	1041	2357.4	0	0	463.41	0	0	0	0	0	16.4283
ECPSVLEYK	0	1066.5	Q9Y617;Q9Y617-2	PSAT1	Phosphoserine aminotransferase	0.00053489	133.55	283.93	104.22	117.1	183.47	144.04	133.39	1180.9	614.53	1208.4	618.52	145.31	611.36	39.2533	58.0198	53.2516	34.3733	19.1238	33.5956
GAVLVCDMSSNFLSK	0	1569.75	Q9Y617;Q9Y617-2	PSAT1	Phosphoserine aminotransferase	0.0011303	60.209	236.52	207.48	105.38	26.535	0	0	619.9	300.28	528.14	64.88	0	45.736	10.0872	0	0	9.47458	0	7.96967
HPSAVTACNLDLENLVTDSNR	0	2268.08	Q9Y678	COPG1	Coatomer subunit gamma-1	4.6252e-07	124.35	81.293	149.41	37.037	0	0	0	272.79	161.22	230.61	60.592	47.192	113.5	0	0	0	18.1749	22.6436	32.9836
VVVVQAISALCQK	0	1356.78	Q9Y678;Q9UBF2-2;Q9UBF2	COPG1;COPG2	Coatomer subunit gamma-1;Coatomer subunit gamma-2	2.9482e-05	106.01	214.73	220.35	141.7	25	0	0	475.16	448.44	759.16	44.86	0	113.98	10.4284	0	0	8.62659	0	13.054
AGSDGESIGNCPFSQR	0	1623.69	Q9Y696	CLIC4	Chloride intracellular channel protein 4	1.6845e-07	153.23	296.55	365.1	203.39	29.873	27.73	65.354	1206.8	389.92	1213.4	244.71	60.18	302.46	9.15162	7.05903	24.3183	16.859	13.3704	19.953
DEFTNTCPSDK	0	1255.5	Q9Y696	CLIC4	Chloride intracellular channel protein 4	0.0014593	67.153	84.784	116.29	71.496	0	0	0	770.12	206.26	857.6	400.02	0	315.26	0	0	0	34.1857	0	26.8796
LCSGVLGTVVHGK	0	1268.69	Q9Y6C9;E9PIE4	MTCH2	Mitochondrial carrier homolog 2	0.0014487	62.088	161.55	192.81	89.022	25.008	19.279	23.491	297.03	209.79	344.96	80.44	0	0	13.4049	9.09005	20.8785	21.3103	0	0
CNVWILDGDLYHK	0	1574.76	Q9Y6G9;C9JGM7;C9JLW1;O43237;B4E2E0	DYNC1LI1;DYNC1LI2	Cytoplasmic dynein 1 light intermediate chain 1;Cytoplasmic dynein 1 light intermediate chain 2	0.00028205	76.073	182.11	148.37	107.39	0	0	0	660.35	90.266	585.89	0	0	0	0	0	0	0	0	0
LCEGFNEVLK	0	1150.57	Q9Y6H1	CHCHD2	Coiled-coil-helix-coiled-coil-helix domain-containing protein 2	5.9151e-05	90.149	165.09	188.39	161.19	267.37	169.19	211.65	505.02	96.778	635.8	318.75	89.727	498.63	61.8254	47.3153	56.767	38.6941	48.1097	43.9542
VNGSTTAICATGLR	0	1362.69	Q9Y6I4;H0YKU8;Q6JHV3;H0YMI4;Q9Y6I4-2;H0YLG0;H0YLB7	USP3	Ubiquitin carboxyl-terminal hydrolase 3;Ubiquitin carboxyl-terminal hydrolase	0.00013912	83.692	127.8	202.25	72.733	38.105	31.839	0	928.76	388.01	900.83	207.61	93.941	165.4	22.968	13.6012	0	18.2696	19.4918	15.5126
IDENYSLPTCK	0	1281.59	Q9Y6Y8-2;Q9Y6Y8	SEC23IP	SEC23-interacting protein	0.000645	73.848	185.17	270.45	101.1	0	26.521	0	636.48	398.8	708.28	516.42	197.06	537.21	0	8.9305	0	44.7931	33.0715	43.1324
