# Supplementary material for: Slight Deuterium Enrichment in Water Acts as an Antioxidant: Is Deuterium a Cell Growth Regulator?
Source: Mol Cell Proteomics. 2020 Aug 7;19(11):1790–804. doi: 10.1074/mcp.RA120.002231 (PMC7664117; doi:10.1074/mcp.RA120.002231)
Supplement: Supplementary table s13 [file 162279_1_supp_576178_qyjfdq.xlsx]

## Sheet: Sheet1
Table S13. Common proteins identified in expression proteomics analysis in HT29 cells grown in DEW, NW and DDW.
						Values normalized to 150ppm-4
Protein IDs	Protein names	Gene names	N of proteins	N of unique peptides	Sequence coverage [%]	MQ Score	100ppm-1	150ppm-1	450ppm-1	100ppm-2	150ppm-2	450ppm-2	100ppm-3	150ppm-3	450ppm-3
A0A1B0GUX3;O95090;H3BQ48;H3BMN4;A0A1B0GV41;F6TI76;O95086;B4DMY6;A0A0D9SFH9;Q2TA70;A0A1B0GW34;A0A1B0GV71;B4DFF3;A0A0A0MRC7;A0A1B0GWD3;A0A024QZB8;Q13286-4;Q13286-6;Q13286-2;Q13286-7;Q13286-3;Q13286	Battenin	CLN3	22	1	12.6	4.04	0.705806	0.61723	0.724963	0.85959	0.772627	0.631146	0.627154	0.714178	0.656033
A0A024QZX5;A0A087X1N8;P35237	Serpin B6	SERPINB6	3	13	40.8	123.29	1.3881	1.5235	1.45513	1.52642	1.50337	1.62561	1.5081	1.58897	1.60337
M0QX98;M0QXV9;M0R3J1;T2HUW8;A0A087WYX0;A0A024R0K5;P06731-2;P06731	Carcinoembryonic antigen-related cell adhesion molecule 5	CEACAM5	8	1	9.2	3.8467	3.40909	3.55525	3.37991	3.05647	2.51745	2.39014	2.54482	3.21709	2.51205
A0A024R0T9;K7ER74;P02655;Q6P163	Apolipoprotein C-II;Proapolipoprotein C-II	APOC2;APOC4-APOC2	4	2	15.8	3.9594	1.20132	1.00873	1.16084	1.63683	1.26439	1.6948	1.49378	1.80902	1.54209
A0A024R216;Q9Y3E1;H3BPM9	Hepatoma-derived growth factor-related protein 3	HDGFRP3	3	2	11.8	3.7402	0.0695337	0.070766	0.0794951	0.0745672	0.052579	0.0611704	0.086152	0.0921808	0.0676544
A0A024R3M2;J3KNL5;A0A1B0GWG7;A0A1B0GUD6;Q3KR37-2;Q3KR37;Q3KR37-4;Q3KR37-3;E9PRD6;A0A0J9YXF6	GRAM domain-containing protein 1B	hCG_39893;GRAMD1B	10	10	19.6	33.23	0.817214	0.793066	0.830274	0.824197	0.766508	0.836653	0.840715	0.83033	0.882927
A0A024R412;A0A024R3W6;Q7LBX6;X5D2Q8;O60462-6;O60462-4;O60462-5;O60462-2;O60462-3;O60462	Neuropilin-2	NRP2	10	2	3.3	3.3866	0.194886	0.244379	0.243262	0.234369	0.245782	0.264566	0.262171	0.245249	0.282231
A0A024R4E5;Q00341;Q00341-2;H0Y394;H7C0A4;C9J5E5;C9JIZ1;H7C2D1;C9JZI8;C9JHZ8;C9JES8;C9JHS7;H7BZC3;C9JT62;C9JK79;C9JBS3;C9JEJ8;C9JHN6;C9JQ82;C9JMQ6;C9JHS9;C9J739;H7C3D0	Vigilin	HDLBP	23	56	49	323.31	0.978447	1.01006	1.01067	0.997127	1.02315	1.016	0.987709	1.01296	1.00261
A0A087WZA9;A0A024R4K9;A0A087X266;Q9BXJ8-2;Q9BXJ8	Transmembrane protein 120A	TMEM120A;TMPIT	5	2	16.1	8.1513	1.20517	1.08593	1.26457	1.25684	1.22712	1.2193	1.21464	1.15391	1.19963
A0A024R4M0;P46781;B5MCT8;C9JM19;F2Z3C0;A8MXK4	40S ribosomal protein S9	RPS9	6	16	51	43.108	1.2745	1.0481	1.1325	1.14276	1.06612	1.0909	1.10559	0.835989	1.02936
A0A024R571;Q9H4M9;C9JC03;C9J2Z4;C9JDQ8;C9JIJ3;C9IZH1	EH domain-containing protein 1	EHD1	7	28	65	158.58	0.871111	0.861127	0.9	0.886228	0.87537	0.88414	0.861533	0.828476	0.899638
A0A1B0GWI2;A0A0A0MRU5;A0A024R644;O75503;A0A1B0GTI0;A0A087WZY0;A0A1B0GWJ7;A0A1C7CYZ2;A0A1B0GTR6;A0A1B0GTV7;A0A1B0GUE8;A0A1B0GV94	Ceroid-lipofuscinosis neuronal protein 5	CLN5	12	3	9.5	7.8488	1.28663	1.38863	1.43761	1.39203	1.29127	1.3293	1.31505	1.33374	1.47614
A0A024R6I7;P01009;A0A0G2JRN3;P01009-2;P01009-3;G3V2B9;G3V5R8;G3V387;A0A0B4J278;G3V544;A0A0G2JPK4;P20848	Alpha-1-antitrypsin;Short peptide from AAT	SERPINA1	12	15	37.3	89.856	4.20848	4.38911	4.68344	4.41789	4.40176	4.65876	4.46589	4.66768	4.82011
A0A024R6X1;O00748;O00748-2	Carboxylic ester hydrolase;Cocaine esterase	CES2	3	2	3.5	5.7187	1.77162	2.30274	1.94855	1.94306	2.02304	2.05554	2.12069	2.45225	2.36505
K7EN05;K7EPC8;A0A024R7E8;K7EQ44;K7EMV4;P60002	Transcription elongation factor 1 homolog	ELOF1	6	1	23.7	14.38	0.981046	1.02304	1.00132	1.06712	1.14267	0.897878	0.864468	1.06177	1.17633
A0A024RA52;P25787;C9JCK5;H3BT36	Proteasome subunit alpha type;Proteasome subunit alpha type-2	PSMA2	4	10	53	64.552	0.941632	0.974815	0.965197	0.964911	0.977926	0.974905	0.960023	1.00597	0.982672
A0A024RAC6;Q14241	Transcription elongation factor B polypeptide 3	TCEB3	2	24	29.9	70.257	1.89999	1.65714	1.6568	1.71184	1.6891	1.7581	1.67277	1.5215	1.68275
E9PRM7;A0A0J9YWM3;A0A024RCG2;Q96BI1	Solute carrier family 22 member 18	SLC22A18	4	3	14.1	15.269	2.82891	3.01963	3.09514	3.15949	3.20415	2.95479	2.88815	2.78141	3.41192
A0A087X2F1;A0A024RCN4;Q16670-2;Q16670	Zinc finger and SCAN domain-containing protein 26	ZSCAN26;ZNF187	4	1	4.7	1.7583	2.51386	2.20441	1.69887	1.29034	1.21901	2.34707	2.01246	2.21228	1.4501
A0A024RCR6;A0A0G2JK23;P46379-2;P46379;P46379-3;A0A0G2JL47;P46379-5;P46379-4;F6S6P2;X6REW1;A0A0G2JJM1;F6UR09;F6U1F2;F6XTU0;A0A0G2JJR8;A0A1B0GX79;F6WML8;F6VEM6;F6X9W3;F6U341;F6TC96;H0Y710;H0Y4L1	Large proline-rich protein BAG6	BAT3;BAG6	23	21	23.5	178.15	1.4649	1.52193	1.57483	1.53212	1.50066	1.61214	1.56595	1.57392	1.60207
A0A075B6E4;Q14135;F8W708;E7EQU6;E7EWF5;G5E9M9;A0A0A6YYI5;G5E9M7;Q14135-2;Q14135-4;E7EUJ2;E7ERW0;Q14135-5;Q14135-6;A0A096LP98;C9JX59;C9JBN2;F8WBN7;Q14135-3	Transcription cofactor vestigial-like protein 4	VGLL4	19	4	20.7	9.5421	0.904784	1.60568	0.990688	0.855982	0.742529	0.898746	0.800713	0.933929	0.976906
A0A075B6H3;Q5TGY1-2;Q5TGY1	Transmembrane and coiled-coil domain-containing protein 4	TMCO4	3	2	5	3.2984	1.34661	2.12567	1.83891	2.2737	2.06539	1.76203	1.60283	2.0912	2.37963
E5RFN5;A0A075B6P0;Q330K2-2;Q330K2;E5RHX9;E5RGD6;H0YBT9	NADH dehydrogenase (ubiquinone) complex I, assembly factor 6	NDUFAF6	7	2	22.6	2.2547	1.0277	0.789482	0.941235	0.576131	1.03688	0.8635	0.868649	0.59919	0.684874
A0A075B6T1;Q9C0C7-4;Q9C0C7-3;Q9C0C7;Q9C0C7-5;Q9C0C7-2;Q9C0C7-6;H0YE34	Activating molecule in BECN1-regulated autophagy protein 1	AMBRA1	8	11	17.3	38.329	1.36914	1.18756	1.24922	1.15898	1.04761	1.14272	1.19511	1.25836	1.36452
A0A075B6T4;Q9NVX7;Q9NVX7-2;E9PJ66;E9PJY1;E9PM58;E9PL18;E9PQ38	Kelch repeat and BTB domain-containing protein 4	KBTBD4	8	5	10.5	14.712	0.790877	0.802318	0.788079	0.808962	0.764002	0.78229	0.801304	0.75784	0.83316
A0A075B730		EPPK1	1	108	50.3	323.31	3.51626	3.49747	3.62324	3.49003	3.49525	3.578	3.46818	3.22902	3.58357
A0A075B746;P82921	28S ribosomal protein S21, mitochondrial	MRPS21	2	1	16.1	13.624	0.92911	0.619021	0.943545	0.904662	0.772555	0.898705	0.839518	0.732795	0.81593
B4DTF2;A0A075B752;Q5VT79;A0A087WUP0;A0A087WTN9;P13928-3;Q5VT79-2;P13928	Annexin;Annexin A8-like protein 2;Annexin A8	ANXA8L1;ANXA8L2;ANXA8	8	2	6.7	2.1677	0.0650675	0.101643	0.0516519	0.0605167	0.0715281	0.0632647	0.0600688	0.0648192	0.0718694
A0A075B793;Q4V328-4;Q4V328;A0A087WT45;Q4V328-3;Q4V328-2;A0A087WXA6;A0A087WW92;A0A087WZF5;A0A087WV84	GRIP1-associated protein 1	GRIPAP1	10	24	35.3	110.92	0.950999	0.954344	0.971234	0.966688	0.936588	0.950686	0.925705	1.03562	0.963251
H0YL34;A0A075B7B1;O15061-2;O15061	Synemin	SYNM	4	1	1.3	4.0198	0.270867	0.269822	0.346314	0.304607	0.320947	0.296821	0.319122	0.307031	0.322899
A0A075B7F8;A8CG34;A0A087WY75;A8CG34-2;Q96HA1-2;Q96HA1-3;C9JER0;C9J370;A0A0J9YWR1;Q6PJE2-5;Q6PJE2;A6NF01;A8MY32;C9JFL1	Nuclear envelope pore membrane protein POM 121C;Nuclear envelope pore membrane protein POM 121	POM121C;POM121	14	13	14.2	63.173	1.30918	1.29599	1.24937	1.26285	1.35318	1.23337	1.26855	1.24392	1.34313
M0QZM6;A0A087WSV0;I6LJZ7;Q9HB09;M0R1Z8;I6LJZ9;Q9HB09-3	Bcl-2-like protein 12	BCL2L12	7	2	16.7	3.684	0.808108	0.928919	0.882734	0.978046	0.829897	0.813182	0.883011	0.935179	0.771554
V9HW75;A0A087WSV8;E9PKG6;P80303-2;P80303;Q2L696;E9PLR0;E9PLE9;E9PM22;E9PJP3;H0YEG8;H0YD18	Nucleobindin-2;Nesfatin-1	HEL-S-109;NUCB2;Nucb2	12	11	32.6	70.988	0.459753	0.476438	0.4553	0.436623	0.48304	0.453139	0.427588	0.490678	0.491312
A0A087WSW9;A0A087WSY9;Q16881-4;Q16881-3;Q16881;F8W809;A0A182DWI3;Q16881-5;Q16881-2;Q16881-6;E9PIR7;E2QRB9;Q16881-7;E9PKD3;A0A0B4J225;E9PIZ5;E9PLT3;E9PKI4;E9PQI3;E9PRI8;E9PJU2	Thioredoxin reductase 1, cytoplasmic	TXNRD1	21	20	49.1	113.48	0.628906	0.669305	0.612509	0.643922	0.650263	0.60741	0.64955	0.687856	0.599314
K7EL41;A0A087WSX5;Q5EBL2	Zinc finger protein 628	ZNF628	3	1	14.9	3.988	1.84734	2.03423	1.19614	1.84218	2.07836	2.31213	2.18971	1.74839	1.4411
A0A087WSY5;Q96IY4-2;Q96IY4	Carboxypeptidase B2	CPB2	3	1	1.8	-2	0.418952	0.394714	0.413651	0.423304	0.411588	0.391777	0.390044	0.356405	0.38339
A0A087WSZ7;A0A1B0GW84;Q08499-3;Q08499-2;Q08499-10;Q08499-9;Q08499-6;Q08499-11;Q08499;Q08499-4;Q08499-5;Q08499-8;D6RHE0;P27815-5;P27815-4;P27815-3;P27815-6;P27815-2;P27815-7;P27815	cAMP-specific 3,5-cyclic phosphodiesterase 4D	PDE4D	20	6	10.2	25.056	0.434317	0.360871	0.432292	0.421436	0.361086	0.374342	0.429154	0.376429	0.399504
A0A087X2I2;A0A087WT12;P36969-2;P36969;K7ERP4;K7EJ20;K7EKX7;K7ENB4;R4GNE4;A0A0A0MTT1;A0A087X247	Glutathione peroxidase;Phospholipid hydroperoxide glutathione peroxidase, mitochondrial	GPX4	11	11	53.1	35.519	2.65421	2.66044	3.1395	2.68274	2.48529	3.1562	2.8044	2.87838	3.04452
A0A087WT18;Q96A73-2;Q96A73;Q96A73-3	Putative monooxygenase p33MONOX	KIAA1191	4	2	8.5	2.7003	0.427529	0.378286	0.445679	0.394901	0.398639	0.426304	0.394717	0.431037	0.437343
A0A087WT20;Q9NV06;B3KME9;E5RHM4;A0A087X1F8;Q9NV06-2	DDB1- and CUL4-associated factor 13	DCAF13	6	16	33.2	65.481	1.1084	0.95461	0.962614	1.06384	0.977509	0.967373	1.00895	0.969218	1.01881
E9PIY8;A0A087WT67;O14628-4;O14628-7;O14628-5;O14628-6;O14628;E9PNM0;E9PIT0;E9PPF8;E9PIN4;E9PLW9;E9PLF5;E9PMX5;C9JG37;E9PSE6;O14628-8	Zinc finger protein 195	ZNF195	17	4	16.9	5.9503	1.25439	1.41329	1.51692	1.54655	1.61255	1.6017	1.47267	1.54853	1.69825
A0A087X0U3;A0A087WT87;P43003-2;P43003	Amino acid transporter;Excitatory amino acid transporter 1	SLC1A3	4	1	2.3	1.973	0.361656	0.298428	0.366102	0.296691	0.385957	0.432711	0.28068	0.321477	0.314035
G3V4F2;A0A087X0W7;A0A087WT95;Q86TX2;P49753;P49753-2;Q8N9L9	Acyl-coenzyme A thioesterase 1;Acyl-coenzyme A thioesterase 2, mitochondrial	ACOT1;ACOT2	7	11	30.6	44.433	0.487969	0.514465	0.496853	0.484531	0.515221	0.503868	0.472394	0.493282	0.470405
A0A087WTA8;P08123	Collagen alpha-2(I) chain	COL1A2	2	6	6.2	14.117	1.10227	1.01449	1.41425	1.06263	0.805506	1.26784	1.02514	1.34053	1.37291
A0A087WTB8;P15374;Q5TBK7	Ubiquitin carboxyl-terminal hydrolase;Ubiquitin carboxyl-terminal hydrolase isozyme L3	UCHL3	3	11	72.2	104.89	1.52833	1.52692	1.56756	1.57679	1.56608	1.54212	1.56661	1.66531	1.57317
A0A087WTE7;C9JMY0;A0A087WUE4;Q96PV6;Q96PV6-2;A0A0G2JNN3;E7EWC7;C9J1N5;B0VJY8;H7BZP5;A0A0G2JN70;A0A0G2JPW6	Leukocyte receptor cluster member 8	LENG8	12	13	24.2	81.218	1.26111	1.23647	1.26161	1.26169	1.24839	1.18219	1.18373	1.14817	1.09728
A0A087WTK0;A0A087WVC6;Q12913;Q12913-2	Protein-tyrosine-phosphatase;Receptor-type tyrosine-protein phosphatase eta	PTPRJ	4	16	16.8	75.268	0.52279	0.477223	0.516028	0.503821	0.508759	0.49436	0.492182	0.534496	0.544695
A0A087WTS0;P18283;H0YJK8;G3V4J6;G3V323	Glutathione peroxidase;Glutathione peroxidase 2	GPX2	5	12	76.7	89.003	3.17599	3.13195	3.4828	3.2234	3.16794	3.33039	3.4365	3.29136	3.27088
A0A087WTU3;Q9Y6I9;C9JXQ7;C9JHH5;C9JL43;C9JUC3;C9J7N0	Testis-expressed sequence 264 protein	TEX264	7	5	26.8	17.536	0.729198	0.754068	0.758228	0.693731	0.776312	0.739535	0.72002	0.871001	0.783872
A0A087WTU6;Q9NRS4-4;Q9NRS4-2;Q9NRS4-3;Q9NRS4;H0YBM5;E7ESG9;G3V124;E5RIH1	Transmembrane protease serine 4	TMPRSS4	9	3	14.3	18.411	3.34493	4.02711	3.21684	4.04323	4.16698	3.98093	4.29135	3.89588	3.67642
A0A087WV20;A0A087WTU9;A0A087WZY3;Q8TCU4-3;Q8TCU4-2;Q8TCU4	Alstrom syndrome protein 1	ALMS1	6	3	1.1	1.7265	0.814848	0.544978	0.725473	0.720354	0.44574	0.983321	0.348834	0.650683	0.542442
A0A087WVR3;A0A087WTW0;Q96T88;Q96T88-2;A0A087WWG9	E3 ubiquitin-protein ligase UHRF1	UHRF1	5	29	51.4	223.4	1.60405	1.58198	1.57024	1.56064	1.63406	1.48596	1.55141	1.52965	1.63909
A0A087WTY9;Q9Y605	MORF4 family-associated protein 1	MRFAP1	2	1	23.3	31.577	0.956534	1.07885	1.30694	1.21875	1.04932	1.22458	1.31496	1.28505	1.0664
A0A087WU02;Q96RQ1;F8W0R1;F8VR88;F8VUZ2;F8VPA6;F8VRW9;H0YI58;H0YI50	Endoplasmic reticulum-Golgi intermediate compartment protein 2	ERGIC2	9	3	8.5	7.5607	0.94689	0.87262	0.819682	0.936249	0.899453	0.865229	0.889197	0.8895	0.849821
A0A087WU31;A0A0A0MTB7;P51790-4;P51790-5;P51790;E9PE15;P51790-2;H0Y8Z8	Chloride channel protein;H(+)/Cl(-) exchange transporter 3	CLCN3	8	4	6.6	6.3901	1.12279	1.3191	1.37528	1.34288	1.28238	1.29095	1.26985	1.27528	1.4197
A0A087WU53;Q9H0U3;Q9H0U3-2	Magnesium transporter protein 1	MAGT1	3	7	18.3	21.708	0.917814	0.908677	0.934006	0.918768	0.911477	0.891767	0.868651	0.857667	0.919426
A0A087WU64;A6NMQ1;P09884	DNA polymerase;DNA polymerase alpha catalytic subunit	POLA1	3	29	24.8	110.65	0.761229	0.718332	0.764363	0.734656	0.713039	0.748027	0.716429	0.711092	0.748099
E7ER32;A0A087X287;B0QY83;A0A087WU73;W0Z7M9;Q969V6;B0QY84	MKL/myocardin-like protein 1;Phosphatase and actin regulator	MKL1;mkl1	7	4	5.9	5.2479	0.773343	0.679032	0.721925	0.804519	0.808275	0.842435	0.763552	0.985021	0.881177
A0A087WU78;A0A087WWC4;Q6T4R5-4;Q6T4R5-3;Q6T4R5-2;Q6T4R5	Nance-Horan syndrome protein	NHS	6	6	5.7	10.023	0.66634	0.577979	0.555478	0.7194	0.532483	0.541767	0.654235	0.583344	0.924871
A0A087WUB9;Q8WYA6;Q8WYA6-4;Q8WYA6-3;Q8WYA6-2;A2A2P1	Beta-catenin-like protein 1	CTNNBL1	6	17	30.3	132.91	1.33896	1.25073	1.28942	1.27021	1.26676	1.32994	1.21394	1.21006	1.32181
A0A087WUC6;E9PI68;Q15005;E9PL01;H0YE04;E9PRB9	Signal peptidase complex subunit 2	SPCS2	6	8	39.2	27.817	1.37955	1.44735	1.32906	1.3763	1.41091	1.32212	1.32226	1.35871	1.28991
A0A087WUD1;Q6DD87	Zinc finger protein 787	ZNF787	2	10	40.8	122.45	1.2523	1.02116	1.10429	1.13099	0.997584	1.09383	1.06392	1.01593	1.11672
A0A087WUF6;P09038-2;P09038-3;P09038-1;P09038	Fibroblast growth factor;Fibroblast growth factor 2	FGF2	5	3	10.4	5.9821	0.063634	0.0744415	0.052227	0.0517224	0.0666158	0.0422322	0.0573923	0.0487985	0.0562482
A0A087WUH9;Q9NYY3	Serine/threonine-protein kinase PLK;Serine/threonine-protein kinase PLK2	PLK2	2	2	5.5	1.6042	0.611823	0.987047	0.836727	0.84921	0.568632	0.994671	1.11924	0.829035	1.1379
A0A087WUI6;Q8WXW3;Q8WXW3-4;Q8WXW3-3;Q8WXW3-2	Progesterone-induced-blocking factor 1	PIBF1	5	9	15.8	15.735	1.10071	1.05214	1.16227	1.10263	1.00467	1.04806	0.956883	1.06571	1.15281
A0A087WUK2;O14979;REV__Q9ULL8-2;REV__Q9ULL8;Q9ULL8-2;Q9ULL8	Heterogeneous nuclear ribonucleoprotein D-like	HNRNPDL	6	14	42.1	78.232	1.1516	1.08975	1.0273	1.1146	1.12387	1.03413	1.06899	1.00466	1.0975
A0A087WUL2		PSMB3	1	7	45.5	3.532	0.775305	0.841049	0.771552	0.827212	0.734527	0.928888	0.841623	0.810324	0.853468
A0A087WUM0;A0A087X1F5;A0A087WYV9;P57105;A0A087WX56;Q9P0S2;A0A087WTA2	Synaptojanin-2-binding protein	SYNJ2BP-COX16;SYNJ2BP	7	8	57.5	44.308	0.777344	0.733812	0.871033	0.792166	0.826121	0.825725	0.79679	0.894886	0.87078
A0A087WUQ6;P07203;P07203-2	Glutathione peroxidase;Glutathione peroxidase 1	GPX1	3	7	41.6	150.02	1.81372	1.86631	1.9423	1.93307	1.96656	1.96194	2.00684	1.93923	2.00298
E7ETK0;A0A087WUS0;P62847-2;P62847-3;P62847;P62847-4	40S ribosomal protein S24	RPS24	6	7	45.8	22.934	1.21144	1.05382	1.10688	1.17907	1.08276	1.12578	1.09744	0.891763	1.11783
H0YBT0;A0A087WUS5;P01106;P01106-2	Myc proto-oncogene protein	MYC	4	3	6	7.6023	1.21646	1.01985	1.22125	1.18433	1.13948	1.18642	1.221	1.11787	1.31829
A0A087WUV9;Q9NV66;A0A087WZB2;Q6NUM6;A0A087WWV6;Q6NUM6-2;Q9NV66-2;A0A087X1V1	S-adenosyl-L-methionine-dependent tRNA 4-demethylwyosine synthase	TYW1;TYW1B	8	13	22.5	49.888	0.97411	0.96526	1.03349	1.04735	1.05246	0.981954	0.993291	1.02505	1.05767
A0A087WUW9;Q9NXU5	ADP-ribosylation factor-like protein 15	ARL15	2	1	4.4	1.8114	1.11303	0.916076	1.04288	1.04747	1.02849	1.11034	1.17604	0.999803	0.957087
A0A087WUZ7;Q9Y5W8-2;Q9Y5W8	Sorting nexin-13	SNX13	3	2	2	4.1986	1.09796	0.938793	0.942988	1.14911	1.10513	0.958179	1.00899	0.951839	1.06306
A0A087WV05;Q99417;A0A0D9SEI7	C-Myc-binding protein	MYCBP	3	8	67.3	28.734	1.45125	1.44238	1.43714	1.40296	1.38497	1.49797	1.46685	1.47252	1.43896
A0A087WV25;O95684-2;O95684;O95684-3;Q8N103-3	FGFR1 oncogene partner	FGFR1OP	5	9	36.8	46.491	1.39585	1.44087	1.46688	1.4594	1.45215	1.50182	1.46197	1.5312	1.50805
A0A087WVA1;P62341;Q6IAK0;F8WBD0	Selenoprotein T	SELT	4	4	21.5	12.31	1.39777	1.40977	1.41668	1.34669	1.41589	1.43411	1.37482	1.35048	1.48127
A0A087WVA8;Q8IWB9;Q8IWB9-2;J3KRZ8	Testis-expressed sequence 2 protein	TEX2	4	7	6.6	17.512	1.2072	1.24031	1.21319	1.19177	1.20578	1.21577	1.23678	1.21511	1.18968
A0A087WVD1;Q96B70	Leukocyte receptor cluster member 9	LENG9	2	5	21.5	28.05	1.011	1.08335	1.04131	1.05333	1.15919	1.10438	1.0533	1.01613	1.11112
A0A087WVD4;Q9HBK9	Arsenite methyltransferase	AS3MT	2	1	3.6	3.1183	0.0850568	0.120254	0.101387	0.116462	0.110962	0.0567669	0.0713771	0.0940377	0.115863
A0A087WVF7;Q9NZM3-2;Q9NZM3;Q9NZM3-4;Q9NZM3-3;E7EPJ2;F8W719	Intersectin-2	ITSN2	7	18	10.7	36.325	0.623737	0.596897	0.696811	0.649431	0.591169	0.638058	0.640002	0.632449	0.669165
A0A087WVI1;Q96JY6;Q96JY6-5;Q96JY6-3;B3KPU0;C9JSR2;C9JS55;Q96JY6-4;C9J760;C9J0X3;C9K0F0;Q96JY6-2;E5RGS7;A0A087WXJ0;H0YBP7	PDZ and LIM domain protein 2	PDLIM2	15	6	27.1	12.201	0.282075	0.300916	0.319241	0.288247	0.30285	0.276931	0.296325	0.317478	0.334974
A0A087WVP2;H0YKW6;H0Y5N1;B5MC67;Q7Z6J6-2;Q7Z6J6	FERM domain-containing protein 5	FRMD5	6	1	3	1.9471	1.49905	2.12894	2.10083	1.6205	1.74532	2.10427	1.9564	2.04483	1.31008
A0A087WVP4;P53814-5;P53814-6;A0A087X1R1;P53814;A0A096LNK9;P53814-2;B5MCI0;H7C372;C9JV14;C9JYU8;C9JQZ8;H7BZZ8	Smoothelin	SMTN	13	12	17.3	30.384	0.96918	1.07683	0.984312	0.910617	1.11594	0.91511	0.906418	1.10261	1.00003
A0A087WVQ6;Q00610-2;Q00610;J3KS13;K7EJJ5;J3KSQ2;J3KRF5;J3QL20;A0A087WV74;A0A087WXH4;F5H5N6	Clathrin heavy chain;Clathrin heavy chain 1	CLTC	11	70	51.2	323.31	0.805909	0.79594	0.782289	0.791786	0.809749	0.775238	0.781171	0.732897	0.773876
A0A087WVS8;Q70IA6;Q70IA6-3;Q70IA6-2	MOB kinase activator 2	MOB2	4	6	25.8	18.24	1.25203	1.23879	1.31573	1.22335	1.15712	1.26061	1.21252	1.30264	1.23696
A0A087WVT1;Q96MX3	Zinc finger protein 48	ZNF48	2	3	7.7	14.13	1.1613	1.09896	1.09279	1.05206	1.14683	1.12023	1.13959	1.08215	1.08223
D6RAC5;U3KQ46;A0A087WVT6;A0A087X159;P81877-2;P81877-4;P81877-5;P81877-3;Q9BWW4-2;P81877;Q9BWG4-2;Q9BWW4-3;Q9BWG4;Q9BWW4	Single-stranded DNA-binding protein 2;Single-stranded DNA-binding protein 3;Single-stranded DNA-binding protein 4	SSBP2;SSBP4;SSBP3	14	1	4.8	3.8208	1.02105	0.921241	1.05433	0.901341	0.945606	1.06455	1.06295	0.990319	1.09879
A0A0G2JQH3;A0A087WVZ5		CYFIP1	2	7	43.8	7.4357	1.85721	1.6573	1.68291	1.7756	1.92597	1.83964	1.79961	1.88322	1.73508
A0A087WW39;P55198;Q6P2C6;A0A087WVY1	Protein AF-17	MLLT6	4	9	11.5	38.177	2.71301	2.7538	2.73711	2.54912	2.93982	2.81719	2.83803	2.60266	2.74852
A0A087WW40;Q9Y371;Q9Y371-2;Q9Y371-3	Endophilin-B1	SH3GLB1	4	8	19	17.376	1.87338	1.91204	1.95314	1.86315	1.88695	1.94642	1.84635	2.0367	1.96099
A0A087WW66;Q99460;Q99460-2;H7BZR6;H7C378;C9J9M4	26S proteasome non-ATPase regulatory subunit 1	PSMD1	6	36	44.8	260.71	0.753319	0.780365	0.772773	0.77741	0.775144	0.81297	0.779613	0.7793	0.786046
A0A087WW76;H0Y468;Q5JSD8;A0A1B0GW11;H0Y5T2		ARHGAP21	5	13	11.2	20.283	1.02955	0.967866	0.94802	0.924786	0.940987	0.990388	0.968793	1.01266	0.941926
A0A087WWF6;P49005;F8W8R3;C9IZD2;C9J8Z7;C9JLE1;C9JHC7;H7C1B3	DNA polymerase delta subunit 2	POLD2	8	10	28.2	72.133	1.06866	1.06303	1.21929	1.09612	1.10059	1.1053	1.09305	1.15341	1.20523
A0A087WWH3;Q9NZM4-2;Q9NZM4	Glioma tumor suppressor candidate region gene 1 protein	GLTSCR1	3	6	5.8	17.526	1.12132	1.18112	1.21122	1.29173	1.12366	1.19972	1.21073	1.2776	1.25489
F8WD24;A0A087WWK3;H7C0S3;Q16667-2;Q16667	Cyclin-dependent kinase inhibitor 3	CDKN3	5	1	5.4	2.6697	0.822366	1.11588	0.761321	1.03352	0.762165	0.820235	1.05838	0.986051	0.704537
H0YMB3;A0A087WWM4;F8WAN9;Q9P2T1;H0YLV5;H0YNJ6;Q9P2T1-3;Q9P2T1-2;H0YK13;H0YLB8;H0YNH0;H0YN22;H0YNS9;H0YMR9;H0YK71;H0YMV5;A0A0B4J281;H0YMG3;H0YMW6;H0YL68;H0YKE1;H0YKK3;H0YN74;P36959	GMP reductase;GMP reductase 2	GMPR2	24	10	36.5	41.007	0.801924	0.930531	0.867722	0.878845	0.914579	0.948992	0.933509	0.998021	0.937735
A0A087WWP4;Q96T37-4;Q96T37-2;Q96T37-3;Q96T37	Putative RNA-binding protein 15	RBM15	5	27	34.5	105.25	1.48874	1.37386	1.34308	1.39745	1.41882	1.32439	1.38332	1.29492	1.34021
A0A0C4DGT8;A0A087WWP8;Q5VWQ0;A0A0C4DH79;Q5VWQ0-4	Round spermatid basic protein 1	RSBN1	5	3	6.3	11.064	1.31255	1.17335	1.40926	1.20601	1.16862	1.054	1.13947	1.20693	1.16972
I3L2Z5;A0A087WWR2;P56270-3;P56270;P56270-2;H3BQI4;H3BQS2;I3L411;I3L4Y2;H3BPU3;I3L0M3;P56270-4	Myc-associated zinc finger protein	MAZ	12	4	20.3	5.81	0.869186	0.947274	0.711084	0.922782	0.726037	0.726653	0.784526	0.7292	0.758642
A0A087WWS1;Q96FV9;R4GMN4;Q96FV9-2;A0A087WY84;R4GN58;J3KT14;J3KRD7;J3QQZ3	THO complex subunit 1	THOC1	9	23	45.2	90.127	1.37922	1.36861	1.32862	1.37728	1.38305	1.39637	1.34947	1.4141	1.4276
A0A087X235;A0A087WWT4;Q9H1Z9	Tetraspanin;Tetraspanin-10	TSPAN10	3	1	2.3	2.2511	1.24011	1.2375	1.22467	1.18735	1.21824	1.21226	1.17762	1.12859	1.12785
H0Y4U1;A0A087WWW7;E9PGF5;E9PF55;Q9HBL0;F8VV64;Q63HR2-5;Q63HR2-2;Q63HR2-6;Q63HR2;Q63HR2-4	Tensin-1;Tensin-2	TNS1;TNS2	11	4	5.2	2.9734	1.37319	1.24756	1.09797	1.42224	1.3228	1.27091	1.39158	1.29677	1.35971
A0A087WWW8;Q9Y6J0-2;Q9Y6J0;B5MEB3;C9JT60;C9J068	Calcineurin-binding protein cabin-1	CABIN1	6	16	11.5	31.047	1.63031	1.66689	1.48966	1.64972	1.62692	1.618	1.72263	1.63316	1.71975
H7BZL1;A0A087WWX7;Q13163-4;Q13163-2;Q13163-3;Q13163	Dual specificity mitogen-activated protein kinase kinase 5	MAP2K5	6	1	16.4	4.6999	0.893116	0.846866	0.770929	0.81167	0.932547	0.819259	0.790911	0.70183	0.859743
A0A087WWZ5;F8W9E5;E7EQM7;C9JM82;E7EPG2;B4DJ62;E7EX32;G3XAH0;Q99719-2;Q99719	Septin-5	44079	10	2	9.6	1.5026	1.04185	1.26158	1.47655	1.01177	1.04283	1.40931	1.24754	1.61916	1.51101
A0A087WX02;F8WB74;P63302;M0QYX1	Selenoprotein W	SEPW1	4	3	23.3	7.0545	2.23297	2.27148	2.52007	2.25234	2.25436	2.62362	2.4321	2.39315	2.31187
H3BS47;A0A087WX34;H3BV03;Q68CZ1-2;Q68CZ1;H3BPF5	Protein fantom	RPGRIP1L	6	2	1.8	-2	1.02731	1.08565	1.2603	0.984008	0.817924	1.24775	1.02154	1.33193	1.22416
A0A087WXC5;E7ESZ7;O95299;O95299-2;Q8N1B9;C9J6X0;H7C2W5;H7C1Y7;H7C2X4	NADH dehydrogenase [ubiquinone] 1 alpha subcomplex subunit 10, mitochondrial	NDUFA10	9	13	38	52.81	0.828446	0.780488	0.796936	0.789884	0.818386	0.846136	0.854762	0.724122	0.789841
A0A087WXD1;Q96T83	Sodium/hydrogen exchanger;Sodium/hydrogen exchanger 7	SLC9A7	2	4	7.7	9.127	1.0784	1.02015	1.06072	1.06547	1.04974	1.05517	0.93934	1.09613	0.965785
A0A087WYV3;A0A0D9SEW3;A0A087WXF8;Q9NP64-2;Q9NP64-3;Q9NP64;A0A087WXU5	Nucleolar protein of 40 kDa	ZCCHC17	7	4	25.7	13.185	1.9882	1.43713	1.76485	1.50642	1.53507	1.63233	1.35511	1.45576	1.67469
A0A087WXI2;Q9Y6R7;A0A087WUZ2	IgGFc-binding protein	FCGBP	3	8	3.7	16.503	1.55699	1.53562	1.90528	1.73628	1.62455	1.88285	1.71129	1.61798	1.66446
A0A087WXK8;Q9H4H8;Q9H4H8-2	Protein FAM83D	FAM83D	3	10	19.2	28.951	0.932954	1.06271	0.978851	1.01127	1.10255	1.01414	0.915737	1.07563	1.02872
A0A087WXL6;Q9H270;B7Z879;A0A0G2JS92;A0A087X2J4	Vacuolar protein sorting-associated protein 11 homolog	VPS11	5	22	28.4	83.035	1.58308	1.53765	1.52386	1.53658	1.5701	1.49996	1.53474	1.5676	1.63379
A0A087WXM6;J3QQT2;J3KRX5;A0A0A6YYL6;P18621;P18621-3;J3QLC8;A0A0A0MRF8;P18621-2;J3KRB3;A0A087WWH0;J3QS96;A0A087WY81;J3KSJ0	60S ribosomal protein L17	RPL17;RPL17-C18orf32	14	9	54.4	61.271	1.17804	0.918192	1.0489	1.09434	0.916257	1.06954	0.973597	0.769675	1.01325
A0A087WXN0;Q9H0B3-2;Q9H0B3-5;Q9H0B3;Q9H0B3-4;Q9H0B3-3	Uncharacterized protein KIAA1683	KIAA1683	6	2	2.6	-2	1.45557	1.23084	1.44525	1.43849	1.43848	1.29259	1.36559	1.33912	1.38849
A0A087WXP3;E9PEE8;P18564;P18564-2	Integrin beta;Integrin beta-6	ITGB6	4	3	5.2	7.6619	0.364666	0.397528	0.408766	0.413192	0.399179	0.436365	0.396746	0.42168	0.403095
A0A087WXS2;E0YMJ8;A0A0C4DGS8;A0A087WZC2;P35680-3;P35680-2;P35680;P35680-4	Hepatocyte nuclear factor 1-beta	HNF1B	8	3	11.6	8.256	1.24769	1.13665	1.31273	1.27352	1.14589	1.26737	1.14034	1.15989	1.33223
A0A087WXS7;O43681;K7ERW9	ATPase ASNA1	ASNA1	3	10	39	60.599	0.898001	0.92139	0.969425	0.942402	0.902888	0.962243	0.967551	0.961211	0.94628
A0A087WXU0;Q9NWS8-2;Q9NWS8;Q5SZ82	Required for meiotic nuclear division protein 1 homolog	RMND1	4	3	9.7	5.275	1.0562	1.21273	1.04552	1.16398	1.31063	1.19557	1.19215	1.1966	1.32312
H7BXI1;A0A087WXU3;A0FGR8-2;A0FGR8;A0FGR8-6;A0FGR8-5;A0FGR8-4	Extended synaptotagmin-2	ESYT2	7	22	32.4	134.4	1.34694	1.36508	1.41055	1.33527	1.38001	1.35876	1.35094	1.32136	1.41444
A0A087WXV4;P41235-7;P41235-3;P41235-6;P41235-5;P41235-2;P41235;P41235-4;B9VVT8;Q14541;Q14541-2	Hepatocyte nuclear factor 4-alpha	HNF4A	11	4	10.7	12.45	1.67119	1.33526	1.57755	1.52506	1.39448	1.56569	1.50777	1.40084	1.41735
H7BZQ3;A0A087WXV6;Q96G74-4;Q96G74-2;Q96G74-3;Q96G74-5;Q96G74	OTU domain-containing protein 5	OTUD5	7	4	12.4	7.5993	0.800649	0.765734	0.815868	0.774221	0.835375	0.717453	0.814824	0.894825	0.842983
A0A087WXW9;P20908;H7BY82	Collagen alpha-1(V) chain	COL5A1	3	2	2	2.4991	0.684511	0.536851	0.663452	0.58515	0.37827	0.871338	0.57177	0.898662	0.839478
A0A087WXZ7;K7EIX2;Q6AI08;K7ELR8;K7EKB1	HEAT repeat-containing protein 6	HEATR6	5	6	8.7	10.846	0.608179	0.546765	0.49082	0.591782	0.568452	0.438198	0.56155	0.536388	0.493073
A0A087WY00;G3V394;F8WE88;F8W6H6;Q9Y4I1-2;Q9Y4I1;Q9Y4I1-3	Unconventional myosin-Va	MYO5A	7	9	4.3	3.3787	0.12424	0.0764595	0.111647	0.114342	0.116468	0.0965849	0.0944106	0.125478	0.128419
A0A087WY55;Q9NP79;Q5TGM0;Q9NP79-2	Vacuolar protein sorting-associated protein VTA1 homolog	VTA1	4	9	37.9	94.501	1.13583	1.14584	1.15394	1.17458	1.13222	1.15483	1.18712	1.15779	1.20936
A0A087WY58;P51956;A0A087X203;P51956-2;F8VTT4;F8VV00;A0A087X030	Serine/threonine-protein kinase Nek3	NEK3	7	3	7	6.8594	1.23033	1.22356	1.38835	1.25267	1.24921	1.32406	1.16237	1.38468	1.43176
H0Y3Q0;A0A087WZR0;A0A087WY68;P29122-2;P29122-8;P29122;P29122-7;H7BXT3;P29122-5;P29122-4;H0YMW5;A0A0J9YW51;H0YKZ4;P29122-3;P29122-6	Proprotein convertase subtilisin/kexin type 6	PCSK6	15	3	5.1	4.5873	1.38122	1.00606	1.19699	1.12759	1.24766	1.11224	0.786755	1.21594	1.09759
A0A087WY71;Q96CW1-2;Q96CW1;E9PFW3;C9JJ47;C9JGT8;C9JJD3;C9JPV8;H7C4C3	AP-2 complex subunit mu	AP2M1	9	21	50	85.482	0.741503	0.74907	0.752212	0.740517	0.748388	0.732658	0.758941	0.71324	0.728623
A0A087WY85;P61077;P61077-2;P61077-3;D6RAW0;D6RA11;D6RFM0;D6RAH7;H9KV45;P62837-2;D6R9F6;D6R933;D6RGD0;D6R980;D6RIZ3	Ubiquitin-conjugating enzyme E2 D3;Ubiquitin-conjugating enzyme E2 D2	UBE2D3;UBE2D2	15	3	24.3	19.793	1.57422	1.55316	1.60495	1.63817	1.61819	1.58528	1.71527	1.6091	1.55525
A0A087WY96;P31641;A0A087WYN0;C9JPV1;P31641-2;H7C1B9	Transporter;Sodium- and chloride-dependent taurine transporter	SLC6A6	6	5	7.2	8.4239	0.451297	0.435179	0.509278	0.456991	0.470056	0.472446	0.466	0.470775	0.484916
A0A087WYA9;A0A0B4J1R8;Q6PII3	Coiled-coil domain-containing protein 174	CCDC174	3	1	3.4	2.6916	0.841603	0.70154	0.755137	0.738058	0.869781	0.579495	0.843973	0.79549	0.899489
A0A087WYB4;Q9UJZ1;Q9UJZ1-2;F2Z2I8	Stomatin-like protein 2, mitochondrial	STOML2	4	10	36.8	116.99	0.957442	0.866417	0.895708	0.899821	0.905498	0.889562	0.89126	0.911686	0.881504
A0A0C4DFR0;A0A087WYC6;Q96DT5	Dynein heavy chain 11, axonemal	DNAH11	3	2	0.3	1.8954	0.971932	0.948503	0.971582	0.916489	1.01841	1.11531	1.04738	0.876662	0.946038
F8W120;F8VWX5;F8VVN7;F8W098;H0YIA4;A0A087WYD4;Q9BVX2-2;Q9BVX2	Transmembrane protein 106C	TMEM106C	8	1	18.5	3.519	1.574	1.67116	1.63531	1.67365	1.2776	1.7512	1.66524	1.69532	1.64358
A0A0G2JLV0;A0A087WYD6;X5CMH5;Q03519;A0A140T9S0;E7ENX8;Q03519-2	Antigen peptide transporter 2	TAP2	7	2	2.7	3.7081	0.307787	0.573014	0.384188	0.44837	0.48003	0.397153	0.531638	0.449457	0.504368
A0A087WYF7;Q6UXV4;A0A087WUX8	MICOS complex subunit MIC27	APOOL	3	7	33.2	35.285	1.47072	1.51696	1.37968	1.49571	1.4981	1.45296	1.46277	1.45706	1.4744
G3V4A5;A0A087WYL7;O75586;O75586-2;O75586-3	Mediator of RNA polymerase II transcription subunit 6	MED6	5	4	15.3	5.5571	1.51685	1.52495	2.02996	1.46977	1.22908	2.01144	1.62128	1.88082	1.89094
A0A087WYN9;Q7Z478;H0Y8L1	ATP-dependent RNA helicase DHX29	DHX29	3	33	27.1	121.51	0.594871	0.565547	0.603192	0.590648	0.593799	0.597543	0.584719	0.59538	0.661088
A0A087WYP2;Q8IZQ5;H0YE28;H3BV83	Selenoprotein H	C11orf31;SELH	4	5	35.5	16.166	2.72463	3.32452	3.48325	2.94987	3.17329	3.11044	3.19666	3.33984	3.18386
A0A087WYR0;P09132;A0A087WWU9;D6RBG4;P09132-2	Signal recognition particle 19 kDa protein	SRP19	5	5	35.8	30.038	0.790515	0.834972	0.829032	0.85889	0.812485	0.780533	0.822005	0.799915	0.795562
A0A087WYS1;E7EUC7;C9JQU9		UGP2	3	22	47.6	131.82	1.09814	1.0937	1.09641	1.06911	1.07913	1.14064	1.08353	1.12629	1.08298
A0A087WYU2;Q96S19;H3BS73;H3BRT2;H3BQ55;H3BNB2;Q96S19-3;Q96S19-5;Q96S19-2;Q96S19-6;Q96S19-4;H3BNT3;H3BMF3	UPF0585 protein C16orf13	C16orf13	13	4	29.3	13.387	0.994363	0.905558	0.941981	0.938614	0.853999	0.829301	0.805468	0.92679	1.07347
A0A087WZ13;E9PAU2;Q8IY67-2;Q8IY67;K7EQG2;K7EKR9;Q8IY67-3	Ribonucleoprotein PTB-binding 1	RAVER1	7	17	39.8	161.16	1.26832	1.31706	1.35809	1.29558	1.2233	1.27493	1.30997	1.25034	1.36649
A0A087WZ30;O94761;A0A087X072;V9GZ64;V9GYB6;A0A087WTJ0	ATP-dependent DNA helicase Q4	RECQL4	6	9	10.7	28.764	1.14103	1.09088	1.23378	1.08744	1.11629	1.25736	1.10845	1.20017	1.2805
H0YCW6;A0A087WZ62;Q9H6U8-2;Q9H6U8-4;Q9H6U8;Q9H6U8-3	Alpha-1,2-mannosyltransferase ALG9	ALG9	6	5	31.4	27.171	0.841139	0.816672	0.795546	0.86468	0.786333	0.788767	0.798703	0.930987	0.894548
A0A087WZE9;Q15651	High mobility group nucleosome-binding domain-containing protein 3	HMGN3	2	2	16.2	4.42	0.922139	1.57642	1.32108	1.18597	1.45736	1.06048	1.42328	1.34392	1.12834
A0A087WZF1;Q93052;C9JXK9;C9JUT4	Lipoma-preferred partner	LPP	4	15	47.8	100.13	0.370438	0.376765	0.398555	0.37806	0.357171	0.381415	0.373213	0.383317	0.393438
A0A087WZG2;Q04912-2;Q04912;H2E272;H7C074;H7C3Z8;J3KQS7;Q04912-5;A0A087WZQ8;Q04912-4;Q04912-6;Q04912-3;Q9H3Y6	Receptor protein-tyrosine kinase;Macrophage-stimulating protein receptor;Macrophage-stimulating protein receptor alpha chain;Macrophage-stimulating protein receptor beta chain	MST1R	13	9	7.2	22.038	1.47586	1.61471	1.6163	1.55649	1.61391	1.60849	1.56313	1.67607	1.53445
A0A087WZG4;Q6ZSZ5-2;Q6ZSZ5;M0QZS0	Rho guanine nucleotide exchange factor 18	ARHGEF18	4	10	11.3	31.757	0.724352	0.711182	0.765389	0.739365	0.76129	0.736353	0.753321	0.775311	0.757735
D6RHI9;A0A087WZM2;O00584;D6REQ6;H0YAE9;A0A087WWI1;O00584-2;J3QQ64	Ribonuclease T2	RNASET2	8	11	44.7	39.528	2.68317	2.86792	2.76432	2.84934	2.83414	2.93193	2.99675	2.90408	2.98839
A0A087WZN1;O43837;A0A087X2E5;O43837-2;O43837-3;A0A0D9SG66	Isocitrate dehydrogenase [NAD] subunit, mitochondrial;Isocitrate dehydrogenase [NAD] subunit beta, mitochondrial	IDH3B	6	14	44.2	118.25	0.914822	0.951012	0.94468	0.911686	0.931385	0.937707	0.925297	0.935551	0.930797
A0A087WZT0;M0QZ22;Q5PRF9;M0R0X3;M0QY61	Protein Smaug homolog 2	SAMD4B	5	10	27.1	57.732	0.901534	0.788848	0.851646	0.809134	0.800538	0.85564	0.848177	0.832179	0.834453
A0A087WZT2;Q6UX53	Methyltransferase-like protein 7B	METTL7B	2	5	19.9	16.789	1.1293	1.12866	1.12693	1.13288	1.12568	1.16481	1.16968	1.1348	1.15163
E5RGN0;A0A087WZU2;Q00536;Q00536-3;Q00536-2;H0YBX5;E5RJM2;F5H6Z0;Q00537-2;Q00537;E5RIY8;E5RIU4	Cyclin-dependent kinase 16;Cyclin-dependent kinase 17	CDK16;CDK17	12	3	6.9	4.5775	1.12577	1.12334	1.76568	1.09327	1.27482	1.05232	1.04416	1.12666	1.20107
A0A087WZV0;O43314-2;O43314;D6RBU4;A0A087WWN8;H0Y9M0;H7C436	Inositol hexakisphosphate and diphosphoinositol-pentakisphosphate kinase 2	PPIP5K2	7	20	19.8	69.249	0.977135	1.01252	1.02554	1.04179	1.04489	1.05878	1.024	1.03349	1.075
A0A087WZX0;Q86UU0-3;Q86UU0-4;Q86UU0-2;Q86UU0;E9PNR0	B-cell CLL/lymphoma 9-like protein	BCL9L	6	14	13.7	46.469	0.949556	0.937036	1.01019	0.956784	0.917781	0.96887	0.947173	0.988119	1.00778
A0A087WZX2;O95139;O95139-2	NADH dehydrogenase [ubiquinone] 1 beta subcomplex subunit 6	NDUFB6	3	5	38.1	3.8101	0.833898	0.893724	1.01318	0.789687	0.804421	1.02568	0.858652	0.910446	0.945501
J3KPF9;A0A087X011;E9PES4;Q9Y496;H7C2F6;C9J9X2;Q5JRK0;H0Y718;Q6ZMV9-3;Q6ZMV9	Kinesin-like protein;Kinesin-like protein KIF3A	KIF3A	10	20	30.6	59.113	1.20182	1.14154	1.13534	1.13024	1.14785	1.07649	1.11779	1.09242	1.15579
A0A087X020;Q9Y3A5;F8WE72	Ribosome maturation protein SBDS	SBDS	3	18	61.6	67.516	1.32089	1.34096	1.35113	1.3514	1.3109	1.36487	1.34793	1.38577	1.31848
A0A087X0D5;P09668;E9PKT6	Pro-cathepsin H;Cathepsin H mini chain;Cathepsin H;Cathepsin H heavy chain;Cathepsin H light chain	CTSH	3	8	26.6	24.647	3.15064	3.00369	3.18849	3.09034	3.01356	3.01613	3.08091	3.17348	3.12095
A0A087X0G5;Q8IZL2	Mastermind-like protein 2	MAML2	2	1	2.3	2.8717	3.3286	3.07202	3.25354	2.17027	2.77796	2.55955	3.52198	3.07874	3.53937
A0A087X0H9;Q5T8P6;Q5T8P6-3;Q5T8P6-2;Q5T8P6-4;Q5T8P6-5;Q5T8P6-6;E2PSN0	RNA-binding protein 26	RBM26	8	21	22.7	66.829	1.27572	1.30566	1.29409	1.3462	1.27091	1.32827	1.34183	1.30142	1.34755
A0A087X0K5;Q9H5U6-2;Q9H5U6-3;Q9H5U6	Zinc finger CCHC domain-containing protein 4	ZCCHC4	4	1	7.1	1.74	1.12826	1.05308	1.31449	1.31679	1.01827	1.06152	1.40152	1.14711	1.24968
A0A087X0M0;Q7Z5L2-2;Q7Z5L2	Coiled-coil domain-containing protein R3HCC1L	R3HCC1L	3	1	2	4.1955	0.795755	1.0223	0.886075	0.920258	0.81932	0.697689	0.73914	1.17665	0.780003
A0A087X0M4;Q9BWU0;A0A087WWF4;H7C256	Kanadaptin	SLC4A1AP	4	15	33.7	61.018	0.740313	0.719537	0.727354	0.722009	0.7413	0.670637	0.74227	0.807125	0.744646
A0A087X0N2;O15243	Leptin receptor gene-related protein	LEPROT	2	1	10	3.1121	2.03201	2.79444	2.11808	1.43163	1.6704	1.85782	1.40021	1.70619	2.87206
A0A087X0N3;Q96MY1;A0A087WTU5;Q96MY1-2;O94818-4;O94818-3;O94818;K7EQ17;O94818-2	Nucleolar protein 4-like	NOL4L	9	8	19.3	51.591	2.46339	2.59543	2.67756	2.67785	2.27143	2.36992	2.32353	2.49164	2.42819
A0A087X0P0;Q02224-3;Q02224-2;Q02224;D6RBW0	Kinesin-like protein;Centromere-associated protein E	CENPE	5	16	5.4	18.246	1.06163	1.19925	1.21828	1.11497	1.1832	1.09002	1.10844	1.17227	1.18911
A0A087X0P4;H0YLF5;A0A0A0MTI0;P40424-2;P40424-3;P40424;H0YKH1;F8WA05;H0YLB0;H0YLM3;H0YLD4;H0YLT4;Q5JS98;P40426-4;P40426-3;P40426-2;P40426-5;P40426	Pre-B-cell leukemia transcription factor 1	PBX1	18	4	31.7	6.8764	1.26179	1.38493	1.08917	1.52989	1.43386	1.01169	1.33908	1.06765	1.10198
A0A087X0Q9;Q9BVL4	Selenoprotein O	SELO	2	12	25.7	51.247	1.54566	1.34031	1.52635	1.42232	1.37679	1.37435	1.325	1.38806	1.48693
F5H6S1;F8W8R6;A0A087X0R0;O15550;F5H5V6;H0Y6I7;H0Y5J3;A0A087X248;A0A096LPD8;F5H3N7;A0A087X2I9;A0A087X0Y2;F5H8B4;O14607-5;O14607-3;O14607;O14607-4;F5GWV3;O14607-2;H0Y6V5;H7C1F1;A0A087WUN6	Lysine-specific demethylase 6A	KDM6A	22	13	14	34.629	1.03861	0.99757	1.05615	1.02004	1.10635	1.06371	1.0269	1.04103	1.07016
A0A087X0R6;Q9UMY4-2;Q9UMY4;Q9UMY4-3	Sorting nexin-12	SNX12	4	10	48.8	53.763	1.0743	1.13609	1.13608	1.08278	1.12014	1.11151	1.11018	1.14234	1.12362
A0A087X0S5;P12109	Collagen alpha-1(VI) chain	COL6A1	2	2	2.4	8.171	1.14701	1.28354	1.76276	1.21938	1.14737	1.61166	1.31665	1.64687	1.55231
A0A087X0W9;Q8N6M0;Q8N6M0-2;A0A0C4DH76	OTU domain-containing protein 6B	OTUD6B	4	8	27.6	25.513	1.46257	1.371	1.48387	1.41432	1.38786	1.41301	1.49457	1.46233	1.47556
A0A087X0Y1;Q5TC63;Q5TC63-3	Growth hormone-regulated TBC protein 1	GRTP1	3	1	8.1	2.6591	5.22419	6.47578	8.10182	4.95302	7.30285	4.92099	8.03277	5.81117	7.43048
A0A087X106;CON__Q14533;Q14533;CON__O43790;CON__Q6NT21;CON__P78385;O43790;P78385;CON__Q61726;A6NCN2;CON__P78386;P78386;F5GYI5	Keratin, type II cuticular Hb1;Keratin, type II cuticular Hb6;Keratin, type II cuticular Hb3;Putative keratin-87 protein	KRT81;KRT86;KRT83;KRT87P	13	14	28.5	62.624	0.0415363	0.0306059	0.0408229	0.044949	0.0408152	0.0378662	0.0383315	0.0429449	0.0417236
A0A0G2JN29;A0A087X117;Q15155;A0A0G2JP90;A0A087WW46;H3BPS9;H3BUC9;I3L1G6;I3L0Q6;H3BTW1	Nodal modulator 1	NOMO1	10	30	29.8	3.4589	1.08063	0.817709	1.33531	1.26669	0.665671	1.02684	1.13217	1.26819	0.962075
E7EWM3;A0A087X127;Q8NF64-3;Q8NF64-2;Q8NF64	Zinc finger MIZ domain-containing protein 2	ZMIZ2	5	5	8.2	40.824	0.986076	0.943566	0.966598	0.986268	0.984636	0.990798	0.953868	1.01179	1.10045
A0A087X142;A6NMH6;A6NFQ9;F8W8I8;Q92599-2;Q92599-4;Q92599;Q92599-3;C9J4G8;C9JV02;A0A0A0MRP8	Septin-8	44082	11	11	39.7	102.19	1.77085	1.76542	1.90668	1.77837	1.71436	1.698	1.69672	1.78727	1.80096
D3VVH9;A0A087X1A8;G3V3R7;F5H211;P54252-4;P54252-2;P54252;G3V3T6;G3V328;A0A087WXY4;C9JQV6;P54252-3;G3V4U9;A0A0A0MS38;G3V2G2;S4R399;E9PJN5;G3V2G1;P54252-5;G3V4F5;G3V4F4;G3V5H3;G3V526;G3V3T0;G3V3A6;D3VVP3;D6R9I5;G3V4B1;G3V390;G3V3S5;Q9H3M9	Ataxin-3	ATXN3	31	7	27.2	31.823	0.859399	0.805053	0.83977	0.811926	0.818338	0.833195	0.831379	0.848077	0.904547
A0A087X1E4;P53365;P53365-3;P53365-2;E9PPY7;E9PRV8	Arfaptin-2	ARFIP2	6	14	39.8	73.389	1.59799	1.59605	1.63126	1.57983	1.57193	1.65568	1.58936	1.66137	1.58811
A0A087X1G7;A0A0B4J1S4;O60613;A0A0J9YX89;A0A087WXL0;A0A0B4J1T0;A8MZD0;O60613-2	15 kDa selenoprotein	44089	8	3	17.1	6.0983	1.8087	1.9363	1.86907	1.84687	1.90078	2.00394	1.8809	1.92703	1.98006
A0A087X1H5;Q15057;A0A0U1RQT1;H7C3Q8;H7C3K3;Q96P50-4;Q15027	Arf-GAP with coiled-coil, ANK repeat and PH domain-containing protein 2	ACAP2	7	16	26.8	48.97	1.09926	1.18783	1.1707	1.17574	1.14518	1.21975	1.13245	1.16348	1.22286
A0A087X1I8;Q7Z3E5-2;Q7Z3E5;C9J535;H7BZA2;H7C3U7;H7BZY2	LisH domain-containing protein ARMC9	ARMC9	7	6	7.3	13.661	0.97055	0.958354	1.01848	0.940071	1.05627	1.02205	0.925854	0.998212	1.0908
A0A087X1J9;A0A0B4J2E2;Q16663	C-C motif chemokine;C-C motif chemokine 15;CCL15(22-92);CCL15(25-92);CCL15(29-92)	CCL15;CCL15-CCL14	3	1	18	3.9439	2.78955	2.60736	3.21441	2.89686	2.72315	2.99987	3.09293	2.79022	2.77697
A0A087X1K6;Q9Y2Y9	Krueppel-like factor 13	KLF13	2	3	13.3	3.0328	0.981478	1.01816	1.19003	1.02158	1.11998	0.899659	1.05898	1.10176	0.988177
A0A087X1K9;O75608-2;O75608;B4DP64;E5RGR0;E5RJ48;E5RI35	Acyl-protein thioesterase 1	LYPLA1	7	5	34.3	51.857	1.44887	1.45326	1.40703	1.43099	1.44242	1.48339	1.47089	1.49526	1.43175
A0A087X1N3;O75818;O75818-2;X6RLL4;F8WC38	Ribonuclease P protein subunit p40	RPP40	5	6	29.6	50.938	0.763702	0.796891	0.789298	0.732382	0.792427	0.800371	0.766822	0.855766	0.805092
A0A087X1S3		HUWE1	1	8	43	1.9321	#DIV/0!	#DIV/0!	#DIV/0!	#DIV/0!	#DIV/0!	#DIV/0!	#DIV/0!	#DIV/0!	#DIV/0!
A0A087X1U5;F5H7T0;F6RJM5;Q96S38-2;Q96S38	Ribosomal protein S6 kinase delta-1	RPS6KC1	5	1	2	3.0294	0.677954	0.843453	0.546862	0.816073	0.861601	0.572166	0.703293	1.03451	0.66958
A0A087X1U6		EPPK1	1	108	50.2	11.001	0.699834	0.799437	0.589191	0.622612	0.872088	0.610886	0.834859	0.742885	0.762601
A0A0G2JQX1;A0A0G2JPW5;A0A0G2JSA7;A0A087X1Z1;Q96RT8-2;Q96RT8;A0A0G2JR45;A0A0G2JRG1;A0A0G2JQI0	Gamma-tubulin complex component 5	TUBGCP5	9	7	8.7	22.394	0.839897	0.838523	0.944736	0.86593	0.85808	0.850803	0.865885	0.968727	0.996026
A0A087X1Z3;Q9UL46;H0YM70;H0YKU2	Proteasome activator complex subunit 2	PSME2	4	11	38.2	60.698	1.03754	1.05312	1.07153	1.00392	1.06836	1.06949	1.05405	1.1441	1.07094
A0A087X211;Q8TCG1;Q8TCG1-2;F8WAX6;F8WF26	Protein CIP2A	KIAA1524	5	24	25.4	64.816	0.894823	0.943525	0.912397	0.890191	0.961767	0.883633	0.855859	0.980035	0.940734
A0A087X256;Q2M389;Q2M389-2;F8W1W1;F8VYH7;F8VNZ5	WASH complex subunit 7	KIAA1033	6	28	23.4	68.902	1.11603	1.14342	1.11915	1.13464	1.14087	1.11167	1.09293	1.10055	1.14851
E9PDU5;A0A087X295;Q9NNW5;E9PBK6;Q6PKC6;C9K020	WD repeat-containing protein 6	WDR6	6	12	17.5	41.975	0.964153	0.942695	0.950161	0.959061	0.977423	0.950151	0.906949	1.00117	1.03282
A0A087X2A5;Q03924	Zinc finger protein 117	ZNF117	2	1	1.8	2.153	1.52217	1.37912	1.26397	1.33908	1.44975	1.37467	1.41804	1.19051	1.28192
A0A087X2B2;E9PMH5;Q13490;H0YDY3;Q13490-2;E9PQZ9;E9PNM6;E9PIW1;Q13489	Baculoviral IAP repeat-containing protein 2	BIRC2	9	4	7.5	6.0172	0.696712	0.869927	0.867515	0.748098	0.783942	0.740198	0.691887	1.00323	0.88738
J3QRH2;A0A087X2B4;J3KRU2;J3QR43;J3QRC6;Q8IY31-4;Q8IY31;Q8IY31-3;Q8IY31-2	Intraflagellar transport protein 20 homolog	IFT20	9	1	19.7	3.6922	0.764556	0.793493	0.668493	0.869948	1.12759	0.977622	0.707552	1.04237	0.634247
A0A087X2D5;Q9BRJ2;A0A0G2JMS5;A0A087WU62	39S ribosomal protein L45, mitochondrial	MRPL45	4	14	50.7	63.204	1.26894	1.15853	1.25073	1.1914	1.18037	1.16339	1.17999	1.10365	1.16014
A0A087X2D8;O60271-4;O60271-2;O60271;O60271-5;O60271-9;O60271-3;H0YBE9;H0YBS5;E9PFH7;A0A087WYG2;Q9UPT6;D6RHI8;Q9UPT6-2;H0Y981	C-Jun-amino-terminal kinase-interacting protein 4	SPAG9	15	39	33.9	171.99	0.494167	0.501975	0.525409	0.505083	0.500764	0.526583	0.514401	0.53756	0.527103
A0A087X2I1;P62333;H0YJC0;H0YJS8;H0YJX2	26S protease regulatory subunit 10B	PSMC6	5	19	53.1	158.91	0.85059	0.853267	0.850725	0.832613	0.861218	0.831419	0.81502	0.854931	0.926045
A0A088AWL3;O75376;O75376-2;E7EVK1;O75376-3;J3KRE4;E7EVU5;E7EW50;J3KS51;J3QKP0;Q9H4R4	Nuclear receptor corepressor 1	NCOR1	11	19	10.3	49.067	0.987561	0.87601	1.00054	1.01758	0.921665	0.941711	0.995914	0.964777	1.05811
A0A088AWN8;Q9UHQ1-4;Q9UHQ1-3;Q9UHQ1;Q9UHQ1-2;E7EP87;J3KT43;J3KTG5;J3KS48;E9PH27	Nuclear prelamin A recognition factor	NARF	10	4	8.3	6.3257	0.891495	0.925513	1.05561	0.9688	0.749437	0.943248	0.825768	0.98407	0.949114
A0A096LNH6;Q14185	Dedicator of cytokinesis protein 1	DOCK1	2	25	13.9	56.613	0.996494	0.996647	1.0232	1.00216	0.945054	0.950946	0.958697	0.944623	1.05597
A0A096LNT6;H7BYE5;B7Z1T1;O00258-2;O00258;C9JLV3	Tail-anchored protein insertion receptor WRB	WRB	6	2	30.4	4.982	0.776747	0.772851	0.778943	0.754977	0.890164	0.715538	0.776168	0.743963	0.767306
A0A096LNU2;A0A096LP75;C4AMC7;Q6VEQ5;A0A096LP26;Q9NQA3;A8K0Z3;A8MWX3	Putative WAS protein family homolog 3;WAS protein family homolog 2;WAS protein family homolog 6;WAS protein family homolog 1	WASH3P;WASH2P;WASH6P;WASH1	8	5	19.5	27.019	0.970023	0.927435	0.939079	1.00539	0.913722	0.983319	0.964079	1.00757	0.987064
R4GN02;A0A096LNW5;A0A0B4J2B3;Q7Z3S9;Q7Z3S9-3;A0A087X002;A0A087WY62;Q7Z3S9-2	Notch homolog 2 N-terminal-like protein	NOTCH2;NBPF14;NOTCH2NL;NBPF26	8	3	18.7	8.8941	1.02292	1.12907	1.79699	1.68091	1.27649	1.39808	1.63833	1.4297	1.12791
A0A096LPB2;A0A096LP01		LINC00493	2	2	26.6	5.8703	0.509986	0.447788	0.449783	0.460217	0.426568	0.470953	0.448091	0.465002	0.460484
A0A096LP25;A0A096LNZ0;Q6ZSR9	Uncharacterized protein FLJ45252	AAK1	3	8	24.1	23.78	0.709196	0.780662	0.766725	0.756582	0.728755	0.821958	0.677869	0.808108	0.760483
A0A0G2JJ26;A0A140T9R9;A0A0G2JIT5;A0A0G2JJ52;A0A0G2JHI3;A0A140TA46;A0A0G2JKY0;A0A096LP39;Q9H633;Q9H633-4;Q9H633-2;A0A0G2JJY3;Q9H633-3	Ribonuclease P protein subunit p21	TRIM39-RPP21;RPP21	13	2	20.8	12.024	0.930591	0.847625	0.870397	0.918306	0.786734	0.905649	1.01482	0.909119	0.895852
A0A096LP69		CD99	1	2	23.9	2.4236	0.387751	0.215512	0.536861	0.574118	0.454232	0.565231	0.689741	0.699484	0.769921
A0A0A0MR88;A0A096LPC5;Q9Y4E1-4;J3KP36;Q9Y4E1-3;Q9Y4E1-6;Q9Y4E1-2;Q9Y4E1;Q9Y4E1-5;A0A0A0MT65;Q5SRD0	WASH complex subunit FAM21C	FAM21C	11	27	31	31.987	0.680782	0.768274	0.766256	0.787675	0.76329	0.702023	0.728604	0.770285	0.727883
A0A096LPI6;A0A0B4J2D5;P30042;A0A096LNH5;H7C2G3;H7C1F6;A0A096LP73;F2Z2Q0;A0A096LP12;A0A0B4J2H4;P30042-2;A0A096LNJ1	ES1 protein homolog, mitochondrial	C21orf33	12	8	38	56.485	1.29646	1.33925	1.36463	1.33577	1.34804	1.35224	1.33137	1.42998	1.47942
A0A0A0MQR1;Q9Y4K4;G3V3V7;G3V4Q4;G3V4T8	Mitogen-activated protein kinase kinase kinase kinase;Mitogen-activated protein kinase kinase kinase kinase 5	MAP4K5	5	5	6.1	23.455	0.896265	0.785163	0.862006	0.773567	0.782129	0.785918	0.801742	0.82176	0.892745
A0A0A0MQR2;Q9BY42;A2A2L5;A2A2L6	Protein RTF2 homolog	RTFDC1	4	13	47.6	64.621	1.53461	1.47346	1.56053	1.59466	1.50334	1.53909	1.52748	1.50969	1.55123
A0A0A0MQR7;P19388;A0A087WWX0;A0A087WVZ9;A0A087WVN5	DNA-directed RNA polymerases I, II, and III subunit RPABC1	POLR2E	5	7	32.4	23.939	0.938849	0.906611	0.900537	0.91216	0.865484	0.874267	0.886285	0.879283	0.888309
A0A0A0MQS0;F8W9L8;A8MW92-4;A8MW92;A8MUE8;A8MXR8;A8MW92-2;E9PM57;A0A0D9SG14;E5RK91;H0YC05;H0YDF7	PHD finger protein 20-like protein 1	PHF20L1	12	9	11	18.307	1.32266	1.41267	1.28567	1.1974	1.32253	1.21526	1.32078	1.33959	1.30093
A0A0A0MQS1;Q53H96-2;Q53H96;B5MD87;F8WEI0;A0A087WTU2	Pyrroline-5-carboxylate reductase;Pyrroline-5-carboxylate reductase 3	PYCRL	6	9	40.9	54.142	0.927498	0.917898	0.947092	0.965313	0.954856	0.936713	0.957932	0.973575	0.954954
F5H0Q6;A0A0A0MQS2;Q8N2M8;Q8N2M8-3;Q8N2M8-4;K7EKC9;K7EP11;K7EM61	CLK4-associating serine/arginine rich protein	CLASRP	8	4	6.3	11.438	1.0285	0.979132	0.980114	1.02004	0.924899	1.04545	1.00174	1.06173	1.01723
K7ESE5;A0A0A0MQS3;Q9UNZ5	Leydig cell tumor 10 kDa protein homolog	C19orf53	3	1	16.1	2.0867	1.30441	0.92842	1.34101	0.970366	0.911968	1.31899	0.890053	0.952395	1.08031
A0A0A0MQU3;P62837	Ubiquitin-conjugating enzyme E2 D2	UBE2D2	2	3	24.5	-2	1.07135	1.19956	1.08541	1.05151	1.01402	1.05604	1.10591	1.04442	1.04277
A0A0A0MQU4;Q96I15;H7C3V9;H7C4A1;H7C277;Q96I15-2;H7C1N7;C9JNL5;H7C1S7;F8WCL3;F8WBU3;H7C2M1;H7C280	Selenocysteine lyase	SCLY	13	10	32	103.43	0.705475	0.727705	0.798653	0.757034	0.743208	0.72042	0.698528	0.70814	0.770202
H0YND5;E0YMI9;U3KQS6;A0A0A0MQU7;F5H0K0;A0A0A0MTK8;P20823-5;P20823-6;P20823-3;P20823-2;P20823;P20823-7	Hepatocyte nuclear factor 1-alpha	HNF1A	12	1	7.3	7.772	1.10791	0.7729	1.29906	0.908665	0.815662	1.28595	1.02087	1.12938	1.26293
A0A0A0MQV9;Q9UPS6-2;Q9UPS6	Histone-lysine N-methyltransferase;Histone-lysine N-methyltransferase SETD1B	SETD1B	3	1	0.7	2.2065	0.882925	0.620325	0.990855	0.6696	1.01545	0.896377	0.972316	1.16552	0.871088
A0A0A0MQW0;A0A0A0MR39;Q9P2K5-2;Q9P2K5;A0A087WUT0;A0A0C4DGV1;H0YN19;Q9P2K5-3;H0YKS1;A0A087WWC8;Q9P2K5-4	Myelin expression factor 2	MYEF2	11	12	22	32.375	0.552645	0.497585	0.505066	0.513668	0.512956	0.488818	0.511981	0.491564	0.483555
A0A0A0MQX1;Q9HD67;Q9HD67-3;E9PEW5;D6RGD1	Unconventional myosin-X	MYO10	5	8	4.3	17.88	0.0757882	0.0801859	0.0683145	0.0695411	0.0604322	0.070058	0.0678346	0.0664766	0.0778986
H7BZ29;A0A0A0MQX2;Q9HD23-2;Q9HD23;Q9HD23-4	Magnesium transporter MRS2 homolog, mitochondrial	MRS2	5	2	15.9	5.4515	1.44922	1.52759	1.44619	1.41974	1.31713	1.55107	1.45727	1.3449	1.47351
C9JP00;A0A0A0MQX8;Q9NR56;Q9NR56-7;Q9NR56-6;Q9NR56-2;Q9NR56-5;H7C4T5;Q86VM6;Q9NR56-3;Q9NR56-4;B1AKI6;Q9NUK0-2;Q9NUK0;C9J4T8;C9JCX1;H7C4Y1;Q9NUK0-4;Q9NUK0-3	Muscleblind-like protein 1	MBNL1	19	9	32.8	74.61	1.17025	1.19675	1.14996	1.18214	1.16835	1.1705	1.15987	1.16219	1.1996
A0A0A0MR04;B4DI03;K7EJQ7;Q9BY50	Signal peptidase complex catalytic subunit SEC11;Signal peptidase complex catalytic subunit SEC11C	SEC11C;SEC11L3	4	1	20.2	3.4491	1.10849	0.904669	1.05509	1.04408	1.01005	0.967148	1.05087	1.09418	1.21238
A0A1B0GTZ3;A0A0A0MR19;O75486-2;O75486-3;O75486	Transcription initiation protein SPT3 homolog	SUPT3H	5	1	4.3	3.4451	1.59279	1.62473	1.20404	1.61407	1.63601	1.37341	1.45597	1.35872	1.43883
S4R381;H7BXU9;D2CGD1;A0A0A0MR25;P21802-20;P21802-21;P21802-8;P21802-2;P21802-6;P21802-5;P21802;P21802-16;H7C265;E7EVR7;P21802-22;P21802-4;P21802-15;P21802-23;P21802-13;P21802-17;P21802-12;P21802-7;P21802-9;P21802-10;P21802-18;P21802-3;P21802-11	Receptor protein-tyrosine kinase;Fibroblast growth factor receptor;Fibroblast growth factor receptor 2	FGFR2	27	3	4.2	3.1079	1.80647	1.54695	1.83144	1.68962	1.63708	1.97311	1.70308	1.68238	1.83124
C9JWZ1;A0A0A0MR27;J3QT39;Q49A88-4;Q49A88-2;Q49A88-3;Q49A88-6;Q49A88	Coiled-coil domain-containing protein 14	CCDC14	8	1	15.4	6.8577	0.610572	0.660709	0.489616	0.583939	0.650052	0.281816	0.506039	0.551425	0.64715
A0A0A0MR31;Q86X27-2;Q86X27-3;Q86X27	Ras-specific guanine nucleotide-releasing factor RalGPS2	RALGPS2	4	1	7.9	2.1442	1.05002	1.24042	0.943284	0.719961	0.489488	0	0.741155	1.12573	0.785358
A0A0A0MR33;G3V5T0;A0A0C4DFM0;G3V4T6;G3V267;G3V3B9;O43708-2		GSTZ1	7	5	33.3	22.815	0.513213	0.538905	0.494552	0.519635	0.533593	0.544049	0.539429	0.55055	0.522269
A0A0A0MR66;P98175-2;P98175;P98175-4;P98175-3	RNA-binding protein 10	RBM10	5	24	32.3	124.43	1.15923	1.1729	1.15982	1.18245	1.15977	1.14818	1.18318	1.17644	1.17625
H0Y702;Q5T0C7;A0A0A0MR87;E9PSF2;Q15468;Q15468-2	SCL-interrupting locus protein	STIL	6	2	10.4	4.7591	1.33528	1.57384	1.46125	1.23007	1.60314	1.29839	1.30743	1.60265	1.19596
A0A0A0MRB5;Q8WXG6-3;Q8WXG6-2;Q8WXG6-7;Q8WXG6;C9J6B0;F8W8U2;C9JLZ9;C9K0L0;A0A0U1RR25	MAP kinase-activating death domain protein	MADD	10	25	20.8	105.93	1.85742	1.49552	1.61579	1.59052	1.55713	1.4816	1.52875	1.55744	1.59991
A0A0A0MRE5;Q9ULH1;Q9ULH1-2;H0YBF7;H0YBM4;E5RHD7	Arf-GAP with SH3 domain, ANK repeat and PH domain-containing protein 1	ASAP1	6	14	16.9	62.551	0.979331	1.07996	1.04917	1.01533	1.05701	1.03452	1.03318	1.08057	1.0338
A0A0A0MRE9		AKAP9	1	58	20.7	4.6496	2.90721	2.36269	2.1764	2.11794	2.08045	2.14015	2.32983	3.10021	2.26332
A0A0A0MRF6;Q99996-5;Q99996-3;Q99996-2;Q99996;Q99996-6;A0A087WX84;Q99996-4;H7BYL6;H7BZV6;Q6PJH3;H0Y6Q0	A-kinase anchor protein 9	AKAP9	12	70	20.1	177.58	1.18045	1.19971	1.24272	1.22732	1.19367	1.16521	1.15426	1.22573	1.26026
A0A0A0MRI1;Q8IXQ4;Q8IXQ4-2;Q8IXQ4-3;A0A087WW86;Q8IXQ4-4	GPALPP motifs-containing protein 1	GPALPP1	6	10	29.9	30.492	1.70356	1.67325	1.68641	1.7164	1.6997	1.67881	1.68011	1.8259	1.73776
A0A0A0MRI7;H7C484;H7C0E7;Q9H2C2	Protein ARV1	ARV1	4	2	7.4	4.1029	0.419544	0.3688	0.409571	0.459249	0.421981	0.430509	0.440421	0.344511	0.429363
A0A0A0MRJ0;Q5VT25-4;Q5VT25-5;Q5VT25;Q5VT25-2;Q5VT25-6;Q5VT25-3;A0A0A0MRJ1;H0Y5V1;H0Y7V8;H0Y6V3;H0Y6R0	Non-specific serine/threonine protein kinase;Serine/threonine-protein kinase MRCK alpha	CDC42BPA	12	34	24.7	115.63	1.20392	1.18807	1.23757	1.25032	1.20573	1.15962	1.19469	1.18617	1.24201
A0A0A0MRJ6;H7BY58;P22061;P22061-2;F6S8N6;C9J0F2;F8WDT3;F8WAV5;F8WAX2;H7C4X2	Protein-L-isoaspartate O-methyltransferase;Protein-L-isoaspartate(D-aspartate) O-methyltransferase	PCMT1	10	12	37.2	179.79	1.06509	1.12987	1.10924	1.0767	1.1085	1.04233	1.08288	1.13159	1.086
A0A0A0MRJ7;P12259	Coagulation factor V;Coagulation factor V heavy chain;Coagulation factor V light chain	F5	2	21	10	32.765	2.87074	2.5583	2.91354	2.90058	2.53914	2.75637	2.89753	2.64744	2.8778
A0A0A0MRK6;Q13505-3;Q13505;A0A0C4DFQ1;Q13505-2	Metaxin-1	MTX1	5	7	18.2	39.571	0.747291	0.784895	0.795921	0.732254	0.811447	0.75584	0.718085	0.814637	0.76411
A0A0A0MRM8;Q9UM54-5;Q9UM54-2	Unconventional myosin-VI	MYO6	3	49	43.2	2.6029	2.2573	2.38521	2.25411	2.31151	2.47869	2.40776	2.48927	2.13201	2.23824
A0A0A0MRM9;Q14978;Q14978-3;Q14978-2;S4R3C2;S4R349;S4R402;S4R341	Nucleolar and coiled-body phosphoprotein 1	NOLC1	8	37	54.2	290.03	1.08266	1.09429	0.967218	1.12313	1.09776	1.0116	1.11096	1.13459	1.0795
A0A0A0MRN1;Q5T8I9	Small RNA 2-O-methyltransferase	HENMT1	2	1	5	5.2804	1.78875	1.73912	1.02498	1.297	1.1089	1.69792	1.23563	1.80599	1.51273
A0A0A0MRP0;Q8IWC1-2;Q8IWC1;Q8IWC1-3;Q8IWC1-4	MAP7 domain-containing protein 3	MAP7D3	5	5	5.4	7.1015	0.696259	0.676743	0.650241	0.668833	0.759697	0.658072	0.716673	0.684445	0.654164
A0A0A0MRP2;O14772;A6NHC7;E9PKE1;H0YDF0;Q59H18-3;Q59H18-4;Q59H18-1;V9GXZ4;O14772-3;O14772-2;E9PK10;E9PMK0;E9PMM4	Fucose-1-phosphate guanylyltransferase	FPGT;FPGT-TNNI3K	14	4	10.4	18.985	0.676211	0.789059	0.602038	0.71604	0.84192	0.632618	0.759183	0.679284	0.664883
A0A0A0MRP6;P28370-2	Probable global transcription activator SNF2L1	SMARCA1	2	34	31.6	3.0986	0.659685	0.778775	0.511692	0.442496	0.654189	0.388692	0.486549	0.749418	0.596561
A0A0A0MRR1;Q5VV50;Q5VV52-2;Q5VV52;Q5VV52-3	Zinc finger protein 691	ZNF691	5	1	5.1	5.8744	1.54462	1.14294	1.51029	1.47479	1.03336	0	0	1.52084	1.09711
E9PSD7;A0A0A0MRR5;Q96BW1-3;Q96BW1	Uracil phosphoribosyltransferase homolog	UPRT	4	1	7.5	2.153	0.346879	0.408241	0.223964	0.398765	0.54794	0.28943	0.336386	0.494196	0.387666
A0A0A0MRR7;P09234;Q5TAL2	U1 small nuclear ribonucleoprotein C	SNRPC	3	3	21.7	20.508	1.12197	1.11116	1.18082	1.1304	1.05892	1.17646	1.17619	1.10745	1.11499
B6VEX4;A0A0A0MRT6;Q8IZP0-10;Q8IZP0-8;Q8IZP0-7;Q8IZP0-2;Q8IZP0-4;Q8IZP0-3;Q8IZP0-5;Q8IZP0-6;Q8IZP0-9;Q8IZP0;Q8IZP0-12;Q8IZP0-11	Abl interactor 1	ABI1	14	8	26.5	45.398	1.24412	1.22753	1.3476	1.30955	1.2995	1.38516	1.28142	1.37275	1.40185
A0A0A0MRV0;Q9P2E9;Q9P2E9-2;A0A087WVV2;Q9P2E9-3;F8W7S5;A0A087WU26;A2A2S5;V9GY78;H0YDJ4;H9KV85;E9PN67;C9J066;Q8N4C6-6;Q8N4C6-11;Q8N4C6-4;Q8N4C6-9;Q8N4C6-2;Q8N4C6;Q8N4C6-5;Q8N4C6-10;Q8N4C6-7	Ribosome-binding protein 1	RRBP1	22	61	62.3	323.31	0.903869	0.912884	0.90759	0.908724	0.897704	0.888251	0.902615	0.939988	0.909948
Q5TBW1;J3KTP2;Q5T0D5;A0A0A0MRV3;Q9P2S5	WD repeat-containing protein WRAP73	WRAP73	5	1	5.6	1.5836	1.09861	1.12922	1.11937	1.0355	1.20298	1.14353	1.02821	1.25355	1.37191
A0A0A0MRW1;Q5T586;Q5T593;Q8IW50-2;Q8IW50-6;Q8IW50	Protein FAM219A	FAM219A	6	1	14.1	2.2774	0.677577	0.841454	1.13392	0.891317	0.636023	0.864829	1.1111	1.05194	0.662227
A0A0A0MRW7;Q7Z2E3-8;Q7Z2E3-7;Q7Z2E3;Q7Z2E3-5;Q7Z2E3-9;Q7Z2E3-10;Q7Z2E3-11;C9JZ40;Q7Z2E3-4;Q7Z2E3-3;C9J8U3;F8W6G5;Q7Z2E3-13;Q7Z2E3-2;Q7Z2E3-6;F8WBD6;E7EUY4;F8WBM3;Q6JV79;E7EVB7;Q7Z2E3-12	Aprataxin	APTX	22	7	27.4	17.936	0.992556	0.898352	0.885462	0.936365	0.971421	0.895077	0.916237	0.908802	0.909124
A0A0A0MRX2;Q96HY6-2;Q96HY6	DDRGK domain-containing protein 1	DDRGK1	3	5	20.1	32.276	1.10854	1.15323	1.20986	1.13946	1.10101	1.15323	1.16177	1.17119	1.17756
A0A1B0GW37;U3KQE8;A0A1B0GVN4;A0A1B0GWJ4;A0A0A0MRX8;A0A1B0GU97;A0A1B0GWI9;Q5VW27;Q5VW30;Q5VW26;O00712;O00712-4;O00712-5;A0A1B0GTC1;U3KPY9;A0A087WXP2;Q5W0Y9;A0A1B0GWB8;O00712-2;Q5VW31;O00712-6	Nuclear factor 1;Nuclear factor 1 B-type	NFIB	21	4	10.5	5.0298	1.06702	1.03281	1.16187	1.01078	1.05992	1.12808	1.14534	1.15299	1.25122
A0A0A0MRY0;Q8WUA7-4;Q8WUA7;Q8WUA7-3;B0QYI1;Q8WUA7-2;F8WDP1	TBC1 domain family member 22A	TBC1D22A	7	6	19.1	69.789	1.16574	1.20831	1.10265	1.18212	1.09683	1.00962	1.14693	1.18792	1.1898
E7EMV7;A0A0A0MRZ4;Q15025-7;Q15025-8;Q15025-5;Q15025-6;Q15025-4;Q15025-3;Q15025-2;Q15025;E7EW15;H0YC17;E7EWG2;E7EW68	TNFAIP3-interacting protein 1	TNIP1	14	8	18.5	23.164	1.04677	0.979693	1.10213	1.01468	1.01942	1.04014	1.04822	1.07179	1.05203
A0A0A0MS29;Q9GZY8-2;Q9GZY8-4;Q9GZY8-5;Q9GZY8-3;Q9GZY8;C9JHF5;H7C433;E9PQX8;E9PPW6	Mitochondrial fission factor	MFF	10	4	28.5	38.688	0.329212	0.341204	0.370343	0.377294	0.360693	0.36209	0.374184	0.356778	0.464196
A0A0A0MS41;Q9BWM7;S4R3N9	Sideroflexin;Sideroflexin-3	SFXN3	3	10	36.4	40.759	1.09414	1.07073	1.04727	1.05864	1.09643	1.00889	1.05177	1.02437	1.08055
A0A0A0MS52;A0A0A0MT11;Q13555-4;Q13555-2;Q13555-8;Q13555;Q13555-6;Q5SWX3;Q13555-10;Q13555-3;Q13555-5;Q13555-7;Q13555-9;Q8WU40;H0Y6G2;Q13554-7;Q13554-4;Q13554-6;Q13554-3;Q13554-8;Q13554-5;Q13554-2;Q13554;H7BXS4;H7BZC6;E9PBE8;E7EQE4;D6RHX9;D6RFJ0;E7ERS6;E7ETC9;H7C394	Calcium/calmodulin-dependent protein kinase type II subunit gamma	CAMK2G	32	15	31.4	59.354	1.18653	1.20751	1.15784	1.23437	1.25156	1.26369	1.26923	1.22993	1.24438
A0A0A0MS70;H0Y4G9;A0A0A0MST0;Q99836-5;Q99836;Q99836-6;A0A0A0MSI9;Q99836-2;Q99836-3;Q99836-4	Myeloid differentiation primary response protein MyD88	MYD88	10	10	36.9	55.369	1.18934	1.19572	1.23294	1.20882	1.21732	1.23172	1.17094	1.18919	1.25153
A0A0A0MS84;J3KNW7;Q9Y592;H0YHH5;Q9Y592-2	Centrosomal protein of 83 kDa	CEP83	5	2	3	1.821	1.18944	1.00159	1.07675	1.35547	1.37192	1.26516	1.35919	0.806318	1.23335
G3V5L7;G3V5H8;G3V578;H0YJT9;G3V4S9;A0A0A0MS87;Q9UN36-4;Q9UN36-2;Q9UN36-6;Q9UN36	Protein NDRG2	NDRG2	10	1	10.6	17.028	0.904877	0.697616	0.982	1.05571	0.747316	0.760514	0.808115	0.945361	1.36162
A0A0A0MS90;Q9UIS9-7;Q9UIS9-5;Q9UIS9-10;Q9UIS9;Q9UIS9-9;Q9UIS9-12;K7EN65;Q9UIS9-4;Q9UIS9-8;Q9UIS9-6;Q9UIS9-2;K7EPZ6;K7EMA9	Methyl-CpG-binding domain protein 1	MBD1	14	4	9.9	8.3656	1.59859	1.3195	1.58383	1.65387	1.67859	1.23011	1.25881	1.48753	1.25225
A0A0A0MSA9;A0A0C4DG49;P15151-3;P15151-2;P15151-4;P15151;K7EMC6	Poliovirus receptor	PVR	7	7	19.1	30.757	1.349	1.33523	1.38475	1.41015	1.36223	1.35454	1.39343	1.48444	1.40833
A0A0A0MSB8;Q9UPT5-5;Q9UPT5-6;Q9UPT5;Q9UPT5-2;Q9UPT5-1;B4DJ07;A0A0A0MRE1;Q9UPT5-4;B5MCY9;K7ERQ5;C9JKC2;C9JME6	Exocyst complex component 7	EXOC7	13	20	31.9	85.748	0.958316	0.78492	0.844434	0.825221	0.818775	0.807839	0.802829	0.835981	0.823526
U3KQ91;A0A0A0MSC1;O60266-2;O60266;H7C1S5;H7C1A6;C9JLX3	Adenylate cyclase type 3	ADCY3	7	5	7.2	6.0059	1.03693	1.04116	1.12645	1.04702	1.1324	0.973919	1.08747	1.07486	1.12446
E9PF18;A0A0A0MSE2;Q16836;Q16836-3;Q16836-2	Hydroxyacyl-coenzyme A dehydrogenase, mitochondrial	HADH	5	8	33.3	59.3	2.20999	2.11744	2.17134	2.09921	2.04873	2.31459	2.17793	2.08893	2.15095
A0A0A0MSE9;B7WPA5;Q96CS7-5;Q96CS7-3;Q96CS7;Q96CS7-6;Q96CS7-2;A0A0A0MSI4;Q96CS7-4	Pleckstrin homology domain-containing family B member 2	PLEKHB2	9	3	14.4	10.846	1.17552	1.26645	1.04172	1.16049	1.30246	1.15969	1.16926	1.13738	1.13852
H7C5Z6;A0A0A0MSF4;A0A0A0MSF2;Q96Q07-3;Q96Q07-2;Q96Q07	BTB/POZ domain-containing protein 9	BTBD9	6	1	3.1	2.8612	0.99497	1.05664	1.14282	1.0925	1.03706	0.869799	0.883545	0.790422	0.914227
A0A0A0MSF9;Q8N954;Q8N954-2	G patch domain-containing protein 11	GPATCH11	3	6	22.8	12.096	0.797091	0.836993	0.908336	0.894085	0.918129	0.828697	0.856212	0.915956	0.855247
A0A0A0MSH9;Q86WJ1-4;Q86WJ1;Q86WJ1-2;Q86WJ1-3;A0A087WTM4;A0A0A0MRH8;Q86WJ1-5	Chromodomain-helicase-DNA-binding protein 1-like	CHD1L	8	16	24.7	71.469	0.703874	0.66241	0.746087	0.709963	0.70738	0.72611	0.740593	0.692587	0.754823
B3KPJ4;A0A0A0MSI2;Q8IXK0-2;Q8IXK0-4;Q8IXK0;Q8IXK0-5;Q8IXK0-3	Polyhomeotic-like protein 2	PHC2	7	10	25.2	58.299	1.66131	1.49684	1.56442	1.46894	1.45713	1.33414	1.46564	1.44422	2.15643
A0A0A0MSI5;Q6ICL3-5;Q6ICL3-2;Q6ICL3-3;Q6ICL3;Q6ICL3-4	Transport and Golgi organization protein 2 homolog	TANGO2	6	1	4	2.2919	2.66602	3.21717	3.06682	2.75944	3.19688	3.37013	2.86511	3.43152	3.60505
A0A0A0MSJ9;Q15283-2;Q15283;D6RBA9	Ras GTPase-activating protein 2	RASA2	4	5	8.4	12.145	0.965005	0.817786	0.865652	0.90106	1.01144	0.86266	0.845575	0.891389	0.93944
A0A0A0MSK2;P0DJ07	Protein PET100 homolog, mitochondrial	PET100	2	1	18.2	2.0043	0.942339	0.790348	0.817276	0.902234	0.789181	0.896674	0.850807	0.910229	0.928331
A0A0A0MSK6;G3V360;G3V444;H0YK04		ARHGAP5	4	24	20.1	-2	1.0173	1.0149	1.05461	1.11759	0.936428	1.03066	1.02906	0.996655	1.00709
A0A0A0MSP0;O75185;O75185-3;O75185-2	Calcium-transporting ATPase;Calcium-transporting ATPase type 2C member 2	ATP2C2	4	7	9.8	18.689	1.40838	1.36985	1.54101	1.40074	1.39463	1.46318	1.48879	1.69275	1.51066
A0A0A0MSQ9;X6R3V9;Q86VX9	Vacuolar fusion protein MON1 homolog A	MON1A	3	1	3.2	4.6194	1.18042	1.00848	0.872247	0.681214	0.658598	0.824168	0.767911	1.37436	0.870688
C9JP03;Q5T6P2;C9JD09;C9JUW9;X6RDJ2;Q5T6P1;X6RGK9;A0A0C4DFN6;A0A0A0MSS3;Q8ND83-2;Q8ND83-4;Q8ND83	SLAIN motif-containing protein 1	SLAIN1	12	1	7.1	1.5915	0.442957	0.491425	0.38534	0.422832	0.393075	0.362173	0.40233	0.357372	0.395671
A0A0A0MSS8;P42330;S4R3Z2;S4R3D5;P17516	Aldo-keto reductase family 1 member C3	AKR1C3	5	21	73.4	283.29	0.136087	0.144048	0.113872	0.140226	0.148759	0.108629	0.141345	0.16031	0.112031
A0A0A0MSU2;A0A1C7CYX1;Q6PJG2;H7C1L3	ELM2 and SANT domain-containing protein 1	ELMSAN1	4	9	12.8	20.747	1.44034	1.25852	1.42514	1.33422	1.1822	1.24908	1.31038	1.1601	1.28523
Q6P1N7;A0A0G2JKZ1;A2AB90;A0A0G2JH37;A0A0A0MSV9;O15533-2;O15533;O15533-3;C9JA35	Tapasin	TAPBP	9	3	34.6	7.3969	0.659528	0.602214	0.644164	0.592427	0.631503	0.551331	0.590937	0.583036	0.565572
A0A0A0MSX9;P41252;J3KR24;Q5TCD1;Q5TCC6;Q5TCC9	Isoleucine--tRNA ligase, cytoplasmic	IARS	6	47	45.2	265.48	0.941504	0.969319	0.955905	0.95927	0.964899	0.984032	0.966424	0.910522	0.959369
A0A0A0MSY9;Q92800-5;Q92800-4;Q92800-3;Q92800;Q92800-2	Histone-lysine N-methyltransferase EZH1	EZH1	6	4	4.7	23.029	1.1969	1.23978	1.10377	1.19859	1.34873	1.27381	1.37334	1.2364	1.03614
A0A0A0MT23;P27448-3;P27448-4;P27448;A0A0A0MST9;A0A0A0MSZ1;J3KNR0;P27448-8;P27448-2;A0A0A0MQR8;P27448-6;P27448-7;H0YNV4;H0YIY6;B4DIB3;A0A087X0I6;Q9P0L2;H0YKJ3;Q9P0L2-3;H0YKP9;A2SY06	MAP/microtubule affinity-regulating kinase 3	MARK3	21	12	20.7	27.783	0.855057	0.914149	0.853292	0.790018	0.90386	0.874076	0.834591	0.829997	0.987798
A0A0A0MT33;Q9UPN6;Q9UPN6-2	Protein SCAF8	SCAF8	3	21	17.6	67.297	1.23662	1.23427	1.30815	1.28563	1.21532	1.33226	1.28731	1.23979	1.33795
A0A0A0MT35;Q8TBF2;Q8TBF2-3;Q8TBF2-8;J3QKK8;A0A0A0MRV4;J3KRV9;J3KPF6;J3KPF5;Q8TBF2-4;Q8TBF2-2;Q8TBF2-5;Q8TBF2-7;Q8TBF2-6	Prostamide/prostaglandin F synthase	FAM213B	14	6	22.8	16.042	1.99901	2.11151	2.12305	2.06392	2.08071	2.18748	2.07922	2.15712	2.27678
A0A0A0MT60;Q5T1M5;Q5T1M5-2;X6RKW4;Q5T1M5-3	Peptidyl-prolyl cis-trans isomerase;FK506-binding protein 15	FKBP15	5	30	27.6	110.29	0.85321	0.846402	0.890887	0.861544	0.889159	0.868392	0.861949	0.895633	0.927882
C9JUH3;A0A0A0MT72;Q9BSQ5-3;Q9BSQ5;Q9BSQ5-2;Q9BSQ5-4;E9PEC4	Cerebral cavernous malformations 2 protein	CCM2	7	7	23.3	27.842	1.35643	1.41614	1.43054	1.34379	1.3863	1.315	1.34445	1.45168	1.36849
D3DQZ6;A0A0A0MT77;Q6P3W2-2;Q6P3W2	DnaJ homolog subfamily C member 24	ZCSL3;DNAJC24	4	2	18.8	2.0117	0.812424	0.928017	1.0422	0.936457	0.989866	0.93451	1.0336	0.921855	1.03758
A0A0A0MT83;P26440;P26440-2;H0YLC3;H7C4G6;H0YKV0;H0YN10;A0A087WVD3	Isovaleryl-CoA dehydrogenase, mitochondrial	IVD	8	13	30.5	78.469	2.10123	2.22476	2.16626	2.18555	2.27343	2.33879	2.25132	2.22972	2.251
A0A0A0MTB0;A0A0J9YYI4;Q86VE9-3;Q86VE9-2;Q86VE9;Q86VE9-4	Serine incorporator 5	SERINC5	6	3	9.6	16.674	2.38655	2.25634	2.68535	2.52928	2.24262	2.43307	2.31686	2.50833	2.39301
A0A0A0MTB8;Q8NI36	WD repeat-containing protein 36	WDR36	2	26	35.5	161.47	1.10273	1.09966	0.983656	1.07696	1.08672	0.97045	1.06774	1.03366	0.976723
A0A0A0MTC1;Q63HN8-4;A0A0A0MTR7;Q63HN8;Q63HN8-5;Q63HN8-6;I3L3H9	E3 ubiquitin-protein ligase RNF213	RNF213	7	84	18.8	278.35	0.384633	0.381632	0.396102	0.374804	0.388789	0.384574	0.371304	0.373695	0.395452
A0A0A0MTD1;F8VPI7;E7EPX0;E7EVJ4;E9PH62;A0A0A0MTC5;Q9NUL3-8;Q9NUL3-3;Q9NUL3-2;Q9NUL3;A0A0A0MTC6;Q9NUL3-7;E7EVI1;A0A0A0MTC4;Q9NUL3-6;G5EA18;E5RJN7;Q9NUL3-4;E5RJ67;E5RFK1;E5RGT3;H0YBY0;Q9NUL3-5;E5RGQ5	Double-stranded RNA-binding protein Staufen homolog 2	STAU2	24	18	48	69.65	0.962809	1.01508	0.95511	0.953295	1.03784	0.967774	0.983509	0.913127	0.975981
B7ZL25;A0A140TA45;A0A140TA40;A0A0A0MTG1;B4E0K6;A0A140T8Y0;A0A0G2JIA5;A0A140TA36;A0A140TA35;A0A0G2JL52;Q5ST30-3;Q5ST30;Q5ST30-4;B7ZCJ6	Valine--tRNA ligase, mitochondrial	VARS2	14	4	5.7	25.938	0.89906	0.998866	1.05071	0.976273	1.03255	0.930754	0.921824	1.12339	1.16531
A0A0A0MTH3;Q13418;Q13418-3;Q13418-2;A0A087WWY6	Integrin-linked protein kinase	ILK	5	16	35.8	84.629	0.969099	0.993682	1.00278	0.987362	0.973504	1.0047	0.979128	0.935282	0.984307
A0A0A0MTH9;O14981;O14981-2	TATA-binding protein-associated factor 172	BTAF1	3	26	19.3	93.023	0.94263	0.922118	0.971559	0.960502	0.961934	0.916372	0.972518	0.971274	0.991291
A0A0A0MTJ5;Q01973;Q01973-3;Q01973-2;Q01974	Tyrosine-protein kinase transmembrane receptor;Tyrosine-protein kinase transmembrane receptor ROR1	ROR1	5	13	23	56.25	1.34359	1.26723	1.51361	1.37011	1.27469	1.43937	1.47196	1.29781	1.45954
A0A0R4J2G3;A0A0A0MTJ9;Q6PIU2;Q6PIU2-2;Q6PIU2-3;H7C046	Neutral cholesterol ester hydrolase 1	NCEH1	6	11	23.9	88.671	0.760911	0.761439	0.756758	0.738624	0.731709	0.720525	0.740168	0.80418	0.750971
A0A0A0MTL5;Q13309-2;Q13309;D6R9R7;D6RF40;D6RAG5;Q13309-4	S-phase kinase-associated protein 2	SKP2	7	5	13.3	14.143	2.1626	2.03505	1.93169	1.93998	2.04952	1.82154	1.88009	2.06968	1.90428
A0A0A0MTL6;Q6ZS17-2;Q6ZS17;Q6ZS17-3;Q6ZS17-4;H3BSX9;H3BP86;H3BMG9;H3BSV5	Protein FAM65A	FAM65A	9	5	4.6	11.158	0.720171	0.84959	0.662268	0.708748	0.778324	0.764103	0.747803	0.741708	0.778251
A0A0A0MTN0;Q13617;Q13617-2;Q5T2B5;Q5T2B7	Cullin-2	CUL2	5	24	37.2	99.854	1.16202	1.15334	1.20811	1.16832	1.22592	1.1755	1.15679	1.1872	1.22123
A0A0A0MTN3;P21266	Glutathione S-transferase Mu 3	GSTM3	2	3	13.7	3.5579	0.111326	0.116333	0.121071	0.127574	0.12999	0.143143	0.126893	0.146673	0.1464
A0A0A0MTQ5;G3V556;P56378;P56378-2	6.8 kDa mitochondrial proteolipid	C14orf2;MP68	4	2	18.2	2.9907	0.909853	0.881004	0.769537	0.881974	0.828326	0.89665	0.886417	0.812766	0.773516
A0A0A0MTR2;Q8N543;H3BR79;H3BUA6;Q8N543-2;H3BR02;H3BP48	Prolyl 3-hydroxylase OGFOD1	OGFOD1	7	15	34.1	78.829	0.94014	0.927663	0.940463	0.975038	0.93853	0.883038	0.927544	0.959899	0.942066
A0A0A0MTS2;P06744;P06744-2;K7EQ48;A0A0J9YXP8;A0A0J9YYH3;A0A0J9YX90;K7EPY4;K7EP41;K7ENA0;K7ELR7;K7ERC6;CON__Q3ZBD7;K7ERK8;K7EIL4;Q8N196	Glucose-6-phosphate isomerase	GPI	16	24	50.8	283.97	0.904545	0.919613	0.913444	0.947131	0.973037	0.926999	0.927153	1.00957	0.957631
A0A0A0MTS7;Q8WZ42-5;Q8WZ42-11;Q8WZ42-4;Q8WZ42-7;Q8WZ42-2;Q8WZ42;Q8WZ42-8;Q8WZ42-13;Q8WZ42-12;A0A0A0MRA3;Q8WZ42-3;Q8WZ42-10;Q8WZ42-9;A0A0C4DG59;Q8WZ42-6	Titin	TTN	16	4	0.1	2.7807	1.77424	1.63085	1.4705	1.57604	1.65833	1.47133	1.56032	1.51346	1.45611
A0A0A6YY96;P48200;H0YNL8;P48200-2;H0YLE0;H0YN46	Iron-responsive element-binding protein 2	IREB2	6	14	17.2	82.956	1.03784	1.05689	1.04956	1.0559	1.04939	1.08442	1.07904	1.08994	1.03667
A0A0A6YYB9;J3KS67;C9JYS5;Q96ET8-2;Q96ET8-3;Q9NYZ1;Q96ET8;C9JPH1;K7ENL4;J3QL63;J3QL47;E5RIS5;I3L376;E5RGC5	Golgi apparatus membrane protein TVP23 homolog;Golgi apparatus membrane protein TVP23 homolog C;Golgi apparatus membrane protein TVP23 homolog B	TVP23C-CDRT4;TVP23B;TVP23C	14	3	27.4	10.081	1.03884	0.952351	1.04116	1.04394	1.06538	0.951064	1.00486	1.02278	1.02636
A0A0A6YYF2;Q16787-1;Q16787;A0A0A0MTS5;A0A0A0MSA0;Q16787-4;Q16787-3;K7EIP4;K7ERM0	Laminin subunit alpha-3	LAMA3	9	10	6.8	13.79	0.966203	0.979464	1.00921	1.00863	0.990219	0.904857	0.978364	0.993576	1.01416
H7BYZ6;A0A0A6YYF3;Q9Y575-2;Q9Y575;Q9Y575-3	Ankyrin repeat and SOCS box protein 3	GPR75-ASB3;ASB3	5	1	2.9	2.646	1.16024	1.0272	1.08862	0.932139	1.11196	1.04256	1.11951	1.0537	1.09936
A0A0A6YYG7;Q6IBW4;Q6IBW4-4;Q6IBW4-2;E5RJN3;Q6IBW4-5;H0YC55	Condensin-2 complex subunit H2	NCAPH2	7	8	11.5	15.753	1.2931	1.33984	1.35437	1.30846	1.48434	1.29806	1.32189	1.33211	1.27137
A0A0A6YYH1;Q7Z6K5-2;Q7Z6K5;H0YMK0;H0YMP5;H0YL03;H0YL85	Arpin	C15orf38-AP3S2;ARPIN	7	11	34.5	52.965	1.0098	1.02924	1.05918	1.05108	0.987305	1.11798	1.00506	1.04152	1.11853
A0A0A6YYI3;A0A0B4J1V8;Q9NQ55-2;Q9NQ55;Q9NQ55-3;A8MV53;C9J3W3;C9JHF7	Suppressor of SWI4 1 homolog	PPAN-P2RY11;PPAN	8	13	29	42.237	1.08317	0.996034	0.874311	0.970356	0.97976	0.895065	0.980373	0.832377	0.860757
A0A0A6YYJ5;O94854;O94854-2	Uncharacterized protein KIAA0754	MACF1;KIAA0754	3	9	9.8	43.109	1.25927	1.30897	1.32135	1.35906	1.40349	1.28401	1.22889	1.3828	1.42926
A0A0A6YYL2;P0DMN0;P0DMM9;P0DMM9-3;H3BPL6;H3BRT0;P0DMM9-2	Sulfotransferase;Sulfotransferase 1A4;Sulfotransferase 1A3	SULT1A4;SULT1A3	7	7	26.6	14.51	0.246446	0.290081	0.2188	0.229399	0.213846	0.186406	0.232973	0.259541	0.240379
A0A0A6YYL4;P57737-3;P57737-2;P57737-4;P57737;I3L0X9;I3L3T0;Q9Y3D7;I3L1U7;I3L442;E7EP81;I3L167;I3L351;I3L212	Coronin;Coronin-7	CORO7-PAM16;CORO7	14	12	13.5	33.626	1.20844	1.19524	1.22685	1.26673	1.2525	1.15552	1.22535	1.24916	1.2475
A0A0B4J1R6		TKT	1	27	74.2	3.2464	0.353551	0.457113	0.364441	0.352929	0.362397	0.388406	0.358755	0.332173	0.355442
A0A0B4J1R7;Q96B45	UPF0693 protein C10orf32	C10orf32-ASMT;C10orf32	2	3	45.3	23.092	0.690212	0.744162	0.778077	0.789883	0.693371	0.766432	0.674099	0.80183	0.77341
A0A0B4J1V9;Q9NRZ9-2;Q9NRZ9;Q9NRZ9-3;Q9NRZ9-5;Q9NRZ9-4;F6XU50;Q9NRZ9-6;A0A087WSW7;Q9NRZ9-7;Q9NRZ9-8;B1ALG6;Q9NW36;Q9NRZ9-9;Q76H82	Lymphoid-specific helicase	HELLS	15	32	34.7	107.9	1.16137	1.14284	1.13873	1.14603	1.19263	1.12739	1.12151	1.09282	1.12085
F5H5K2;F5GY88;A0A0B4J1W0;O75448-2;O75448;B4DDR8;E9PFL1;J3KTL3	Mediator of RNA polymerase II transcription subunit 24	MED24	8	6	8.6	17.224	1.12755	1.14621	1.13143	1.23913	1.18906	1.14751	1.16305	1.15564	1.19155
A0A0B4J1W3;Q9BXJ9-4	N-alpha-acetyltransferase 15, NatA auxiliary subunit	NAA15	2	46	52.9	2.4167	1.19789	1.11215	1.1957	1.27534	1.20858	1.16723	1.22346	1.24781	1.15899
D6RAG0;E7EP90;A0A0B4J2F8;A0A0B4J1Z8;F6S314;E2QRJ6;E7EWC6;H0Y980;P52435;A6NFM0;Q9H1A7;Q9GZM3;Q9GZM3-2	DNA-directed RNA polymerase II subunit RPB11-a;DNA-directed RNA polymerase II subunit RPB11-b2;DNA-directed RNA polymerase II subunit RPB11-b1	POLR2J3;POLR2J;POLR2J2	13	2	28.8	6.8383	0.921233	0.964959	0.921816	0.975307	0.932144	0.949406	0.935178	1.00086	0.974132
A0A0B4J220;E9PLD3;E9PRG8		C11orf98	3	5	37.4	15.323	1.68719	1.23978	1.5601	1.49617	1.21865	1.59672	1.27755	1.09807	1.46813
A0A0B4J269;Q13509;Q13509-2;G3V2A3;G3V5W4;G3V2R8;G3V3R4;G3V2N6	Tubulin beta-3 chain	TUBB3	8	17	25.8	82.301	0.0953255	0.0981446	0.0971355	0.097079	0.0964955	0.0954016	0.0953477	0.102545	0.0995854
A0A0B4J293;H0YKX0;Q96EP0-2;Q96EP0-3;Q96EP0;H0YKI4;H0YM83	E3 ubiquitin-protein ligase RNF31	RNF31	7	4	10.8	13.632	1.21872	1.3559	1.13288	1.32103	1.05817	0.997625	1.10174	1.16141	1.70846
A0A0B4J294;H3BP13;Q9UL33-2;Q9UL33;A0A0B4J286;H3BPN3;H3BUK6;H3BPE0;H3BPS1;H3BQQ8	Trafficking protein particle complex subunit 2-like protein	TRAPPC2L	10	5	37	20.027	1.53564	1.54198	1.46459	1.61376	1.5624	1.62069	1.59926	1.54655	1.56322
A0A0B4J297;I3L310;I3L4V0;I3L3Z2;Q9BRA0;Q9BRA0-2	N-alpha-acetyltransferase 38, NatC auxiliary subunit	NAA38	6	2	38.4	9.1986	0.447558	0.528366	0.580807	0.486339	0.420718	0.572032	0.509373	0.471943	0.533557
A0A0B4J2A0;Q9UHJ6	Sedoheptulokinase	TRPV1;SHPK	2	11	33.5	39.617	0.908856	1.00328	0.986014	1.03433	0.983181	0.957554	0.963655	1.08304	0.994023
K7EM56;A0A0B4J2B4;S4R417;K7ELC2;P62841;K7EJ78;S4R456;K7EQJ5	40S ribosomal protein S15	RPS15	8	5	49.1	34.339	1.18565	0.98846	1.07971	1.1	0.994328	1.10831	1.0478	0.808163	1.02062
Q5W0H4;A0A0B4J2C3;P13693;J3KPG2;E9PJF7;P13693-2;H0YCX0;Q56UQ5	Translationally-controlled tumor protein	TPT1	8	9	41.5	41.283	1.62472	1.84236	1.72154	1.79288	1.79011	1.8014	1.76282	1.89293	1.84577
A0A0B4J2E5;Q15269;C9J544	Periodic tryptophan protein 2 homolog	PWP2	3	15	22.5	91.674	1.22504	1.16055	0.985445	1.19352	1.18695	1.01984	1.14587	1.11163	1.00532
A0A0B4J2F0		PIGBOS1	1	1	18.5	3.0405	0.477016	0.405171	0.576308	0.5651	0.470857	0.515443	0.53036	0.479565	0.455798
A0A0B4J2F3;E9PFD3;Q9H334-4;Q9H334-7;Q9H334;G5E965;H0Y882;Q9H334-2;Q9H334-3;Q9H334-6;C9J0F0;A0A087X299;Q9H334-8;C9IYY1;A0A087X2G3;C9J5T4	Forkhead box protein P1	FOXP1	16	5	11.3	22.589	1.56879	1.60516	1.88474	1.74242	1.67193	1.71893	1.63452	1.80176	1.83538
A0A0B4J2G4;Q15345-3;Q15345;A0A087WTU1;A0A087X0S7;A0A0C4DH00;A0A087WTI9	Leucine-rich repeat-containing protein 41	LRRC41	7	8	12.8	25.165	0.775	0.80455	0.784957	0.838804	0.808793	0.783537	0.77528	0.736723	0.790692
E7EUL6;A0A0C3SFZ7;E7EQ57;Q03112-5;Q03112-6;Q03112;Q03112-4;Q03112-3;H9KVD4;E7EPY2;E7ERX0;E7EU48;H0YA13;D6RFY3;D6RDW0;Q9HAZ2-4;Q9HAZ2-2;Q9HAZ2-3;Q9HAZ2	MDS1 and EVI1 complex locus protein EVI1	MECOM	19	11	12.4	20.607	3.62214	3.44888	3.83254	3.61532	3.21647	3.40662	3.68301	3.47318	3.79371
A0A0C4DFL7;Q16850-2;Q16850;H7C0D0	Lanosterol 14-alpha demethylase	CYP51A1	4	11	27.1	62.602	1.17223	1.18345	1.26589	1.20826	1.27163	1.21114	1.2023	1.13338	1.274
A0A0C4DFM1;Q92544;F8WCN2;F2Z2L1	Transmembrane 9 superfamily member 4	TM9SF4	4	20	28.5	118.44	1.5287	1.53339	1.60269	1.49972	1.53546	1.54948	1.52762	1.56411	1.55021
A0A0C4DFM2;Q6ZN55;Q6ZN55-2;M0R133	Zinc finger protein 574	ZNF574	4	10	13.6	44.717	1.13903	1.07278	1.13836	1.11623	1.11718	1.10035	1.1454	1.00735	1.19374
A0A0C4DFM7;Q5TAX3;E9PKY2;H0YDJ1;H0YEE8;E9PKX1;Q5TAX3-2	Terminal uridylyltransferase 4	ZCCHC11	7	4	2.6	2.136	0.794868	0.785242	0.618392	0.579986	0.758333	0.676659	0.631922	0.73336	0.682537
Q2KJU6;A0A0C4DFM9;Q9BUZ4-2;Q9BUZ4	TNF receptor-associated factor 4	TRAF4	4	1	5.6	2.2919	1.68196	1.63793	1.84892	1.92697	2.04388	1.89117	2.2398	1.3726	1.92871
A0A0C4DFN1;Q8IWA4;Q8IWA4-3;H7C5H5;Q8IWA4-2;C9JQT7;C9JXQ1	Mitofusin-1	MFN1	7	13	17.3	30.499	0.914424	0.871665	0.92413	0.889645	0.890203	0.859374	0.84717	0.905298	0.876502
A0A0C4DFN3;Q99685-2;Q99685;C9JAM4;E7EWX8;C9J8Q3;H7C5K5;H7C599;H7C4E0	Monoglyceride lipase	MGLL	9	7	32.6	41.756	1.03272	1.18743	1.19465	1.24201	1.32484	1.24381	1.22313	1.23596	1.35746
A0A0C4DFP4;Q96IV0-5;Q96IV0-2;Q96IV0;Q96IV0-4;Q96IV0-3	Peptide-N(4)-(N-acetyl-beta-glucosaminyl)asparagine amidase	NGLY1	6	2	4.3	6.1241	0.472458	0.527197	0.625186	0.471965	0.564944	0.60909	0.470967	0.548323	0.496305
A0A0C4DFP8;Q5HYA8;F8WCQ6;H0YC18;C9JHI2;C9JRQ8;Q5HYA8-3	Meckelin	TMEM67	7	2	3.1	2.9869	1.05484	0.93178	0.915166	0.875196	1.02886	0.454155	0.803516	0.993913	0.791058
E9PL24;A0A0C4DFQ0;Q5VU43-2	Myomegalin	PDE4DIP	3	11	12.8	41.721	1.00316	0.923554	1.05134	0.994422	0.938555	0.982178	0.940634	0.98636	1.11086
A0A0C4DFR8;Q9UBK9;S4R2Z4	Protein UXT	UXT	3	4	23.1	11.363	0.903572	0.914969	0.962787	0.955785	0.905312	0.889138	0.922178	0.910382	0.970502
A0A0C4DFS0;P30039;P30039-2;V9GY00	Phenazine biosynthesis-like domain-containing protein	PBLD	4	6	32.2	12.936	1.38722	1.46433	1.46055	1.4534	1.47639	1.58821	1.39281	1.55798	1.61254
A0A0C4DFS6;Q9C004;Q9C004-2;D6RB56	Protein sprouty homolog 4	SPRY4	4	4	19.3	21.713	1.9604	2.04804	2.4702	2.41941	2.00423	2.37133	2.1773	2.50925	2.52611
B5MBX1;A0A0C4DFT8;G3XAA4;Q9NQC1-3;Q9NQC1-2;Q9NQC1;C9J929;D6R9B8	Protein Jade-2	JADE2	8	5	15.5	11.403	1.06061	1.2902	1.28312	1.12518	1.52751	0.974027	1.18557	1.03001	0.990055
A0A0C4DFU2;P04179-4;P04179;F5H3C5;F5H4R2;F5GYZ5;A0A0C4DFU1;P04179-2;G8JLJ2;A0A0C4DG56;P04179-3;G5E9P6;F5GXZ9	Superoxide dismutase;Superoxide dismutase [Mn], mitochondrial	SOD2	13	8	38.3	28.507	0.873739	0.623001	0.636613	0.612054	0.699047	0.813331	0.627817	0.59718	0.631469
X6RJB2;X6RGT4;X6RHD7;A0A0C4DFV0;Q9H469	F-box/LRR-repeat protein 15	FBXL15	5	1	6.8	2.1077	0.529043	0.622314	0.608197	0.666146	0.873691	0.736944	0.77051	0.681119	0.721325
A0A0C4DFW2;Q9UK53-4;Q9UK53-5;Q9UK53-2;Q9UK53;Q9UK53-3;A0A087WXF7	Inhibitor of growth protein;Inhibitor of growth protein 1	ING1	7	6	18.5	27.136	2.18356	2.38452	2.31974	2.40583	2.35062	2.16765	2.40395	2.39766	2.30981
A0A0C4DFW9;O15350-12;O15350-4;O15350-10;O15350-9;O15350-3;O15350-2;O15350-6;O15350-5;O15350-13;O15350-11;O15350-8;O15350	Cellular tumor antigen p53;Tumor protein p73	TP73	13	1	3.5	3.9372	1.32816	1.34363	1.21902	0.920594	1.2029	1.31281	1.16223	1.056	1.79158
A0A0C4DFX4;Q6ZRS2-3;Q6ZRS2-2;Q6ZRS2;A0A0A0MS59;A0A087X0E3	Helicase SRCAP	SRCAP	6	18	8.5	43.951	1.12216	1.21945	1.17809	1.21379	1.21255	1.16455	1.21281	1.20206	1.12968
A0A0C4DGG6;A0A0C4DFX6;Q9UHC9-3;Q9UHC9-4;Q9UHC9-2;Q9UHC9	Niemann-Pick C1-like protein 1	NPC1L1	6	1	0.6	2.0466	0.649776	0.590943	0.816063	0.650148	0.594085	0.718404	0.621991	0.740701	0.800766
A0A0C4DFX7;Q9H967;C9JE56	WD repeat-containing protein 76	WDR76	3	6	12.5	18.744	1.34346	1.41604	1.35421	1.35637	1.55731	1.33134	1.30279	1.5091	1.49744
A0A0C4DFX9;Q9H3P2;H0Y3X6;C9JHL4;H7C2C7;C9JEM7;Q9H3P2-7;H7C0W2;F8W954;F8WF98;H7C3C2;H7C2M8	Negative elongation factor A	NELFA	12	12	30.2	73.725	1.5115	1.50753	1.55629	1.52489	1.50863	1.55321	1.55849	1.5197	1.57223
C9J9K3;A0A0C4DG17;P08865;F8WD59	40S ribosomal protein SA	RPSA	4	14	63.1	243.73	1.02602	1.0109	1.03299	0.989529	0.988762	1.01009	0.994528	1.03158	0.974248
E7EW77;E7EP65;A0A0C4DG21;F8WAL6;Q9NYB9-2;Q9NYB9-4;Q9NYB9;B7Z836;E9PEZ7;Q9NYB9-3;H0Y6B5;H7C3Q7;F8WBL5;F8WEB9	Abl interactor 2	ABI2	14	5	13.8	28.242	1.11584	1.22697	1.20539	1.26356	1.16007	1.21811	1.14253	1.25685	1.23783
A0A0C4DG33;O43933;O43933-2;H7BZH3	Peroxisome biogenesis factor 1	PEX1	4	7	5.9	14.655	1.26861	1.33475	1.33342	1.28105	1.30378	1.22539	1.15482	1.28531	1.39247
A0A0C4DG40;Q8NF91-4;Q8NF91;E7ENN3;Q8NF91-8;Q8NF91-2;Q8NF91-7;F5GZ83;F5H6R8;Q5JV20;F8WAI0;Q8NF91-9;Q8NF91-3;Q8NF91-11	Nesprin-1	SYNE1	14	10	1.6	9.9154	0.781091	0.807209	0.810897	0.69617	0.743302	0.742584	0.839272	0.833134	0.714955
A0A0C4DG62;F8WCT1;Q66PJ3-7;Q66PJ3-3;Q66PJ3-2;Q66PJ3;F5GYV5;H7BZV4;Q66PJ3-4;F8WEP2;A0A0C4DH18;F5H7X4;Q66PJ3-5	ADP-ribosylation factor-like protein 6-interacting protein 4	ARL6IP4	13	5	29.4	21.205	0.926795	0.947845	1.05946	1.07267	0.996557	1.05852	0.978143	1.09911	1.09064
C9JQB1;A0A0C4DG91;O75414;C9J9V6;O75414-2	Nucleoside diphosphate kinase;Nucleoside diphosphate kinase 6	NME6	5	3	33.3	5.6387	1.18474	1.09917	1.48062	1.25787	1.12285	1.05578	1.10841	1.18016	1.26553
A0A0C4DG99;Q9P2N7-2;Q9P2J3;Q9P2N7-3;Q9P2N7-4;Q9P2N7;Q9P2N7-5	Kelch-like protein 13;Kelch-like protein 9	KLHL13;KLHL9	7	1	2.2	1.5607	0.80993	0.963923	0.991609	0.953338	0.94954	0.727039	0.706416	0.960593	0.991305
F8WAW4;F1LLU7;C9JB63;A0A0C4DGA2;O75521-2;O75521	Enoyl-CoA delta isomerase 2, mitochondrial	ECI2	6	1	12.1	9.3953	0.0547671	0.0459809	0.0520719	0.0391917	0.0620148	0.0410146	0.046153	0.0582889	0.0464032
A0A0C4DGA6;Q14527-2;Q14527;H7C5K0	Helicase-like transcription factor	HLTF	4	4	4.6	5.167	0.250157	0.172646	0.327136	0.200634	0.231822	0.205088	0.188941	0.198394	0.252334
A0A0C4DGA7;O94929;D6RAL0;F5GYR0;Q6H8Q1-4;Q6H8Q1-6;Q6H8Q1-8;Q6H8Q1-3;Q6H8Q1-7;Q6H8Q1-2;Q6H8Q1-5;Q6H8Q1;Q6H8Q1-9	Actin-binding LIM protein 3	ABLIM3	13	4	7.4	12.686	1.81745	1.67673	1.85049	1.69177	1.67642	1.76099	1.82631	1.76628	1.77704
A0A0C4DGB5;P20810-10;P20810-6;P20810-9;P20810-7;P20810-5;E7EVY3;B7Z574;P20810-3;H0Y7F0;H0Y9H6;E7EQ12;A0A0A0MR45;E7EQA0;H0YD33;H0YA91;F8W7E0;E9PSG1;A0A0C4DGD1;H0Y944;E7EN75;D6RAA8;D6RGF7;D6RBR1;D6RC54	Calpastatin	CAST	25	26	40.5	153.33	0.522185	0.442896	0.472307	0.455976	0.450159	0.462467	0.453497	0.485642	0.475602
A0A0C4DGB6;CON__P02768-1;P02768;H0YA55;A0A087WWT3;C9JKR2;D6RHD5;B7WNR0;P02768-3;P02768-2;H7C013	Serum albumin	ALB	11	7	8.1	-2	0.980253	1.02463	1.43375	1.03157	0.855292	1.74917	1.16588	1.45746	1.66591
A0A0C4DGB9		PPA2	1	2	38.1	2.1922	1.15121	1.07876	1.11111	1.20579	1.08889	1.07307	1.07234	1.08836	1.12708
A0A0C4DGC6;Q9BZM1	Group XIIA secretory phospholipase A2	PLA2G12A	2	2	8	8.5976	3.11092	2.72743	2.92577	2.69513	3.33163	2.90239	2.80092	3.2384	2.60465
A0A0C4DGC7;F6WH68;Q9NZ71-9;Q9NZ71-8;Q9NZ71-4;Q9NZ71;Q9NZ71-7;Q9NZ71-6;Q9NZ71-2;X6RBZ7;Q9NZ71-5	Regulator of telomere elongation helicase 1	RTEL1;RTEL1-TNFRSF6B	11	3	16.5	9.3367	1.10485	1.14977	1.17835	1.04027	1.09286	1.15208	1.13741	1.28554	1.08207
A0A0C4DGE4;A0A0J9YW33;Q13277-2;Q13277-3;Q13277	Syntaxin-3	STX3	5	8	30.4	20.067	2.20867	2.44049	2.44806	2.2774	2.41051	2.45133	2.34995	2.54868	2.45605
E9PIY1;A0A0C4DGG1;Q9UKS6;E9PJ75;E9PNM9;E9PJ33	Protein kinase C and casein kinase substrate in neurons protein 3	PACSIN3	6	3	10	6.4269	0.241407	0.199897	0.230227	0.197526	0.231469	0.221606	0.224821	0.265603	0.208251
A0A0C4DGG3;Q8NHM5-4;Q8NHM5-2;Q8NHM5-3;Q8NHM5	Lysine-specific demethylase 2B	KDM2B	5	2	2.8	3.2643	1.06743	1.28632	1.5262	1.0005	1.32953	1.06781	1.23202	1.24787	1.09291
A0A0C4DGG9;Q14839;Q14839-2;F5GWX5;K7EMY3;F5H6N4;I3L229;K7EPV1;K7ESA5	Chromodomain-helicase-DNA-binding protein 4	CHD4	9	70	40.2	323.31	1.53234	1.49459	1.44137	1.46608	1.51879	1.47126	1.49472	1.42743	1.42098
A0A0C4DGH0;Q5ZPR3-4;Q5ZPR3;Q5ZPR3-3;H0YL10;Q5ZPR3-2;H0YK40;H0YK59;H0YN29;H0YLT8;H0YN85	CD276 antigen	CD276	11	7	23.5	74.838	1.20197	1.37325	1.27626	1.32012	1.34448	1.50252	1.37858	1.44332	1.39722
A0A0C4DGH3;Q9Y6R0;M0QXQ4;M0QYC2;M0R0Q4;M0QZV7	Numb-like protein	NUMBL	6	9	17.4	12.497	0.687946	0.641363	0.883018	0.635684	0.534803	0.867938	0.632824	0.799884	0.954143
F8VPA3;F8VQS6;A0A0C4DGI4;Q13635-4		PTCH1	4	1	13.9	-2	1.1227	1.27195	1.3587	1.37042	1.37154	1.43878	1.30735	1.41709	1.61246
H0YIM9;A0A0C4DGJ7;Q8WUH1;Q8WUH1-2;H0YJ25;H0YHB4;H0YID9;H0YIM3;H0YHA3;Q8WUH1-3	Protein Churchill	CHURC1-FNTB;CHURC1	10	2	25.9	8.1599	0.676172	0.569913	0.595069	0.580839	0.606988	0.564506	0.612191	0.71445	0.674246
E7EU35;A0A0C4DGP0;Q9UKF7-2;Q9UKF7;J3QS95;J3QRS7	Cytoplasmic phosphatidylinositol transfer protein 1	PITPNC1	6	9	43.6	25.426	1.56878	1.71727	1.6939	1.69231	1.70351	1.78058	1.63059	1.80854	1.70979
A0A0C4DGP2;A0A0C4DGP5;Q86Y91-2;Q86Y91-3;Q86Y91;Q86Y91-4	Kinesin-like protein;Kinesin-like protein KIF18B	KIF18B	6	4	4.4	2.5012	0.949709	0.970224	0.887185	0.873636	0.905003	0.859004	0.941804	0.932223	0.911273
A0A0C4DGQ5;P04632;K7ELJ7;A0A075B7C0;K7EKD8;U3KQE2;K7EIV0;K7EM73;U3KPR7;K7ES78;Q96L46;K7EMQ1	Calpain small subunit 1	CAPNS1	12	10	53.7	118.86	0.965846	0.990431	1.00234	1.00755	1.00902	1.04453	1.00121	1.06122	0.990168
A0A0C4DGQ8;Q6IAN0;J3KRS1;J3QKT1;J3QLJ8	Dehydrogenase/reductase SDR family member 7B	DHRS7B	5	6	21.3	18.589	1.3399	1.32853	1.34145	1.31633	1.41847	1.34704	1.28701	1.3274	1.47111
A0A0C4DGS0;P56556;R4GN43	NADH dehydrogenase [ubiquinone] 1 alpha subcomplex subunit 6	NDUFA6	3	4	28.9	13.863	0.910889	0.764191	0.878157	0.784788	0.733464	0.834921	0.806755	0.666881	0.760854
A0A0C4DGS1;P39656;P39656-3;P39656-2;U3KQ84	Dolichyl-diphosphooligosaccharide--protein glycosyltransferase 48 kDa subunit	DDOST	5	13	31.9	89.107	1.4409	1.44888	1.5293	1.40245	1.44415	1.49788	1.483	1.43954	1.45304
A0A0C4DGS5;Q08379;Q08379-2;B7ZC06;A0A087WYC0;H0Y7B8	Golgin subfamily A member 2	GOLGA2	6	23	30.8	92.984	1.09447	1.09465	1.10854	1.06942	1.13197	1.03927	1.08862	1.14511	1.16572
R4GNJ5;A0A0C4DGT6;Q96AP0-2;Q96AP0	Adrenocortical dysplasia protein homolog	ACD	4	3	9.7	14.575	1.20489	0.825265	0.930165	1.04054	0.784494	0.831507	0.798391	0.878136	0.888085
A0A0C4DGU2;Q9Y4U1	Methylmalonic aciduria and homocystinuria type C protein	MMACHC	2	1	7.1	5.3053	0.644921	0.587157	0.707399	0.734022	0.674197	0.620444	0.702073	0.688992	0.76209
B4DGY6;A0A0C4DGW0;Q9NV92;H7C5F7	NEDD4 family-interacting protein 2	NDFIP2	4	3	19.8	18.183	2.32142	2.22108	2.46221	2.27661	2.09872	2.54633	2.32954	2.45224	2.29715
A0A0C4DGZ1;Q8N5P1	Zinc finger CCCH domain-containing protein 8	ZC3H8	2	6	28.3	15.97	0.755317	0.743942	0.700278	0.67474	0.72647	0.725141	0.732664	0.743329	0.75049
A0A0C4DGZ4;Q9Y5U4	Insulin-induced gene protein;Insulin-induced gene 2 protein	INSIG2	2	2	8	2.9138	2.02908	1.99355	2.04738	1.93013	2.06896	1.91107	1.76833	2.47224	2.03779
A0A0C4DH10;Q5T601	Probable G-protein coupled receptor 110	ADGRF1;GPR110	2	1	1.4	3.0251	7.50502	5.65252	8.65983	5.53245	4.90053	6.29163	5.10027	6.49611	6.66099
H7BXT7;A0A0C4DH16;B8ZZS0;Q9NYM9;E9PHY4;E9PQJ6	BET1-like protein	BET1L	6	4	67.2	18.204	1.77183	1.59328	1.58539	1.76848	1.68452	1.85427	1.64613	1.77135	1.82421
A0A0C4DH22;A0A1B0GTW6;Q4VXN0;Q4VXN5;Q4VXN6;Q4VXN1;Q4VXN7;Q4VXN8;H0Y482;Q4VXN2		EPB41L1	10	33	50.3	216.4	1.1666	1.14589	1.15869	1.16556	1.16157	1.13044	1.15376	1.14233	1.13394
H0YIM4;A0A0C4DH89		RNASEK	2	1	19.6	2.7062	1.10049	1.05772	0.996742	0.902538	0.904131	1.04238	0.945821	1.05163	1.08232
J3QR29;A0A0D9SEI3;B7ZVY7;A0A0D9SER5;A0A0D9SEN2;J3QR44;P21127-6;P21127-9;P21127-8;P21127-3;P21127-2;P21127;P21127-10;P21127-12;P21127-4;P21127-5;Q9UQ88-9;J3KS35;E7ESP2;E9PFJ2;A0A087WYI9;A0A087X1I0;Q9UQ88-8	Cyclin-dependent kinase 11B;Cyclin-dependent kinase 11A	CDK11B;CDC2L1;CDK11A	23	24	26.1	75.328	1.36854	1.37116	1.50072	1.40437	1.38565	1.47793	1.38696	1.40347	1.47909
A0A0D9SEM4;Q08170	Serine/arginine-rich splicing factor 4	SRSF4	2	9	22.8	15.887	1.2334	1.30425	1.2883	1.26626	1.27384	1.25435	1.28974	1.29233	1.31068
A0A0D9SEN7;Q13950-3	Runt-related transcription factor 2	RUNX2	2	3	7.8	2.1784	1.19022	0.676371	1.04745	1.20564	1.08006	1.24977	1.40117	1.60129	0.794619
A0A0D9SEU5;R4GMX8;Q6VN20-3;Q6VN20;Q6VN20-2;R4GN91;R4GNA3;R4GMX7	Ran-binding protein 10	RANBP10	8	7	20.6	15.437	1.16092	1.19277	1.37191	1.35922	1.48262	1.41678	1.44078	1.35354	1.42054
A0A0D9SG71;A0A0D9SEZ6;P49459;A0A0R4J2E5;P49459-3	Ubiquitin-conjugating enzyme E2 A	UBE2A	5	2	31.1	9.3989	0.752488	0.744962	0.723433	0.751565	0.658824	0.712536	0.681822	0.823995	0.682531
A0A0D9SFB3;A0A0D9SG12;A0A0D9SF53;O00571;O00571-2;A0A0J9YVQ7;A0A0J9YYH6;B4DLA0;A0A087WX09;A0A087WVZ1;D6RCM4;Q9NQI0-3;Q9NQI0-2;Q9NQI0-4;Q9NQI0;H0Y960	ATP-dependent RNA helicase DDX3X	DDX3X	16	35	59.2	306.76	0.891628	0.87202	0.859732	0.852247	0.832785	0.835929	0.883829	0.75479	0.858258
A0A0D9SFE4;A0A1B0GU67;A0A1B0GUX5		DNM1	3	27	33	1.6292	0.803246	1.08558	0.74983	0.860248	0.817924	0.778547	0.763448	0.876495	0.65017
A0A0D9SFG6;Q99418-2;Q99418;G5E9B7;F8W8E2;M0R2J0;O43739-2;O43739;M0QZ92	Cytohesin-2	CYTH2	9	10	23.5	20.261	1.25336	1.126	1.20019	1.18458	1.18073	1.1138	1.14729	1.19988	1.18221
A0A0D9SFK2;Q92614-4;Q92614;Q92614-3;Q92614-2;Q92614-5;H0YEV9;A0A1B0GWJ6;A0A1B0GV45	Unconventional myosin-XVIIIa	MYO18A	9	74	42.3	323.31	1.60644	1.60314	1.58537	1.58502	1.59882	1.58235	1.59267	1.53278	1.63486
A0A0D9SFR6;Q86XP1-5;Q86XP1-3;Q86XP1-2;Q86XP1;Q16760-2;Q16760	Diacylglycerol kinase eta	DGKH	7	15	20.7	57.001	1.06339	1.0327	1.07677	1.03726	1.05222	1.09319	1.03539	1.10328	1.08397
A0A0X1KG75;A0A0D9SG04;Q53SF7-4;Q53SF7-3;Q53SF7-2;Q53SF7;A0A0B4J1Z0;C9J8C4;H7C1G2	Cordon-bleu protein-like 1	COBLL1	9	26	33.2	134.86	1.78528	1.80394	1.74147	1.77197	1.72898	1.81651	1.76425	1.82854	1.96668
A0A0D9SGC1;E7EW20;Q9UM54-4;Q9UM54-1;Q9UM54;Q5JVM0	Unconventional myosin-VI	MYO6	6	50	41.8	2.837	2.15121	1.96411	2.59597	1.96826	1.78432	2.48859	2.10571	1.86505	2.13014
A0A0D9SGE8;Q8IWS0-3;Q8IWS0;Q8IWS0-5;Q5JRC6;Q8IWS0-4;Q8IWS0-2	PHD finger protein 6	PHF6	7	12	44.3	52.883	1.08986	1.07014	1.13178	1.0825	1.05221	1.09642	1.0888	1.04007	1.12694
A0A0D9SGH8;E2GH26;Q9NQB0-13;Q9NQB0-7;Q9NQB0-3;Q5VVR7;C6ZRJ7;C6ZRK5;Q9NQB0-14;Q9NQB0-15;Q9NQB0-10;Q9NQB0-12;Q9NQB0-9;Q9NQB0-4;Q9NQB0-6;Q9NQB0-11;Q9NQB0-2;Q9NQB0-16;Q9NQB0-8;Q9NQB0-5;Q9NQB0;A0A0A0MTL7;C6ZRJ6;Q5VVR5;Q5JRY3;Q5JRY5;Q9NQB0-17;A0A1B0GUV5;Q5JRY4;Q9HCS4	Transcription factor 7-like 2	TCF7L2	30	6	10.1	12.426	1.33045	1.24688	1.36302	1.33811	1.24575	1.23488	1.3152	1.31139	1.3784
A0A0D9SGJ6;J3KQV8;O43426;J3KPK1;C9JFZ1;O43426-4;O43426-2;C9JW66;O43426-5	Synaptojanin-1	SYNJ1	9	9	7.9	13.779	1.17141	1.0538	1.10943	1.02874	1.12122	1.14307	0.942896	1.18153	1.19609
A0A0G2JH68;O60610;A0A140T8Z0;O60610-2;O60610-3;H9KV28;B4E2I7;E5RJ79	Protein diaphanous homolog 1	DIAPH1	8	49	38	206.04	1.75489	1.83568	1.87828	1.88691	1.86441	1.87777	1.89116	2.01663	1.94865
A0A0G2JHC2;Q6NYC8;Q6NYC8-2;Q6NYC8-3	Phostensin	PPP1R18	4	11	23.3	61.698	0.985326	1.05921	1.01945	0.961154	1.01256	0.928811	0.958511	1.15708	1.04581
A0A0G2JIF2;P30455;P30443;A0A0G2JL56;A0A0G2JI36	HLA class I histocompatibility antigen, A-36 alpha chain;HLA class I histocompatibility antigen, A-1 alpha chain	HLA-A	5	14	42.3	35.795	5.10993	5.3478	5.78384	5.32931	5.82869	5.445	5.34884	5.71602	5.47162
A0A0G2JIS2;A2ABF8;A0A0G2JIR1;Q96KQ7-2;A2ABF9;A0A0G2JK64;Q96KQ7;A0A0G2JRR0;A0A0G2JRN8;H0Y4K5;Q96KQ7-3	Histone-lysine N-methyltransferase EHMT2	EHMT2	11	19	20.7	69.647	1.09778	1.13827	1.11885	1.17921	1.12872	1.15936	1.1536	1.09716	1.19256
A0A0G2JIW1;P0DMV9;P0DMV8;P0DMV8-2;V9GZ37	Heat shock 70 kDa protein 1B;Heat shock 70 kDa protein 1A	HSPA1B;HSPA1A	5	31	52.5	233.14	1.23931	1.20076	1.23107	1.26006	1.21318	1.23067	1.24873	1.26538	1.22529
A2ACR1;A0A0G2JJA7;P28065-2;P28065;A2ACR0;A0A0G2JJQ0	Proteasome subunit beta type;Proteasome subunit beta type-9	PSMB9	6	2	15.8	2.4928	0.274379	0.292901	0.359966	0.310371	0.326576	0.347951	0.356183	0.385596	0.417544
A0A0G2JJD3;O95870-2;O95870;A0A0G2JI89	Abhydrolase domain-containing protein 16A	ABHD16A	4	10	20.3	21.83	1.12641	1.17588	1.14842	1.07729	1.16263	1.13399	1.08261	1.09697	1.15793
A0A140T9L0;A0A0G2JJL1			2	5	22	7.5716	1.22116	1.03734	0.833307	0.83707	0.91697	0.781496	0.930896	0.871468	0.90928
A0A0G2JJX2;Q9BZY9	E3 ubiquitin-protein ligase TRIM31	TRIM31	2	1	4.5	10.441	1.45284	1.36551	1.26299	1.20216	1.07332	0.907545	1.5634	1.9453	1.55988
H0Y6K2;A0A140T9E9;A0A0G2JK44;P25440;P25440-2;P25440-3;A0A140T9V2;P25440-4;U3KQA6;A0A0G2JHL0;A0A140T9F7;E9PIQ3;A0A0G2JHN8;A0A140T9I1;H0Y799;A0A140T9X8;H0YDJ7;U3KPW0;E9PKQ9	Bromodomain-containing protein 2	BRD2	19	16	23.8	64.603	1.12962	1.04373	1.15136	1.13115	1.0823	1.14133	1.1672	1.18431	1.2294
F5GXS0;A0A140TA49;A0A140TA44;A0A140TA32;A0A140TA29;A0A0G2JL54;A0A0G2JPR0;P0C0L4-2;P0C0L5;P0C0L4	Complement C4-A;Complement C4 beta chain;Complement C4-A alpha chain;C4a anaphylatoxin;C4b-A;C4d-A;Complement C4 gamma chain;Complement C4-B;Complement C4 beta chain;Complement C4-B alpha chain;C4a anaphylatoxin;C4b-B;C4d-B;Complement C4 gamma chain	C4B;C4A	10	7	4.1	6.9037	1.55081	1.6604	1.74318	1.53779	1.5829	1.75825	1.43864	1.82438	2.09952
A0A0G2JNZ5;A0A0G2JLB3;P04062-4;P04062-2;P04062;A0A0G2JNZ0;P04062-5;P04062-3	Glucosylceramidase	GBA	8	12	28.7	35.744	0.997168	1.08151	1.07469	0.988613	1.08077	1.09626	1.02666	1.12304	1.08011
K7R1T8;A0A0G2JPL0;A0A0G2JP59;A0A0G2JPA6;A0A0G2JP67;A0A0G2JNN5;A0A0G2JN45;A0A0G2JMW7;A0A0G2JMS0;A0A0G2JMI1;A0A0G2JM59;A0A0G2JM36;A0A0G2JLX7;A0A0G2JLM7;Q9BQU0;Q8NHK6;Q6H2F6;A0A0G2JPQ5;A0A0G2JP93;A0A0G2JMA3;A0A0G2JLZ4;A0A0G2JLU7;A0A0G2JLP2;P43630-2;P43630	Killer cell immunoglobulin-like receptor 3DL2	KIR3DL2;kir3d	25	1	7.6	-2	1.11677	1.35844	0.993797	1.21837	1.2042	1.00296	1.05625	1.15902	1.09668
A0A0G2JM79;A0A0G2JPW3;Q8IVI9-3;Q8IVI9-2;Q8IVI9;Q8IVI9-4;A0A0G2JNL9;E9PDM0	Nostrin	NOSTRIN	8	4	14.5	9.2786	1.46673	1.26669	1.30091	1.13505	1.14505	1.25599	1.1415	1.09601	1.40813
A0A0G2JMG8;A0A0G2JPQ2;Q9NX02-5;Q9NX02;A0A0G2JLX3;J3KN39;Q9NX02-4;Q9NX02-2;A0A0G2JNC8;A0A0G2JPB6;A0A0G2JLQ8;A0A0G2JP37;Q9NX02-3;K7EPE6;K7ELX1;F5H5B1;F5GYZ4;K7EMK2	NACHT, LRR and PYD domains-containing protein 2	NLRP2	18	9	9.4	15.228	0.103451	0.0873891	0.119412	0.0986044	0.0980742	0.121114	0.100515	0.105757	0.109892
A0A0G2JMZ8;Q16625;Q16625-4;Q16625-2;Q16625-3;Q16625-5;A0A0G2JPF2;Q16625-6;Q16625-7	Occludin	OCLN	9	8	22.4	37.369	1.54079	1.50754	1.62393	1.42879	1.51367	1.57715	1.49316	1.64359	1.55238
A1BQX2;A0A0G2JQ38;D6RA09;A0A0G2JN23;Q8N4S9-3;Q8N4S9;D6RAH8;A0A0G2JN00;Q8N4S9-2	MARVEL domain-containing protein 2	MARVELD2	9	3	8.8	13.667	2.36159	2.10093	2.64225	2.26124	2.4209	2.74335	2.24763	2.38401	2.59125
I3L4J3;A0A0J9YVS1;A0A0G2JQF5;A0A0G2JNB1;A0A0G2JQF4;A0A0G2JNT7;Q7Z3B3;Q7Z3B3-2	KAT8 regulatory NSL complex subunit 1	KANSL1	8	2	3.1	5.3253	1.04949	0.980265	1.15393	0.96746	0.848884	1.38742	0.663099	1.20057	1.88566
F8WCM8;A0A0G2JNH7;O15197;J3KQU5;A0A0G2JNC5;O15197-2;O15197-3;A0A087WTE3	Ephrin type-B receptor 6	EPHB6	8	6	7.9	16.176	1.47565	1.47632	1.44146	1.72144	1.58662	1.42345	1.44021	1.4321	1.30366
B0V3J0;A9C4B9;A0A0G2JNK5;E7EQB3;Q9BSV6	tRNA-splicing endonuclease subunit Sen34	TSEN34	5	7	38.8	44.25	0.865874	0.836084	0.868775	0.823075	0.854018	0.837573	0.846855	0.825282	0.940463
H0YCV8;A0A0G2JNU3;A6H8Y1-7;A6H8Y1-6;A6H8Y1	Transcription factor TFIIIB component B homolog	BDP1	5	1	2.1	3.0548	0.864052	1.15145	1.63464	0.784616	0.842115	0.942389	1.03691	1.51178	1.23643
A0A0G2JNW7;Q9Y666;A0A0U1RR18;A0A0G2JQE3;H0YB78;Q9Y666-2;Q9H2X9-2;Q9H2X9	Solute carrier family 12 member 7	SLC12A7	8	19	21	102.08	1.94227	1.85514	1.95461	1.91827	1.85106	1.94537	1.90445	1.91564	1.92304
E9PNT2;E9PIR1;A0A0G2JRG8;A0A0G2JNY3;Q6ZUM4-2;Q6ZUM4;A0A0C4DGE6;Q6ZUM4-3;E9PNX6	Rho GTPase-activating protein 27	ARHGAP27	9	12	24.4	54.704	1.68645	1.58111	1.75006	1.59759	1.68957	1.51924	1.522	1.64294	1.67194
A0A0G2JNZ2;Q14160;A0A0G2JPP5;Q14160-3;A0A0G2JMS7;Q14160-2;H0YCG0;H0YDF9	Protein scribble homolog	SCRIB	8	44	36.1	229.77	1.14196	1.12601	1.17906	1.1539	1.15463	1.14394	1.13556	1.14866	1.16613
A0A0G2JP78;A0A0G2JPT5;O75943-4;O75943-2;O75943;D6RAW6;H0Y9T7;A0A0G2JP31;A0A0G2JNH5;O75943-3	Cell cycle checkpoint protein RAD17	RAD17	10	2	4.8	5.5874	0.589174	1.00839	1.00445	0.935002	0.998909	1.03888	1.10218	0.932451	1.04636
Q8MH48;Q5RJ85;A0A0G2JPQ3;P17693	HLA class I histocompatibility antigen, alpha chain G	HLA-G	4	3	9.5	5.5979	0.601531	0.682371	0.62984	0.595173	0.663918	0.53938	0.620174	0.636746	0.590996
A0A0G2JQ41;A0A1C7CYZ0;Q12979-4;Q12979-2;Q12979;B7Z683;I3L2P5;Q12979-3;A0A0G2JRJ1;I3L3W0;I3NI05;I3L1U8;I3L379;A0A0G2JQT5;I3L4Y1;I3L2C0	Active breakpoint cluster region-related protein	ABR	16	24	33.3	108.68	0.624276	0.622122	0.645374	0.627433	0.649208	0.661214	0.628224	0.656756	0.66676
A0A0G2JR65;Q02817;A0A0G2JM87	Mucin-2	MUC2	3	6	3.5	7.5282	2.53559	2.6023	2.90166	2.67519	2.22161	2.5014	2.48084	2.40354	2.55619
F5H0V4;A0A0G2JR68;Q9HAP2-4;Q9HAP2-2;Q9HAP2;H0YGR9;A0A0G2JQX8	MLX-interacting protein	MLXIP	7	2	8.8	5.5554	1.26771	1.23532	1.29155	1.26778	1.11717	1.09488	1.12076	1.21807	1.28358
A0A0J9YVP6;Q9UHX1-2;A0A0J9YYL3;A0A0J9YXX5;Q9UHX1-4;Q9UHX1;A0A0J9YXJ8;Q9UHX1-3;A0A0J9YVR6;E9PQ56;A0A0J9YWM1;H0YEM1;E9PN18;E9PMU7;E9PL19;H0YCP8	Poly(U)-binding-splicing factor PUF60	PUF60	16	26	56.2	265.45	1.02543	1.00402	1.07924	1.04252	1.03464	1.08765	1.02346	1.06558	1.06222
A0A0J9YVZ6;A0A0J9YY01;Q96JP2	Unconventional myosin-XVB	MYO15B	3	4	4.4	14.199	0.186589	0.185531	0.200752	0.184417	0.201606	0.164351	0.176454	0.19323	0.178282
E9PJ24;B7ZM65;F8WEF5;A0A0J9YYB5;A0A0J9YWD5;Q9P1Y6-3;Q9P1Y6;A0A0J9YX88;Q9P1Y6-2	PHD and RING finger domain-containing protein 1	PHRF1	9	15	15.4	62.45	1.29361	1.27666	1.23175	1.30466	1.24892	1.22819	1.22139	1.22508	1.17166
A0A0J9YWI0;Q4VXZ8;Q9NUI1;G3V0I9;A0A0J9YXZ6;A0A0J9YY83;Q9NUI1-2;Q9NUI1-3	Peroxisomal 2,4-dienoyl-CoA reductase	DECR2	8	2	10.5	3.1418	0.674568	0.641351	0.661862	0.584106	0.55965	0.619857	0.570313	0.673024	0.60071
A0A0J9YWL0;Q9Y4K1;Q9Y4K1-2;Q96QW7	Absent in melanoma 1 protein	AIM1	4	54	35.2	323.31	3.10013	3.12688	3.03752	3.03065	3.12476	2.95918	3.022	3.20762	3.05842
A0A0J9YX34;Q9C040;Q9C040-2	Tripartite motif-containing protein 2	TRIM2	3	5	11.2	15.634	1.46231	1.37602	1.39981	1.60277	1.50877	1.39482	1.53512	1.50011	1.57235
A0A0J9YXF2;J3QT77;A0A0J9YYG4;G3XAK4;A0A0J9YXU7;A0A0J9YYJ1;A0A0J9YYF3;A0A0J9YXM1		PON2	8	8	35.5	3.4347	0.685379	0.609993	0.609488	0.632499	0.540841	0.566518	0.652783	0.64857	0.651357
A0A0J9YXM6;Q562E7;Q562E7-6;Q562E7-5;Q562E7-3;Q562E7-4;E9PDG3;Q562E7-2;K7ELV8;C9JCF9;C9JD20;I3L3U7;I3L1G2	WD repeat-containing protein 81	WDR81	13	9	9.4	48.871	0.794868	0.806524	0.825279	0.818697	0.807718	0.768565	0.84985	0.808282	0.882569
A0A0J9YYD9			1	5	29.7	10.173	1.42518	1.80018	2.05466	1.72087	1.43918	1.1233	1.92153	2.01413	1.64406
A0A0R4J2F6;Q12894;Q12894-2;H7C444	Interferon-related developmental regulator 2	IFRD2	4	3	6.8	6.776	0.998864	1.07558	0.958596	1.02122	0.993215	0.983632	1.04037	1.0383	1.13462
A0A1B0GW73;H3BRN7;H3BNF1;A0A1B0GTV3;H3BTY4;A0A0S2Z5D0;H3BUV4;A0A1B0GUD2;H3BUT1;A0A1B0GTU6;Q9NWW5	Ceroid-lipofuscinosis neuronal protein 6	CLN6	11	1	27.3	16.212	1.06144	1.1528	1.12315	1.214	1.0435	1.09196	1.11619	1.09654	1.32387
A0A0U1RQC9;P04637-4;P04637;A0A087WZU8;J3KP33;P04637-7;P04637-5;P04637-6;P04637-2;P04637-3;E7ESS1;A0A087X1Q1;P04637-8;P04637-9;A0A087WXZ1;A0A087WT22;E7EQX7;E9PFT5;E7EMR6;E9PCY9;S4R334	Cellular tumor antigen p53	TP53	21	14	44.1	111.68	3.50338	3.69601	3.58047	3.44867	3.60961	3.63983	3.43181	3.38774	3.44506
Q6ZUS6-3;Q6ZUS6-2;Q6ZUS6-5;Q6ZUS6-4;A0A0U1RQD2			5	1	6.4	-2	1.0923	1.4016	1.21013	1.36786	1.40322	1.26381	1.26387	1.30675	1.42733
A0A0U1RQE4;Q5HYK7-3;Q5HYK7-2;Q5HYK7;A0A0U1RQN2;Q5HYK7-5;Q5HYK7-4	SH3 domain-containing protein 19	SH3D19	7	12	13.9	19.984	1.10516	1.05348	1.06693	1.0991	1.04778	1.0814	1.04223	1.07997	1.09434
A0A0U1RQK7;A0A0A0MSA7;O43432;O43432-3;O43432-4;O43432-2;B1AN91;B1AN92	Eukaryotic translation initiation factor 4 gamma 3	EIF4G3	8	45	27.3	148.16	1.20275	1.13569	1.25484	1.20549	1.13259	1.21575	1.20704	1.20436	1.24279
A0A0U1RQL9;A0A0U1RQN3;A0A0U1RQS5;B3KNS4;A0A0U1RQV1		hCG_2043597	5	3	39.2	14.143	0.922356	0.927119	1.11378	0.966309	1.07071	0.978024	0.97167	1.00229	1.01936
A0A0U1RQP1;Q05193-3;Q05193;A0A0D9SFB1;Q05193-5;Q05193-2	Dynamin-1	DNM1	6	27	32.2	81.847	0.638693	0.639194	0.630048	0.635261	0.671168	0.626551	0.635419	0.661911	0.653951
A0A0U1RQQ4;Q9UNN8;A0A0U1RRC4	Endothelial protein C receptor	PROCR	3	4	23.9	19.22	0.693236	0.771514	0.739216	0.728598	0.826793	0.713677	0.699761	0.861394	0.738489
A0A0U1RQQ9;Q6P3W7;F8VSC5;F8VPW3;H0YIK6	SCY1-like protein 2	SCYL2	5	16	19.6	72.855	0.947669	1.00075	0.97897	0.967556	0.97868	0.985403	0.968881	0.956814	0.994218
A0A0U1RQR1;H0Y329;A0A0U1RR06;Q9Y484;Q9Y484-3;C9J0A8;C9J471;G8JLI5;C9JYH8;Q9Y484-2;C9J5L0;C9J7Q8;C9JBX7;A0A0U1RQG6;A0A0U1RQM7;H7C4N7;C9JE01;A0A0U1RRJ9;C9JUS5;A6NM71;A0A0U1RQJ7;A0A0U1RR42;C9JVT3;A0A0U1RQS7	WD repeat domain phosphoinositide-interacting protein 4	WDR45	24	5	17.4	11.153	1.03861	1.0142	1.02028	1.03263	1.02855	1.05562	1.04495	1.0385	1.06878
A0A0U1RQT8;Q8TCZ2-3;Q8TCZ2-2;Q8TCZ2;Q8TCZ2-5;H0Y4H3;Q8TCZ2-6	CD99 antigen-like protein 2	CD99L2	7	4	35	17.641	0.137293	0.1762	0.130956	0.133718	0.156076	0.152336	0.145279	0.145842	0.159314
A0A0U1RQV9;Q9GZN4;I3L116;A0A0U1RR72;A0A1B0GTW8	Brain-specific serine protease 4	PRSS22	5	2	5.9	3.331	1.41003	1.4547	1.52998	1.54226	1.1914	1.46672	1.47911	1.38523	1.96887
A0A0U1RR07;Q9HCH5-15;Q9HCH5-14;Q9HCH5-6;Q9HCH5;Q9HCH5-13;A0A0U1RQP0;Q9HCH5-11;Q9HCH5-7;Q9HCH5-8;Q9HCH5-12;A0A0U1RQH1;A0A0U1RRJ3;Q9HCH5-4;Q9HCH5-9;Q9HCH5-2	Synaptotagmin-like protein 2	SYTL2	16	8	4.4	15.708	1.37426	1.17454	1.30306	1.103	1.40261	1.14382	1.32151	1.17546	1.37332
J3KP74;A0A0U1RR20;Q92954-5;Q92954-4;Q92954-3;Q92954-6;Q92954-2;Q92954	Proteoglycan 4;Proteoglycan 4 C-terminal part	PRG4	8	2	17.7	2.2643	1.51839	1.50876	1.48013	1.41245	1.31266	1.37511	1.33635	1.68468	1.49581
A0A0U1RR27;Q7Z401;Q7Z401-2;H3BTW5	C-myc promoter-binding protein	DENND4A	4	4	2.6	4.3191	0.82918	0.96068	1.03169	0.855284	1.05046	0.888054	0.976328	1.00975	1.02274
A0A0U1RR63;P60484-2;P60484;A0A087WT17;P60484-3;A0A087X033	Phosphatidylinositol 3,4,5-trisphosphate 3-phosphatase and dual-specificity protein phosphatase PTEN	PTEN	6	6	13.4	16.645	1.26999	1.262	1.38366	1.34074	1.24718	1.29747	1.30964	1.39205	1.38402
A0A0U1RRB3;Q8IYT2;H3BUK2;H3BNZ8;H3BS00;H3BR19;H3BTZ7	Cap-specific mRNA (nucleoside-2-O-)-methyltransferase 2	CMTR2	7	13	16.5	31.302	1.81334	1.72534	1.79178	1.7392	1.77775	1.6914	1.7286	1.75653	1.76179
A0A0U1RRE5			1	2	51.5	6.1441	0.20904	0.233025	0.210919	0.236529	0.260196	0.207161	0.22785	0.262047	0.165028
A0A0U1RRH6;O94880;O94880-2	PHD finger protein 14	PHF14	3	11	13.2	36.431	1.12035	1.18718	1.16088	1.32505	1.18613	1.05824	1.17812	1.08124	1.16329
F6XEV2;A0A0U1RRK1;Q9BPX6;Q9BPX6-3;Q9BPX6-5;Q9BPX6-4;Q9BPX6-2;E9PQV6;S4R3W3;S4R3D7;S4R3V1	Calcium uptake protein 1, mitochondrial	MICU1	11	9	19	21.855	0.751546	0.765964	0.715573	0.731281	0.731219	0.702701	0.703953	0.69078	0.738847
A0A0U1RRL7			1	2	74.6	12.581	0.789631	1.09931	1.06105	0.948959	0.907234	0.923051	0.863111	0.956394	0.890028
A0A0U1RRL8;Q8TB22-4;Q8TB22-3;Q8TB22;Q8TB22-2;H0Y9M1;H0Y9W3	Spermatogenesis-associated protein 20	SPATA20	7	5	9.3	11.299	0.307019	0.318377	0.320327	0.268585	0.296165	0.363828	0.292648	0.282196	0.326501
A0A0U1RRM1;Q8WXI9;A0A0U1RR34;A0A0U1RR30;A0A0U1RRK3;A0A1B0GVS4;A0A1B0GW07	Transcriptional repressor p66-beta	GATAD2B	7	17	39.9	76.452	1.29915	1.03192	1.09586	1.04688	0.998108	1.01832	1.07856	1.0756	1.03403
A0A0U1RRM4;P26599;P26599-2;P26599-3;A6NLN1;K7EKJ7;A0A0D9SF20;K7EK45;K7EKX4;A0A087WUW5;K7ES59;A0A087WU68;K7ELW5	Polypyrimidine tract-binding protein 1	PTBP1	13	17	42.5	323.31	1.28253	1.24315	1.19519	1.18602	1.19421	1.20043	1.23868	1.21397	1.24284
A0A0U5Q247			1	1	6.5	1.7879	9.34415	10.371	11.7282	11.0691	11.3684	11.2208	10.7576	11.0024	11.4581
A0A0X1KG71;Q8WX92	Negative elongation factor B	NELFB	2	14	25	64.653	1.33769	1.34301	1.40089	1.34421	1.37639	1.34775	1.31674	1.26284	1.33775
A0A140T975;Q9GJ45;P30459;P10314;P16189;P16190	HLA class I histocompatibility antigen, A-74 alpha chain;HLA class I histocompatibility antigen, A-32 alpha chain;HLA class I histocompatibility antigen, A-31 alpha chain;HLA class I histocompatibility antigen, A-33 alpha chain	HLA-A	6	10	35.1	2.0336	0.00817301	0.03001	0.00566075	0.01628	0.00760557	0	0.0149943	0.0234479	0.0107032
A0A140T986;A0A140T9M1;Q29983;A0A024RCL3;A0A140T8Z6;A0A140T9I5;A0A140T9B8;A0A0G2JK11;Q96QC4;Q29983-2	MHC class I polypeptide-related sequence A	MICA	10	3	12.9	17.702	1.51322	1.48287	1.39139	1.50769	1.69619	1.53735	1.40864	1.63684	1.43557
A0A140T9T7;Q03518	Antigen peptide transporter 1	TAP1	2	4	5.3	7.0176	0.295991	0.318858	0.326796	0.2955	0.332919	0.288052	0.293624	0.306881	0.30411
A2AB23;E9PQZ5;A0A140TA01;E9PQT8;O43189-2;O43189;A2AB22	PHD finger protein 1	PHF1	7	2	10.1	2.0169	0.92286	1.07463	1.21288	0.9516	1.0279	0.967231	1.0754	1.20834	0.97105
A0A140TA09;Q99942	E3 ubiquitin-protein ligase RNF5	RNF5	2	2	15.4	2.1539	1.02282	0.983457	0.969683	0.91744	0.968743	0.993636	1.03185	1.02186	0.940661
A0A140TA76;K7EMZ9		LSM14A	2	10	31.7	3.424	0.676268	0.627232	0.652837	0.680495	0.683528	0.574419	0.56453	0.648659	0.677411
A0A140TA86;Q5XKP0;K7EIR2;A0A140TA84	Protein QIL1	QIL1;C19orf70	4	2	10	2.3794	1.04453	1.14712	1.11439	1.03128	1.10514	1.16266	1.14868	1.0583	1.04662
A0A182DWF2;A0A182DWF3;Q9NNW7-2;Q9NNW7;D3YTF8;A0A096LPK7;Q9NNW7-3;A0A096LPD9;E7EWK1;A0A0U1RQX0;Q9NNW7-4;A0A096LPH4;A0A096LPB7;A0A096LP96;A0A096LNY7	Thioredoxin reductase 2, mitochondrial	TXNRD2	15	13	32.4	123.52	1.55403	1.71116	1.71155	1.68485	1.68622	1.83744	1.75836	1.77219	1.82649
A0A1B0GTC3;A0A1B0GVH5;Q9C0B1;A0A1B0GUC3;A0A1B0GV98;A0A1B0GTC5;A0A1B0GU26;A0A1B0GTY1;A0A1B0GTI3;A0A1B0GUY7;Q9C0B1-4;Q9C0B1-2;Q9C0B1-3;A0A1B0GTZ8	Alpha-ketoglutarate-dependent dioxygenase FTO	FTO	14	17	40.7	68.434	0.633937	0.643489	0.703889	0.644735	0.640996	0.679177	0.662586	0.675798	0.76101
A0A1B0GTG2;A0A1B0GW77;P49419-2;P49419;A0A1B0GUA1;A0A1B0GW82;A0A1B0GTY9;A0A1B0GV49;A0A1B0GTJ4;A0A140T9V3;P49419-4;A0A0J9YWF7;A0A1B0GUY0;H0YHM6;F8WDY6;F8VVF2;A0A0J9YWM6;A0A1B0GW65;F8WD33;A0A1B0GVU0;A0A0J9YWK1	Alpha-aminoadipic semialdehyde dehydrogenase	ALDH7A1	21	19	44.6	90.879	0.810589	0.872792	0.866983	0.847572	0.848068	0.885697	0.840087	0.87184	0.874314
A0A1B0GWJ0;A0A1B0GTJ7;P30566;A0A0A6YY92;P30566-2;A0A1B0GTG9;A0A1B0GWF8;A0A096LNY6;A0A096LNY5;A0A096LPA2;A0A096LNY4;A0A096LP92;B4DEP1;A0A096LP72;V9GY96;A0A096LP76	Adenylosuccinate lyase	ADSL	16	13	29.8	84.292	0.736504	0.793015	0.760916	0.788487	0.77443	0.813101	0.807971	0.793116	0.766745
A0A1B0GTK6;Q9BUE6;Q9BUE6-2;Q5TBE9	Iron-sulfur cluster assembly 1 homolog, mitochondrial	ISCA1	4	3	30.4	10.476	0.596092	0.7256	0.683029	0.695164	0.800636	0.678653	0.703253	0.762401	0.725716
A0A1B0GTL5;Q9BXF6	Rab11 family-interacting protein 5	RAB11FIP5	2	8	8.8	26.164	0.473086	0.476675	0.467885	0.496608	0.463509	0.425524	0.449705	0.513843	0.46509
E7ETX0;A0A1B0GTM1;A0A1B0GUM5;Q8NHX9;A0A1B0GVQ7	Two pore calcium channel protein 2	TPCN2	5	2	3.9	4.2112	2.16258	1.91031	1.8491	1.66293	1.59805	2.18531	2.06841	1.5664	1.90902
A0A1B0GUE3;A0A1B0GUW4;E7EMM4;A0A1B0GW68;A0A1B0GUA4;A0A1B0GTM3;A0A1B0GTZ5;A0A1B0GUH5;Q13510;Q13510-2;A0A1B0GTP7;A0A1B0GUG1;Q13510-3;A0A1B0GV06;A0A1B0GVG2;A0A1B0GUJ3;A0A1B0GU62;A0A1B0GUB3;A0A1B0GVA3;A0A1B0GW66;A0A1B0GV95;A0A1B0GW48;A0A1B0GVJ1;A0A1B0GVE7;A0A1B0GU06	Acid ceramidase;Acid ceramidase subunit alpha;Acid ceramidase subunit beta	ASAH1	25	8	23.6	19.019	0.770119	0.800675	0.816278	0.817132	0.85803	0.860927	0.850736	0.878124	0.857695
F5GZ78;A0A1B0GTU4;P49023-2;P49023;P49023-3;A0A1B0GU60;F5H836;REV__D6RBA6;A0A1B0GV30	Paxillin	PXN	9	17	35.5	77.977	0.864081	0.950213	0.87923	0.91535	0.922346	1.01653	0.94273	0.947255	0.94804
A0A1B0GTW1;Q9UDY2-3;Q9UDY2;Q9UDY2-7;Q9UDY2-6;Q9UDY2-4;Q9UDY2-2;Q9UDY2-5;B1AN86;U3KQJ2	Tight junction protein ZO-2	TJP2	10	51	43.3	247.38	4.02783	4.0359	4.14041	4.06789	3.86984	4.1611	4.09234	3.9823	4.14484
A0A1B0GTX1;A0A1C7CYY6;Q6XZF7-2	Dynamin-binding protein	DNMBP	3	16	20.3	12.579	1.37985	1.49666	1.74511	1.68684	1.50804	1.36018	1.70299	1.59076	1.61301
A0A1B0GTZ1			1	2	2.2	1.809	1.10041	1.01067	1.12386	1.08571	1.0023	1.02663	1.10647	1.05666	1.10583
A0A1B0GU24;Q9HCJ0;Q9HCJ0-2;H3BRT3	Trinucleotide repeat-containing gene 6C protein	TNRC6C;TNRC6A	4	2	1.7	1.7884	3.48332	2.16571	3.12033	3.66132	2.69158	1.3562	2.96413	2.6399	3.94857
A0A1B0GUA3;Q96EK5;A0A1B0GTE6;A0A0D9SFK7;A0A1B0GUH6;A0A1B0GVY9;A0A1B0GU96;A0A1B0GV79;A0A1B0GW21	KIF1-binding protein	KIAA1279	9	14	29.7	87.366	0.990998	0.908217	1.02752	0.97343	0.995639	0.912752	0.908111	0.963255	0.97639
A0A1B0GUA8;Q9H1H9-3;Q9H1H9-4;Q9H1H9-2;Q9H1H9;H0Y9Z7;H0Y307;Q9H1H9-5	Kinesin-like protein KIF13A	KIF13A	8	6	3.8	4.1512	0.775501	0.79167	0.739258	0.7303	0.769925	0.756206	1.03339	0.817573	0.701554
A0A1B0GUG6;Q86WH2	Ras association domain-containing protein 3	RASSF3	2	2	5	3.1496	1.42663	1.75374	1.575	1.65476	1.89035	1.66302	1.49812	1.66598	2.1049
A0A1B0GUH9;Q8N655	Uncharacterized protein C10orf12	C10orf12	2	20	18.5	53.158	1.64303	1.72309	1.72683	1.62009	1.67147	1.56186	1.59452	1.65017	1.53181
A0A1B0GUI1;Q6GYQ0-4;Q6GYQ0;Q6GYQ0-7;Q6GYQ0-5;Q6GYQ0-6;Q6GYQ0-2;H0YJB5;Q6GYQ0-3	Ral GTPase-activating protein subunit alpha-1	RALGAPA1	9	3	0.9	4.9046	1.31168	1.41556	2.40182	1.18708	1.0298	2.58206	1.71801	2.13059	2.46788
A0A1B0GUS7;B1AM27;O14795;O14795-2;I6L9J0;F8W8M9;A0A1B0GVW8;F8VZH8;F8W0P6;F8W059;Q9UPW8;A0A0U1RRB5;A0A0U1RRL2;Q8NB66	Protein unc-13 homolog B	UNC13B	14	6	1.5	5.8809	0.995345	1.05019	1.11135	1.03604	1.23927	0.927129	1.01636	1.17201	0.974918
A0A1B0GUT7;A0A1B0GVW0;O75787-2;O75787;B7Z1I9;A0A1B0GTB0;A0A1B0GVB9;A0A1C7CYW4;A0A1B0GWJ8;H7C3E1;A0A1B0GTU8;A0A1B0GW13;A0A1B0GV60;A0A1B0GVC7;B7Z413;A0A1B0GV24;A0A1B0GWD6;A0A1B0GVI9;A0A1B0GU12;H7C240;A0A1B0GUV3;A0A1B0GVZ1	Renin receptor	ATP6AP2	22	7	23.6	25.23	1.0483	1.07492	1.10047	1.08973	1.09563	1.09052	1.03143	1.0807	1.12634
A0A1B0GUZ7;Q14156-2;Q14156;Q14156-3;E5RJS1	Protein EFR3 homolog A	EFR3A	5	5	6.8	17.624	1.07343	1.03679	1.16281	1.05323	1.08181	1.05446	1.11432	1.07056	1.09367
A0A1B0GV05;Q684P5-3;Q684P5-2;Q684P5	Rap1 GTPase-activating protein 2	RAP1GAP2	4	6	9.9	21.394	0.567819	0.609676	0.615541	0.63765	0.57446	0.56606	0.588601	0.68281	0.630909
A0A1B0GV09;Q9H9B1;Q9H9B1-3;A0A1B0GU48;Q9H9B1-4;A0A0C4DGF8;A0A1B0GVZ8;A0A1B0GUD1;A0A0D9SEQ1;A0A1B0GW79;A0A1B0GWF6;A0A0D9SEP2;A0A0D9SFS4;A0A0D9SER3;A0A0D9SFG7;A0A0D9SFX4;A0A0D9SF38;A0A0D9SER9;A0A0D9SFD7;A0A0D9SEY2;A0A0D9SFM6;A0A1B0GW12;A0A1B0GTP4	Histone-lysine N-methyltransferase EHMT1	EHMT1	23	21	28.8	93.338	1.15138	1.0061	1.04198	1.19511	1.12786	1.07038	1.09815	1.02659	1.13013
A0A1B0GV47;Q7Z4S6-5;Q7Z4S6-2;Q7Z4S6;Q7Z4S6-4;Q7Z4S6-6;Q7Z4S6-3;H0YHT2;H0YIM6;H0YI78;H0YIM7;H0YHG9;Q2M1P5	Kinesin-like protein KIF21A	KIF21A	13	36	28.9	193.08	1.24936	1.23401	1.28215	1.25057	1.24136	1.16678	1.21217	1.21402	1.25303
A0A1B0GV70;Q96N21-2;Q96N21	AP-4 complex accessory subunit tepsin	ENTHD2	3	2	8.1	2.3991	#DIV/0!	#DIV/0!	#DIV/0!	#DIV/0!	#DIV/0!	#DIV/0!	#DIV/0!	#DIV/0!	#DIV/0!
A0A1B0GVB8;A0A1B0GVR6;H3BTP3;E9PH57;P15884-5;P15884-4;P15884;P15884-3;A0A1B0GW91;A0A1B0GWD5;H3BPJ7;P15884-16;P15884-8;P15884-6;P15884-2;P15884-9;P15884-15;P15884-7;P15884-11;P15884-10;P15884-14;P15884-13;P15884-12;A0A0D9SG78;A0A1B0GUT3;G0LNT4;A0A0D9SG55;H3BT95;A0A0D9SGE5	Transcription factor 4	TCF4	29	4	5.2	2.1618	1.02346	0.945363	0.95242	0.943189	0.928969	0.959982	0.892825	0.961001	0.894918
A0A1B0GVD5;A0A1B0GWE8;P07339;A0A1B0GW44;A0A1B0GV23;A0A1B0GVP3;A0A1B0GU92;A0A1B0GU03;C9JH19;H7C469;F8WD96;H7C1V0;F8W787;A0A1B0GV01;A0A1B0GVF1	Cathepsin D;Cathepsin D light chain;Cathepsin D heavy chain	CTSD	15	17	53.5	175.37	2.50169	2.56601	2.51003	2.48211	2.51918	2.58238	2.55213	2.62654	2.48749
A0A1B0GVI7;P35869	Aryl hydrocarbon receptor	AHR	2	11	14.2	24.942	1.75713	1.8089	1.69896	1.85709	1.91836	1.85054	1.78149	1.75377	1.82033
A0A1B0GWF2;A0A1B0GVQ5;P61764;P61764-2;A0A0D9SG72;A0A1B0GTP9;A0A1B0GW76;A0A096LP52;A0A1B0GTD8;A0A0D9SEH5;A0A1B0GVV9;A0A0D9SFQ7;A0A0D9SFW6;A0A0D9SEP9	Syntaxin-binding protein 1	STXBP1	14	16	28	40.642	0.952141	1.04238	1.0573	1.01119	0.973723	1.03648	0.996804	1.04427	1.04077
A0A1B0GVR9			1	1	11.7	-2	0.692208	0.863934	0.87742	0.777938	0.716097	0.889259	0.783809	0.836234	0.916718
A0A1B0GVZ4;P06132;H0Y5R6;A0A1B0GVN9;Q5T446	Uroporphyrinogen decarboxylase	UROD	5	6	26.2	31.558	1.3628	1.33083	1.47805	1.36085	1.41459	1.36949	1.4222	1.4493	1.42047
A0A1B0GW05;Q2PZI1;Q2PZI1-2;H7C3M5;F5H1L7;Q6NUT2	Probable C-mannosyltransferase DPY19L1	DPY19L1	6	12	21.4	74.6	0.777019	0.802113	0.761059	0.811066	0.850435	0.731101	0.791595	0.787274	0.778494
A0A1B0GW23;Q03154;A0A1B0GU86;C9JMV9;Q03154-2;Q03154-3;Q03154-4;A0A1B0GV31;C9JYZ0;A0A1B0GVA5;F8WC59;A0A1B0GTG3;A0A1B0GVZ3;A0A1B0GVG0;A0A1B0GU36;A0A1B0GUT4	Aminoacylase-1	ACY1;ABHD14A-ACY1	16	15	30.7	72.873	2.39027	2.4403	2.55571	2.39422	2.50507	2.4799	2.37701	2.49991	2.55173
E9PEN0;A0A1B0GW41;Q8WYH8-2;Q8WYH8	Inhibitor of growth protein 5	ING5	4	3	19.7	2.6576	1.26857	1.2559	1.196	1.27786	1.33833	1.00612	1.2303	1.26256	1.37871
A0A1B0GWA0			1	1	1.4	2.3204	0	0.26638	0	0.338153	0.903736	0.788247	0	0	0.389551
A0A1B0GWG0			1	16	37.5	2.7406	0.995288	1.1358	1.41289	1.13814	1.35337	1.34138	1.00478	1.34937	1.35719
C9J6N5;C9JQ40;C9JW51;A0A1C7CYX8;Q9H098;C9J3Q3;Q9H098-2;X6RET8;C9JP05;C9J6Y8;C9JYP1;F8WCJ2	Protein FAM107B	FAM107B	12	6	54.8	19.657	0.409549	0.449323	0.444377	0.424239	0.436005	0.455196	0.431923	0.458829	0.452042
A0A1C7CYX9;Q16555-2;Q16555;E5RFU4;E9PD68;Q14194;Q14194-2	Dihydropyrimidinase-related protein 2	DPYSL2	7	21	47	204.41	0.359928	0.339727	0.380579	0.36534	0.346728	0.365844	0.366937	0.391406	0.397564
A0AV96-2;A0AV96;D6R9D6;B7Z8Z7;D6RBS9;D6REZ6;D6R9M7;D6RA49;D6RFL5;D6RBP6;D6RCT1;Q8TBY0-2;Q8TBY0-3;Q8TBY0;D6RF41	RNA-binding protein 47	RBM47	15	17	40.3	103.93	1.63131	1.588	1.6533	1.54596	1.51257	1.72059	1.60043	1.4755	1.68895
B7Z6R6;A0AVF1-3;A0AVF1;B7Z2T3;A0AVF1-2;Q96CU4;F8WEZ4	Intraflagellar transport protein 56	TTC26	7	6	17.4	26.358	0.957604	1.07017	0.99775	1.0292	1.09928	1.04575	1.1457	1.07661	1.08904
E5RHT3;A0AVG3;Q96NA8-2;Q96NA8	t-SNARE domain-containing protein 1	TSNARE1	4	1	4.3	2.7376	1.66334	1.3995	1.9578	1.21606	1.19029	1.54866	1.30802	1.33229	1.77035
A0AVI4	E3 ubiquitin-protein ligase TM129	TMEM129	1	1	4.4	5.7147	#DIV/0!	#DIV/0!	#DIV/0!	#DIV/0!	#DIV/0!	#DIV/0!	#DIV/0!	#DIV/0!	#DIV/0!
A0AVT1;A0AVT1-2;A0AVT1-3;H0Y8S8;A0AVT1-4;H0Y9U5	Ubiquitin-like modifier-activating enzyme 6	UBA6	6	39	44.9	175.37	1.61947	1.60521	1.63485	1.62481	1.61892	1.64153	1.61134	1.64556	1.63099
J3KR33;A0JLT2;A0JLT2-2	Mediator of RNA polymerase II transcription subunit 19	MED19	3	2	18.9	8.3949	1.92513	1.80972	2.08192	2.545	1.51761	2.1158	1.47162	1.16451	1.64541
A0JNW5;A0A0C4DGH6;A0JNW5-2;H0YHT7;F8VW65;F8W1I2;F8W665	UHRF1-binding protein 1-like	UHRF1BP1L	7	18	15.2	44.306	1.03142	1.0602	1.10353	1.04682	1.01385	1.09207	1.05491	1.07927	1.13853
A0MZ66;A0MZ66-6;A0MZ66-3;A0MZ66-4;A0MZ66-5;A0MZ66-8;A0MZ66-2;A0MZ66-7	Shootin-1	KIAA1598	8	28	46.6	184.51	0.778381	0.779612	0.791739	0.789088	0.763648	0.801281	0.801201	0.823574	0.814735
A0PJW6;G5EA27;H0YCK4	Transmembrane protein 223	TMEM223	3	2	8.4	3.8298	1.49402	1.59446	1.63953	1.69074	1.66888	1.69387	1.67351	1.5461	1.66528
A0PK00	Transmembrane protein 120B	TMEM120B	1	1	5	2.7629	0.342784	0.309831	0.257627	0.332106	0.253755	0.271385	0.332955	0.373128	0.283252
A1A4S6;H0Y8W5	Rho GTPase-activating protein 10	ARHGAP10	2	5	6.6	28.958	0.93102	0.931454	0.90499	0.954507	0.863117	0.857378	0.916288	0.931895	0.906519
A1A5D9	Bicaudal D-related protein 2	CCDC64B	1	2	3.3	2.5625	1.37539	1.64159	1.74069	1.70185	1.80639	1.62594	1.60557	1.72904	1.87533
A1KXE4;A1KXE4-2	Myelin-associated neurite-outgrowth inhibitor	FAM168B	2	2	23.6	13.05	0.929219	1.02204	1.32861	1.24142	0.858248	1.07027	1.02817	0.874727	1.23634
A1L020	RNA-binding protein MEX3A	MEX3A	1	3	6.3	6.3869	1.31869	1.74155	1.07049	1.22723	1.33962	1.10971	1.13197	1.31785	1.11372
A1L0T0;M0R026;M0QZX5;E9PJS0;M0R1B5;E9PL44	Acetolactate synthase-like protein	ILVBL	6	11	20.9	44.366	0.859097	0.871728	0.878588	0.906906	0.889789	0.893189	0.868381	0.865383	0.884369
F5H2P0;A1L157	Tetraspanin;Tetraspanin-11	TSPAN11	2	1	4.4	1.7893	1.14969	1.19806	1.207	1.13994	1.09602	1.25545	1.15788	1.18884	1.12341
A1L188	Uncharacterized protein C17orf89	C17orf89	1	1	17.6	2.164	0.892502	0.692591	0.713084	0.876453	0.700244	0.771472	0.786332	0.790268	0.810829
A1L390;A1L390-3;A0A0U1RR71;G3V311;A1L390-2;G3V3I3;G3V278;C9J7S4;C9JVL3	Pleckstrin homology domain-containing family G member 3	PLEKHG3	9	12	14.7	42.469	0.831471	0.823514	0.866193	0.812772	0.837328	0.843889	0.826648	0.811551	0.820942
A1X283;G3V144;A0A1B0GUF2;H0Y507;Q5TCZ1-3;Q5TCZ1	SH3 and PX domain-containing protein 2B;SH3 and PX domain-containing protein 2A	SH3PXD2B;SH3PXD2A	6	2	2.9	2.4785	0.138383	0.111635	0.089909	0.092915	0.0709224	0.0900426	0.102804	0.0791006	0.0399375
A2A274;Q99798	Aconitate hydratase, mitochondrial	ACO2	2	29	45.2	183.1	0.852663	0.870424	0.911134	0.889704	0.870639	0.882441	0.885074	0.912891	0.928214
A2A2G4;Q9Y672;S4R350	Dolichyl pyrophosphate Man9GlcNAc2 alpha-1,3-glucosyltransferase	ALG6	3	2	3.3	4.363	1.04145	1.09704	1.04785	1.11558	1.11204	1.188	1.06217	1.04757	1.11494
Q5JX74;A2A2L4;Q9NUS5	AP-5 complex subunit sigma-1	AP5S1	3	1	18.6	3.6587	1.33679	1.50454	1.36127	1.17924	1.3481	1.011	1.18689	1.22699	1.11799
A2A2Q9;Q9Y312	Protein AAR2 homolog	AAR2	2	7	22.4	26.192	0.942794	1.00569	0.939824	0.987706	0.983971	0.966494	1.00012	0.967567	1.02913
A2A2V1;P04156-2;P04156;X6RKS3	Major prion protein	PRNP	4	7	34.9	45.382	1.43492	1.5882	1.5799	1.53637	1.56899	1.65858	1.73948	1.65384	1.5916
Q8IVF6;A2A2Z9	Ankyrin repeat domain-containing protein 18A;Ankyrin repeat domain-containing protein 18B	ANKRD18A;ANKRD18B	2	2	2.2	1.6115	1.15595	1.12746	1.19786	1.14952	1.22446	1.26144	1.23019	1.12286	1.18046
A2A376;O95786-2;O95786	Probable ATP-dependent RNA helicase DDX58	DDX58	3	3	5	3.5852	0.839159	0.729104	0.783238	0.811051	0.746447	0.936701	0.871458	0.91139	0.898876
A2A3N6;Q99755-2	Putative PIP5K1A and PSMD4-like protein	PIPSL	2	4	5	1.6765	0.609834	0.600479	0.555305	0.678954	0.528899	0.531516	0.662442	0.612993	0.521735
A2A3P3;Q5SZL2;Q5SZL2-4	Centrosomal protein of 85 kDa-like	CEP85L	3	1	1.9	-2	1.58731	1.65921	2.13611	1.56117	1.29576	2.29118	1.66481	2.20366	2.34667
A2AAT0;Q92504	Zinc transporter SLC39A7	SLC39A7	2	1	5.9	4.1517	1.50216	1.52915	1.7523	1.55912	1.57506	1.69179	1.65267	1.63177	1.72756
A2IDC6;Q13084;A2IDC7;Q4TT37	39S ribosomal protein L28, mitochondrial	MRPL28	4	7	28.3	18.69	1.34975	1.22944	1.23211	1.26228	1.26002	1.2702	1.24614	1.11848	1.21202
A2RQR6;Q96EI5;Q96EI5-2;D6RD44;D6RIH3;D6RCE9;J3KQY4;D6RHZ1	Transcription elongation factor A protein-like 4	TCEAL4	8	5	28	13.065	0.252889	0.261289	0.259695	0.251019	0.262708	0.210305	0.237553	0.272825	0.250966
A2RRE0;Q9Y4E6-2;Q9Y4E6	WD repeat-containing protein 7	WDR7	3	2	5.4	2.0294	0.557296	0.547125	1.23176	0	0.85711	0.818073	0.808062	0.932756	0.341716
A2RRP1;A2RRP1-2;H0Y5G7;H7C007;H7BZR3;C9JCM7;H7C1U4;H7C1Y9	Neuroblastoma-amplified sequence	NBAS	8	27	13.1	82.568	0.759573	0.757819	0.776723	0.768935	0.787826	0.782188	0.760156	0.750316	0.808738
A2RUC4;A2RUC4-2	tRNA wybutosine-synthesizing protein 5	TYW5	2	6	16.5	9.1883	0.821005	0.858607	0.910206	0.870449	0.849182	0.867153	0.869343	0.884101	0.935218
B7ZM87;A2RUF3;O75044;A0A075B7B5;P0DMP2;P0DJJ0;Q5VZB4;A0A075B7E9;E9PDX4;A0A087X0L1;A0A087WW56;A0A075B7C8;A0A075B743;A0A075B7E6	SLIT-ROBO Rho GTPase-activating protein 2	SRGAP2	14	19	24.7	76.084	0.90419	0.940982	0.982629	0.922904	0.940773	0.924573	0.915051	1.01122	1.00621
A3KMH1-3;A3KMH1;A3KMH1-2	von Willebrand factor A domain-containing protein 8	VWA8	3	54	33.7	205.05	1.65956	1.55146	1.65072	1.64248	1.559	1.65364	1.62786	1.53499	1.69564
A3KN83-2;A3KN83;A3KN83-3;A3KN83-4;K7ES28;Q9Y2G9-3;Q9Y2G9	Protein strawberry notch homolog 1	SBNO1	7	25	25	132.31	0.907728	0.845984	0.920098	0.906282	0.899416	0.869051	0.849119	0.90453	0.930956
A4D104;C9J7I0;A0A1B0GUC2	UBAP1-MVB12-associated (UMA)-domain containing protein 1	LOC401307;UMAD1	3	3	38.7	17.512	1.38419	1.23087	1.35217	1.26677	1.16547	1.12879	1.29306	1.32902	1.14575
A4D161-2;A4D161;F8WCP3;F8WCP2;B8ZZQ8;A4D161-3	Protein FAM221A	FAM221A	6	5	24.4	16.381	1.27992	1.11996	1.32546	1.26763	1.21728	1.23652	1.26606	1.2456	1.22618
A4D1E9;C9J8R7;C9JNI1;A4D1E9-2;C9JEQ8;F8WBY0;F8WCN4;F8WBB5;A4D1E9-3	GTP-binding protein 10	GTPBP10	9	10	26.9	31.203	1.11569	1.13289	1.15317	1.15764	1.08915	1.15064	1.16759	1.0439	1.13908
C9J1X0;A4D1P6;A4D1P6-3;A4D1P6-2	WD repeat-containing protein 91	WDR91	4	3	4.2	6.1746	0.915357	0.939252	0.945878	0.967532	0.938602	0.936717	0.996774	0.992484	0.980843
C9J7X6;A4D1U4	Protein LCHN	KIAA1147;LCHN	2	3	10.3	7.5148	1.48846	1.64887	1.76458	1.75404	1.30849	1.53791	1.54133	1.67319	1.77424
C9J1E6;A4FU69-5;A4FU69-2;A4FU69-4;A4FU69-3;A4FU69	EF-hand calcium-binding domain-containing protein 5	EFCAB5	6	1	10.7	-2	1.34577	1.27791	1.53015	1.61153	1.68794	0.983224	1.47845	1.56376	1.00504
A4UGR9-2;A4UGR9-3;A4UGR9;A4UGR9-8	Xin actin-binding repeat-containing protein 2	XIRP2	4	2	0.5	1.5929	1.06466	1.12395	1.12893	1.10026	1.10643	1.2313	1.10299	1.12058	1.11864
F5H4Q5;A5D8V6	Vacuolar protein sorting-associated protein 37C	VPS37C	2	3	20.9	6.2245	0.961142	0.906339	0.979352	0.994805	0.873332	0.957832	0.961375	0.970841	1.06417
A5PLL7-2;A5PLL7;Q5TGE2	Transmembrane protein 189	TMEM189	3	5	24.7	4.413	1.74232	1.94111	1.79563	1.80211	1.97927	1.77442	1.84162	1.90641	1.95879
A5PLN9-7;A5PLN9-2;A5PLN9-4;A5PLN9;A5PLN9-5	Trafficking protein particle complex subunit 13	TRAPPC13	5	2	12	26.745	0.889709	0.797702	1.0879	1.03367	0.956339	1.0011	0.903045	1.08875	0.890277
A5YKK6;A5YKK6-2;A5YKK6-3;A5YKK6-4;H3BMZ2;H3BNB1;H3BMH0;H3BTH2;H3BR89;H3BVC9;H3BT18;H3BU44	CCR4-NOT transcription complex subunit 1	CNOT1	12	61	28.9	221.41	1.14311	1.1349	1.1488	1.159	1.15643	1.1338	1.13268	1.1071	1.18109
A5YM69	Rho guanine nucleotide exchange factor 35	ARHGEF35	1	13	47.9	35.717	2.02919	4.75165	6.87463	6.84129	5.40071	5.44567	3.95986	5.38457	4.95528
A6H900;B1AM31;Q5T1B0-2;Q5T1B0	Axonemal dynein light chain domain-containing protein 1	C1orf125;AXDND1	4	1	1.7	-2	1.30037	1.39383	1.62582	1.46299	1.51698	1.54848	1.99679	1.89444	1.61686
A6NCC9;E9PME3;C9JHT9;C9JJV1;Q9Y5U2-2;Q9Y5U2;E9PL88;C9JDU0	Protein TSSC4	TSSC4	8	3	26.8	5.8373	1.5796	1.448	1.60907	1.54641	1.47973	1.45343	1.47314	1.54296	1.61892
H3BTL1;Q9GZQ8;A6NCE7;Q9H492;Q9H492-2	Microtubule-associated proteins 1A/1B light chain 3B;Microtubule-associated proteins 1A/1B light chain 3 beta 2;Microtubule-associated proteins 1A/1B light chain 3A	MAP1LC3B;MAP1LC3B2;MAP1LC3A	5	3	37.3	11.37	0.648044	0.649162	0.613896	0.611805	0.63355	0.633243	0.588102	0.683723	0.589333
A6ND36;A6ND36-2	Protein FAM83G	FAM83G	2	5	8.3	11.561	0.798628	0.837293	0.922097	0.855495	0.856307	0.849576	0.899741	0.834322	0.897826
A6NDG6	Phosphoglycolate phosphatase	PGP	1	9	35.5	45.183	0.703292	0.730422	0.784286	0.726003	0.701162	0.871916	0.819532	0.799468	0.81635
A6NDU8;A0A0C4DGW6	UPF0600 protein C5orf51	C5orf51	2	8	44.9	46.526	0.83969	0.807663	0.873396	0.845449	0.768689	0.855489	0.828694	0.863161	0.902372
A6NED2;G3V2I3	RCC1 domain-containing protein 1	RCCD1	2	4	14.1	9.077	0.602226	0.591171	0.658581	0.584486	0.65147	0.691751	0.550809	0.759061	0.698237
A6NEH6	Transmembrane protein 247	TMEM247	1	1	7.3	-2	1.26674	1.18858	1.32358	1.52593	1.62538	1.51673	1.04106	1.32739	1.34682
A6NEL2	Ankyrin repeat domain-containing protein SOWAHB	SOWAHB	1	2	4.8	5.4186	1.19333	1.0838	1.17301	1.21769	1.15294	1.34823	1.17555	1.01716	1.24
A6NEM2;P51610-4;P51610-3;Q9Y5Z7	Host cell factor 1;HCF N-terminal chain 1;HCF N-terminal chain 2;HCF N-terminal chain 3;HCF N-terminal chain 4;HCF N-terminal chain 5;HCF N-terminal chain 6;HCF C-terminal chain 1;HCF C-terminal chain 2;HCF C-terminal chain 3;HCF C-terminal chain 4;HCF C-terminal chain 5;HCF C-terminal chain 6	HCFC1	4	43	28.1	264.17	1.27353	1.3023	1.30765	1.28339	1.28206	1.32475	1.27527	1.3295	1.36513
A6NFI3	Zinc finger protein 316	ZNF316	1	8	11.8	31.38	1.54151	1.63228	1.37714	1.54996	1.75396	1.57565	1.67898	1.47637	1.67719
D6RCT8;A6NFV8;Q96EV8-2;Q96EV8;D6RAX1;D6RID1;A0A087WYP9;Q96EV8-3	Dysbindin	DTNBP1	8	3	16.3	15.855	1.20712	1.13854	1.20773	1.16206	1.05083	1.27342	1.13184	1.24504	1.10542
A6NFX8;Q9UKK9;A6NJU6;A6NCQ0;H0YEY4;C9JYY9	ADP-sugar pyrophosphatase	NUDT5	6	13	63.8	73.56	1.10825	1.18502	1.20816	1.16903	1.11698	1.25504	1.18823	1.23402	1.21054
A6NG10;K7EMC9;Q969T9;K7EIJ0;B4DFG2;K7ENL2;K7EIN1;K7ESN4;K7EIK1	WW domain-binding protein 2	WBP2	9	5	32.2	13.777	0.195596	0.153086	0.185163	0.163464	0.173286	0.159547	0.170153	0.174801	0.166186
A6NGJ0;P51808;F2Z328	Dynein light chain Tctex-type 3	DYNLT3	3	3	33.6	36.191	0.964038	1.05541	0.990646	1.01663	1.10087	0.982966	1.0731	1.04998	1.04246
A6NGJ7;E7EVA8;Q9BY41-4;Q9BY41;F8WDK0;F8WCG4;A6NFW1;A6NGT0;E7EW22;A6NMT1;Q9BY41-6;Q9BY41-8;Q9BY41-7;Q9BY41-3;Q9BY41-5;Q9BY41-2	Histone deacetylase 8	HDAC8	16	2	9.7	8.2382	0.859426	0.87619	0.949746	0.824557	0.954223	0.890213	0.833327	0.963099	0.939801
A6NGR9;E9PPP7	Maestro heat-like repeat-containing protein family member 6	MROH6	2	5	10.2	15.913	2.20808	2.33186	2.07358	2.29133	2.40803	2.18423	2.10325	2.1455	1.97905
D6RD90;B1AMF0;A6NGS0;Q8N2K1-2;Q8N2K1;Q8N2K1-3	Ubiquitin-conjugating enzyme E2 J2	UBE2J2	6	1	20	4.2138	1.32024	1.18009	1.2246	1.36969	1.12422	1.131	1.29492	1.39454	1.35569
A6NGW1;O95070;E9PS11;E9PIZ0;C9JST7	Protein YIF1A	YIF1A	5	2	11.2	9.3734	1.04618	1.10108	1.20941	1.0937	1.04054	1.03254	0.979465	0.988009	1.03449
F5GXA4;A6NGW2;Q7RTU9;H7C0F7;E9PBT5	Putative stereocilin-like protein;Stereocilin	STRC;STRCP1	5	2	2.5	2.8725	0.00623584	0	0.00650043	0.00791563	0.00232438	0.00738675	0.00582874	0.00441	0.00622626
A6NHN7;A6NHB5;Q14202;Q14202-2;A6NL54;Q14202-3	Zinc finger MYM-type protein 3	ZMYM3	6	10	9.2	27.279	0.785711	0.847864	0.757266	0.82095	0.896396	0.723365	0.709133	0.781402	0.813125
B1B154;B1B153;A6NHC0	Calpain-8	CAPN8	3	1	4.7	4.3835	1.07554	1.14906	1.29702	1.168	0.87649	1.18066	1.24163	1.0066	1.3712
B5MC82;P30046-2;P30046;A6NHG4;J3KQ18	D-dopachrome decarboxylase;D-dopachrome decarboxylase-like protein	DDT;DDTL	5	7	33.1	34.368	1.0105	1.10248	1.05357	1.09121	1.13717	1.16354	1.12412	1.17543	1.05654
A6NND8;A6NHJ8;O95825;A6NMA8;O95825-2;A0A0C4DG14;C9JAL0;F8WF64;C9JZK8;C9K0F7;H7C3I5;C9JQD0;H7C3S0;H7C338;H7C0X3	Quinone oxidoreductase-like protein 1	CRYZL1	15	6	18.3	11.234	0.662912	0.719046	0.712024	0.77026	0.767625	0.750604	0.700226	0.742764	0.73495
A6NHL2-2;A6NHL2	Tubulin alpha chain-like 3	TUBAL3	2	5	11.3	84.192	0.891739	0.965711	0.989398	0.874674	0.926384	0.965691	0.924342	0.930495	0.960144
A6NHQ2	rRNA/tRNA 2-O-methyltransferase fibrillarin-like protein 1	FBLL1	1	3	7.2	8.2322	0.907924	1.06503	0.739757	0.940149	1.07821	0.763848	1.03877	0.934429	0.874377
A6NHR9;A6NHR9-2;J3KTL8;A6NHR9-3;J3QSH1;J3KRK8;J3KTK7	Structural maintenance of chromosomes flexible hinge domain-containing protein 1	SMCHD1	7	62	34.4	256.93	1.22107	1.21375	1.23312	1.22285	1.23908	1.24548	1.24287	1.14501	1.23835
A6NHV6;B4DZM6;Q99640-4;Q99640-2;Q99640-3;Q99640;I3L1H7;I3L4K3;I3L3P0;I3L136	Membrane-associated tyrosine- and threonine-specific cdc2-inhibitory kinase	PKMYT1	10	2	9.8	21.393	0.861523	1.39881	1.33422	1.14948	1.40882	0.854481	0.914231	1.23884	1.15912
A6NHX0;F2Z3I9;F2Z2C1;F8WD52;B7WPJ3;Q8WTX7	GATS-like protein 2;GATS-like protein 3	GATSL2;GATSL3	6	2	4.9	2.4658	0.375298	0.443368	0.40871	0.392875	0.459913	0.464794	0.449096	0.457946	0.418976
A6NIH7;K7EJU3;K7EN86;C9JSK0;Q13432-2;Q13432	Protein unc-119 homolog B	UNC119B	6	9	60.2	71.822	1.22778	1.18185	1.29473	1.26413	1.23558	1.2452	1.24956	1.31578	1.35526
A6NJ78;A0A0U1RR76;A6NJ78-2;A6NJ78-4;A0A0U1RRF2;B5MC64;A0A0U1RR64;A0A0U1RRD2;F8WD83;A6NJ78-3;P0C7V9	Probable methyltransferase-like protein 15	METTL15	11	5	17.4	11.426	0.866783	0.952773	0.985591	1.07688	1.05535	1.04345	0.981913	0.981674	1.05883
A6NJX6;Q96BP2	Coiled-coil-helix-coiled-coil-helix domain-containing protein 1	CHCHD1	2	1	11.3	3.8108	0.926725	0.736475	0.977137	0.699689	0.752917	0.966079	0.703255	0.87638	0.846844
J3KP16;Q9UFD9;A6NNM3;A6NJZ7	RIMS-binding protein 3A;RIMS-binding protein 3B;RIMS-binding protein 3C	RIMBP3C;RIMBP3;RIMBP3B	4	1	1	-2	0.713839	0.677132	0.566477	0.737101	0.731014	0.624886	0.608671	0.638399	0.669788
A6NKD9;G3V5D5;G3V2D7;H0YJE0	Coiled-coil domain-containing protein 85C	CCDC85C	4	3	8.1	6.5203	0.990036	1.02849	1.10145	1.05881	1.03038	0.956004	0.9542	1.19604	1.31742
A6NL93;P05114;A6NEL0;F2Z2W6;F2Z2Y5;H7BXJ5	Non-histone chromosomal protein HMG-14	HMGN1	6	5	47.8	36.003	1.29146	1.77476	1.39396	1.40804	1.66797	1.48858	1.49111	1.76633	1.5108
A6NLH6;Q9P003	Protein cornichon homolog 4	CNIH4	2	1	14.6	14.494	0.822296	0.753395	0.880418	0.728157	0.78782	0.770696	0.760932	0.81834	0.916184
A6NML8;K4DI95;C9J6U3;O60879-2;O60879;O60879-3	Protein diaphanous homolog 2	DIAPH2	6	29	28.6	99.927	1.43596	1.30253	1.47219	1.45392	1.33573	1.45865	1.46475	1.33363	1.49102
A6NNA4;O95460-4;O95460-2;O95460	Matrilin-4	MATN4	4	1	6	1.9407	0.669825	1.15199	0.960616	1.54386	1.41079	1.5256	1.99942	1.70228	1.45897
A6NNI4;G8JLH6;P21926;F5GXT1;A0A087WU13	Tetraspanin;CD9 antigen	CD9	5	3	14.5	7.701	1.39183	1.35732	1.43117	1.41892	1.31147	1.45161	1.43257	1.43258	1.41235
A6NNP5-2;A6NNP5;A6NNP5-4	Coiled-coil domain-containing protein 169	CCDC169	3	1	7.8	-2	1.45227	1.40714	1.4991	1.45848	1.37326	1.59163	1.41194	1.5181	1.41102
A6PVN5;Q15257-2;Q15257-4;Q15257-3;F6WIT2;Q68CR8;A6PVN9;A6PVN6;B7ZBQ0;A6PVN7;A6PVN8;H0Y6E5;B7ZBP9;B7ZBP7;B4DDQ6;H0Y562	Serine/threonine-protein phosphatase 2A activator	PPP2R4;DKFZp781M17165	16	12	38.3	-2	0.881706	0.899838	0.912035	0.867828	0.828588	0.898488	0.8472	0.86874	0.791708
A6PW57;Q99755-4;Q99755-3;Q99755	Phosphatidylinositol 4-phosphate 5-kinase type-1 alpha	PIP5K1A	4	2	5.1	7.1005	1.35036	1.08539	1.0115	1.68106	1.60204	1.42982	1.88911	1.71217	1.26541
A6QL63-2;A6QL63-3;A6QL63;H0YHR1;C9JV03;A6QL63-5	Ankyrin repeat and BTB/POZ domain-containing protein BTBD11	BTBD11	6	2	2	2.3345	0.165359	0.169664	0.222576	0.231111	0.184462	0.166936	0.170612	0.239906	0.143069
A6QRJ0;P49184;E7ESG1;E7EUJ0;Q5HY40	Deoxyribonuclease-1-like 1	DNASE1L1	5	2	12.5	11.559	2.08967	1.95443	1.8602	2.13959	2.32578	1.80038	2.02152	2.14117	1.88283
C9JMX4;H0Y485;H0Y5K2;B3KWK7;A6XND1;A6XND0;P17936;P17936-2	Insulin-like growth factor-binding protein 3	IGFBP3	8	3	14.4	4.3004	0.536628	1.0935	0.927936	0.943096	1.20747	1.03566	0.827742	1.25882	0.957892
S4R3U7;S4R3H3;S4R393;S4R410;A7E2V4-5;A7E2V4;A7E2V4-3;A7E2V4-4;A7E2V4-2;H0YCW2;S4R3B3;H7C453;H7BZ52	Zinc finger SWIM domain-containing protein 8	ZSWIM8	13	4	5.8	8.9675	0.879603	1.04452	0.993358	1.02166	0.967172	1.04478	1.05876	0.974218	1.00083
A7KAX9;A7KAX9-2;G3V174;A7KAX9-3;E9PRH3;K7EQI6;A0A0A0MQQ9;K7EMC2;O14559-10;O14559-11;O14559	Rho GTPase-activating protein 32	ARHGAP32	11	17	11.7	68.804	1.92246	1.99598	2.00186	1.95707	1.97948	1.94416	2.06836	1.97369	1.98012
F5H4Q8;E7EPE2;Q8TE47;A7UKX8;A7UKY0;J3KN53;Q00987-8;Q00987-9;Q00987;Q00987-11	E3 ubiquitin-protein ligase Mdm2	MDM2;MDM2 isoform KB9;mdm2	10	1	12.4	3.0881	1.57037	0.778501	0.594013	0.382398	0.464448	0.692841	0.598171	0.703782	0
A8K070;A0A096LP07;A0A096LPJ3;J3KSA5;J3KRJ4;J3QLT0;J3QS88;J3KTB0;J3QLE8;J3QL53;J3KRE8;J3QS84;J3QQX0;J3KSY1		GPS1	14	16	38.2	3.0305	1.11949	1.02095	1.07997	1.04363	1.17568	1.18493	1.02583	1.14633	1.20655
A8K878;P55145;H7C2D6	Mesencephalic astrocyte-derived neurotrophic factor	MANF	3	8	44.9	54.166	0.918953	1.00956	0.968939	0.936826	0.932983	1.02757	0.990471	1.01554	0.950979
C9IZZ8;C9J6Y2;C9J0J6;C9JZ07;G3V1A3;C9J5T5;C9JBU8;A8MPU2;O14713-2;O14713;F8WF20	Integrin beta-1-binding protein 1	ITGB1BP1	11	2	41.5	2.888	#DIV/0!	#DIV/0!	#DIV/0!	#DIV/0!	#DIV/0!	#DIV/0!	#DIV/0!	#DIV/0!	#DIV/0!
A8MST6;Q5JTW2;Q5JTW2-3;Q5JTW2-5;Q5JTW2-2	Centrosomal protein of 78 kDa	CEP78	5	2	2.8	3.6019	0.888361	0.927595	0.837852	0.885103	0.982492	0.845779	0.731084	0.980837	0.880303
A8MT40;Q8NCN5;H3BQG3;B7ZAR9;Q8NCN5-2;H3BUH3;H3BV59	Pyruvate dehydrogenase phosphatase regulatory subunit, mitochondrial	PDPR	7	14	18.7	35.598	0.825862	0.854676	0.847086	0.826961	0.858065	0.826537	0.843235	0.887217	0.890065
A8MT72;Q2NKQ5;Q16799-3;Q16799-2;Q16799	Reticulon;Reticulon-1	RTN1	5	2	8.3	4.0564	2.23883	2.41284	2.47299	2.30778	2.33455	2.34067	2.3783	2.494	2.57043
E9PKU6;A8MTE9;J3KR69;Q9H892;Q9H892-2;E9PP06;C9JPY5;E9PIS6;E9PJI9;C9J1D2;E9PIB6;C9JYU1	Tetratricopeptide repeat protein 12	TTC12	12	3	13.4	9.2753	1.19562	1.31374	1.38436	1.28346	1.33726	1.37582	1.32745	1.31955	1.34685
A8MU21;Q9BVK8	Transmembrane protein 147	TMEM147	2	1	6.5	4.0408	0.644831	0.6193	0.761718	0.663306	0.702213	0.74749	0.665429	0.666351	0.614983
A8MUA9;A8MU27;P55854;P55854-2	Small ubiquitin-related modifier 3	SUMO3	4	2	15.6	2.2565	1.33099	1.46822	1.44791	1.4234	1.45512	1.48902	1.45039	1.48608	1.46655
A8MUM1;Q53HC9;C9JVR6;C9J0U9;D3YTH5;F8WDS8;F8WDX0;F8WB12	Protein TSSC1	TSSC1	8	11	35.5	77.56	1.01598	1.05223	1.07199	1.05776	1.05843	1.03175	1.07506	1.07733	1.06586
E9PN41;A8MVV6;J3KQ42;O14817;J3KNL1;E9PSH3;E9PPX8	Tetraspanin;Tetraspanin-4	TSPAN4	7	3	28.8	4.6081	0.170923	0.182285	0.171975	0.156402	0.163538	0.166219	0.152578	0.206861	0.152076
A8MVZ6;Q96G01-4;Q96G01-3;Q96G01;U3KQF7	Protein bicaudal D homolog 1	BICD1	5	6	6.9	4.8644	0.853185	0.886697	0.861294	1.00833	0.841294	1.10585	0.994034	0.816446	1.00234
A8MW49;P07148	Fatty acid-binding protein, liver	FABP1	2	3	33.9	6.2496	2.3136	2.25689	3.67659	2.31176	1.98055	3.33639	2.8344	3.0801	3.50838
P62308;A8MWD9;Q49AN9;F5H013;C9JVQ0	Small nuclear ribonucleoprotein G;Putative small nuclear ribonucleoprotein G-like protein 15	SNRPG;SNRPGP15	5	5	36.8	9.02	0.946584	0.884225	0.871613	0.927204	0.937844	0.885161	0.876366	0.952891	0.925834
A8MXB9;J3KQJ1;Q8NBJ7;C9JL30;H7C3B2;C9J660;Q8NBJ7-2;F8WA42;Q8NBJ7-3;E9PBT8;J3QT17;Q8NBJ7-5;F8WEV7;F8WES7;F8WEX5;E9PG02;Q8NBJ7-4	Sulfatase-modifying factor 2	SUMF2	17	6	23	34.769	0.993711	0.953223	0.999499	0.960666	0.959494	0.912985	0.937916	0.976655	0.936303
F2Z3A9;F2Z2E5;F2Z2T3;F2Z3J7;E7EWW3;B7ZBD4;B7ZBD5;A8MXF6;Q9UNT1;Q9UBK7;Q9UNT1-2;Q9UBK7-2;Q9UNT1-3;Q9UBK7-3	Rab-like protein 2B;Rab-like protein 2A	RABL2B;RABL2A	14	1	20.5	1.967	1.23441	1.2881	1.41533	1.24336	1.34871	1.26133	1.30029	1.13709	1.46051
A8MXP9;A0A0R4J2E8;P43243;D6REM6;D6R991;B3KM87;P43243-2;Q68E03;H0Y8T4;D6R8Z5;D6RB45;A0A1B0GX04;D6R9F3;D6RAM9;D6RAY2;D6RBS2;D6RCM3;D6REK4;D6RBI2;D6RBK5;D6RE02;D6RIA2	Matrin-3	MATR3	22	39	43.5	283.18	1.29313	1.1749	1.13433	1.18973	1.17787	1.10571	1.14224	1.04534	1.07532
A8MXR1;Q9H7B4-2;Q9H7B4-3;Q9H7B4	Histone-lysine N-methyltransferase SMYD3	SMYD3	4	3	19	7.5747	0.707389	0.544444	0.654164	0.601619	0.534575	0.598689	0.524175	0.565738	0.632459
A8MXV4	Nucleoside diphosphate-linked moiety X motif 19, mitochondrial	NUDT19	1	7	26.7	27.159	0.947271	0.900374	0.886153	0.871862	0.897924	0.942642	0.891962	0.906328	0.928288
A8MYT4;Q8NEB9;K7ENH3;K7EIV6;M0R308	Phosphatidylinositol 3-kinase;Phosphatidylinositol 3-kinase catalytic subunit type 3	PIK3C3	5	10	16.1	33.441	0.853467	0.873535	0.959886	0.949955	0.936253	1.00897	0.892683	0.93805	0.999484
A8MZH8;P53801;B4DPZ0;A8MXQ1	Pituitary tumor-transforming gene 1 protein-interacting protein	PTTG1IP	4	2	23.4	11.745	1.54523	1.66477	1.75039	1.62507	1.66827	1.6962	1.69244	1.72823	1.76352
A9IYQ1;Q9NTI5-5		PDS5B	2	23	67.2	4.0122	1.85934	2.07179	2.08801	1.76474	1.98107	1.83726	1.78475	1.5796	1.70025
A9QM74	Importin subunit alpha-8	KPNA7	1	1	2.3	-2	2.28811	1.57516	3.00258	1.77792	2.41767	2.13655	2.1955	1.97252	0.84903
J3QRZ6;A9UHW6;A9UHW6-2;A9UHW6-3;J3KSB8;J3QLJ5;J3QLD1;J3KSU6;J3QKW3;J3QLN4	MIF4G domain-containing protein	MIF4GD	10	6	33.8	22.943	0.864209	0.782887	0.797783	0.772362	0.819425	0.717756	0.746341	0.85842	0.822432
A9X3U0;Q96GF1;Q96GF1-2	E3 ubiquitin-protein ligase RNF185	RNF185	3	3	36.3	6.1468	0.938063	0.984966	0.963833	0.917378	0.951896	0.905584	0.981252	0.979828	0.977415
A9Z1X7;Q8IYB3-2;Q8IYB3;E9PCT1;M0R088;M0R1E7;M0QXG5	Serine/arginine repetitive matrix protein 1	SRRM1	7	15	14.7	51.25	1.29614	1.33858	1.34133	1.31729	1.26335	1.36986	1.3329	1.37019	1.31678
B0QXZ8;B0QXZ9;Q9UGU5	HMG domain-containing protein 4	HMGXB4	3	1	7	4.2548	0.900415	1.0906	1.05715	0.72002	0.826285	0.931748	1.14052	1.05577	0.865199
B0QY18;B0QY20;Q6ICG6-3;Q6ICG6;Q6ICG6-2	Uncharacterized protein KIAA0930	KIAA0930	5	1	7.4	2.7875	0.826752	0.92384	0.959001	0.858779	1.06305	0.964003	0.797589	0.852777	0.952991
B0QY71;B0QY70;Q9ULX9-2;Q9ULX9	Transcription factor MafF	MAFF	4	1	9.7	1.7549	2.56071	1.95177	2.4246	2.01716	1.92401	1.78735	1.90398	2.12074	1.94194
B0QY80;Q96HU1;Q96HU1-2	Small G protein signaling modulator 3	SGSM3	3	1	4.3	2.0695	1.21832	1.46806	1.95538	1.56842	1.52213	2.16044	1.41482	1.26805	1.69201
B0QY95;Q9NQG6	Mitochondrial dynamics protein MID51	MIEF1	2	4	10.7	7.6018	1.13091	1.00081	1.22218	1.07176	1.01979	0.974298	1.10053	1.05939	0.99718
B0QYD3;Q9UH17-3;Q9UH17;Q6ICH2;P31941-2;P31941;Q9UH17-2;Q96AK3	DNA dC->dU-editing enzyme APOBEC-3B	APOBEC3B	8	3	7.1	10.469	0.584766	0.688238	0.650932	0.590918	0.64041	0.588669	0.593702	0.57871	0.634871
B0QYK0;Q01844-6;Q01844-3;Q01844;Q01844-5;A0A0D9SFL3;C9JGE3;Q01844-2;Q01844-4	RNA-binding protein EWS	EWSR1	9	5	12.8	46.718	1.42044	1.44378	1.49656	1.38285	1.25099	1.46745	1.45638	1.4254	1.44934
H3BQQ9;B0QYN7;P63279;H3BPC4	SUMO-conjugating enzyme UBC9	UBE2I	4	8	61.3	24.878	1.00696	0.986801	0.999237	1.05197	1.03052	1.02161	1.00455	1.06381	1.02541
B0QYW2;Q96EK2-4		PHF21B	2	1	5.8	-2	2.75116	2.80054	2.83889	2.84726	2.95599	2.65791	2.725	2.9665	2.98654
B0YIW2;P02656	Apolipoprotein C-III	APOC3	2	1	13.7	7.3051	1.66753	1.93893	1.88365	1.93314	1.76157	1.66294	1.76429	1.86068	1.75474
B1AH87;P30536	Translocator protein	TSPO	2	3	21.5	6.1466	1.83813	1.8617	1.8532	1.76044	1.85801	1.79917	1.85854	1.91801	1.82206
B1AHR1;Q9UH03-2;Q9UH03	Neuronal-specific septin-3	44077	3	1	2.7	1.9609	0.759965	1.36572	0.909572	1.04518	1.25238	1.5475	1.45617	1.23289	1.20832
H0Y605;B1AJZ9-4;B1AJZ9;B1AJZ9-3	Forkhead-associated domain-containing protein 1	FHAD1	4	1	5.3	-2	1.19425	1.36222	1.26751	1.3097	1.33221	1.27034	1.30628	1.36521	1.41045
B1AK44;Q9UI95;B1AK45;B1AK43	Mitotic spindle assembly checkpoint protein MAD2B	MAD2L2	4	2	14.3	5.3474	0.408108	0.39322	0.443334	0.391781	0.460189	0.378955	0.430923	0.486321	0.471023
B1AKC9;P29323-2;P29323-3;P29323;Q6NVW1	Receptor protein-tyrosine kinase;Ephrin type-B receptor 2	EPHB2	5	5	5.5	4.9979	0.168601	0.12729	0.182275	0.148839	0.122802	0.156844	0.160131	0.173573	0.139044
B1AKJ5;O43847;O43847-2;G3V1R5;F5H7V1;H0Y5G9	Nardilysin	NRD1	6	30	26.6	158.31	0.944709	0.91807	0.976533	0.921304	0.931023	0.953641	0.920417	0.951069	0.92702
B1AKL4;Q9NRA8;Q9NRA8-3;Q9NRA8-2;B1AKL5;B1AKL6;B0QYZ7	Eukaryotic translation initiation factor 4E transporter	EIF4ENIF1	7	8	8.8	19.019	1.08159	1.17863	1.50435	1.10853	0.946462	1.43247	1.19922	1.35093	1.47273
B1AKN7;B1AKN5;B1AKN8;Q12857-3;Q12857;Q12857-4;B1AKN6;Q12857-2;S4R3K5;S4R3W2;S4R3K4	Nuclear factor 1;Nuclear factor 1 A-type	NFIA	11	5	10.7	9.9715	1.80107	1.83046	1.9652	1.931	1.90958	1.93443	1.87792	1.9364	2.0349
B1AL69;Q7L3B6	Hsp90 co-chaperone Cdc37-like 1	CDC37L1	2	5	19.8	20.709	0.846161	0.81284	0.877999	0.867687	0.848332	0.85334	0.905776	0.889464	0.904226
B1ALD0;Q9Y6B7	AP complex subunit beta;AP-4 complex subunit beta-1	AP4B1	2	1	2.8	5.1364	1.18371	1.6714	0	1.05651	0.657492	0	0.90847	0.601011	1.39155
B1ALH6;O14832-2;O14832;C9IYS5;C9JR86	Phytanoyl-CoA dioxygenase, peroxisomal	PHYH	5	4	10.9	6.4141	0.612512	0.285492	0.425512	0.38184	0.324582	0.289635	0.279097	0.307027	0.349609
B1ALK7;Q14155-1;Q14155-6;E7EUY6;E9PDQ5;E7EU80;C9JDI6;B1ANY6;C9JAD7;F6SJA5;E7ENL8;Q15052-2;Q15052	Rho guanine nucleotide exchange factor 7	ARHGEF7	13	17	27.8	60.735	1.21968	1.27308	1.29947	1.31383	1.30027	1.28444	1.25623	1.27871	1.34038
B1ALM5;Q9P0T7;B1ALM7;B1ALM4;F2Z389;B1ALM8	Transmembrane protein 9	TMEM9	6	4	36	25.693	1.21616	1.14991	1.16121	1.2126	1.26628	1.17019	1.17645	1.24855	1.14256
B1AMS2;Q14141-2;Q14141-4;Q14141;Q14141-3	Septin-6	44080	5	10	28.5	27.691	0.129199	0.123197	0.149214	0.147823	0.12392	0.14145	0.157606	0.141598	0.191981
B1AMW1;P19256-2;P19256-3;P19256;H0YDI1	Lymphocyte function-associated antigen 3	CD58	5	3	13.8	12.344	1.67826	1.70323	1.67719	1.77006	1.71317	1.71122	1.68663	1.94894	1.96562
B1ANH0;B1ANH2;Q16774;Q16774-2;B1ANH5;B1ANG9;B1ANH6;Q16774-3;B1ANH3	Guanylate kinase	GUK1	9	6	34.1	41.628	1.84768	2.09526	2.12736	2.09374	1.98289	2.02257	1.97028	2.10723	2.0864
F6WCI9;B1ANN8;F6U3F6;P50539-4;P50539-2;P50539;P50539-3	Max-interacting protein 1	MXI1	7	1	5.9	1.5026	0.622261	0.628193	0.649734	0.828505	0.724079	0.617237	0.684706	0.848611	0.730546
H3BLV0;B1AP13;H7BY55;P08174-4;P08174;P08174-3;P08174-5;P08174-2;P08174-6;P08174-7;B1AP15	Complement decay-accelerating factor	CD55	11	13	43.3	98.725	2.0153	1.96528	1.80617	1.82482	1.92009	1.76337	1.79461	2.05571	1.74177
B1APM4;P35610-3;P35610-2;P35610	Sterol O-acyltransferase 1	SOAT1	4	2	14.2	10.107	0.133365	0.132843	0.125224	0.117416	0.149419	0.11846	0.117139	0.125047	0.112713
E9PME6;B1AQP1;P22415	Upstream stimulatory factor 1	USF1	3	2	9.2	2.6096	1.45729	1.14068	0.752296	1.29974	0.932625	0.998501	0.985077	0.929029	1.02735
B2R5W2;P07910-2;G3V4W0;G3V4C1;P07910-4;G3V2D6;P07910-3;G3V5V7;G3V5X6;G3V3K6;G3V251;B4DSU6;A0A0G2JPF8;A0A0G2JNQ3;P0DMR1;O60812;B7ZW38;B2RXH8;G3V4M8;G3V2H6;E5RG71	Heterogeneous nuclear ribonucleoproteins C1/C2	HNRNPC	21	21	65.5	206.09	1.11104	1.12238	0.943822	1.02056	1.0991	0.971108	1.01867	0.932301	0.947352
B2RA97;Q9Y5N5-2;Q9Y5N5	HemK methyltransferase family member 2	HEMK2;N6AMT1	3	2	12.1	3.0009	0.78827	0.764845	0.874811	0.937696	0.925544	0.806763	1.03276	1.15487	0.840814
B2RBV5		LOC93622	1	2	16.8	5.1084	2.24772	2.28606	2.28616	2.0894	2.15312	2.111	2.24819	2.28191	2.36308
B2WTI3;B2WTI4;K7EJU9;Q6NYC1-2;Q6NYC1;Q6NYC1-3	Bifunctional arginine demethylase and lysyl-hydroxylase JMJD6	JMJD6	6	5	16.4	10.622	0.507108	0.564309	0.558736	0.514404	0.563903	0.582223	0.488978	0.559157	0.55674
F5H5N2;B4DNC9;B3KQ30;Q9H1K1;Q9H1K1-2	Iron-sulfur cluster assembly enzyme ISCU, mitochondrial	ISCU	5	7	50	46.312	0.963813	1.05402	1.0688	1.01935	1.02924	1.04964	1.05195	1.07266	1.04568
B3KR61;Q5TEU4;Q5TEU4-2	NADH dehydrogenase [ubiquinone] 1 alpha subcomplex assembly factor 5	NDUFAF5	3	2	8.2	6.875	0.578862	0.646184	0.682143	0.610334	0.634194	0.693456	0.671073	0.754883	0.567955
B3KS98;O15372;A0A087WZK9;E5RJT0;E5RGU4;E5RFW7;E5RFH0;E5RHC7;E5RH59	Eukaryotic translation initiation factor 3 subunit H	EIF3H	9	14	41.3	54.704	1.12328	1.14672	1.16851	1.17657	1.11713	1.21821	1.17278	1.19272	1.20216
B3KSJ7		DCLRE1C	1	3	7.5	2.8617	1.19823	1.36975	2.01096	1.17553	0.97304	2.24695	1.5207	2.01625	2.21654
H0YNF6;B3KT51;E7EPS7;H0YNS4;Q9BRN9-2;Q9BRN9	TM2 domain-containing protein 3	TM2D3	6	2	12.4	3.7824	0.640586	0.948283	0.782181	0.758035	0.769576	0.968757	0.925569	0.963542	1.04976
B3KTM8;Q9UBU8-2;Q9UBU8;H0YMJ0;H0YLJ3;Q9UBU8-3;H0YNE0;H0YM21;H0YLV1;H0YMT8;H0YNX3;H0YNI8	Mortality factor 4-like protein 1	MORF4L1	12	14	53.2	81.959	1.40918	1.46991	1.45548	1.42541	1.4797	1.43301	1.42653	1.50814	1.47678
B3KVK2		GNB1	1	6	48.8	2.3061	0.811609	0.515743	0.338422	1.05583	0.829883	0	0.836099	0.840089	1.28951
B5ME25;E7ETE0;B3KW44;Q9H825-2;Q9H825;C9JE69	Methyltransferase-like protein 8	METTL8	6	2	9.7	5.3924	0.679874	0.535583	0.564994	0.617242	0.537933	0.431391	0.54018	0.568818	0.60416
B3KWA1;P22304	Iduronate 2-sulfatase;Iduronate 2-sulfatase 42 kDa chain;Iduronate 2-sulfatase 14 kDa chain	IDS	2	1	2.9	2.124	1.01568	1.34387	1.25087	1.25816	1.55388	1.13702	1.33875	1.45845	1.38339
C9JQ38;C9JRT8;B3KWA8;O95622-2;O43306-2;O43306;O95622	Adenylate cyclase type 5;Adenylate cyclase type 6	ADCY5;ADCY6	7	1	10	2.2975	0.740805	0.732793	0.882578	0.821076	0.925447	0.542297	0.745457	0.791994	0.925188
H0YKQ8;B3KXX3;Q9UHW9-6;Q9UHW9-5;Q9UHW9-2;Q9UHW9-3;Q9UHW9-4;Q9UHW9;H0YMQ9;J3QSF2;I3L4N6;Q9UP95-7;H0YNJ5	Solute carrier family 12 member 6;Solute carrier family 12 member 4	SLC12A6;SLC12A4	13	4	4.1	10.588	0.782641	0.849771	0.704883	0.796469	0.795731	0.762388	0.77123	0.73353	0.786776
B3KY94;O14735-3;O14735	CDP-diacylglycerol--inositol 3-phosphatidyltransferase	CDIPT	3	1	4.2	1.6486	1.03598	1.05631	1.04152	1.11228	1.07855	1.1732	1.07081	1.15596	1.1226
B4DDF4;B4DUT8;Q99439;Q99439-2;A0A087X1X5;A0A087X271;H3BVI6;K7ES69;H3BQH0;U3KPS3;A0A087WV51;K7EQ72;K7ER02;B7Z7E1;P51911-2;P51911	Calponin;Calponin-2	CNN2	16	15	70.5	137.05	1.91961	2.0206	1.98024	2.01	1.95185	2.04991	2.00124	2.05112	2.01582
E7EV05;E9PFU9;B4DEN4;Q8WV99-2;Q8WV99;F8WEE4;B8ZZ56;A0A087X0D9;C9J1R6	AN1-type zinc finger protein 2B	ZFAND2B	9	3	20.1	8.9985	1.23331	1.24649	1.19106	1.28283	1.28422	1.26822	1.19603	1.42037	1.34786
B4DZ85;B4DF87;Q13772;Q13772-3;Q13772-4	Nuclear receptor coactivator 4	NCOA4	5	5	16.5	17.748	1.0629	1.0972	0.882946	0.935323	0.978765	0.811633	0.978019	0.928576	0.849393
B4DJL6;Q96SY0;B4DVT3;Q96SY0-4;Q96SY0-3;H3BRY6;H3BP17;H3BMK7	von Willebrand factor A domain-containing protein 9	VWA9	8	11	29.2	94.53	0.920324	0.94173	0.963423	0.935301	0.96748	0.898825	0.904405	0.954659	0.944165
B4DJS2;Q9BY49	Peroxisomal trans-2-enoyl-CoA reductase	PECR	2	1	6.4	2.892	0.572441	0.494741	0.711858	0.6272	0.582151	0.634106	0.418869	0.561243	0.501319
B4DJV2;O75390;A0A0C4DGI3;H0YIC4;F8VTT8;F8W4S1;H0YH82;F8VPF9;F8VPA1;F8W1S4;F8W642;F8VZK9;F8VX07;F8VRP1;F8VX68;F8VWQ5;F8VRI6;F8VU34;F8VR34;F8W0J2	Citrate synthase;Citrate synthase, mitochondrial	CS	20	14	28.3	120.04	1.26222	1.38037	1.33269	1.41296	1.42058	1.37965	1.39305	1.47195	1.34634
Q5SZL8;Q5SZM2;U3KQD8;Q5SZM1;B4DK47;Q5SZL4;Q9P0N9-4;Q9P0N9;U3KPY5;Q5SZL3;U3KPS8;Q5SZL5;Q5SZL6;Q9P0N9-2;U3KQQ0;Q9P0N9-3	TBC1 domain family member 7	TBC1D7	16	4	26.2	6.3784	1.08477	1.26186	1.41627	1.17399	1.39974	1.2503	1.21318	1.29298	1.45088
B4DL54		CHURC1-FNTB	1	3	6.2	9.6557	0.340175	0.469686	0.452507	0.473852	0.502646	0.440772	0.474204	0.509161	0.431159
B4DLN1			1	11	26	43.584	0.825164	0.932568	0.878417	0.856369	0.865118	0.907653	0.868364	0.893742	0.869369
B4DQP0;Q9H9L7;H0YEQ5;Q9H9L7-2	Akirin-1	AKIRIN1	4	2	13.8	1.6981	1.07821	0.944065	0.924566	0.979739	0.910475	0.76903	0.86131	0.946418	1.0651
B4DR61;P61619;P61619-3;F8W776;Q8TC24;Q9H9S3-2;Q9H9S3-3;Q9H9S3;H7C1Q9;C9JXC6;H7C069;A6NK38;F2Z2C7;A6NIF9;C9JJV4;H7C1S8	Protein transport protein Sec61 subunit alpha isoform 1;Protein transport protein Sec61 subunit alpha isoform 2	SEC61A1;SEC61A2	16	10	20.5	33.841	1.50669	1.73474	1.55107	1.59765	1.66878	1.73841	1.69804	1.62568	1.71798
B4DR80;Q9Y6E0-2;Q9Y6E0;H0Y630;Q5JV98;Q5JV99	Serine/threonine-protein kinase 24;Serine/threonine-protein kinase 24 36 kDa subunit;Serine/threonine-protein kinase 24 12 kDa subunit	STK24	6	17	48.8	151.16	1.8492	1.87102	1.88971	1.88167	1.85749	1.89224	1.84433	1.88909	1.89218
B4DRN8;Q5W0Z9;Q5W0Z9-4;Q5W0Z9-3;Q5W0Z9-2;Q9UIJ5	Palmitoyltransferase;Probable palmitoyltransferase ZDHHC20	ZDHHC20	6	7	28.4	26.362	2.09776	2.02198	2.16258	2.13027	2.03601	2.23787	2.16041	2.18047	2.23115
B4DTS2;Q9BZL6;Q9BZL6-2;M0R2Z8;M0QZ82;M0QXC6;F8WBA3;Q15139	Serine/threonine-protein kinase;Serine/threonine-protein kinase D2	PRKD2	8	19	27.1	88.361	1.48156	1.55106	1.60232	1.51777	1.56141	1.59328	1.5538	1.59552	1.60086
B4DUA7;Q9NX70;M0R3F3;Q9NX70-2	Mediator of RNA polymerase II transcription subunit 29	IXL;MED29	4	3	17.2	26.329	0.913217	0.887699	0.918607	0.899797	0.969787	1.00276	0.957987	0.972612	0.925599
C9JEN3;C9IYT2;F8WDY4;C9IZ27;C9JW19;C9JWV9;B4DUD2;Q969X1	Protein lifeguard 3	TMBIM1	8	2	14.2	12.877	2.36695	2.2948	3.09195	2.67426	2.49035	3.157	2.70937	2.78963	2.64581
B4DWR3;P61758	Prefoldin subunit 3	VBP1	2	11	45.3	25.568	1.37455	1.38315	1.39761	1.3478	1.29134	1.40709	1.38558	1.35006	1.33782
B4DXK0;Q9UBU7-2;Q9UBU7	Protein DBF4 homolog A	DBF4	3	2	6.9	2.8628	1.44792	1.59714	1.50136	1.75536	1.15628	1.50929	1.40682	1.10939	1.55424
B4DY08		HNRNPC	1	21	57.3	-2	1.00783	1.00691	1.2151	1.08043	1.1068	1.263	1.12964	0.977553	1.24281
B4DY09;Q12905;X6R6Z1;A0A0A0MRL0	Interleukin enhancer-binding factor 2	ILF2	4	17	69	145.3	1.00797	1.00478	0.952136	0.975216	0.968503	1.00726	0.9633	0.918524	0.935549
F8VRH6;F8VVC4;H0YHS4;F8W0K6;F8W1R9;B4DY26;P36897;P36897-2	Receptor protein serine/threonine kinase;TGF-beta receptor type-1	TGFBR1	8	1	18.4	3.5285	0.873566	0.99771	0.684807	0.76737	0.972834	0.867519	0.82033	0.75823	0.941521
B4DZG7;F8VYN9;P40616-2;P40616	ADP-ribosylation factor-like protein 1	ARL1	4	5	54.1	61.775	1.00557	1.10047	1.08509	1.038	0.986845	1.02931	1.05811	1.11754	1.10178
B4DZS0;O76075-2;O76075;Q96P72;A0A0B4J1S5;G3XAD0;Q96P73;O76075-4;O76075-3	DNA fragmentation factor subunit beta	DFFB	9	4	11.9	8.5189	1.01568	1.30788	1.28123	1.35079	1.23781	1.40427	1.36527	1.44268	1.27881
B4E0T2;P50542;P50542-4;P50542-2;P50542-3;F5H5C0;F5H3X7;J3KPV0;F5H432;F5GXX3;F5H205;F5H637;F5GZ41;F5H0L9;F5GYB4	Peroxisomal targeting signal 1 receptor	PEX5	15	12	25.6	45.406	1.18451	1.13922	1.17683	1.19208	1.08342	1.15987	1.07068	1.18097	1.22594
Q8NBY1;B4E0Y9;Q9P289;Q9P289-2;Q9P289-3	Serine/threonine-protein kinase 26	STK26	5	15	44.9	30.744	1.53197	1.65278	1.65898	1.64329	1.66263	1.67415	1.64516	1.7481	1.69237
B4E127;G8JL98;Q13569	G/T mismatch-specific thymine DNA glycosylase	TDG	3	1	6.4	6.7798	2.65652	1.56075	2.13685	1.53207	1.38724	1.65913	1.85763	1.87751	2.32347
B4E1Q4;O14730;O14730-2;J3QQL5;J3QLP4	Serine/threonine-protein kinase RIO3	RIOK3	5	8	14.9	14.723	1.52096	1.53758	1.56294	1.6008	1.54245	1.5931	1.59942	1.54785	1.58524
B4E2D5;R4GND2;F6S7C4;Q8NEM7-2;Q8NEM7;Q8NEM7-3;H7C5F9	Transcription factor SPT20 homolog	SUPT20H	7	3	7.8	13.772	1.62461	1.61236	1.59412	1.71127	1.49098	1.38172	1.45482	1.42921	1.50314
B4E3T4;Q93062-4;Q93062-5;Q93062;Q93062-2;Q93062-3;H0YBU9;H0YC46;Q6ZRY4	RNA-binding protein with multiple splicing	RBPMS	9	3	14.7	9.6839	0.400624	0.340004	0.370466	0.364451	0.323638	0.35187	0.38907	0.359106	0.365133
B5MBX5;B5MCP4;Q53QV2	Protein LBH	LBH	3	1	23.9	14.57	0.12087	0.246389	0.225177	0.16494	0.0485449	0.0774042	0.173045	0.161971	0.136423
B5MBZ0		EML4	1	39	46.3	1.5453	0.62765	0.564325	0.618516	0.551992	0.512464	0.490665	0.598277	0.500853	0.639084
B5MC51;P53671-3;P53671-2;P53671	LIM domain kinase 2	LIMK2	4	3	4.3	4.2328	0.532274	0.702151	0.591961	0.764795	0.615174	0.613381	0.517987	0.510246	0.624816
H7C040;B5MC62;Q8TD06	Anterior gradient protein 3 homolog	AGR3	3	4	38.8	24.162	3.15098	2.69146	3.35073	3.17955	2.52573	3.31989	2.96209	2.91719	3.24287
B5MCA4;P16422;C9JKY3	Epithelial cell adhesion molecule	EPCAM	3	10	29.5	71.865	6.46695	6.35938	6.43351	6.24266	6.27061	6.14043	6.35859	6.53465	6.45671
B7WNX0;B5MCB3;Q4FZB7-2;Q4FZB7	Histone-lysine N-methyltransferase SUV420H1	SUV420H1	4	1	5.1	10.978	2.61648	2.22185	4.13101	2.78926	4.2051	2.13506	1.72512	2.6752	1.08618
B5MCF9;O00541;O00541-2;B3KXD6;H7C267;H7BYY8	Pescadillo homolog	PES1	6	22	40.1	132.84	0.932454	0.821618	0.800874	0.875554	0.855828	0.827442	0.807654	0.730904	0.798557
Q6FGH4;B5MCQ4;Q9BY27;Q14129	Protein DGCR6L;Protein DGCR6	DGCR6;DGCR6L	4	1	11.9	3.0161	0.873321	0.799092	0.7731	0.985952	0.842626	1.00978	1.18262	1.11815	0.94945
B5MCR8;Q6NXT4-4;Q6NXT4-3;Q6NXT4;Q6NXT4-2;C9JZR9	Zinc transporter 6	SLC30A6	6	2	6.5	5.4889	1.08401	0.94499	0.998521	1.13523	0.720727	0.838905	0.990322	1.08317	0.826978
H7C128;H7C179;B5MCW3;H7C127;Q9H0E9-4;Q9H0E9-2;Q9H0E9;Q9H0E9-3;H0YAH7;F8WBH2;H0YA84;C9JV05;H7C2P4	Bromodomain-containing protein 8	BRD8	13	13	19.6	32.419	0.877419	0.944896	0.888751	0.938843	0.915685	0.919293	0.943956	0.932008	0.931523
B5MCX3;C9J2Q4;H7C2Y0;C9IY94;H7C310;B5MD47;C9JQJ4;H7C1T1		44076	8	22	78.5	2.453	0.800093	1.1627	1.04541	0.911338	0.898958	1.04997	0.944432	1.03248	1.02366
B5MD23;O75954	Tetraspanin;Tetraspanin-9	TSPAN9	2	2	10.7	12.336	1.40939	0.891234	1.23968	1.02842	1.18499	1.00087	0.89871	0.803541	1.04435
B5MD58;P36956-3;P36956-2;P36956;P36956-4;X6RBE4;P36956-6;P36956-5;S4R3B4	Sterol regulatory element-binding protein 1;Processed sterol regulatory element-binding protein 1	SREBF1	9	4	7.8	9.8841	1.22116	1.17203	1.09096	0.559791	0.677215	0	0.541151	0.496731	0.461837
B5MDE0;Q96AA3;C9JP01	Protein RFT1 homolog	RFT1	3	4	7.6	7.2128	0.836704	0.816633	0.89317	0.842017	0.859294	0.731888	0.838904	0.927699	0.875536
B5MDF5;P62826;J3KQE5;F5H018;H0YFC6;B4DV51;A0A087X0W0	GTP-binding nuclear protein Ran	RAN	7	10	41.6	69.261	1.08784	1.08416	1.15978	1.14359	1.09446	1.18686	1.13081	1.0622	1.17513
B5MDU6;Q9H6V9;Q9H6V9-2;A0A0A0MSH6;Q9H6V9-3;B5MCE2;B4DRG3;D3YTH1;C9JUM0;B5MCU4;Q9H6V9-4;C9JHU6	UPF0554 protein C2orf43	LDAH;C2orf43;FLJ21820	12	7	20	39.215	0.628756	0.60241	0.640025	0.672462	0.646268	0.645383	0.647721	0.627026	0.67326
E7EW69;B5ME97;Q9P0V9;Q9P0V9-2;E7EX04;Q9P0V9-3;C9JEW2;C9JNR7;F5GYV2;F5H1W3;F8WC85;C9JEQ7;F5H1F2	Septin-10	44084	13	14	40.7	103.67	0.921562	0.92274	0.906543	0.923871	0.91782	0.964171	0.916631	0.940744	0.94112
B5MED8;Q96PQ0	VPS10 domain-containing receptor SorCS2	SORCS2	2	1	1.7	-2	2.89264	3.34245	3.23736	3.51158	3.72337	3.66399	3.74354	3.75894	3.3927
B7WPE2;Q32P44;H0Y3M3;Q32P44-2;G3V195;G3V1D0;H7C355;C9J6V3;E9PJV5;E9PSB4;Q32P44-3	Echinoderm microtubule-associated protein-like 3	EML3	11	18	26.6	85.468	1.35407	1.37092	1.46117	1.43412	1.39651	1.38493	1.37135	1.46457	1.48939
F8W9A8;B7WPL9;Q6PFW1-7;Q6PFW1-4;Q6PFW1-3;Q6PFW1-2;Q6PFW1;Q6PFW1-5;Q6PFW1-6;H0Y3Y5	Inositol hexakisphosphate and diphosphoinositol-pentakisphosphate kinase 1	PPIP5K1	10	10	9.2	7.0353	2.23691	1.95579	1.8967	1.95695	2.17842	1.81869	2.17867	2.02988	1.96919
B7Z2R7;Q5T8D3-2;Q5T8D3-3;Q5T8D3;Q5T8D3-4;X6RDD7;Q5T8E0;A0A087X0B8	Acyl-CoA-binding domain-containing protein 5	ACBD5	8	13	27.7	55.316	0.817623	0.83856	0.872127	0.877566	0.835689	0.835708	0.835638	0.875895	0.891504
B7Z3R2;Q9ULQ1;Q9ULQ1-3;H0YIK4;Q9ULQ1-2	Two pore calcium channel protein 1	TPCN1	5	4	6	6.3093	0.81991	0.739462	0.795523	0.821047	0.822479	1.00598	0.774673	0.751903	0.948258
E7EPW5;G3XAH9;B7Z4U3;B7Z4L1;E7EPD9;H7BXS2;Q9NRC1-6;Q9NRC1-5;Q9NRC1-4;Q9NRC1-3;Q9NRC1-2;Q9NRC1;C9JU30	Suppressor of tumorigenicity 7 protein	ST7	13	2	5.9	8.7555	1.05373	1.23607	1.69272	1.03962	1.12475	1.21461	0.947543	1.37562	1.03098
B7Z4W5;Q16773-2;Q16773;Q5T278	Kynurenine--oxoglutarate transaminase 1	CCBL1	4	2	3.3	4.0194	1.13348	1.23702	1.18594	1.23626	1.20151	1.30787	1.21569	1.18035	1.14099
B7Z503;Q9BSF8;Q9BSF8-2	BTB/POZ domain-containing protein 10	BTBD10	3	4	10.3	10.678	1.31897	1.17955	1.31856	1.28853	1.21115	1.11006	1.14654	1.25535	1.33206
B7Z6D5;Q96GQ7;A0A087X059;A0A087WYH5	Probable ATP-dependent RNA helicase DDX27	DDX27	4	32	41.6	110.16	1.30567	1.17708	1.09842	1.21925	1.20811	1.11735	1.16492	1.0341	1.09513
B7Z6Q0;Q12980;F8WDA5;B1B1F5;A0A087WTD0	Nitrogen permease regulator 3-like protein	NPRL3;C16orf35	5	2	4.8	7.4083	1.3316	1.43735	1.44481	1.82957	1.27054	1.2826	1.62259	1.66342	1.47521
D6RAR3;E9PFW6;B7Z6T3;E9PCX5;Q8NDZ6-2;Q8NDZ6	Transmembrane protein 161B	TMEM161B	6	1	7.4	2.6944	0.984288	1.04418	0.947647	0.915866	1.04893	1.01473	0.972753	1.07388	0.887666
B7Z7F3;Q9H6Z4-2;K7EIJ4;K7ESQ0;K7ENJ2;K7EID7;K7ENB9;K7EPW1	Ran-binding protein 3	RANBP3	8	17	45.3	2.7464	0.921906	1.07385	1.32906	1.25815	1.08178	1.07203	1.20574	1.18964	1.03343
Q5MJ34;B7Z7M5;Q9NUX5-2;Q9NUX5;Q5MJ35;A8MTK3;V9GZ00;V9GY10;C9JPG9;V9GYE6	Protection of telomeres protein 1	POT1	10	4	10.6	12.128	0.867187	0.902451	0.820553	0.851562	0.787522	0.805451	0.766513	0.810363	0.701232
B7Z896;Q9BVG8-5;A0A0C4DGM9;F5H3M2;Q9BVG8-2;Q9BVG8;Q9BVG8-6;Q9BVG8-4;H3BMR0;H3BTU1;H3BMJ1;H3BTN1;H3BV47;H3BMQ3	Kinesin-like protein;Kinesin-like protein KIFC3	KIFC3	14	8	16.5	25.467	0.223989	0.255382	0.263684	0.213082	0.251917	0.237771	0.260767	0.260478	0.318209
B7Z9C2;P55209-3;H0YHC3;B7Z4K9	Nucleosome assembly protein 1-like 1	NAP1L1	4	12	30.1	4.7767	0.710227	0.723918	0.778965	0.801248	0.639313	0.723487	0.772554	0.782395	0.760325
B7ZAQ6-2;B7ZAQ6-3;P0CG08;B7ZAQ6;A0A087WW82;U3KPV2;E9PKY3;A0A087WW78	Golgi pH regulator A;Golgi pH regulator B	GPR89A;GPR89B	8	3	11	13.526	1.20364	1.30052	1.28166	1.25859	1.29868	1.24208	1.15634	1.29666	1.26683
B7ZAX5;Q01415-2;Q01415;H0YLL8;H0YK30;H0YLL3;H0YK10	N-acetylgalactosamine kinase	GALK2	7	11	31.3	62.283	1.18234	1.16189	1.20041	1.17801	1.14243	1.1758	1.17214	1.16596	1.19061
B7ZBM3;Q8IVH2-3;Q8IVH2-2;Q8IVH2;A2A312	Forkhead box protein P4	FOXP4	5	9	26.3	43.277	1.54047	1.57555	1.68217	1.62826	1.49258	1.59596	1.53001	1.74778	1.55832
B7ZBQ3;Q9H944;A6PVP4;Q9H944-2;B7ZBQ1	Mediator of RNA polymerase II transcription subunit 20	MED20	5	5	47.6	41.292	0.858316	0.863914	0.882182	0.86741	0.909217	0.866195	0.865534	0.879439	0.881028
B7ZC38;Q9NR46;B7ZC39;Q9NR46-2;F8WFB9;G5E9J1;H7C1Z6	Endophilin-B2	SH3GLB2	7	15	36.2	51.022	1.51447	1.51305	1.58583	1.45305	1.45143	1.51887	1.48127	1.53539	1.52643
B7ZKQ9;Q8WTV0-4;Q8WTV0-2;Q8WTV0-3;F5H4X0;Q8WTV0-5;Q8WTV0;F5H5E8	Scavenger receptor class B member 1	SCARB1	8	9	18.3	23.613	1.21594	0.97902	1.06399	1.07005	1.04398	1.03867	0.990923	1.1097	1.08255
B7ZL14;H0Y7W6;Q96RU3-4;Q96RU3-3;Q96RU3-5;Q96RU3-2;Q96RU3	Formin-binding protein 1	FNBP1	7	2	4.9	2.12	0.111018	0.136437	0.14047	0.142916	0.162448	0.148407	0.122832	0.157411	0.156556
B7ZLH2;O60663-2;O60663;O60663-3	LIM homeobox transcription factor 1-beta	LMX1B	4	1	3.1	1.5272	1.48665	1.48573	2.11137	1.75949	1.63323	2.30907	1.81132	2.53808	2.06653
B7ZLQ5;P28370	Probable global transcription activator SNF2L1	SMARCA1	2	35	31.1	62.726	0.50486	0.533167	0.485488	0.488882	0.546701	0.471743	0.484801	0.514433	0.485279
E5RJM0;B7ZLQ8;Q17RY0-2;Q17RY0;E5RFP2;Q17RY0-3;H0YBG1;H0Y9D9;J3KN18;Q7Z5Q1-7;Q7Z5Q1-5;Q7Z5Q1-4;Q7Z5Q1-6;Q7Z5Q1-3;Q7Z5Q1;Q8NE35-2;Q8NE35;Q7Z5Q1-8;Q7Z5Q1-9	Cytoplasmic polyadenylation element-binding protein 4	CPEB4	19	5	9.4	6.778	0.670766	0.712313	0.752384	0.761174	0.707426	0.688064	0.675805	0.691502	0.690071
B9A044;B8ZZ50;O60573-2;O60573;C9JEL3;B4E1E4;B9A023;B8ZZL3	Eukaryotic translation initiation factor 4E type 2	EIF4E2	8	10	49.8	61.731	1.13035	1.00459	0.97092	1.03969	1.02786	0.977359	0.983105	1.04318	0.974813
B8ZZ87;Q6NZ67;H7BZ50;H7C173;Q6P582;H7C202	Mitotic-spindle organizing protein 2B;Mitotic-spindle organizing protein 2A	MZT2B;MZT2A	6	3	26.1	22.794	1.09202	1.14129	1.2145	1.23682	1.18968	1.26255	1.11921	1.20406	1.02516
B8ZZ93;B8ZZH7;F8WCL7;J3KQ70;Q9C086;C9JKY0;H7C171	INO80 complex subunit B	INO80B;INO80B-WBP1	7	5	31.5	10.384	1.16269	1.04862	1.08698	1.12729	0.918881	1.05624	1.12595	0.898518	0.974677
B8ZZB7;H0YEJ0;E9PLP5;Q8N8I0;F8VYB8;H0Y632;H0YDQ2	Sterile alpha motif domain-containing protein 12	SAMD12	7	6	46.6	17.943	1.90292	1.91352	2.0948	1.76772	1.89982	1.97707	1.89704	1.98483	2.02506
B8ZZD4;Q86VP1-2;Q86VP1;Q86VP1-3;Q86VP1-4;H7C3L5;C9J7J4;F8WBU9;C9JBZ7	Tax1-binding protein 1	TAX1BP1	9	27	34.9	67.795	1.11681	1.09258	1.12078	1.15702	1.10171	1.10239	1.13786	1.10467	1.14016
B8ZZF8;Q9Y4Y9	U6 snRNA-associated Sm-like protein LSm5	LSM5	2	1	29.7	2.4006	3.49802	3.1444	5.50681	3.08307	2.86814	4.21666	3.30277	2.01488	2.79787
F8WBH6;C9JIV5;H7C1S9;B8ZZJ6;Q8TD22	Sideroflexin-5	SFXN5	5	2	20.5	4.8713	1.16288	1.40617	1.20049	1.18774	1.34418	1.25069	1.26064	1.28026	1.37188
B8ZZN6;P63165;B8ZZJ0;B9A032;B8ZZ67;P63165-2	Small ubiquitin-related modifier 1	SUMO1	6	7	35.6	23.817	1.0896	1.08576	1.01355	1.07736	0.998696	1.06477	1.03216	1.10201	1.03363
B8ZZQ6;P06454-2;P06454;B8ZZA1;B8ZZW7;H7C2N1	Prothymosin alpha;Prothymosin alpha, N-terminally processed;Thymosin alpha-1	PTMA	6	8	40.2	243.37	1.97427	1.99493	2.16688	2.16119	2.07388	2.24811	2.15248	2.19168	2.22131
B8ZZU6;P15336-5;P15336;E9PEK8;H7C2N6;E9PBF9;P15336-3;P15336-7;P15336-4;F5H629;P15336-6;P15336-8;P15336-2;C9JCI8	Cyclic AMP-dependent transcription factor ATF-2	ATF2	14	5	12.6	6.3425	1.17272	1.01314	1.03977	1.17283	0.935547	1.09327	1.12273	1.07826	1.1223
B8ZZU8;Q15370;Q15370-2;I3L0M9;A0A0B4J296	Transcription elongation factor B polypeptide 2	TCEB2	5	10	55.8	181.04	1.03352	1.08454	1.06111	1.06442	1.04088	1.09957	1.08904	1.12054	1.09635
B8ZZZ1;Q96PC3-3;Q96PC3-4;Q96PC3;Q96PC3-2;F8W8K9;G5E966	AP-1 complex subunit sigma-3	AP1S3	7	3	16.8	3.9107	0.902673	0.889446	0.910079	0.921888	0.886075	0.895579	0.880848	0.899164	0.97168
B9A054;Q8TEB9-2;Q8TEB9	Rhomboid-related protein 4	RHBDD1	3	1	10.8	4.2602	1.1327	0.793545	0.73659	1.00344	1.02436	1.11197	0.815378	0.828138	0.644831
J3KMX2;B9EGA3;Q92925-3;Q92925-2;Q92925;J3QWB6	SWI/SNF-related matrix-associated actin-dependent regulator of chromatin subfamily D member 2	SMARCD2	6	18	44.5	83.23	1.03549	1.14716	1.69572	0.388649	1.45492	0.529003	1.12848	0.352246	1.18533
B9EGE7;Q8TCN5-2;Q8TCN5	Zinc finger protein 507	ZNF507	3	4	5	7.4027	0.661872	0.502705	0.636436	0.55121	0.466475	0.519029	0.591461	0.707344	1.03799
B9ZVU2;E7EPX3;F8WAN0;E5RJ35;C9JRG3;C9J1E2;E3W974		DNPEP	7	9	30.7	2.7082	1.12848	1.20343	1.06735	0.958773	1.19417	0.914243	1.10374	1.29347	1.05332
C9IYB4;Q15118;Q15118-2;C9JKT3;F8WEJ6	[Pyruvate dehydrogenase (acetyl-transferring)] kinase isozyme 1, mitochondrial	PDK1	5	3	18.3	8.4926	1.61125	1.4851	1.78316	1.42223	1.19326	1.63199	1.37716	1.41819	1.69611
C9IYN3;D6W592;Q8WVV9-4;Q8WVV9;B7WPG3;Q8WVV9-5;Q8WVV9-3;Q8WVV9-2;H7C464;H7BXH8;C9JJZ7	Heterogeneous nuclear ribonucleoprotein L-like	HNRNPLL;HNRPLL	11	22	52.5	106.58	0.968071	0.949338	0.969225	0.940381	0.897768	0.950145	0.934574	0.879346	0.928096
C9J9N8;C9JEX8;C9IYN7;Q0PNE2-2;Q0PNE2;C9JLH5;C9JA82;C9J2D6;F8WE64	Elongator complex protein 6	ELP6	9	3	17.9	7.8074	0.753433	0.794568	0.658655	0.805622	0.782467	0.722283	0.854364	0.801674	0.800956
C9IYZ1;Q9NWL6	Asparagine synthetase domain-containing protein 1	ASNSD1	2	2	3.4	3.4783	1.08742	1.04394	1.21188	0.957775	1.21794	1.05544	1.17674	1.23844	1.06378
C9J871;C9IZE3;C9JVX0;M0QZV4;Q96N58;Q8N823;Q8N4W9	Zinc finger protein 578;Zinc finger protein 611;Zinc finger protein 808	ZNF808;ZNF578;ZNF611	7	1	12	2.4378	1.57999	1.77397	1.56156	1.73379	1.67623	1.41551	1.83568	1.82046	1.27963
C9IZF6;P41247-2;P41247	Patatin-like phospholipase domain-containing protein 4	PNPLA4	3	1	9.5	3.062	1.4136	1.23626	1.24131	1.12348	0.963303	1.39734	1.53374	1.54413	1.83021
C9J0I9;Q86WB0;Q86WB0-3;Q86WB0-2;F8WAU5;F8WBD7;F8WDK5;F8WF13	Nuclear-interacting partner of ALK	ZC3HC1	8	11	30.7	41.945	0.933747	0.893761	0.918454	0.948508	0.889992	0.942735	0.907666	0.901484	0.9395
C9J0J7;G5E9Q6;P35080-2;C9JQ45	Profilin;Profilin-2	PFN2	4	7	69.2	56.139	0.800906	0.833213	0.813159	0.855897	0.869467	0.785706	0.804411	0.86187	0.81359
C9J0K6;P30626-3;P30626-2;P30626;B4DHQ6;E9PG82	Sorcin	SRI	6	9	58.7	44.958	1.26495	1.19776	1.33513	1.31005	1.16085	1.37988	1.32632	1.25164	1.31267
C9J0Q5;C9JFD3;Q9Y618-4;Q9Y618-3;Q9Y618;C9JE98;Q9Y618-5;C9J7T7;C9JQE8;C9J330;Q9Y618-2;H7C1Y3;H0YGK8;H7C1J7;H7BZU2;H7C2R5;H7C0P3;C9JNV9	Nuclear receptor corepressor 2	NCOR2	18	32	17.5	134.48	0.745211	0.729085	0.759923	0.772967	0.737476	0.760265	0.764798	0.754168	0.80954
F8W782;C9J0W7;C9JNM5;Q96A54	Adiponectin receptor protein 1	ADIPOR1	4	1	10.5	4.3484	1.49682	1.57685	1.66634	1.63235	1.42447	1.34885	1.42776	2.02583	2.06451
C9J0Y7;Q9UKT7	F-box/LRR-repeat protein 3	FBXL3	2	1	7.5	5.0025	1.05838	1.13713	1.00641	1.1933	1.25841	1.24959	1.52389	1.0908	0.873903
C9J167;P54278;P54278-2	Mismatch repair endonuclease PMS2	PMS2	3	4	4.8	11.595	0.70304	0.703818	0.766798	0.827861	0.742496	0.73488	0.7327	0.770714	0.907741
C9J185;E7ER02;Q9NZJ5	Eukaryotic translation initiation factor 2-alpha kinase 3	EIF2AK3	3	2	1.7	2.775	0.730632	0.943009	1.17032	0.846661	0.896164	0.9448	0.893094	0.780092	0.928748
C9J1D9;Q9NPH3-3;Q9NPH3-2;Q9NPH3;Q9NPH3-5;C9JT28	Interleukin-1 receptor accessory protein	IL1RAP	6	3	20.7	7.8809	1.625	1.7487	1.75701	1.52471	1.31243	1.83411	1.61324	1.95278	1.64776
H0Y5H7;C9J1X3;Q07912;Q07912-3	Activated CDC42 kinase 1	TNK2	4	2	5.4	5.3494	1.75739	1.71428	2.23278	1.54662	1.64462	2.01381	2.08096	1.8274	2.35503
C9J2C0;Q9NY65-2;Q9NY65;V9GZ17;C9K0S6	Tubulin alpha-8 chain	TUBA8	5	13	35.8	2.291	0.96712	1.04925	1.00255	1.02555	1.00973	1.16105	1.02099	0.914231	0.932972
C9J2P0;P51965;H7C061;B7Z306;P51965-2;P51965-3	Ubiquitin-conjugating enzyme E2 E1	UBE2E1	6	5	42.2	10.491	0.76266	0.699254	0.780173	0.791451	0.773273	0.768247	0.774571	0.768967	0.800263
C9J2P9;Q75N03-2;Q75N03;C9K074	E3 ubiquitin-protein ligase Hakai	CBLL1	4	4	16.8	12.533	0.908942	0.88946	0.923704	0.874091	0.855531	0.92308	0.830881	0.879644	1.02428
C9J2U0;P24864-2;P24864-3;P24864;I3L1Q9;I3L413	G1/S-specific cyclin-E1	CCNE1	6	3	10.9	9.1339	0.709371	0.91306	1.01563	0.908478	0.950731	0.965962	0.735967	0.699542	0.849758
C9J2Y9;P30876;C9J4M6	DNA-directed RNA polymerase;DNA-directed RNA polymerase II subunit RPB2	POLR2B	3	39	39.2	206.51	1.13826	1.13007	1.10081	1.11433	1.13975	1.12311	1.08579	1.09199	1.10271
C9J381;P20839-2;P20839-4;P20839;P20839-3;P20839-7;P20839-5;P20839-6;C9K0R9;C9J029;H7C5T1;H7C511	Inosine-5-monophosphate dehydrogenase;Inosine-5-monophosphate dehydrogenase 1	IMPDH1	12	16	38.6	121.79	2.1851	2.01039	2.08071	2.0119	1.967	2.00338	1.97265	2.02216	1.95965
C9J384;Q9BQ75-2;Q9BQ75;H7C515	Protein CMSS1	CMSS1	4	6	24.4	17.863	1.13358	1.2091	1.06174	1.16639	1.18778	1.23166	1.19857	1.13361	1.18225
C9J3D7;Q9UKG9;Q9UKG9-3;Q9UKG9-2	Peroxisomal carnitine O-octanoyltransferase	CROT	4	3	6.4	12.614	0.601362	0.605727	0.649042	0.712152	0.599325	0.687251	0.617382	0.715703	0.691162
C9J3G2;Q8IUF1;A0A0B4J1T6;Q5RIB5;A0A087X1C0;Q5JTY2;A0A087WTC0;Q5RIB3;H0Y857;Q6NVZ8;F8WEG4;A0A0B4J2E3;A0A087WZQ3;F8WEU0;E7EUZ7;A0A087WYD2;Q5RIA9-2;Q9BRT8-4;A0A087WVU7;A0A087WU37	COBW domain-containing protein 2	CBWD2	20	9	25.5	3.559	0.472473	0.440604	0.477978	0.53277	0.430463	0.47229	0.416179	0.478555	0.458593
C9J3L0;O15015;O15015-2	Zinc finger protein 646	ZNF646	3	1	6.2	2.1777	#DIV/0!	#DIV/0!	#DIV/0!	#DIV/0!	#DIV/0!	#DIV/0!	#DIV/0!	#DIV/0!	#DIV/0!
C9J406;H7C463		IMMT	2	42	64.9	35.226	0.932215	0.876002	0.849906	0.960158	0.943003	0.917217	0.852163	0.907453	0.941965
C9J494;Q9H000;Q9H000-2	Probable E3 ubiquitin-protein ligase makorin-2	MKRN2	3	8	26.3	18.187	0.647016	0.677764	0.696152	0.699911	0.674554	0.703637	0.681987	0.65448	0.753516
G5E9P4;C9J4B6;Q8N755-2;Q8N755	PQ-loop repeat-containing protein 3	PQLC3	4	1	5.3	2.6368	0.438747	0.29811	0.318919	0.397295	0.337921	0.32882	0.358681	0.346094	0.363045
C9J4W5;Q9GZV4;F8WCJ1;C9J7B5	Eukaryotic translation initiation factor 5A;Eukaryotic translation initiation factor 5A-2	EIF5A2	4	6	46.1	-2	0.658576	0.702558	0.700675	0.601572	0.682843	0.65247	0.680977	0.762231	0.656727
C9J5W6;Q9UI15;H7C5N2	Transgelin-3	TAGLN3	3	3	30.4	-2	1.75415	0.9992	1.42718	1.25399	1.50142	1.4649	0.943159	1.76745	1.28909
C9J5X1;P08069;H0YMJ5;H0YNR0;H3BSZ8	Tyrosine-protein kinase receptor;Insulin-like growth factor 1 receptor;Insulin-like growth factor 1 receptor alpha chain;Insulin-like growth factor 1 receptor beta chain	IGF1R	5	22	19.2	65.119	0.798066	0.690234	0.770357	0.737413	0.694841	0.722607	0.708947	0.707521	0.76422
C9J5X9;Q8NB91	Fanconi anemia group B protein	FANCB	2	2	2.2	1.8416	0.775705	0.817046	0.874504	0.782883	0.945718	1.01401	0.881559	0.982435	0.862001
C9J5Y1;C9JKZ3;O15393;O15393-2	Transmembrane protease serine 2;Transmembrane protease serine 2 non-catalytic chain;Transmembrane protease serine 2 catalytic chain	TMPRSS2	4	2	13.7	6.4799	1.34529	1.51157	1.90088	1.57538	1.45768	1.74257	1.06088	1.05552	1.58142
C9J8F8;C9J6I8;Q9NZC9	SWI/SNF-related matrix-associated actin-dependent regulator of chromatin subfamily A-like protein 1	SMARCAL1	3	1	17.7	3.2272	0.646987	0.668948	0.628077	0.599665	0.785315	0.655218	0.968556	0.77	0.642095
C9J6P4;Q7Z2W4-3;Q7Z2W4-4;H7C5K1;Q7Z2W4-5	Zinc finger CCCH-type antiviral protein 1	ZC3HAV1	5	37	46.9	3.8472	0.66449	1.05526	1.20643	1.73062	0.884986	0.895948	0.997827	1.43902	1.58637
C9J712;P35080;C9J2N0	Profilin-2;Profilin	PFN2	3	7	68.1	6.2186	1.06875	1.01563	0.965749	0.96959	0.974344	0.963937	0.929932	1.02116	0.920108
C9J715;Q9Y2I1-4;Q9Y2I1-3;Q9Y2I1	Nischarin	NISCH	4	4	6.7	7.3913	1.06625	1.18805	1.08441	1.0926	1.13202	1.15735	1.11482	1.17004	1.11527
F5GXT2;O43374-2;O43374;C9J798;F8W6L0;E7ERK1;H0YBU2;H0YB35;E5RK78	Ras GTPase-activating protein 4;Putative Ras GTPase-activating protein 4B	RASA4B;RASA4	9	3	4.1	5.8292	2.4599	2.32974	2.43205	2.05885	2.36049	2.26221	2.45087	2.20106	2.46943
C9J7E5;Q9Y5L0;Q9Y5L0-1;Q9Y5L0-3;E9PFH4;Q9Y5L0-5	Transportin-3	TNPO3	6	26	30.5	172.63	1.17343	1.21409	1.22966	1.22248	1.22416	1.25985	1.23887	1.20396	1.23485
C9J7K9;O15162-2;O15162;C9J0H3;C9J9P4;C9JE06;H7C5I5	Phospholipid scramblase 1	PLSCR1	7	6	21.2	26.125	1.35832	1.51202	1.44024	1.44193	1.44657	1.43753	1.5043	1.52503	1.48689
C9J7Z4;Q8NCE0-5;Q8NCE0-4;Q8NCE0-3;Q8NCE0-2;Q8NCE0	tRNA-splicing endonuclease subunit Sen2	TSEN2	6	4	13.5	12.914	0.954767	0.701414	0.757644	0.818572	0.873242	0.777589	0.725386	0.819501	0.747989
C9J8B8;Q969S8-5;Q969S8-2;Q969S8-4;Q969S8;Q08AP5	Histone deacetylase 10	HDAC10	6	2	3.6	2.1446	0.741171	0.97903	0.970143	0.869432	0.893878	0.850709	0.858885	0.859558	0.92504
C9J8Q5;P51649;P51649-2	Succinate-semialdehyde dehydrogenase, mitochondrial	ALDH5A1	3	6	11	9.4514	0.31663	0.346643	0.366222	0.369451	0.375968	0.37824	0.333386	0.358846	0.404867
C9J8Z4;Q969P0-3;Q969P0	Immunoglobulin superfamily member 8	IGSF8	3	2	8	5.0066	1.16239	1.15191	1.15862	1.15191	1.0898	1.15588	1.29745	1.12568	1.19715
C9J973;Q5JS37-2;Q5JS37	NHL repeat-containing protein 3	NHLRC3	3	1	8	2.5657	1.57921	2.06389	1.62969	2.07413	2.20476	1.65342	1.91105	2.17319	1.86941
C9J974;Q96N46-3;Q96N46-2;Q96N46	Tetratricopeptide repeat protein 14	TTC14	4	1	7	1.8493	1.15931	0.76047	1.33285	1.1521	1.01844	1.00543	1.15413	0.847161	1.14938
C9J9P8;Q969M7-6;Q969M7;Q969M7-2;F8WDQ9;F8WD80;H3BSR4;C9JSK8;Q969M7-4;H3BUI7;F8WB39;C9JFD2;Q969M7-5;Q969M7-7;C9JF62;C9IZ93;Q969M7-3;F2Z363;F8WFB7;G5E9R6;F8WCT3	NEDD8-conjugating enzyme UBE2F	UBE2F;UBE2F-SCLY	21	5	35.7	18.765	1.44412	1.28199	1.33864	1.40681	1.28286	1.35652	1.27895	1.42412	1.54369
C9JA08;Q96D46;C9J0B9;C9IZW9;C9K0C2;C9IY70	60S ribosomal export protein NMD3	NMD3	6	16	41	95.386	1.06517	1.07542	1.11681	1.08216	1.08984	1.08134	1.10294	1.07499	1.1222
C9JA28;Q9UNL2;Q9UNL2-2;C9J365	Translocon-associated protein subunit gamma	SSR3	4	4	16.7	33.076	1.4501	1.35797	1.22424	1.14722	1.27116	1.1385	1.17526	1.24736	1.26275
C9JA62;Q6UW56-2;Q6UW56;Q6UW56-3	All-trans retinoic acid-induced differentiation factor	ATRAID	4	1	10.7	1.5629	0.668576	0.639432	0.6827	0.647026	0.634747	0.654513	0.718042	0.656222	0.605379
C9JAW5;C9JNU6;Q9Y241	HIG1 domain family member 1A, mitochondrial	HIGD1A	3	1	21.7	9.4396	0.958655	0.81683	0.899361	0.935848	0.805925	0.812562	0.80061	0.768514	0.841504
C9JAX1;Q16595;H7C585;Q16595-2;Q16595-3	Frataxin, mitochondrial;Frataxin intermediate form;Frataxin(56-210);Frataxin(78-210);Frataxin mature form	FXN	5	5	43.7	15.157	0.932636	0.964906	1.05186	0.966121	0.948464	0.981988	0.91342	1.06242	0.976778
E9PME7;E9PPN9;F5H8L4;C9JBG5;Q8NBJ9;Q8NBJ9-2	SID1 transmembrane family member 2	SIDT2	6	1	13.4	4.0083	2.16394	2.478	3.32885	2.45782	1.97774	1.88118	2.65956	2.11421	2.6889
C9JBI3;P78330;C9JEJ7;F8WD74;A0A1D5RMN5	Phosphoserine phosphatase	PSPH	5	8	45.5	36.508	1.33811	1.42505	1.45189	1.3846	1.40877	1.45322	1.44089	1.48358	1.49336
C9JEU5;C9JC84;P02679-2;P02679	Fibrinogen gamma chain	FGG	4	1	2	2.1478	1.30364	1.13051	1.42023	1.2954	1.36917	1.72544	1.35662	1.37717	1.10455
C9JWL4;C9JC87;O00189;C9JMG3;C9IZL5;F8WDR3;F8WCC5;H7C0A0;H7BZV3;H0Y6K1;F8WCR6	AP-4 complex subunit mu-1	AP4M1	11	3	10.9	16.029	0.785808	0.739305	0.898066	0.805002	0.725066	0.807084	0.832513	0.75615	0.8173
C9JCC6;Q14919;Q14919-2;E9PQX9;E9PMW2;E9PNC7	Dr1-associated corepressor	DRAP1	6	5	30.2	29.154	1.3778	1.46086	1.43782	1.44481	1.46092	1.43161	1.43081	1.50342	1.33592
C9JCJ0;Q96K58;Q96K58-2	Zinc finger protein 668	ZNF668	3	1	8	4.2354	0.977108	1.02306	1.01977	0.832884	0.700716	0.914883	0.76796	0.937221	0.990021
C9JE12;C9JCW7;Q9BVT8	Transmembrane and ubiquitin-like domain-containing protein 1	TMUB1	3	4	40.8	24.226	1.57101	1.50868	1.46135	1.58243	1.62384	1.68957	1.53151	1.68023	1.55542
C9JDJ8;C9JRY4;C9JNZ0;Q96IW7;F8WAU7;C9JR77;C9J463;C9JZ27	Vesicle-trafficking protein SEC22a	SEC22A	8	3	36.2	34.311	2.96679	1.05017	1.38795	1.72474	1.16224	0.992621	1.07946	1.31488	1.55085
C9JH33;C9JDT8;P32241-4;P32241-5;P32241;P32241-2	Vasoactive intestinal polypeptide receptor 1	VIPR1	6	1	19	4.4714	7.58656	5.18738	6.16742	5.7433	5.5968	6.88146	5.15555	5.76647	8.21647
C9JG97;C9JEH3;Q13685;C9JTS3;H7C0R2	Angio-associated migratory cell protein	AAMP	5	12	40	95.361	0.701816	0.762154	0.782329	0.744289	0.717454	0.755702	0.730703	0.781099	0.757726
E9PPQ0;C9JF50;E9PPF9;E9PLU1;E9PRK5;E9PLD2;Q9H019-2;Q9H019-3;Q9H019	Mitochondrial fission regulator 1-like	MTFR1L	9	1	22.6	4.4802	1.10895	1.28611	1.28495	1.28913	0.991064	1.14024	1.01933	1.05754	1.25345
C9JF71;C9JFU3;C9JLT7;H0Y2P9;Q8TBF5;Q8TBF5-2	Phosphatidylinositol-glycan biosynthesis class X protein	PIGX	6	1	13.4	8.8656	0.82921	0.9222	0.683518	0.685341	0.876558	0.682983	0.605426	1.34071	1.0023
C9JF90;C9K0L6;Q9BPX7;Q9BPX7-2	UPF0415 protein C7orf25	C7orf25	4	2	20	3.0517	0.815697	0.917173	0.866527	0.890465	0.897171	0.937128	0.991365	0.843877	0.819054
C9JFR7;P99999;CON__P62894	Cytochrome c	CYCS	3	5	40.6	17.471	0.523961	0.569407	0.579986	0.58251	0.58182	0.584994	0.571734	0.599575	0.596904
C9JHD9;G3V1M0;G3V0F4;Q9Y5A6	Zinc finger and SCAN domain-containing protein 21	ZSCAN21	4	1	8.8	2.7756	1.40105	1.54029	1.80485	1.49483	1.20702	1.64995	1.72992	1.05802	2.08096
C9JI46;Q8N3X6;A0A1B0GVP4;Q8N3X6-3	Ligand-dependent nuclear receptor corepressor-like protein	LCORL	4	2	6.8	4.9361	1.45981	1.49046	1.51239	1.4266	1.55644	1.50833	1.74454	1.43011	1.44011
C9JI98	Transmembrane protein 238	TMEM238	1	2	15.9	12.832	2.08165	1.90014	2.01353	2.25433	2.0642	2.26081	2.01512	1.85335	2.18541
C9JIF9;P13798;H7C393;H7C1U0;C9JLK2;F8WEH5;H0YFE5	Acylamino-acid-releasing enzyme	APEH	7	20	39.1	134.61	1.6821	1.71703	1.75546	1.66579	1.7349	1.74035	1.7789	1.77778	1.71017
C9JIZ6;P07602;P07602-2;P07602-3;Q5BJH1;A0A0J9YXB8	Prosaposin;Saposin-A;Saposin-B-Val;Saposin-B;Saposin-C;Saposin-D	PSAP	6	25	49.5	126.47	1.08505	1.16136	1.13507	1.11652	1.09612	1.18445	1.16649	1.20447	1.14842
C9JJ19;P82930	28S ribosomal protein S34, mitochondrial	MRPS34	2	6	32.9	28.768	0.875744	0.84098	0.875592	0.865176	0.841468	0.810711	0.816201	0.758388	0.829755
C9JJI3;F5GYQ6;Q96HL8-4;Q96HL8-3;Q96HL8-2;Q96HL8	SH3 domain-containing YSC84-like protein 1	SH3YL1	6	2	32.2	1.856	1.59907	1.64051	1.89767	1.70462	1.87009	1.77748	1.58624	1.70257	1.88549
C9JJN9;Q8N3P4-3;Q8N3P4;Q8N3P4-2;C9JP71;C9JG07;H7C058;H7C1G7;F8WB24;C9JKL0;H7C322;C9JIA0;C9JPI1	Vacuolar protein sorting-associated protein 8 homolog	VPS8	13	11	7.2	18.029	1.39904	1.27649	1.3578	1.38731	1.39123	1.32926	1.34698	1.32183	1.40994
C9JJX6;E9PDC3;O00192-2;O00192	Armadillo repeat protein deleted in velo-cardio-facial syndrome	ARVCF	4	15	23.3	73.47	3.19481	3.18971	3.4215	3.20559	3.12072	3.16032	3.19423	3.22412	3.49073
C9JKL2;O95772-2;O95772;C9JPX5;C9JJ39;C9J3F5	MLN64 N-terminal domain homolog	STARD3NL	6	4	29.2	11.055	0.975518	1.03716	1.00072	1.07196	1.06913	1.056	1.04869	1.01302	1.09292
C9JL73;P15313;C9J5E3;C9JNS9;C9JZ02;C9JTN0	V-type proton ATPase subunit B, kidney isoform	ATP6V1B1	6	15	40.7	47.948	2.7062	2.58977	2.84104	2.67497	2.69088	2.95196	2.71314	2.712	2.71745
U3KQU8;C9JLB7;Q96HP4	Oxidoreductase NAD-binding domain-containing protein 1	OXNAD1	3	3	11.9	9.1615	0.913444	0.911071	0.971893	0.94516	0.940022	0.850159	0.978877	0.840563	0.821106
C9JLU1;P52434;P52434-4;P52434-3;P52434-2;P52434-5	DNA-directed RNA polymerases I, II, and III subunit RPABC3	POLR2H	6	8	73.6	62.826	1.31396	1.29376	1.21181	1.30841	1.32801	1.30449	1.22766	1.27791	1.32356
I3L2L5;I3L317;I3L4Q0;C9JLW8;I3L3A7	Protein FAM195B	FAM195B	5	4	48.9	11.795	0.975318	0.996882	1.02076	0.973277	1.00305	0.975263	0.991416	1.02499	0.97793
C9JME2;Q9Y4F1;Q9Y4F1-2;A0A1B0GV68;M0QYB0;M0R262;M0QXT1;Q9Y4F1-3;H0Y783	FERM, RhoGEF and pleckstrin domain-containing protein 1	FARP1	9	17	18.2	58.539	1.88315	1.67708	1.84004	1.80238	1.75379	1.74646	1.81291	1.62661	1.80472
C9JNE2;Q9Y530;C9JXC3;C9J5P1;C9JA90;C9IZY1;H7C5Q1	O-acetyl-ADP-ribose deacetylase 1	OARD1	7	7	53.4	21.343	1.25772	1.2363	1.32868	1.35491	1.24549	1.3604	1.30792	1.37688	1.41062
F8WCQ4;C9JNP8;Q9H300-2;Q9H300;H7C0U0	Presenilins-associated rhomboid-like protein, mitochondrial;P-beta	PARL	5	2	11	6.5238	1.1668	1.33069	1.38296	1.13731	1.17003	1.03354	1.25538	1.3204	1.29419
C9JNW5;P83731;C9JXB8	60S ribosomal protein L24	RPL24	3	9	43.3	29.403	1.20246	0.957665	1.08378	1.10279	0.930841	1.0823	1.00061	0.788541	0.998913
C9JPC9;Q9H9J4-2;Q9H9J4	Ubiquitin carboxyl-terminal hydrolase 42	USP42	3	4	8	6.3237	1.25773	0.951887	1.35412	1.22355	1.11147	1.33485	1.03452	1.11595	1.17869
C9JQ41;H7C525;Q4VC31;C9JBU9	Coiled-coil domain-containing protein 58	CCDC58	4	6	56.2	29.607	1.35464	1.40127	1.44388	1.38961	1.45368	1.45674	1.35972	1.44032	1.50983
E9PEC3;E7ETT4;E7EUY3;E7ETT1;E9PDR0;C9JQS9;E7EX59;P05166;P05166-2;F8WBI9;E7ENC1	Propionyl-CoA carboxylase beta chain, mitochondrial	PCCB	11	7	24.1	31.888	0.957824	0.943624	1.02655	1.00331	0.936776	1.0022	0.983746	0.911541	1.00172
C9JQV3;Q8N1F8;Q8N1F8-2;M0QYE5	Serine/threonine-protein kinase 11-interacting protein	STK11IP	4	5	7	17.401	0.934188	0.955348	0.913978	0.994559	0.99762	0.906101	0.979486	1.06945	1.0697
C9JRZ6;Q9NX63;F8WAR4;F8WD73	MICOS complex subunit MIC19	CHCHD3	4	13	51.7	53.237	0.936055	0.9472	0.986414	0.947452	0.89404	0.933288	0.957309	0.963604	0.919617
C9JTE9;H7C5E2;Q9UHQ4;Q9UHQ4-2;B7Z2L0;H0Y7N8;C9IYK6;F8WB99;C9JGJ9	B-cell receptor-associated protein 29	BCAP29	9	5	19.6	17.288	0.984313	1.00395	0.935852	0.971468	1.03372	0.937377	0.915097	1.04467	0.94821
C9JTK4		AP2M1	1	8	45	2.4401	0.688304	0.418359	0.86348	0.904735	0.575342	1.23919	1.30145	1.02555	0.957168
C9JTN7;P31483-2;H7BY49;E5RG67;F8WE16	Nucleolysin TIA-1 isoform p40	TIA1	5	10	51.2	28.571	0.812198	0.841466	0.898705	0.871506	0.871271	0.890004	0.858911	0.922626	0.859552
C9JTT8;Q68DU7;O15155-2;O15155;H7C1N3	BET1 homolog	BET1;DKFZp781C0425	5	2	42.9	4.8011	0.796281	0.797339	0.882786	0.848017	0.725143	0.774013	0.774741	0.859046	0.9098
F8WFC3;C9JUD5;Q96LZ7	Regulator of microtubule dynamics protein 2	RMDN2	3	1	7.5	3.0927	1.16306	0.662247	0.919638	0.89517	0.800327	0.833275	0.819669	1.15278	0.969278
E5RIL0;H0YBC1;C9JVM4;E5RJS9;E5RHU8;O95214;O95214-2	Leptin receptor overlapping transcript-like 1	LEPROTL1	7	1	12.3	4.288	0.583366	0.677093	0.561152	0.740002	0.65132	0.833929	0.643464	0.702574	0.781566
C9JXD7;Q15051-3;Q15051	IQ calmodulin-binding motif-containing protein 1	IQCB1	3	1	8.4	3.6669	2.54256	2.17443	2.04277	1.64964	1.87625	1.66864	1.26272	1.57427	1.80064
C9JXM3;Q5HYI8;H7C533;F8WAX9;F8WF50;F8WDC7	Rab-like protein 3	RABL3	6	5	31.1	21.472	0.989433	0.916364	0.964044	0.97965	0.983566	0.995691	0.975306	0.870959	1.04205
C9JXP4;O96006	Zinc finger BED domain-containing protein 1	ZBED1	2	1	3.7	2.3511	0.35294	0.464752	0.557503	0.562818	0.766076	0.565103	0.656352	0.483967	0.515491
C9JY26;Q9BZG1-4;Q9BZG1-2;Q9BZG1;C9JBG0;J3QLC6;Q96PJ7;E7ES60;K7EIF2;H7C0Y7	Ras-related protein Rab-34	RAB34	10	5	22.5	12.535	0.0927368	0.0998439	0.115376	0.123289	0.126602	0.10544	0.0972125	0.119204	0.128278
C9JY51;Q8N8A2-4;Q8N8A2-5;Q8N8A2-3;Q8N8A2;Q8N8A2-2	Serine/threonine-protein phosphatase 6 regulatory ankyrin repeat subunit B	ANKRD44	6	2	19.7	1.5614	1.32105	0.987906	1.51525	1.50783	1.17521	0.868308	0.766638	1.04616	1.04685
M0QZQ3;C9JY79;Q9H254-4;Q9H254;Q9H254-2;Q9H254-5;Q9H254-3	Spectrin beta chain, non-erythrocytic 4	SPTBN4	7	4	1.8	-2	0.85157	1.03891	1.42062	0.883319	0.723329	0.7516	1.19727	1.05623	1.80626
C9JYA1;O15504;O15504-2;B4DT96;O15504-3	Nucleoporin-like protein 2	NUPL2	5	5	20.5	38.201	1.36821	1.40478	1.35398	1.33053	1.34615	1.28658	1.43133	1.27281	1.25403
C9JYM0;O75817	Ribonuclease P protein subunit p20	POP7	2	2	16.8	7.3248	1.05612	1.18356	0.960182	1.10162	1.0848	1.09691	1.14615	1.19445	1.08503
C9JZJ1;O94768;U3KQF8	Serine/threonine-protein kinase 17B	STK17B	3	3	55.2	7.0617	2.12406	2.43241	2.25935	2.04482	2.09517	2.14121	2.46891	2.24655	2.00807
C9JZP6;Q13268;Q13268-2;H0YJG9;H0YJP4	Dehydrogenase/reductase SDR family member 2, mitochondrial	DHRS2	5	3	12	6.4215	1.84339	1.30433	1.90211	2.0204	1.38745	2.00544	1.94124	1.29252	2.22545
C9JZR2;O60716-5;O60716-3;O60716-2;O60716;O60716-21;O60716-19;O60716-18;O60716-17;O60716-13;O60716-11;O60716-10;O60716-9;O60716-8;O60716-7;O60716-6;O60716-4;O60716-24;O60716-23;O60716-22;O60716-20;O60716-16;O60716-15;O60716-14;O60716-12;O60716-29;O60716-27;O60716-26;O60716-25;O60716-32;O60716-31;O60716-30;O60716-28;E9PRE2;H0YC95;E9PKY0;E9PKL1	Catenin delta-1	CTNND1	37	43	55.9	297.82	1.42428	1.45872	1.4676	1.45428	1.42907	1.49374	1.46201	1.42009	1.4884
F8WBF4;C9K0I4;F8WDH1;P56557	Transmembrane protein 50B	TMEM50B	4	1	18.2	1.7497	#DIV/0!	#DIV/0!	#DIV/0!	#DIV/0!	#DIV/0!	#DIV/0!	#DIV/0!	#DIV/0!	#DIV/0!
D3DQV9;H0YCH5;H0YD77;H0YEC5;E9PKF8;H0YD99;H0YEN8;H0YDC0;H0YCF8;H0YEI7;H0YE22;H0YEW3;H0YE87;H0YE44		EIF4G2	14	40	46.9	-2	1.22524	1.35198	1.1398	0.981171	0.862064	1.30684	1.0222	1.15259	1.26315
D3DTX6;Q96SB3	Neurabin-2	PPP1R9B	2	7	11.3	13.918	0.583148	0.540507	0.54686	0.563551	0.536414	0.518792	0.532053	0.583256	0.550486
E7ETE6;D6RBE5;D3DVN5;Q9BSA9-2;Q9BSA9	Transmembrane protein 175	TMEM175;MGC4618	5	1	9.4	11.414	0.980075	0.739329	1.1281	1.29804	1.03425	0.916136	0.801062	1.37171	0.768526
D3DVS1;Q5BJH2	Transmembrane protein 128	TMEM128	2	2	16.4	20.442	2.12514	2.04482	2.3845	2.24957	1.9209	2.16827	1.79403	2.22272	2.01926
Q5HY75;D3DWX8;P98173-3;P98173-2;P98173;A6QRH7	Protein FAM3A	FAM3A	6	2	9.7	7.6872	1.30239	1.18115	1.23883	1.31833	1.2643	1.38321	1.29358	1.29932	1.32893
F6U1T9;D3YTA9;P63098;H7BYZ3;A0A1B0GUC7;Q96LZ3	Calcineurin subunit B type 1	PPP3R1	6	7	53.1	27.522	1.41476	1.42692	1.47358	1.46233	1.42937	1.55627	1.51229	1.54428	1.43745
D3YTB1;F8W727;P62910	60S ribosomal protein L32	RPL32	3	8	50.4	34.472	1.09361	0.992053	1.01108	1.00761	0.975328	0.97058	1.00706	0.753797	0.91938
D3YTB5;P51617-2;P51617-3;P51617;P51617-4;H7C224;H7C2I6;F8WAB6;H7C3C1;H7C3G8;H7C1F0;F6U4U2;P51955-3;P51955-2;P51955-4;P51955	Interleukin-1 receptor-associated kinase 1	IRAK1	16	16	34.3	89.914	1.56823	1.70261	1.65775	1.64086	1.68754	1.63532	1.67361	1.62893	1.68992
D4PHA4;Q86WP2-4;Q86WP2-3;Q86WP2;Q86WP2-2	Vasculin	GPBP1	5	3	12	11.361	1.00915	0.861331	0.980459	0.712459	0.833411	0.981501	0.702986	0.944918	1.29865
D4Q8H0;Q9NYL2-2;Q9NYL2-3;C9J3F7	Mitogen-activated protein kinase kinase kinase MLT	pk;ZAK	4	6	15.4	6.9685	0.808182	0.841565	0.885453	0.742666	0.785259	0.840791	0.842266	0.893018	0.797398
D6RIT0;D6RJH6;D6R921;D6R9U7;O15318	DNA-directed RNA polymerase III subunit RPC7	POLR3G	5	1	13	3.2417	0.574442	0.491385	0.845478	0.773846	0.558157	0.781069	0.655754	0.696311	0.800865
D6RGY3;D6R960;Q6PUV4;D6RDN3;D6RI05;D6RBA5	Complexin-2	CPLX2	6	4	26.1	16.408	0.0488643	0.0504636	0.0451168	0.0457874	0.0456016	0.0414773	0.0476597	0.0512345	0.0481285
D6R968;Q92802;Q92802-2;B4DPY1;Q92802-3	NEDD4-binding protein 2-like 2	N4BP2L2	5	5	7.8	10.455	2.1316	2.0402	2.3049	2.17213	1.96827	2.15953	1.97895	2.1676	2.30092
D6R992;Q01201	Transcription factor RelB	RELB	2	2	5.2	2.4271	0.618769	0.686063	0.645661	0.519341	0.528331	0.581087	0.606217	0.621703	0.697132
I3L0Y5;D6R9H7;E7EQ97;E7EPU7;P05496;Q06055;P48201;Q06055-3;Q06055-2	ATP synthase F(0) complex subunit C1, mitochondrial;ATP synthase F(0) complex subunit C2, mitochondrial;ATP synthase F(0) complex subunit C3, mitochondrial	ATP5G1;ATP5G2;ATP5G3	9	1	7.1	1.5344	0.608965	0.645491	0.664939	0.533551	0.507342	0.5609	0.57677	0.589279	0.586557
D6R9P2;Q9BUT1-3;Q9BUT1	3-hydroxybutyrate dehydrogenase type 2	SLC9B2;BDH2	3	1	10.7	2.4298	0.554367	0.657226	0.618761	0.611605	0.629696	0.670434	0.564408	0.635271	0.622529
D6R9P6;Q8NEZ3-2;Q8NEZ3	WD repeat-containing protein 19	WDR19	3	2	6.2	1.6035	0.678307	0.640235	0.631033	0.674471	0.700699	0.541653	0.61159	0.671837	1.04558
E7ESU6;D6R9Q7;Q8NBW4-2;Q8NBW4-3;Q8NBW4;D6R9X0;D6RER8;D6RG31;D6RHF5;Q8NBW4-4	Sodium-coupled neutral amino acid transporter 9	SLC38A9	10	2	27.5	7.8522	0.678591	0.919031	0.928483	0.791181	0.556096	0.637809	0.874261	0.995259	0.57479
D6R9Z7;P15954	Cytochrome c oxidase subunit 7C, mitochondrial	COX7C	2	2	32.1	6.0334	0.534873	0.528797	0.560997	0.617298	0.554661	0.684567	0.610385	0.569611	0.541867
D6RDV0;D6RA37;D6RIY7;Q13454-2;Q13454;A0A0A0MTC2	Tumor suppressor candidate 3	TUSC3	6	2	5.8	3.0412	0.170414	0.125834	0.131871	0.110491	0.145245	0.105195	0.106745	0.121833	0.138528
H0YAI5;D6RA71;P78317	E3 ubiquitin-protein ligase RNF4	RNF4	3	1	11.3	1.5722	0.859562	0.881011	0.981269	0.795929	0.806797	0.997246	1.12547	1.11392	1.26683
D6RA78;Q53HV7	Single-strand selective monofunctional uracil DNA glycosylase	SMUG1	2	1	9.9	2.982	1.54152	0.798001	1.0492	1.23967	1.26214	0.805157	1.12903	1.34229	1.31583
D6RAJ6;Q9UKT5-2;Q9UKT5;D6REP2;D6RAU6	F-box only protein 4	FBXO4	5	4	13.4	6.4737	1.39036	1.27133	1.43791	1.35623	1.35142	1.24426	1.28432	1.28148	1.40546
D6RAN8;Q9P0M9;H7C5U8	39S ribosomal protein L27, mitochondrial	MRPL27	3	4	43	17.251	1.08327	1.10381	1.06031	1.10322	1.10399	1.05179	1.07917	0.918971	1.04263
D6RDY2;D6RBE0;E7EVI8;Q7LFL8;D6R966;D6RHG9;D6RHC6;D6RIR8;D6R9V1;E7EV55;Q7LFL8-2	CXXC-type zinc finger protein 5	CXXC5	11	2	12.4	4.1141	1.77778	1.56773	1.68819	1.54353	1.61317	1.57946	1.33163	1.52437	1.54595
D6RBN9;Q8IUW5	RELT-like protein 1	RELL1	2	2	8.9	4.353	1.03604	0.970414	0.991877	0.951694	1.04762	1.09777	0.977717	1.00835	0.991769
D6RBS5;Q8IZ81;D6RHX2;V9GY58	ELMO domain-containing protein 2	ELMOD2	4	6	36.5	19.569	0.751419	0.759039	0.786927	0.788409	0.768895	0.794177	0.792275	0.781715	0.825411
D6RCD0;Q8NBQ5	Estradiol 17-beta-dehydrogenase 11	HSD17B11	2	9	37.1	37.27	0.662108	0.642944	0.656128	0.653382	0.637986	0.621554	0.651288	0.606797	0.638313
H0YAG5;D6RCM2;Q9Y3D5	28S ribosomal protein S18c, mitochondrial	MRPS18C	3	1	10.6	3.4574	0.998949	0.972606	0.998337	0.9322	0.89015	1.08134	1.05129	0.902234	1.03593
D6RCU0;Q9H5J4	Elongation of very long chain fatty acids protein;Elongation of very long chain fatty acids protein 6	ELOVL6	2	1	11	4.3136	1.47437	1.51402	1.67507	1.56755	1.66816	1.5441	1.6156	1.69362	1.60422
D6RIS3;D6RD26;D6RIT3;Q8N1A6	UPF0462 protein C4orf33	C4orf33	4	1	17.2	2.694	1.52876	1.4258	1.01811	1.61991	1.69342	1.56122	1.66077	1.67235	1.76531
D6RD46;Q9UPQ0-10;Q9UPQ0-2;Q9UPQ0-4;Q9UPQ0;E7EPK0;E9PDJ9;G5EA03;Q9UPQ0-9;Q9UPQ0-8;Q9UPQ0-6;Q9UPQ0-5;Q9UPQ0-3;H0Y8P3;D6R8Y0;D6RJ93;Q6NVB9;Q9UPQ0-7;D6RGH8	LIM and calponin homology domains-containing protein 1	LIMCH1	19	11	13.2	36.863	0.417417	0.381075	0.400739	0.409279	0.401638	0.381068	0.367991	0.410124	0.40395
D6RDG8;D6RDV6;O43791;D6RFL7;D6RBH6;D6RGZ4	Speckle-type POZ protein	SPOP	6	2	10.1	10.06	1.65116	1.72722	1.50605	1.67622	1.75848	1.51016	1.37656	1.89636	2.09442
D6RDH4;Q9Y3D8-2;Q9Y3D8;A0A087WVD7	Adenylate kinase isoenzyme 6	TAF9;AK6	4	3	23.4	13.388	0.839738	0.858124	0.846876	0.868582	0.838526	0.864215	0.835312	0.822883	0.861916
H0Y926;D6RDH9;D6RJG9;Q9Y5W7-2;Q9Y5W7-3;Q9Y5W7-4;Q9Y5W7	Sorting nexin-14	SNX14	7	1	5.1	1.6429	1.12736	0.65387	0.870064	0.855076	0.85832	0.831224	0.789758	0.85919	0.761535
D6REA0;O75879;D6RDU9;D6RGY4;H0Y8G7;H0Y9F2;B4E0P2	Glutamyl-tRNA(Gln) amidotransferase subunit B, mitochondrial	PET112;GATB	7	8	16.5	28.641	1.06496	0.993872	1.11478	0.999894	1.04714	0.96688	1.04914	1.00948	1.04859
D6RGI3;D6RER5;Q9NVA2;Q9NVA2-2;D6RDU5;H0Y961;D6RDP1;D6R9Y6;H0Y9G8	Septin-11	44085	9	15	41.4	145.55	1.58701	1.62414	1.65468	1.67023	1.60664	1.69074	1.66352	1.65756	1.71502
D6REX3;O94979;O94979-3;O94979-9;O94979-2;O94979-8;O94979-4;O94979-6;O94979-10;H7BXG7;O94979-7;D6RHZ5;O94979-5;H0Y8V7;H0Y8W8;H0Y9T9;H0YAF5;D6RE64;D6RCQ9;D6RBT0;D6RHE8;H0Y9V3	Protein transport protein Sec31A	SEC31A	22	34	34.9	227.05	0.955883	0.959342	0.980942	0.95062	0.971629	0.969126	0.962312	0.959959	0.949768
D6RF23		GNB2L1	1	7	71.3	1.5854	1.02735	1.06853	0.949839	0.908519	0.958019	1.06652	1.00202	0.853581	1.00311
D6RF48;Q9P2W9;D6RC71	Syntaxin-18	STX18	3	8	32.8	40.166	0.834524	0.774816	0.875693	0.809311	0.835501	0.825012	0.803623	0.850615	0.872862
D6RFG8;P27707;D6RCP9;D6RG38	Deoxycytidine kinase	DCK	4	14	35	48.268	0.839614	0.960887	0.898083	0.877626	0.976955	0.914315	0.916139	0.973156	0.933227
D6RFI3;E7EQR8;Q9GZM5;D6RGY8;H0Y9A1	Protein YIPF3;Protein YIPF3, 36 kDa form III	YIPF3	5	3	17.2	16.473	1.40218	1.54237	1.33583	1.44776	1.32861	1.43727	1.43826	1.44951	1.35249
D6RFL4;P08571	Monocyte differentiation antigen CD14;Monocyte differentiation antigen CD14, urinary form;Monocyte differentiation antigen CD14, membrane-bound form	CD14	2	1	8.5	5.1061	1.04078	1.03327	1.15935	1.10203	0.938049	1.05813	1.07154	1.1421	1.17565
D6RHI7;D6RG18;P51946	Cyclin-H	CCNH	3	7	28.5	21.372	0.925068	0.925363	0.886392	0.925182	0.892302	0.910856	0.929143	0.924023	0.889144
D6RIE3;D6RGV5;H0UI06;P14406;D6R9C3	Cytochrome c oxidase subunit 7A2, mitochondrial	COX7A2	5	2	25.3	7.5186	0.766661	0.673567	0.82174	0.71763	0.702611	0.732271	0.755957	0.699526	0.749088
D6RGY6;Q9UMX9-2;Q9UMX9-4;Q9UMX9-3;Q9UMX9	Membrane-associated transporter protein	SLC45A2	5	1	5.8	-2	0.33629	0.341694	0.373688	0.324236	0.22755	0.573507	0.263323	0.408413	0.397953
D6RH31;Q6UXI9;Q6UXI9-6;Q6UXI9-3;H0YAK9;Q6UXI9-5;Q6UXI9-4;Q6UXI9-2	Nephronectin	NPNT	8	6	13.3	20.877	2.72283	2.61744	2.67748	3.08466	3.1837	2.7586	2.62693	2.76465	2.84896
D6RHD3;Q9BS16;D6RC76;D6RJF0;D6R984;D6RBN6;D6RAX0	Centromere protein K	CENPK	7	3	11.3	7.5388	1.18784	1.15012	1.00007	0.851219	1.039	0.832895	0.836033	0.934143	1.79804
D6RIB3;Q96HR8-2;Q96HR8	H/ACA ribonucleoprotein complex non-core subunit NAF1	NAF1	3	2	40.5	4.6877	0.912895	0.821294	0.961274	0.937385	0.852891	0.889418	0.895747	0.931482	0.936801
D6RIB5		IFT122	1	2	15.2	-2	1.07939	1.6009	1.20262	1.38419	1.14195	1.33313	1.30083	1.45795	1.53135
D6RIS5;Q495G5;Q8IVH4	Methylmalonic aciduria type A protein, mitochondrial	MMAA	3	1	6.2	3.6753	1.02646	1.04329	1.15357	1.05714	1.00117	1.24662	0.838395	1.04012	1.39653
D6RIU5;P00995	Pancreatic secretory trypsin inhibitor	SPINK1	2	2	52.3	13.885	10.6653	12.2121	12.3793	10.6029	10.9812	10.9281	10.5402	9.80121	10.9917
D6RIU8;Q9H173;A0RZB6;D6R940;D6RG16;D6RBP7;D6RAI3;D6REA1	Nucleotide exchange factor SIL1	SIL1	8	2	11	4.0466	0.808522	0.835228	0.744415	0.869484	0.721938	0.744202	0.898477	0.829695	0.802504
D6RJ90;Q9Y6G5;H0Y9N4;D6RC04	COMM domain-containing protein 10	COMMD10	4	7	47.9	42.086	0.674995	0.682961	0.705241	0.742851	0.691936	0.720829	0.693558	0.763739	0.809875
D6RJA5;H0YAA3;Q9HAD4-2;Q9HAD4;H0Y9Z3;D6R9M1	WD repeat-containing protein 41	WDR41	6	3	28.6	13.21	1.02909	0.741971	0.97843	0.833799	0.883846	0.868633	0.838139	0.961446	0.89497
D9ZHQ8;D9ZHQ6;D9ZHQ7;P56975-3;P56975-4;P56975-2;P56975	Pro-neuregulin-3, membrane-bound isoform;Neuregulin-3	NRG3	7	1	2	-2	1.28357	1.41428	1.41308	1.33019	1.44348	1.23472	1.41725	1.53884	1.3587
E1P5H9;Q96BD0-3;Q96BD0-4;Q96BD0;Q96BD0-2	Solute carrier organic anion transporter family member 4A1	SLCO4A1	5	4	7.7	12.308	2.31319	2.61478	2.38854	2.50543	2.41708	2.44937	2.69468	2.84479	2.60696
E2QRD4;Q6ZRQ5;H0YAJ2;H0Y8J1;H9KVD7;H9KVD8	Protein MMS22-like	MMS22L	6	8	6.8	21.188	1.35648	1.30057	1.42249	1.45419	1.3911	1.26908	1.29362	1.36035	1.30528
E2QRF9;O75496;H7C608;C9K0U5	Geminin	GMNN	4	3	14.5	6.3434	1.22709	1.45866	1.27032	1.31839	1.56255	1.30778	1.21991	1.5717	1.33853
H0YAI0;E2QRG7;Q96H96-3;Q96H96	4-hydroxybenzoate polyprenyltransferase, mitochondrial	COQ2	4	1	4	2.0818	1.1302	0.781082	0.928289	0.721165	0.8992	0.931571	0.872024	0.96021	0.809086
E5RFJ1;Q96MF7;E5RHW9;E5RIM1;A0A087WTZ8;H0YB96	E3 SUMO-protein ligase NSE2	NSMCE2	6	11	59.9	48.836	1.39132	1.43298	1.41202	1.38449	1.41183	1.34533	1.32167	1.46225	1.44275
E5RFJ9;E5RHW0;H0YBH7;Q96BY9	Store-operated calcium entry-associated regulatory factor	SARAF	4	2	11.6	2.5121	0.368377	0.407545	0.392145	0.399077	0.459005	0.369547	0.343971	0.423737	0.350268
E5RFK5;P24863;G5E954;J3KP90;E5RI39;E5RIH8;Q5JV82;E5RHL8	Cyclin-C	CCNC	8	5	14.9	8.0682	1.41224	1.54148	1.53315	1.50738	1.61066	1.53047	1.54431	1.63468	1.63916
E5RJ08;E5RHM5;E5RFN2;E5RII1;J3KPV1;Q9BUK0;Q9BUK0-2;Q9BUK0-4	Coiled-coil-helix-coiled-coil-helix domain-containing protein 7	CHCHD7	8	1	40.9	9.734	1.36436	1.24404	1.9548	1.81848	1.5522	1.48872	1.78648	1.74876	1.50061
E5RIY0;E5RFT4;Q8N4L2;E5RJC2;E5RIP9	Type 2 phosphatidylinositol 4,5-bisphosphate 4-phosphatase	TMEM55A	5	3	28.3	10.296	0.827834	0.952028	1.03495	1.00515	1.02837	0.972105	0.846091	1.28921	1.21587
E5RG17;Q6P1N9;Q6P1N9-2;E5RGF2;A0A0D9SGD3;G5EA19;U3KQS5;H0YBX2;E5RK70;E5RG62;E5RID7;E5RI69;E5RJY6	Putative deoxyribonuclease TATDN1	TATDN1	13	12	41	102.13	2.06381	2.04832	2.14407	2.14798	2.05143	2.18344	2.15754	2.19985	2.15282
E5RGQ3;Q9H446-2;Q9H446;E5RJE3;E5RGS5	RWD domain-containing protein 1	RWDD1	5	4	36.1	8.1953	0.84243	0.787541	0.926868	0.887351	0.858892	0.902536	0.896376	0.937396	0.890313
E5RGS4;O60925;D6RGG5	Prefoldin subunit 1	PFDN1	3	8	65.8	22.911	1.17428	1.18107	1.22696	1.19761	1.19481	1.22658	1.21834	1.23776	1.17907
E5RGT6;Q86WN1;E5RGB1;Q86WN1-3	F-BAR and double SH3 domains protein 1	FCHSD1	4	3	4.8	4.3017	1.19695	1.3812	1.42229	1.21829	1.21411	1.32587	1.08043	1.27292	1.70627
E5RGW4		NPM1	1	3	59.3	-2	1.33378	0.977931	1.91385	1.7252	1.78617	1.46715	1.92592	2.42825	1.45516
E5RGX5;Q93045;Q93045-2	Stathmin;Stathmin-2	STMN2	3	4	16.1	13.983	1.32529	1.32242	1.41491	1.25716	1.18232	1.38321	1.24386	1.28619	1.26494
E5RHG8;Q15369;Q15369-2;R4GMY8	Transcription elongation factor B polypeptide 1	TCEB1	4	7	83.1	38.299	1.09473	1.12553	1.12795	1.08662	1.09053	1.16902	1.10381	1.1207	1.11473
E5RHK8;Q9UQ16-2;Q9UQ16-3;Q9UQ16;Q9UQ16-4;Q9UQ16-5;E5RIK2;K7EPK9	Dynamin-3	DNM3	8	11	12.8	-2	0.255503	0.280241	0.291006	0.296448	0.287528	0.252004	0.273229	0.28311	0.283237
E5RHW4;O94905;E5RJ09;O94905-2;O94905-3	Erlin-2	ERLIN2	5	11	36.7	26.264	0.494509	0.463156	0.478084	0.488259	0.458769	0.469358	0.439754	0.413659	0.453884
E5RI98		NPM1	1	5	66.7	1.5595	0.783792	0.867359	0.908413	0.861423	0.864392	0.899116	0.918705	0.693777	0.781973
E5RIH5;Q6NXR4;E5RHM7	TELO2-interacting protein 2	TTI2	3	6	15.3	20.415	0.773974	0.702409	0.733156	0.753809	0.686375	0.713502	0.787912	0.753792	0.717999
E5RIM7;O00244;E5RGN3	Copper transport protein ATOX1	ATOX1	3	5	71.2	38.349	0.768717	0.839916	0.794179	0.80806	0.822151	0.785836	0.78861	0.896689	0.811401
E5RIW3;E5RJD8;O75347;E5RHG6;O75347-2;E5RIX8	Tubulin-specific chaperone A	TBCA	6	9	67.9	29.538	0.768976	0.758101	0.819736	0.802929	0.779571	0.787881	0.780707	0.826276	0.791141
E5RIW9;P28328	Peroxisome biogenesis factor 2	PEX2	2	2	11.7	4.0182	1.01014	0.730559	1.12273	1.08832	1.18923	2.92074	0.738946	0.825796	1.11244
E5RJ29;Q9NYI0-2;Q9NYI0;E5RH02;H0YAQ7;H0YC20;E5RJE4;E5RFG7;Q9NYI0-3	PH and SEC7 domain-containing protein 3	PSD3	9	2	1.5	1.9275	0.641702	0.67071	0.652302	0.654124	0.7114	0.690693	0.691073	0.649239	0.667574
E5RJ52;P53677	AP-3 complex subunit mu-2	AP3M2	2	3	8	4.2685	0.940626	0.682065	0.805076	0.980523	0.762004	1.05879	0.862356	0.909851	1.18039
E5RK82;E5RJF8;O15182;E5RH67;E5RFM2;H0YBL5	Centrin-3	CETN3	6	5	35.9	15.337	0.976234	0.878935	0.938529	0.850651	0.876387	0.861743	0.851589	0.904965	0.903223
E5RJI9;Q96MH6-2;Q96MH6;H0YAY9;H0YAX4;E5RHI6;H0YC64;E5RGT2;E5RJN2;E5RHZ2;E5RJ96;E5RHU1;Q96MH6-3	Transmembrane protein 68	TMEM68	13	2	11.5	3.7148	1.61072	1.39283	1.46772	1.38931	1.48014	1.29673	1.60955	1.53998	1.48415
E5RJP2;H0YB51;O60504-2;O60504	Vinexin	SORBS3	4	2	9.8	2.7133	0.2022	0.199148	0.233786	0.22659	0.23741	0.24394	0.191042	0.241193	0.267106
E5RJR5;P63208;E7ERH2;F8W8N3;P63208-2;E5RGM3;E5RHM3;E5RGM4	S-phase kinase-associated protein 1	SKP1	8	10	58.3	36.329	0.854645	0.872579	0.879313	0.869616	0.895384	0.870544	0.856501	0.94322	0.874208
E7EM64;Q7L5N1;H7C3T0	COP9 signalosome complex subunit 6	COPS6	3	7	30.1	53.845	1.28862	1.3099	1.33206	1.35947	1.35568	1.31859	1.31106	1.38647	1.36809
E7EM93;Q9BQG2	Peroxisomal NADH pyrophosphatase NUDT12	NUDT12	2	4	11.9	13.694	1.81852	1.60794	1.98455	2.00528	1.91331	1.72173	1.87872	1.89899	2.07398
E7EMB8;Q99952-2;Q99952	Tyrosine-protein phosphatase non-receptor type 18	PTPN18	3	2	14.9	7.7661	4.1296	1.38211	2.22269	1.5441	1.06261	1.43027	1.92615	1.95307	1.80627
E7EMD6;O43572	A-kinase anchor protein 10, mitochondrial	AKAP10	2	4	9.9	18.888	0.63708	0.566623	0.637324	0.639275	0.597448	0.481536	0.508395	0.510466	0.558956
E7EMN6;P41236;E7EUI7;G1AUC5;Q6NXS1	Protein phosphatase inhibitor 2;Protein phosphatase inhibitor 2-like protein 3	PPP1R2;PPP1R2P3	5	6	41.2	25.547	1.63044	1.69991	1.80458	1.70716	1.62863	1.72842	1.72379	1.81918	1.81792
J3KMY5;G3V3E8;E7EMS2;G3V3D1;P61916;G3V2V8;H0YIZ1;P61916-2	Epididymal secretory protein E1	NPC2	8	5	35.8	18.268	0.961548	1.02677	0.999717	0.992173	1.03083	1.03281	1.01773	1.11606	1.0368
E7EMZ9;E9PBC6;O95359-3;Q4VXL4;D6RAA5;Q4VXL8;O95359-2;O95359-6;O95359-1;O95359-5;O95359;H0Y911;E9PGB3;A0A0U1RRM9;H0Y9C3;H0Y9Y7;H0YA73;H0Y8P9	Transforming acidic coiled-coil-containing protein 2	TACC2	18	19	8.5	60.011	0.44518	0.439356	0.472819	0.456453	0.43434	0.463991	0.446835	0.478005	0.505066
E7ENQ1;G3XAA2;H7C360;G5E948;E7EN19;E7ESS2;O95819-4;O95819-2;O95819-5;A0A0D9SEY1;O95819;O95819-3	Mitogen-activated protein kinase kinase kinase kinase 4	MAP4K4	12	18	22.1	41.273	0.823318	0.818648	0.843382	0.802837	0.808242	0.83179	0.798617	0.831808	0.840523
E7EN24;Q12864;H0YBL0;E5RJT3	Cadherin-17	CDH17	4	3	7.2	7.4213	0.79385	0.772275	0.740375	0.837244	0.781299	0.895654	0.836987	0.805684	0.915986
E7EN73;Q8IZA0-2;Q8IZA0;B1AN15;C9J519;Q8IZA0-3;H0Y4S8;B4DYG9	Dyslexia-associated protein KIAA0319-like protein	KIAA0319L	8	11	15.1	44.517	1.3259	1.5035	1.48753	1.39813	1.38994	1.52652	1.48289	1.51406	1.53238
E7EN86;P52747-2;P52747-3;P52747;E7EX64;P36508-2;P36508	Zinc finger protein 143	ZNF143	7	6	10.3	14.912	1.15889	1.10805	1.20105	1.18167	1.19375	1.19162	1.24217	1.18061	1.25283
Q5T8T7;E7EN96;Q5T8T8;Q15528-2;Q15528;E9PGW7	Mediator of RNA polymerase II transcription subunit 22	MED22	6	5	35.8	46.564	1.1615	1.2498	1.2575	1.2309	1.20623	1.24199	1.23186	1.29276	1.22062
E7ENI9;Q15326;B7Z2J6;J3QKD2;Q15326-5;Q15326-2;Q15326-6;Q15326-3;B0QZE2;Q15326-4;A0A0A0MRY2;E7EV75;E9PE09	Zinc finger MYND domain-containing protein 11	ZMYND11	13	9	20.3	28.844	1.0864	1.02426	0.941737	1.0259	0.969846	1.02842	0.944505	0.924266	0.920224
E7ENV7;Q86YQ8;Q86YQ8-2	Copine-8	CPNE8	3	4	9.2	7.8502	0.577566	0.750441	0.732958	0.645462	0.609199	0.716672	0.541776	0.704156	0.557832
E7EV99;E7ENY0;P35611-2;P35611-6;P35611;P35611-3;P35611-4;H0Y9H2;P35611-5;A0A0A0MSR2;D6RF25;D6RJE2;D6RAH3;H0YFD8;H0YG19	Alpha-adducin	ADD1	15	25	45.9	188.95	1.12844	1.15499	1.16465	1.18191	1.12265	1.22276	1.19014	1.1728	1.23098
E7EP41;Q96SQ5-2;Q96SQ5;A0A087WXL4;A6NNZ3;F5H435;Q3SY52-3;Q3SY52-2;Q96HQ0-6;Q96HQ0-2;Q3SY52;Q96HQ0-3;Q96HQ0-4;Q96HQ0;Q96HQ0-5;K7EIK6;Q9C0F3;Q02386;Q9P2Y4	Zinc finger protein 587	ZNF587	19	6	13.7	9.2425	2.12402	1.57386	1.65107	1.35957	1.48548	1.64558	1.55464	1.46353	1.73705
E7EP72;K7EK56;Q9UFG5;Q9UFG5-2	UPF0449 protein C19orf25	C19orf25	4	1	10.8	4.5869	1.06478	1.08582	1.32676	1.34936	1.27059	1.31431	1.23156	1.5346	1.27504
G3V2F4;E7EPD8;Q9NUW8;Q9NUW8-2;G3V4W8;G3V2J6;G3V5H9;G3V2U6;H0YJ44;Q9BRS7;G3V3Q0;G3V5F9;G3V5B8;G3V554	Tyrosyl-DNA phosphodiesterase 1	TDP1	14	9	16.4	14.044	0.804169	0.74265	0.993572	0.856452	0.805883	0.810095	0.8353	0.884781	1.02479
E7EPG1;Q13201	Multimerin-1;Platelet glycoprotein Ia*;155 kDa platelet multimerin	MMRN1	2	2	1.9	3.9617	1.32925	1.33116	1.38722	1.17275	1.30866	1.45773	1.31082	1.38326	1.18119
E7EPI0;Q9P2D0;E9PDR5;Q9P2D0-2;Q9P2D0-3;H0Y9N7;D6R9F4	Inhibitor of Bruton tyrosine kinase	IBTK	7	14	11.2	25.489	0.656506	0.610811	0.672115	0.645486	0.672319	0.594209	0.645699	0.632525	0.708083
E7EPN9;Q9Y520-4;Q9Y520-5;Q9Y520;Q9Y520-7;Q9Y520-6;Q9Y520-3;Q9Y520-2;H7C5N8;A0A0A0MS30	Protein PRRC2C	PRRC2C	10	83	36.8	323.31	0.950847	0.990265	0.990135	0.994032	0.97158	1.02105	1.01019	1.01826	1.04052
E7EPT4;P19404	NADH dehydrogenase [ubiquinone] flavoprotein 2, mitochondrial	NDUFV2	2	12	56.3	50.679	0.90697	0.914432	0.925603	0.869401	0.835024	0.871045	0.852409	0.907179	0.843371
E7EQ34;O14653-3;O14653;O14653-2;I3L0K1;I3L1K7;I3L4Z6;I3L3V4	Golgi SNAP receptor complex member 2	GOSR2	8	7	39.7	35.837	0.897243	0.888715	0.889323	0.947629	0.876068	0.92769	0.900691	0.899863	0.899438
E7EQ69;Q9GZZ1;C9J5D1;A0A087WWJ2;Q9GZZ1-2;B0AZT5;C9JZU6;C9J5J3;A0A0D9SF32;F8WCK0	N-alpha-acetyltransferase 50	NAA50	10	11	56.5	70.667	1.30112	1.30492	1.34814	1.34977	1.32139	1.39866	1.36317	1.38648	1.34254
E7EQB2;E7ER44;P02788-2;P02788	Lactotransferrin;Lactoferricin-H;Kaliocin-1;Lactoferroxin-A;Lactoferroxin-B;Lactoferroxin-C	LTF	4	3	4.3	3.1349	1.18247	1.1669	1.34264	1.32578	1.10107	1.22151	1.28423	1.72018	3.31049
E9PMB7;E7EQH1;Q8NFJ9;Q8NFJ9-2	Bardet-Biedl syndrome 1 protein	BBS1	4	1	7.3	-2	1.87214	1.76295	1.79305	1.91762	1.98275	2.32714	1.83487	2.01226	2.26161
E7EQL8;Q96RT7-2;Q96RT7-3;Q96RT7	Gamma-tubulin complex component 6	TUBGCP6	4	3	2.2	4.0263	1.13743	1.12775	1.27213	1.4138	1.29812	1.19148	1.36821	1.10174	1.50595
E7EQT4;Q9UKV3;Q9UKV3-5;Q9UKV3-3;Q9UKV3-2;G3V3B0;G3V3T3;A0A087WYN3	Apoptotic chromatin condensation inducer in the nucleus	ACIN1	8	39	32.3	1.6765	1.15446	1.2071	0.946759	1.10784	1.02456	1.21933	1.12947	1.06443	1.02465
E7EQZ4;Q16637-4;Q16637-2;Q16637-3;Q16637;B4DP61;A0A0G2JRX5;A0A0G2JQN8;A0A0G2JRY6	Survival motor neuron protein	SMN1;SMN2	9	7	25.5	38.426	0.979496	0.951089	0.944333	0.975374	0.939082	0.912554	0.952818	0.867527	0.932254
E7ESA3;E7ER86;Q8WW35;F8WD40	Tctex1 domain-containing protein 2	TCTEX1D2	4	2	34	6.9184	1.41976	1.6717	1.44269	1.61558	1.19103	1.47455	1.60728	1.80674	1.43979
E7ERI8;E7EW49;O75122-3;E3W994;A0A0U1RQI6;J3KR49;O75122;B3KR06;E7ENG2;O75122-2;H7C4I5;H7C5M8;D6RBU8;C9J668;H7C4X8;H7C4M5	CLIP-associating protein 2	CLASP2	16	28	23.1	104.5	0.649827	0.548357	0.618718	0.587809	0.562243	0.581021	0.560129	0.583293	0.617391
E7ERK3;P54289-4;P54289-5;P54289-3;P54289-2;P54289	Voltage-dependent calcium channel subunit alpha-2/delta-1;Voltage-dependent calcium channel subunit alpha-2-1;Voltage-dependent calcium channel subunit delta-1	CACNA2D1	6	1	4.5	2.2399	0.283571	0.233504	0.243411	0.266927	0.232169	0.33545	0.285573	0.327314	0.325617
E7ERK9;Q9UI10;A0A087WW69;F8W8L6;H7C2L8	Translation initiation factor eIF-2B subunit delta	EIF2B4	5	15	41.2	19.801	4.02844	1.93687	2.5247	2.10284	1.0184	1.98318	1.20152	1.37244	2.17613
E7ERS3;Q86VM9;Q86VM9-2;H3BRH3;H3BPD0;H3BP01;H3BRN6;REV__Q86VM9-2;REV__Q86VM9;REV__E7ERS3	Zinc finger CCCH domain-containing protein 18	ZC3H18	10	26	37.7	206.56	1.25711	1.18364	1.19736	1.23417	1.24263	1.24767	1.19344	1.18951	1.16705
E7ES19;P35443	Thrombospondin-4	THBS4	2	7	11.3	27.541	1.54274	1.57418	2.39364	1.47467	1.30133	2.27296	1.76974	2.11179	2.52666
E7ES52;P46527	Cyclin-dependent kinase inhibitor 1B	CDKN1B	2	1	16.6	6.0907	0.865008	1.29128	1.45811	1.26093	1.50914	1.45763	1.13717	1.09056	1.2202
E7ESC7;Q7L5Y9;D6REW7;B4DQT1;B4DVN3;Q7L5Y9-3;Q7L5Y9-2;D6RDW4;D6RIB6;Q7L5Y9-5;Q7L5Y9-4;D6RID6;D6RE80;D6RA86;D6R8Z3	Macrophage erythroblast attacher	MAEA	15	9	20.3	23.285	1.14145	1.08762	1.18327	1.13372	1.12841	1.1731	1.08034	1.07596	1.22394
E7ESL0;J3KQY1;Q9NWU5;Q9NWU5-2;Q9NWU5-3	39S ribosomal protein L22, mitochondrial	MRPL22	5	5	26.4	16.822	1.19494	1.08669	1.21246	1.21673	1.1176	1.12722	1.15942	0.949473	1.175
E7ESP4;E7EMF1;E9PB77;D6RG08		ITGA2	4	21	29.8	14.788	1.33551	1.24557	1.43547	1.3504	1.42865	1.36551	1.45534	1.50197	1.36921
K7EKW3;E7ESS3;Q71RG4-3;Q71RG4-2;Q71RG4	Transmembrane and ubiquitin-like domain-containing protein 2	TMUB2	5	1	10.8	16.231	0.641572	0.633687	0.598745	0.531082	0.540348	0.64647	0.635136	0.643219	0.551366
E7ESV4;F5H7Y6;P61224;F5GX62;P61224-3;P61224-2;F5H004;A0A0J9YXB3;P61224-4;A6NIZ1;F5H823;B7ZB78;F5GZG1;F5H6R7;F5H077;F5GWU8;F5H491;F5H0B7;F5H500;F5GYB5;F5H4H0;F5GYH7;F8WBC0	Ras-related protein Rap-1b;Ras-related protein Rap-1b-like protein	RAP1B	23	9	59.2	32.251	1.05044	1.06825	1.07518	1.06788	1.00626	1.06901	1.05568	1.0681	1.04942
E7ESW6;Q6ZQQ6;Q6ZQQ6-2	WD repeat-containing protein 87	WDR87	3	4	1.2	2.5735	1.92219	2.02074	2.02785	1.99831	1.94223	2.06482	2.11065	2.07915	1.98803
E7ESY0;P32019-3;P32019-4;P32019-2;P32019	Type II inositol 1,4,5-trisphosphate 5-phosphatase	INPP5B	5	4	5.5	3.7305	1.83658	1.53973	1.77893	1.57203	1.67088	1.63765	1.40968	1.55634	1.58095
E7ESZ3;H7BXC7;Q9H7P9-3;Q9H7P9;Q9H7P9-2;M0QZT7	Pleckstrin homology domain-containing family G member 2	PLEKHG2	6	4	4.4	5.1607	0.580739	0.540945	0.586296	0.572893	0.554093	0.62541	0.517952	0.544871	0.57761
E7ET07;Q9NXR8;A0A0C4DG38;Q9NXR8-2;Q9NXR8-3	Inhibitor of growth protein;Inhibitor of growth protein 3	ING3	5	6	15.4	14.434	0.961305	0.953005	0.841215	0.858879	0.784501	0.815312	0.804426	0.912894	0.811056
E7ET48;E7EX92		AIM1L	2	7	22.7	24.868	1.93406	2.08312	1.86222	2.31288	2.13193	2.19399	2.09631	2.21399	2.07697
E7ET49;Q8NCG7;Q8NCG7-2;Q8NCG7-4;Q8NCG7-3	Sn1-specific diacylglycerol lipase beta	DAGLB	5	8	17.1	37.195	0.933453	1.0373	0.980549	1.05718	1.08569	0.991345	1.0012	1.07125	1.1575
H0YAY0;E7EVI4;E7ET87;O75410-3;O75410-7;O75410;O75410-2;H0YBT8;O75410-5;O75410-4;O75410-6;B4E3H6;R4GMT7;E5RFM9;O75410-8;A0A0C4DGD3;E5RJU4;A0A0C4DGD5	Transforming acidic coiled-coil-containing protein 1	TACC1	18	9	19.6	24.001	0.281346	0.217259	0.222455	0.234881	0.236127	0.232171	0.20323	0.226821	0.244892
Q75MM6;E7ET89;Q86UW9-2;Q86UW9	Probable E3 ubiquitin-protein ligase DTX2	DTX2	4	1	11.8	17.248	0.441063	0.457792	0.686601	0.561769	0.555566	0.530995	0.632565	0.475677	0.599365
E7ETB3;Q9ULA0;E7EMB6;C9JBE1	Aspartyl aminopeptidase	DNPEP	4	14	33.1	85.58	1.18885	1.15647	1.31181	1.16172	1.16037	1.31036	1.20304	1.19905	1.20411
E7ETM6;Q8N2H4	Protein SYS1 homolog	SYS1	2	1	6.7	2.7822	1.42811	1.36897	1.45701	1.39319	1.29516	1.36257	1.34874	1.39197	1.34758
H0Y9G6;E7ETU7;P09001;D6RC14;E9PF06;D6RBQ5	39S ribosomal protein L3, mitochondrial	MRPL3	6	14	44.9	59.579	1.05371	1.00092	1.03716	1.06065	1.03461	1.06756	1.05115	0.897274	1.05247
E7ETU9;O00469;O00469-2;O00469-3;C9JXZ0	Procollagen-lysine,2-oxoglutarate 5-dioxygenase 2	PLOD2	5	13	19.8	35.731	0.168764	0.146322	0.18237	0.170321	0.168811	0.180313	0.169225	0.18014	0.185972
E7ETY7;Q8TED1	Glutathione peroxidase;Probable glutathione peroxidase 8	GPX8	2	3	18.4	7.2742	0.0880905	0.0639095	0.077751	0.0828258	0.0861317	0.0735962	0.0823473	0.107259	0.0791428
E7ETZ4;Q9Y6E2;B5MCH7;Q75MG1;B5MCE7;E9PFD4;E7EMS9;C9JF98;Q9Y6E2-2;E9PFE3;F8WDX8	Basic leucine zipper and W2 domain-containing protein 2	BZW2	11	22	47.1	69.971	1.30243	1.27913	1.32787	1.30018	1.25252	1.31482	1.31545	1.30087	1.31557
E7EU96;P68400;Q8NEV1;P68400-2;A0A087WY74;V9GYA2;V9GY80;V9GYW6	Casein kinase II subunit alpha;Casein kinase II subunit alpha 3	CSNK2A1;CSNK2A3	8	15	46	85.47	0.962915	0.950598	0.97127	0.956848	0.942443	0.953205	0.960774	0.958144	0.96831
E7EUI8;E7EM57	Glucose-6-phosphate 1-dehydrogenase	G6PD	2	24	80.8	5.5704	0.641162	0.768248	0.751895	0.660009	0.64639	0.814517	0.745688	0.844019	0.877242
E7EUU4;Q04637-3;Q04637;Q04637-8;Q04637-9;Q04637-6;Q04637-7;C9JF13;C9K073;C9J2Z7;H7C044;H7C0V6;C9JHW9;C9JIH5;C9JWH7;C9JWH9;C9J556;REV__Q8NEG2-2;REV__F5H7J8;C9JSU8;C9JWW9;REV__Q8NEG2;REV__C9JQZ6;REV__J3KQX6	Eukaryotic translation initiation factor 4 gamma 1	EIF4G1	24	55	34.7	-2	0.990515	1.19282	1.39625	2.0757	1.45038	0.971856	1.37633	1.94907	2.07157
E7EV01;O15484;K7EP62;E9PS73	Calpain-5	CAPN5	4	7	11	18.409	1.99115	2.16805	1.71141	1.88663	2.10555	1.7377	1.98287	1.86648	1.94331
E7EVA0;P27816;P27816-6;P27816-2;P27816-4;B5MEG9;H0Y2V1;F8W9U4;H7C456;A0A0J9YW37;A0A0J9YVV8;P27816-7;P27816-3	Microtubule-associated protein;Microtubule-associated protein 4	MAP4	13	85	44.8	323.31	0.720051	0.742469	0.76242	0.748027	0.723234	0.78773	0.7617	0.772265	0.787497
E7EVC7;Q676U5-2;Q676U5;Q676U5-3;Q676U5-5;Q676U5-4;C9J1B2;C9JAY7;C9JK97;C9J8C6	Autophagy-related protein 16-1	ATG16L1	10	13	25	54.227	0.906593	0.870252	0.903533	0.905996	0.88947	0.910904	0.880186	0.948351	0.89172
E7EVH9;Q08623-3;Q08623;Q08623-4;Q08623-2	Pseudouridine-5-phosphatase	HDHD1	5	4	22.5	12.847	0.500316	0.472459	0.476168	0.526273	0.514259	0.504564	0.5226	0.545011	0.486689
E7EVK2;U3KQ69;E9PI62;Q9BT17;Q9BT17-2	Mitochondrial GTPase 1;Mitochondrial ribosome-associated GTPase 1	MTG1	5	7	27.9	28.031	0.994254	0.909679	0.944473	0.92456	0.934291	0.933192	0.984002	0.844338	0.910061
E7EVV8;Q0VG06-2;Q0VG06-3;Q0VG06;I3L2L9	Fanconi anemia-associated protein of 100 kDa	C17orf70;FAAP100	5	2	3.4	2.4827	0.978334	0.915666	0.965939	0.775244	1.01895	1.03667	1.01309	0.945706	0.859096
E7EVX8;Q8WWY3;Q8WWY3-4;Q8WWY3-2;E7EU94;E7ESX0;E7EN72;Q8WWY3-3	U4/U6 small nuclear ribonucleoprotein Prp31	PRPF31	8	13	29.8	41.46	1.15203	1.11647	1.08253	1.09014	1.09058	1.16149	1.09339	1.01736	1.151
H0YBJ0;H0YBX1;E7EW18;P06746	DNA polymerase beta	POLB	4	1	9.7	3.6554	1.10302	0.978949	0.826999	0.808634	0.9006	0.954728	1.16154	0.969443	0.550032
E7EWB4;Q9BPU6	Dihydropyrimidinase-related protein 5	DPYSL5	2	1	3.7	1.4821	1.12008	1.25933	0.835717	1.22375	1.45758	0.894755	1.11037	1.18826	1.01893
E7EWD9;O95718	Steroid hormone receptor ERR2	ESRRB	2	1	1.4	1.5539	0.96569	1.04171	0.873403	1.04091	0.966282	1.11258	1.02708	1.00781	1.0586
E7EWP0;H0Y886;O43674-2;O43674	NADH dehydrogenase [ubiquinone] 1 beta subcomplex subunit 5, mitochondrial	NDUFB5	4	4	22.6	11.468	0.865933	0.8482	0.889867	0.891659	0.892713	0.855582	0.867762	0.840071	0.878035
E7EWP2;O75962-5;O75962-2;O75962-4;O75962;E7EPJ7;F5H228;C9IZQ6;O60229-2;O60229-3;A0A087X139	Triple functional domain protein	TRIO	11	17	8.1	41.883	0.720758	0.716241	0.734164	0.817377	0.708853	0.733906	0.750416	0.76042	0.760304
E7EWV1;Q5H8A4-2;Q5H8A4;D6R9J9;E7EM50;D6RFE8;Q5H8A4-5;Q5H8A4-6;Q5H8A4-4;Q5H8A4-3	GPI ethanolamine phosphate transferase 2	PIGG	10	2	2.9	3.9018	0.824893	0.644702	0.778558	1.03357	0.987356	1.16706	0.53421	0.904257	0.75956
E7EX17;P23588;P23588-2;F8VX11;F8VSC7;F8VYE9;F8W0K0;F8VRU1	Eukaryotic translation initiation factor 4B	EIF4B	8	26	47.2	106.08	0.945396	0.957704	1.00453	0.971692	0.929734	1.01985	0.990878	0.983587	1.01441
E7EX48;P51957-3;P51957-2;P51957	Serine/threonine-protein kinase Nek4	NEK4	4	3	4.2	3.3778	0.698551	0.910592	0.888348	0.75449	0.765825	0.813495	0.68515	0.686165	0.73923
E7EX73;Q04637-5;C9J6B6;F8WCF2	Eukaryotic translation initiation factor 4 gamma 1	EIF4G1	4	56	38	1.5826	1.12572	1.4865	1.66293	1.21245	1.13564	1.23207	1.43931	1.52051	1.45201
E7EX90;Q14203-3;Q14203-4;Q14203-6;Q14203;Q14203-5;Q14203-2;Q6AWB1;E7EWF7;C9JJD0;C9JKG6;E9PCY0;C9JZA4;C9JTE5;C9JJN7;C9J1B7	Dynactin subunit 1	DCTN1;DKFZp686E0752	16	43	45.9	316.24	0.81461	0.80522	0.833027	0.824275	0.820581	0.8198	0.806377	0.825647	0.827513
E7EXA6;Q8WVB6;A0A0D9SF58;Q8WVB6-2;Q8WVB6-3;F8WCC1;H0Y7D3	Chromosome transmission fidelity protein 18 homolog	CHTF18	7	20	21.5	93.259	1.43847	1.5593	1.47904	1.47272	1.57645	1.50795	1.50711	1.54423	1.56574
F8VZJ2;F8W0W4;H0YHX9;Q13765;E9PAV3-2;E9PAV3;F8W1N5;F8VNW4;F8VZ58;Q9BZK3	Nascent polypeptide-associated complex subunit alpha;Nascent polypeptide-associated complex subunit alpha, muscle-specific form	NACA	10	7	71.3	41.037	1.00659	1.01371	1.07501	1.06179	0.969012	1.05845	1.02311	1.03629	1.04782
E9PB61;Q86V81	THO complex subunit 4	ALYREF	2	8	36	91.951	1.25235	1.29862	1.1897	1.24181	1.25391	1.19931	1.27197	1.29567	1.18875
E9PC54;Q03113-3;Q03113-2;Q03113	Guanine nucleotide-binding protein subunit alpha-12	GNA12	4	3	7.2	1.5422	1.11894	1.24578	0.924976	1.03473	1.07048	1.12171	1.14765	1.03671	0.941152
E9PC69;Q7KZI7-14;Q7KZI7-16;Q7KZI7-15;Q7KZI7-13;E7ETY4;F5H4F6;F5H6N2;K7EK17;K7EKG8;F5H4J8;Q9P0L2-2;Q96L34-2;Q96L34	Serine/threonine-protein kinase MARK2	MARK2	14	31	46.7	175.09	1.67625	1.65986	1.66796	1.65864	1.62339	1.54143	1.60999	1.54627	1.60058
F5H7V9;E9PC84;J3QSU6;P24821-6;P24821-5;P24821-2;P24821-3;P24821-4;P24821	Tenascin	TNC	9	2	0.9	2.4139	1.04376	0.998688	1.16768	1.04406	0.88384	0.909621	0.86758	1.05059	0.885409
Q6N039;E9PC87;O94876-2;O94876	Transmembrane and coiled-coil domains protein 1	DKFZp686H13261;TMCC1	4	2	12.8	3.5427	0.851579	1.02952	1.09674	1.26507	1.21044	1.54291	1.01403	0.995917	0.869277
E9PC90;P14635;P14635-2;D6RHI0;H0YA62	G2/mitotic-specific cyclin-B1	CCNB1	5	8	19.5	22.217	0.84376	1.04095	0.852084	0.825227	0.977382	0.86547	0.845698	1.10414	0.851556
H0YA68;E9PCD7;Q9Y2E5-2;Q9Y2E5	Alpha-mannosidase;Epididymis-specific alpha-mannosidase	MAN2B2	4	1	2.3	3.7028	0.369945	0	0.508175	0.437483	0	1.16386	0.703876	0.583899	0.370101
E9PCH4;Q8TEU7;Q8TEU7-4;Q8TEU7-5;Q8TEU7-3;Q8TEU7-2;B7Z7Y1;D6RE77;Q8TEU7-6;H0Y8T6	Rap guanine nucleotide exchange factor 6	RAPGEF6	10	19	15.1	66.352	0.856237	0.856862	0.892483	0.900983	0.861207	0.888058	0.86914	0.909841	0.921388
E9PCT3;P51636-2;P51636;P51636-3	Caveolin;Caveolin-2	CAV2	4	2	26.5	18.507	0.261269	0.290014	0.287399	0.26185	0.275547	0.224652	0.256894	0.30383	0.266274
E9PCW1;B4DQA8;O95249-2;F6RU00	Golgi SNAP receptor complex member 1	GOSR1	4	12	49.2	3.6191	1.00296	1.1174	1.22239	1.04755	0.925757	1.11886	1.19633	1.18749	1.35406
E9PD50;Q92540-2;Q92540;Q92540-4;Q92540-5;B1ALB4;D6RAD0;E9PEK3;E9PBK2	Protein SMG7	SMG7	9	12	11.9	49.918	1.3276	1.28416	1.31202	1.32336	1.21881	1.22073	1.27859	1.23859	1.37004
E9PDE4;P20810-8;P20810;E7ES10;P20810-4;E9PCH5;P20810-2;E7EQK6;D6RBZ8	Calpastatin	CAST	9	24	44.2	-2	2.09813	2.71288	2.59213	2.53908	2.31167	2.73947	2.49662	2.90136	2.56982
E9PDF6;O43795-2;O43795;H7C2Y7;E7EQD9;C9JUP5;C9JYW1;C9K0I9;A0A0U1RRI3	Unconventional myosin-Ib	MYO1B	9	27	25.7	90.781	0.106799	0.0889389	0.103346	0.106412	0.112435	0.103939	0.104871	0.104533	0.106873
E9PDH4;Q9Y2I7;Q9Y2I7-2;Q9Y2I7-3;Q9Y2I7-4;F8WEZ0;C9JL08	1-phosphatidylinositol 3-phosphate 5-kinase	PIKFYVE	7	3	2	4.3759	0.992733	0.968979	1.05589	0.890542	1.18628	0.961206	0.940905	1.04868	1.2132
E9PDL4;Q05084-3;Q05084;Q05084-2;B9ZVM7;E7ENI6;Q6LCR0;C9J8Y3;C9J3Y4;C9IZC7;F8WET5;Q6LCT9	Islet cell autoantigen 1	ICA1	12	8	18.9	22.274	2.10576	2.15948	2.25478	2.25428	2.02625	2.15429	2.15277	2.22354	2.20245
E9PDP5;Q8IWZ3-2;Q8IWZ3-5;Q8IWZ3-3;H3BLS9;H7C2F5;D6RHC4	Ankyrin repeat and KH domain-containing protein 1	ANKHD1	7	27	23.6	2.6935	1.21321	1.02669	1.0977	1.09958	1.09065	0.967326	1.09381	1.25406	1.09876
E9PEI0;Q69YH5	Cell division cycle-associated protein 2	CDCA2	2	4	6.8	7.6327	0.580845	0.816666	0.713275	0.611279	0.7038	0.586168	0.639217	0.745216	0.9014
E9PEJ6;P98196;H0Y547;H0Y8F0	Phospholipid-transporting ATPase;Probable phospholipid-transporting ATPase IH	ATP11A	4	16	17.3	72.059	0.456868	0.48881	0.512357	0.48339	0.47227	0.46185	0.48305	0.513524	0.555703
E9PF19;Q9Y4P3;Q96E41;A0A087WXC6;F8WDI9;F8WCR3	Transducin beta-like protein 2	TBL2	6	18	51.3	98.044	1.047	1.07842	1.02668	1.05977	1.10388	1.01125	1.08915	1.0557	1.08355
E9PFE2;Q9UHL9-2;Q9UHL9;Q9UHL9-3;H7C4Q8	General transcription factor II-I repeat domain-containing protein 1	GTF2IRD1	5	3	3.9	9.77	2.13793	2.45763	2.50449	2.33903	2.12206	1.86778	2.50033	2.40818	1.99101
E9PFK9;Q9UJ41-2;Q9UJ41-4;Q9UJ41-3;Q9UJ41;Q3HKR1;A0A0A0MSJ3;V9GYI8;E9PHB8	Rab5 GDP/GTP exchange factor	RABGEF1	9	16	34.1	52.397	0.936606	0.97937	1.00837	0.970946	0.979995	0.964033	0.89783	1.01258	1.03093
E9PFV2;P37231-2;P37231;E9PFX5;E7EUD1;P37231-3;E7EU07	Peroxisome proliferator-activated receptor gamma	PPARG	7	6	14.7	13.993	1.73461	1.72584	1.90073	1.92573	1.78803	1.95074	1.88579	1.75829	1.93347
E9PG19;O94868-3;O94868-2;O94868;H0YG35;C9JM66;E7ENZ2	F-BAR and double SH3 domains protein 2	FCHSD2	7	2	3.4	6.3317	1.26888	1.3308	1.47982	1.41208	1.52296	1.20481	1.13398	1.8528	1.39671
E9PG22;Q8IW35;Q8IW35-2;F8WF91	Centrosomal protein of 97 kDa	CEP97	4	6	11.7	33.795	0.64194	0.68423	0.741735	0.734334	0.744095	0.629062	0.63973	0.749451	0.708448
E9PGA6;Q9BXJ4;Q9BXJ4-3;Q9BXJ4-2	Complement C1q tumor necrosis factor-related protein 3	C1QTNF3-AMACR;C1QTNF3	4	3	9.5	8.4762	1.56193	1.39898	1.6879	1.60067	1.46695	1.47562	1.54858	1.55291	1.48426
E9PGC0;P20936-2;P20936-4;P20936;P20936-3	Ras GTPase-activating protein 1	RASA1	5	26	35.3	107.87	1.67757	1.62761	1.71837	1.69955	1.68043	1.74302	1.68089	1.64674	1.7909
E9PGM1;Q04637-4;C9J987	Eukaryotic translation initiation factor 4 gamma 1	EIF4G1	3	56	36.9	323.31	1.42315	1.4707	1.45245	1.45785	1.43768	1.50179	1.47871	1.4458	1.45866
E9PGM7;O94988-6;O94988-3;O94988-5;O94988-1;O94988	Protein FAM13A	FAM13A	6	2	5.7	2.0093	#DIV/0!	#DIV/0!	#DIV/0!	#DIV/0!	#DIV/0!	#DIV/0!	#DIV/0!	#DIV/0!	#DIV/0!
E9PGP6;Q9UGJ0-2;Q9UGJ0-3;Q9UGJ0;C9JUG1	5-AMP-activated protein kinase subunit gamma-2	PRKAG2	5	4	11.9	12.362	1.62202	0.593676	1.39722	0.851891	0.619437	0.63177	0.618887	0.945544	1.20558
E9PGT1;Q15631;H7C1D4;Q15631-2;A0A0J9YVW2	Translin	TSN	5	10	36.3	57.503	1.31151	1.30336	1.35939	1.3322	1.29848	1.38326	1.3253	1.33347	1.34962
E9PGT3;Q15418-4;Q15418;Q15418-2;Q15418-3;Q5SVM6;Q5SVM7;E9PAN7	Ribosomal protein S6 kinase;Ribosomal protein S6 kinase alpha-1	RPS6KA1	8	28	45	100.76	2.04045	2.08932	2.0698	2.07189	2.16073	2.09053	2.10946	2.05672	2.15787
E9PGT6;Q99627-2;Q99627;H7C3S9	COP9 signalosome complex subunit 8	COPS8	4	2	16.8	16.156	1.04957	0.805248	0.800431	0.767897	0.730868	0.766062	0.742157	0.830858	0.779967
E9PGZ1;Q05682-5;E7EX44;Q05682-4;Q05682-3;C9J813;Q05682-6;Q05682-2;Q05682;C9JEK3	Caldesmon	CALD1	10	15	35.1	42.944	0.0696843	0.0598909	0.0663707	0.0673425	0.0681484	0.0647931	0.0689632	0.0698236	0.0748826
E9PH99;Q9Y4E5-2;Q9Y4E5;D6RIA1;D6RAV4	Zinc finger protein 451	ZNF451	5	16	17	45.086	1.37375	1.4398	1.40202	1.40046	1.437	1.3371	1.35603	1.35395	1.42337
E9PHD0;Q8WVN8-2;Q8WVN8-4;Q8WVN8-3;Q8WVN8;H3BN94	Ubiquitin-conjugating enzyme E2 Q2	UBE2Q2	6	3	18	2.6426	1.85096	2.38538	2.16715	2.02882	2.05174	1.7036	1.63002	1.93738	1.93228
E9PHG5;Q6UW02-2;Q6UW02;F8WBE2;C9J8K7;Q8WZ13	Cytochrome P450 20A1	CYP20A1	6	9	26	36.647	0.822747	0.925416	0.8973	0.88892	0.877611	0.838775	0.813379	0.939219	0.804614
E9PHI4;O94901-8;O94901;O94901-9;O94901-5;O94901-6;H0Y742;H0Y6N5;H7C2K3;O94901-2;O94901-7;O94901-3;C9JK55;C9K051;H7C019;C9JS54;C9JJU6;C9JR15;H7C3X3;O94901-4	SUN domain-containing protein 1	SUN1	20	22	36.7	125.81	1.12741	1.02709	1.02439	1.08437	1.08786	1.02544	1.04346	0.992758	1.04056
E9PHM6;F6QMI7;E7ERU0;F8W9J4;Q03001;Q03001-8;E7ETB9;Q03001-9;Q6P0N6;A0A0U1RQJ2;Q5T0V7;E7ESK0;H0YAT7;H0YC82;Q03001-10	Dystonin	DST	15	61	12.2	152.64	0.590221	0.583571	0.586358	0.576669	0.594673	0.551968	0.563325	0.611509	0.618939
E9PHY0;E9PQY3;P11117;E9PP23;B7Z7D2;E9PKW9;E9PQW9;B7Z6U3;P11117-2	Lysosomal acid phosphatase	ACP2	9	6	20.8	20.82	0.97591	0.982131	1.0681	0.945841	0.977308	1.0571	1.01052	0.988549	1.1126
E9PHY5;O43491;O43491-4;E9PK52;O43491-3;E9PII3;O43491-2;E9PQD2;E9PRG1;E9PIG0;E9PQN0;E9PJP4;H0Y5B0;Q6R5J7;Q6ZSX4;E9PMV8;E9PPC9;J3KT37;J3QS55;E9PN54	Band 4.1-like protein 2	EPB41L2	20	24	32.7	95.907	0.207793	0.217286	0.224934	0.221898	0.226985	0.213336	0.216033	0.235263	0.24022
E9PHY8;Q8NDA8;Q8NDA8-3;Q8NDA8-2;Q8NDA8-5;Q8NDA8-4;Q8NDA8-7	Maestro heat-like repeat-containing protein family member 1	MROH1	7	5	3.1	4.0994	1.04404	0.966355	1.02804	1.06015	1.05905	1.02757	1.04346	1.02114	1.07503
E9PI08;Q9Y256;E9PKA7;E9PPV9	CAAX prenyl protease 2	RCE1	4	3	10.1	8.6046	0.937125	0.943644	0.986193	0.894784	0.837214	1.03446	0.908983	0.947451	1.03294
Q5T6K7;E9PI99;Q5T6K5;Q13952-6;Q13952-7;Q13952-2;Q13952-5;Q13952-3;Q13952;A0A0A0MT00;E9PL11;Q13952-4;E9PJA8;E9PQR2	Nuclear transcription factor Y subunit gamma	NFYC	14	4	29.5	11.615	0.923091	0.911656	0.967866	0.99207	0.941127	1.04732	0.998789	0.967727	0.934693
E9PIE4		MTCH2	1	7	35.9	4.0148	1.25058	1.11185	1.26845	1.13476	1.16894	1.15814	1.28886	1.41637	1.13811
E9PL49;E9PLY4;E9PNF7;E9PQB5;E9PL85;E9PNJ1;E9PQN3;E9PKN6;E9PIG4;P42785;P42785-2	Lysosomal Pro-X carboxypeptidase	PRCP	11	1	32.6	4.3509	0.501519	0.394614	0.489553	0.402582	0.37833	0.501978	0.398289	0.488326	0.463456
E9PN66;E9PKN9;E9PS55;E9PMW4;E9PQ46;E9PIN5;E9PIK4;U3KQ32;E9PKZ4;E9PPM1;O14683;E9PNB3;E9PMY0	Tumor protein p53-inducible protein 11	TP53I11	13	3	54.8	8.9859	0.956989	1.12279	1.08174	1.1219	1.08169	1.07885	1.10219	1.03723	1.13426
H0YDC7;J3KN20;E9PIM0;Q9NS37	CREB/ATF bZIP transcription factor	CREBZF	4	1	7.7	2.4583	1.26647	1.23311	1.60297	1.30477	1.27666	1.11548	1.23271	1.38345	1.25213
E9PIR9;Q8N1P7	Absent in melanoma 1-like protein	AIM1L	2	2	2.5	3.6692	0.886218	0.992217	1.01495	0.931678	1.06172	1.23904	1.11663	1.01686	1.10953
E9PRM4;E9PIV9;E9PMI2;E9PQW2;Q6BCY4-2;Q6BCY4	NADH-cytochrome b5 reductase 2	CYB5R2	6	1	9.5	2.665	1.10329	1.20339	1.23246	1.26821	1.23069	1.29536	1.18924	1.25665	1.14293
E9PIW9;Q6SPF0	Atherin	SAMD1	2	1	2.5	2.4487	0.97275	1.00478	1.29628	1.07565	1.03606	1.29435	0.940894	0.974564	0.901771
E9PJ55;Q9NUJ3;H0YES4	T-complex protein 11-like protein 1	TCP11L1	3	3	4.9	7.7578	0.623421	0.610725	0.597081	0.619361	0.636995	0.694377	0.654952	0.563522	0.663756
E9PJ81;Q04323;Q04323-2;E9PRQ7;A0A087WTZ5;E9PS08	UBX domain-containing protein 1	UBXN1	6	15	50.7	155.64	1.27674	1.34923	1.41019	1.36619	1.33178	1.38761	1.37276	1.43681	1.37862
E9PJD7;E9PQ42;Q6ZMK1-2;Q6ZMK1;Q6ZMK1-4	Cysteine and histidine-rich protein 1	CYHR1	5	3	9.7	7.0982	1.16804	1.14577	1.53432	1.12806	1.05579	1.49421	1.19753	1.43763	1.90066
E9PJF5;H0YCF7;G5E9I4;Q9HCU9;E9PPD1	Breast cancer metastasis-suppressor 1	BRMS1	5	4	19.3	10.226	1.11725	1.16563	1.26004	1.15205	1.23894	1.1589	1.05875	1.15833	1.11032
E9PJM3;Q9UK99-2;Q9UK99;Q9UK99-3;G3V1E0;B4E3U2;E9PL46;Q49AF1	F-box only protein 3	FBXO3	8	9	25.1	37.35	1.00595	1.05316	1.08604	1.0826	1.12303	1.06281	1.10724	1.2236	1.22853
E9PJN1;O75676-2;O75676;A0A0A6YYC0;E9PKU3	Ribosomal protein S6 kinase;Ribosomal protein S6 kinase alpha-4	RPS6KA4	5	22	36.5	106.1	1.62946	1.59085	1.56952	1.59697	1.58522	1.49083	1.56935	1.48684	1.55391
E9PJN9		RPS3	1	2	55.6	4.0923	1.05339	0.799429	0.925397	0.984008	0.828808	0.900205	0.917973	0.813193	0.822222
H0YEG5;E9PKZ9;E9PJQ6;E9PKZ7;H0YD74;Q8IUX1-4;Q8IUX1	Complex I assembly factor TMEM126B, mitochondrial	TMEM126B	7	1	35	4.339	1.55098	1.41906	1.79285	1.41942	1.42572	1.56858	1.79752	1.44181	1.57274
E9PJR2;H0YC99;Q9NS15-2;Q9NS15;E9PKW1;H0YCQ2;E9PPT7;E9PQR0;E9PR84	Latent-transforming growth factor beta-binding protein 3	LTBP3	9	5	8.7	7.4034	1.20053	1.3017	1.30756	1.21055	1.29093	1.31554	1.2408	1.3423	1.37113
E9PK54		HSPA8	1	14	86.3	3.2434	0.632464	1.09934	0.80774	0.87028	0.895897	0.876139	0.980741	0.941366	0.772758
E9PK79;E9PP96;Q9BVK2-2;Q9BVK2;E9PLP7;E9PP04;E9PP80;H0YD42;E9PKA5;H0YDD3;E9PNE2;H0YEE0	Probable dolichyl pyrophosphate Glc1Man9GlcNAc2 alpha-1,3-glucosyltransferase	ALG8	12	2	13.2	23.262	0.821134	0.929441	0.861352	0.880979	0.878473	0.871587	0.72171	0.765981	0.830604
E9PK80;E9PN58;Q9NTG7-2;Q9NTG7;E9PNA0;E9PM75;B7WNN4	NAD-dependent protein deacetylase sirtuin-3, mitochondrial	SIRT3	7	4	15.1	13.654	0.485782	0.63199	0.537697	0.568057	0.623277	0.624919	0.614173	0.68541	0.616369
E9PKD6;E9PPW0;Q9UN79	Transcription factor SOX-13	SOX13	3	1	42.1	5.1075	1.78025	1.01574	0.629102	2.1984	2.4206	1.73297	0.779652	1.15578	1.40802
E9PKE4;Q9HAB3	Solute carrier family 52, riboflavin transporter, member 2	SLC52A2	2	1	4.7	2.2298	1.35197	1.30668	1.47648	1.43535	1.20918	1.32844	1.3285	1.46068	1.51633
H7BXH2;E9PKF6;Q5H9R7-6;Q5H9R7-2;Q5H9R7;Q5H9R7-5;Q5H9R7-4;Q5H9R7-3;E9PQP7;H0YEN2;E9PK08;E9PNN8;H0YDW1;H0YEV0;E9PJD8;E9PKG4;H0YDK9	Serine/threonine-protein phosphatase 6 regulatory subunit 3	PPP6R3	17	26	37.1	133.64	1.19093	1.20496	1.23067	1.19897	1.22155	1.22776	1.20444	1.22897	1.24303
E9PKG0		PLEC	1	7	32.6	16.17	2.99219	2.48812	2.73627	3.01561	2.57249	2.36075	2.55058	2.44589	2.52778
E9PKP7;P17480-2;E9PMM2;E9PLT2;H0YDH7	Nucleolar transcription factor 1	UBTF	5	29	38.9	1.9376	1.13867	1.12557	0.967938	1.18602	1.48666	0.960924	1.05183	1.34982	1.07873
E9PKT4;Q8N131-2;Q8N131	Porimin	TMEM123	3	1	7.5	1.6378	1.71925	1.5429	1.70674	1.44289	1.50151	1.66692	1.63507	1.54852	1.61737
E9PKT9;O96033	Molybdopterin synthase sulfur carrier subunit	MOCS2	2	2	19.3	3.4621	1.21081	1.28159	1.21483	1.26095	1.2676	1.3202	1.26842	1.32158	1.29743
E9PL17;Q92989-2;Q92989;E9PJM4;E9PKV5	Polyribonucleotide 5-hydroxyl-kinase Clp1	CLP1	5	7	21.6	39.454	0.891938	0.900737	0.942104	0.905938	0.959031	0.948316	0.908584	0.894449	0.996113
E9PL57;F8VSA6;E9PS38;S4R3E9;Q15843		NEDD8-MDP1	5	4	24.1	10.504	0.684741	0.728984	0.740914	0.723413	0.700904	0.762186	0.713507	0.741965	0.704315
E9PLK3;P55786;P55786-2;A6NEC2;E9PP11;H0YDG0;A6NEC2-2;H0YCQ5;E9PJY4;E9PJ74;E9PPD4;A6NEC2-3;E9PRQ5;E9PI82;E9PJF9;E9PPZ2	Puromycin-sensitive aminopeptidase	NPEPPS	16	38	39.5	203.31	0.988774	0.969239	1.01784	0.984794	0.992497	1.02597	0.990618	1.00549	1.01958
E9PPJ5;E9PLM6;P21741;P21741-2	Midkine	MDK	4	2	13	3.4045	0.764848	1.17192	1.07401	0.938568	1.3071	1.18573	0.922983	1.41325	1.07428
E9PLV3;Q92543-2;Q92543	Sorting nexin-19	SNX19	3	1	3.5	3.23	1.05532	0.966415	0.950684	1.15695	0.800416	1.01552	1.27314	1.0296	0.918724
E9PLX2;E9PQV2;Q8WVD5	RING finger protein 141	RNF141	3	1	5.6	2.6913	1.14785	1.48238	1.34617	1.07041	1.18061	1.47736	1.19688	1.37523	1.26586
E9PLY5;E9PLY0;E7ERX3		MACF1	3	33	28.4	3.9515	0.720463	0.833678	0.702151	0.638045	0.537739	0.598898	0.651005	0.662989	0.62872
M0QZK6;E9PLZ8;E9PQA6;Q96EY5-3;Q96EY5;E9PLL0;REV__Q96Q45-2;REV__A0A087WWU1;REV__Q96Q45-3;Q96EY5-2	Multivesicular body subunit 12A	MVB12A	10	2	27.9	17.6	1.78062	1.82167	1.8835	1.60267	1.62337	2.0041	1.70556	1.80482	1.76798
E9PM92;O00193;E9PQA1;E9PRZ9	Small acidic protein	C11orf58;SMAP	4	7	31.2	79.743	0.95337	0.960941	0.998205	0.943252	0.900099	0.930476	0.948216	0.908919	0.929983
E9PMC9;Q7Z589-2;Q7Z589-6;Q7Z589;Q7Z589-5;Q7Z589-4;Q7Z589-7;H0YCS3;H0YET8	Protein EMSY	C11orf30;EMSY	9	3	2.5	4.8926	1.56754	1.1245	1.42767	1.35252	1.86929	1.48426	1.61894	1.53751	1.62756
E9PMJ2;J3KP39;Q9BPY3;G3V179;E9PIM5;E9PMW3	Protein FAM118B	FAM118B	6	9	23.7	24.019	1.55269	1.51661	1.64917	1.66812	1.61051	1.63491	1.63059	1.6442	1.71434
E9PMQ6;Q00613-2;Q00613;E9PI02;A0A087X1F9;H0YBT7;E7EWW4;E5RJV4;E5RK26;Q9ULV5-2;Q9ULV5;Q03933-2;Q03933	Heat shock factor protein 1	HSF1	13	8	17.2	24.365	1.16919	1.11635	1.09201	1.11594	1.07502	1.20171	1.19214	1.25529	1.15924
E9PMR4;P48509;E9PRJ3;E9PP93;E9PK37;E9PJE8;E9PSA1;E9PJC8;E9PLZ6;K4DIB7	Tetraspanin;CD151 antigen	CD151	10	5	17.5	25.837	1.2156	1.16705	1.27035	1.16284	1.12419	1.26177	1.17728	1.22814	1.24262
E9PMS6;H0YDQ3;H0YDG6;H0YE95;E9PJ10;U3KQE6;E9PRE3;E9PRJ0		LMO7	8	60	52	323.31	2.49689	2.43315	2.51735	2.45287	2.35452	2.47471	2.45291	2.46191	2.51956
E9PMZ8;Q8IVF5;Q8IVF5-5;Q8IVF5-2	T-lymphoma invasion and metastasis-inducing protein 2	TIAM2	4	1	1.2	-2	1.4761	1.44395	1.63062	1.44551	1.52827	1.46267	1.53774	1.58562	1.56502
E9PND3;E9PN10;O00559;O00559-2;E9PJ38	Receptor-binding cancer antigen expressed on SiSo cells	EBAG9	5	4	45.1	21.963	1.13358	1.00953	1.11345	1.11815	1.01483	1.149	1.10714	1.11984	1.07544
E9PN48		ARFGAP2	1	6	24.2	2.742	2.46523	2.17783	2.30237	1.88446	2.15004	1.83032	2.44751	2.01613	2.68424
H0YEF3;E9PN81;Q8TDP1-2;Q8TDP1;E9PKP0;H0YE52;H0YCP5	Ribonuclease H2 subunit C	RNASEH2C	7	6	46.2	27.917	1.10447	1.19074	1.18584	1.16275	1.24026	1.16669	1.07587	1.18877	1.22832
E9PNP3;Q9H7C9;E9PR47;E9PIQ4;E9PJP1;E9PLK9;K4DI89;Q9H7C9-3;Q9H7C9-2	Mth938 domain-containing protein	AAMDC	9	5	36.9	17.442	1.34762	1.27893	1.33724	1.29123	1.33251	1.30481	1.27682	1.32963	1.36865
E9PNW4;E9PR17;P13987;H0YET2	CD59 glycoprotein	CD59	4	4	29.6	13.551	1.14713	1.27052	1.15647	1.21032	1.28587	1.29261	1.27668	1.30697	1.23714
E9PP13;E9PSG9;Q6EEV4-2;Q6EEV4	DNA-directed RNA polymerase II subunit GRINL1A, isoforms 4/5	POLR2M	4	4	42.6	28.119	1.03239	1.17111	1.3773	1.25199	1.07895	0.971655	1.13977	1.31932	1.29009
E9PP16;Q8ND30-3;Q8ND30-2;Q8ND30;E9PIK8;E9PJA0;H0YDJ2;E9PI79;H0YET1	Liprin-beta-2	PPFIBP2	9	11	17.5	28.494	1.09356	1.11175	1.06302	1.0568	1.04901	1.12055	1.08244	1.11303	1.15786
E9PP40;Q15048	Leucine-rich repeat-containing protein 14	LRRC14	2	1	3.7	3.31	0.589613	0.575388	0.797136	0.606474	0.660806	0.712391	0.666555	1.15151	1.13539
E9PPH6;Q8NEV8-2;Q8NEV8;A0A087WZJ0;F5GXG5	Exophilin-5	EXPH5	5	2	1.4	3.1651	0.193081	0.15591	0.172483	0.18137	0.161136	0.14055	0.150163	0.140689	0.153985
F2Z3M0;E9PPN1;H0YCV5;Q8WW01-2;Q8WW01	tRNA-splicing endonuclease subunit Sen15	TSEN15	5	2	34.5	14.805	0.809411	0.696017	0.738227	0.739975	0.605816	0.669738	0.756266	0.707947	0.775215
E9PQE8;Q9Y296-2;Q9Y296;E9PN70;E9PKS9;J3KP27;G3V1A0;G5EA23	Trafficking protein particle complex subunit 4	TRAPPC4	8	7	44.3	22.947	0.88525	0.844252	0.890415	0.863484	0.897627	0.9176	0.855513	0.88663	0.879858
E9PQL0;Q86UB9-2;Q86UB9	Transmembrane protein 135	TMEM135	3	2	7.6	4.3411	0.922963	0.848011	0.939728	0.912788	0.830122	0.859195	0.856618	0.829892	0.986687
H7BYV1;E9PS44;E9PQN9;P13164;Q01629;Q01628	Interferon-induced transmembrane protein 1;Interferon-induced transmembrane protein 2;Interferon-induced transmembrane protein 3	IFITM2;IFITM3;IFITM1	6	1	21.6	6.4683	2.39371	1.37065	1.63202	1.57377	1.21923	1.5386	1.47095	1.5072	1.57406
E9PQZ1;H0YE72;H0YE58;E9PKK3;E9PNW6;E9PQC9;E9PJD0		EEF1D	7	17	86.1	3.3255	1.59502	1.80676	1.88374	1.44318	1.21276	1.27416	1.18398	1.42388	1.27698
E9PQZ2;Q11206-7;Q11206-3;Q11206-6;Q11206-5;Q11206-2;Q11206;Q11206-4;E9PPJ6;E9PNJ9;E9PN64;E9PMC7	CMP-N-acetylneuraminate-beta-galactosamide-alpha-2,3-sialyltransferase 4	ST3GAL4	12	7	32.5	28.507	3.75015	3.59732	3.70032	3.67118	3.49891	3.68917	3.78071	3.62036	3.78073
E9PR30;P62861	40S ribosomal protein S30	FAU	2	1	10.2	3.4468	1.32363	0.844072	1.32307	1.16863	0.838576	1.2598	0.954296	0.565217	1.09341
E9PRK7;Q8N8R7	ARL14 effector protein	ARL14EP	2	2	13.7	3.7739	0.767305	0.841095	0.788121	0.729403	0.700363	0.82604	0.864817	0.674797	0.807616
E9PRY8;P29692-2;A0A087X1X7;E9PIZ1;H0YCK7;E9PQR8;E9PKH7;E9PNC8;E9PPY1;E9PJV8;E9PN56;E9PN71;E9PRL0	Elongation factor 1-delta	EEF1D	13	22	37.3	323.31	1.02773	1.02359	1.05312	1.0082	1.00793	1.01757	1.01214	1.03787	1.01203
J3KND1;E9PRZ1;Q96ER3;E9PMD2;H0YDM3;E9PL53;H0YCN7;H0YEK5	Protein SAAL1	SAAL1	8	11	25.8	68.06	0.586027	0.594409	0.634475	0.598197	0.603112	0.608043	0.605375	0.630936	0.620398
E9PS17;Q96KG9-2;Q96KG9;E9PPN3;E9PK59;Q96KG9-4;Q96KG9-3;Q96KG9-5;Q96KG9-6;A0A0A0MQX4;H0YDH0;H0YCI6	N-terminal kinase-like protein	SCYL1	12	18	31.9	86.43	1.39724	1.4444	1.43366	1.45582	1.50697	1.47205	1.49492	1.4292	1.43938
E9PSH4;Q9H063;E9PR76;H0YEV4	Repressor of RNA polymerase III transcription MAF1 homolog	MAF1	4	3	24.1	7.3729	0.729029	0.775395	1.2022	0.848705	0.971661	1.00239	0.956197	0.998033	0.934828
E9PSI1;E9PQ80;E9PQI5;E9PMQ9;O15321;O15321-2;E9PL78;E9PJM1;G3V1B9;H0YI89;E9PQY7;E9PS99;E9PNW2;E9PJC4;H3BMG7		CHMP4A	15	19	23.8	82.771	0.864146	0.893452	0.897261	0.898175	0.909743	0.885747	0.862022	0.944757	0.897333
F1T0I1;J3KNL6;O15027-2;O15027-4;O15027-3;O15027;O15027-5;X6RGP5;A0A0C4DH09;Q8N9G1	Protein transport protein Sec16A	SEC16A	10	52	29.7	269.95	1.21526	1.19509	1.31174	1.17948	1.15521	1.28245	1.25171	1.22839	1.3517
F2Z2I2;Q5W015;Q5VX20;Q16875-3;Q16875-2;Q16875;Q16875-4;H0Y483	6-phosphofructo-2-kinase/fructose-2,6-bisphosphatase 3;6-phosphofructo-2-kinase;Fructose-2,6-bisphosphatase	PFKFB3	8	11	26.2	24.356	0.2899	0.256823	0.285145	0.279534	0.275679	0.293166	0.292491	0.293157	0.316525
F2Z2U4		TRRAP	1	58	19.3	3.5837	#DIV/0!	#DIV/0!	#DIV/0!	#DIV/0!	#DIV/0!	#DIV/0!	#DIV/0!	#DIV/0!	#DIV/0!
F2Z2V0;Q99829;A6PVH9;B0QZ18;E7ENH5;Q5JX58;Q5JX59;Q5JX60;Q5JX44;Q5JX45;Q5JX56;Q5JX55;Q5JX61;Q5JX52;Q5JX54;Q5JX57;E7EV27;H0Y524;Q5JX53	Copine-1	CPNE1	19	13	26.5	49.317	1.8625	1.86884	1.96361	1.86848	1.80126	1.87921	1.88774	1.9092	1.96747
F2Z2W7;Q8IZ69-2;Q8IZ69;H7C100;C9K041	tRNA (uracil-5-)-methyltransferase homolog A	TRMT2A	5	16	31.1	90.444	1.482	1.43302	1.53151	1.47562	1.46684	1.53315	1.48235	1.47188	1.56579
F2Z2X4;Q9C0E2	Exportin-4	XPO4	2	30	31.5	188.42	1.61495	1.5781	1.65527	1.59063	1.61251	1.60417	1.56468	1.57052	1.66777
F2Z3H6;Q9BQE9-4;Q9BQE9;Q9BQE9-2;F8WE18;F8WDZ4;Q9BQE9-3	B-cell CLL/lymphoma 7 protein family member B	BCL7B	7	5	27.2	18.772	1.78288	1.73187	1.84569	1.79569	1.87456	1.79868	1.93024	1.96469	1.85637
F5GWD3;Q13889;F5GXG6;H0YFF7;Q13889-2;F5H3G1;F5H6X0;A0A087WYD5;F5GX35;F5H4K7	General transcription factor IIH subunit 3	GTF2H3	10	3	11.6	7.3875	1.0858	1.14044	1.10245	1.13501	1.21197	1.14419	1.05611	1.17819	1.15704
F5GWI4;P00813	Adenosine deaminase	ADA	2	1	2.4	1.9386	1.52606	1.53933	1.56212	1.58215	1.18428	1.50051	1.30063	1.34842	1.5384
F5GWN5;O00750	Phosphatidylinositol 4-phosphate 3-kinase C2 domain-containing subunit beta	PIK3C2B	2	9	7.7	30.724	1.54282	1.55345	1.52937	1.46283	1.36098	1.44886	1.62734	1.33478	1.44127
H3BPK6;F5GWS9;Q8WV07;F5GZY6;B4DFA5	Oral cancer-overexpressed protein 1	ORAOV1	5	4	64.5	6.3816	1.05955	1.07678	1.19941	1.03008	0.999278	1.291	1.19222	1.22842	1.24238
F5GWT4;Q9H4A3-2;Q9H4A3;Q9H4A3-5;Q9H4A3-6;Q9H4A3-7;Q9H4A3-4;F6UYG0;H0YH68;Q96J92-2;Q96J92-3;Q96J92;K7ENT7	Serine/threonine-protein kinase WNK1	WNK1	13	31	18.2	133.48	0.861651	0.917262	0.873914	0.89817	0.925103	0.877469	0.896398	0.961545	0.913539
F5GX19;F5H3Y3;Q6IAA8;H0YFI1;F5H479	Ragulator complex protein LAMTOR1	LAMTOR1	5	4	44.4	39.985	1.46156	1.3867	1.55186	1.48954	1.46816	1.48678	1.46252	1.47002	1.44045
F5GXE4;O95260-2;B4E107;H0Y5C2;O95260;B4DK25;Q5SQQ1	Arginyl-tRNA--protein transferase 1	ATE1	7	9	18.6	29.952	0.32433	0.332399	0.324809	0.334611	0.325658	0.349952	0.331952	0.320728	0.343214
F5GXE6;J3KPV6;P37088-4;P37088;P37088-5;P37088-6;P37088-2	Amiloride-sensitive sodium channel subunit alpha	SCNN1A	7	1	2.7	2.0535	5.00085	5.47465	5.38873	4.73937	4.5422	5.07209	5.10997	5.01896	5.52731
F5GXF9;P51825;P51825-3;P51825-2;D6RAU0;H0Y9S4;E7EMC5	AF4/FMR2 family member 1	AFF1	7	4	3.3	10.661	1.34282	1.38793	1.5179	1.36449	1.372	1.4858	1.48115	1.555	1.64166
F5GXI7;F5H7T6;H0YID4;H0YGG3;F5H5J8;F5H142;Q6IMN6-5;Q6IMN6-6;Q6IMN6-10;Q6IMN6-7;Q6IMN6-3;Q6IMN6-2;Q6IMN6-9;Q6IMN6	Caprin-2	CAPRIN2	14	1	12.6	3.4298	1.7528	1.1799	1.15059	1.62063	1.71558	1.66886	1.20728	1.29514	1.49434
F5H5N1;F5GXJ1;O75251-2;O75251;A0A087WXF6;A0A087WTI3	NADH dehydrogenase [ubiquinone] iron-sulfur protein 7, mitochondrial	NDUFS7	6	5	34.1	16.168	0.707354	0.691204	0.714598	0.693591	0.719361	0.660767	0.703838	0.6787	0.703973
F5GXW1;H0Y599;Q8N1I0-2;Q8N1I0;Q8N1I0-3	Dedicator of cytokinesis protein 4	DOCK4	5	2	3.3	2.9084	0.541103	0.519638	0.574926	0.586343	0.499801	0.544629	0.571339	0.540601	0.591251
F5GXW6;O95415	Brain protein I3	BRI3	2	1	16.3	6.0654	1.20295	1.0913	1.08799	1.14935	1.13578	1.07726	1.09616	1.12686	1.11855
F5GXX5;P61803;F5H895;A0A0B4J239	Dolichyl-diphosphooligosaccharide--protein glycosyltransferase subunit DAD1	DAD1	4	4	47.1	26.793	1.13888	1.10153	1.20699	1.17819	1.0341	1.06644	1.09307	1.12035	1.19931
F5GY80;F5H7G1;P07358	Complement component C8 beta chain	C8B	3	2	5.3	9.7981	1.22738	1.30443	1.90867	1.28475	1.0266	1.95431	1.41236	1.87141	2.09806
H0YGR4;F5GYG5;Q9Y3B8;H0YG54;Q9Y3B8-2;Q9Y3B8-3;F5H784;H0YF66;F5H7P1;Q9BTR4;F5H6P8;H0YG37	Oligoribonuclease, mitochondrial	REXO2	12	10	49.5	54.091	1.7955	1.81977	1.89561	1.77557	1.68604	1.85819	1.86325	1.8504	1.80193
F5GYJ5;Q9NX18;F8W679;M0QYN2;F5GXW4;M0R060;F5H5T6;F5H8E2	Succinate dehydrogenase assembly factor 2, mitochondrial	SDHAF2	8	4	23.4	6.691	2.70163	2.50342	2.5573	2.46773	2.45193	2.52374	2.63166	2.77606	2.51371
R4GN72;F5GYQ1;P61421;J3QL14;H3BQJ1	V-type proton ATPase subunit d 1	ATP6V0D1	5	7	23.7	19.44	1.27874	1.27182	1.26284	1.197	1.24463	1.24745	1.22476	1.2102	1.20825
F5GYU8;Q6UXY8-2;Q6UXY8	Transmembrane channel-like protein;Transmembrane channel-like protein 5	TMC5	3	4	5.9	17.663	1.76565	1.92157	2.01971	1.99186	1.71782	1.9457	1.89562	2.01958	1.95531
F5H324;F5GYY5;P51690	Arylsulfatase E	ARSE	3	1	3.5	1.7664	0.811143	0.978822	1.24882	0.817299	0.837502	1.29359	0.97143	1.08994	1.43229
F5GZ54;Q96PE7	Methylmalonyl-CoA epimerase, mitochondrial	MCEE	2	1	29	2.1689	1.09163	1.35722	1.14912	0.718904	0.976473	0.630746	1.33457	0.912857	1.24255
F5GZ90;Q9NZJ0;Q9NZJ0-2	Denticleless protein homolog	DTL	3	8	12.6	21.577	0.959198	1.06715	1.10761	0.958067	1.08275	0.971721	1.02006	1.04822	0.920162
F5GZ97;Q9Y3C0;F5GWI9;F5GXZ7;H0YGN0	WASH complex subunit CCDC53	CCDC53	5	3	23.3	23.121	0.974069	0.780235	0.912557	0.82476	0.742266	0.733343	0.760444	0.779932	0.738617
F5GZK9;Q8IZD4-2;Q8IZD4	mRNA-decapping enzyme 1B	DCP1B	3	2	8.2	5.5597	1.29268	0.882136	1.20673	0.804883	0.728132	1.02474	0.66903	0.941589	0.953143
F5GZN3;Q08431-2;Q08431;X6R3G6;Q08431-3;H0YKS8;A0A087WUV5	Lactadherin;Lactadherin short form;Medin	MFGE8	7	5	16.6	14.24	0.79101	0.594657	0.612804	0.598205	0.596012	0.506432	0.560979	0.652778	0.598968
F5GZP3;H3BRJ5;Q9P2H3-3;Q8IWR1	Tripartite motif-containing protein 59	TRIM59	4	1	2.8	2.1281	0.21473	0.249037	0.2451	0.237185	0.217788	0.184752	0.199751	0.249451	0.300799
F5H070;Q9Y4C1;F8WE62	Lysine-specific demethylase 3A	KDM3A	3	8	7.5	12.3	0.894566	1.11174	1.04474	0.913739	0.965248	0.870436	0.926115	1.04847	1.06011
F5H0F9;Q9UJX4;Q9UJX4-3;F5GY68;Q9UJX4-2;H0YFB5;F5H0N1;F5H3S5	Anaphase-promoting complex subunit 5	ANAPC5	8	15	25.2	47.19	0.790081	0.785786	0.766145	0.77117	0.772859	0.75183	0.765162	0.739902	0.753599
F5H0R1;Q9H6E5;H3BRB1;C9JBX0	Speckle targeted PIP5K1A-regulated poly(A) polymerase	TUT1	4	8	12.9	23.432	1.24907	1.19252	1.30236	1.32975	1.31685	1.35733	1.28073	1.29048	1.34269
F5H136;F5H676;F5H726	T-complex protein 1 subunit alpha	TCP1	3	11	88.2	3.8926	1.01944	1.08815	1.02125	1.14932	0.902845	1.00651	1.11069	1.01655	1.04932
F5H148;H3BMT1;Q9NYV6;Q9NYV6-3;Q9NYV6-4;Q9NYV6-2;Q2M238;A6NIE6	RNA polymerase I-specific transcription initiation factor RRN3	RRN3	8	14	25.8	49.941	1.5248	1.42834	1.45669	1.50239	1.50052	1.45357	1.48862	1.48513	1.47963
F5H1D6;Q07864;F5H7E4	DNA polymerase;DNA polymerase epsilon catalytic subunit A	POLE	3	16	8.7	60.709	1.07679	1.08581	1.08352	1.0776	1.13033	0.997114	0.955717	1.02607	1.01076
F5H1I4;Q8NG08-2;Q8NG08	DNA helicase B	HELB	3	2	2.4	1.8926	0.893595	1.04221	0.901794	0.992756	1.00676	0.922761	0.955743	0.889095	0.933845
F5H1N0;G3V1M6;J3KQJ3;Q9BRQ3-2;Q9BRQ3-3;Q9BRQ3	Nucleoside diphosphate-linked moiety X motif 22	NUDT22	6	1	9.8	4.5495	1.06693	1.18502	0.960466	1.30672	1.09391	1.19702	1.10985	1.4063	1.23544
F5H1N7;Q6ZU35;A0A1B0GWF1	Uncharacterized protein KIAA1211	KIAA1211	3	4	4.7	8.8983	2.79911	2.49336	3.19378	2.83044	2.83599	2.82304	3.08859	2.86254	3.09531
F5H1Q2;Q8NBI2;Q8NBI2-2	Cytochrome b ascorbate-dependent protein 3	CYB561A3	3	1	3.8	3.0183	0.580485	0.537578	0.679071	0.567345	0.498416	0.627142	0.578423	0.549774	0.631256
F5H212;P15822	Zinc finger protein 40	HIVEP1	2	1	0.5	2.1181	0.919869	0.770003	1.16413	0.972055	1.07843	1.21854	1.03938	1.12749	0.847997
F5H269;Q9Y485;E7EMZ0	DmX-like protein 1	DMXL1	3	13	5.4	28.237	0.863697	0.899391	0.905079	0.875067	0.919195	0.873245	0.884588	0.908141	0.877067
F5H2X7;Q9ULV3-5;Q9ULV3;H0Y5D5;Q9BTG3;Q5SYW2;Q9ULV3-2;Q9ULV3-3;Q9ULV3-4;F6VD24	Cip1-interacting zinc finger protein	CIZ1	10	7	10.1	29.47	1.12587	0.94041	1.05838	1.11174	1.11997	1.0249	1.08666	1.02755	1.00409
F5H365;Q15436;Q15436-2;G3V4V1;G3V1W4;G3V3G5;G3V2R6;G3V5X8;G3V4Q2	Protein transport protein Sec23A	SEC23A	9	19	30.8	103.66	0.686051	0.711225	0.7471	0.707719	0.698145	0.726755	0.709748	0.738872	0.77184
F5H3R5;Q9NZC7-3;Q9NZC7-7;Q9NZC7-5;Q9NZC7-6;Q9NZC7-2;Q9NZC7	WW domain-containing oxidoreductase	WWOX	7	1	6.1	3.3482	1.09681	1.18406	1.09701	1.13702	1.31368	1.32028	1.53995	1.25331	1.55948
I3L3M4;K7EP40;K7EL87;F5H496;I3L3X1;O95471-2;O95471	Claudin;Claudin-7	CLDN7	7	1	20.5	9.3126	6.68506	6.14008	6.88668	6.73455	5.76312	6.94524	6.6883	6.65736	6.54572
F5H4F1;Q99638;F5H492;F5H8A2	Cell cycle checkpoint control protein RAD9A	RAD9A	4	3	11.7	10.969	1.10876	1.16787	1.27096	1.2071	1.18091	1.13599	1.2122	1.28556	1.25046
F5H4V9;Q16342-3;Q16342;J3QK82;A0A087WYJ3;Q16342-5;Q16342-2;Q16342-4;F5GWT2;H0YFZ5;H0YFM2;H0YFS8	Programmed cell death protein 2	PDCD2	12	6	21.5	16.645	1.17315	1.10062	1.20616	1.16109	1.11779	1.24015	1.18647	1.18571	1.27983
Q2HIZ1;F5H4Z8;P49746-2;P49746	Thrombospondin-3	THBS3	4	2	4.3	-2	1.24732	1.2041	1.406	1.22136	1.03994	1.28976	1.18331	1.2846	1.21746
J3KNB8;F5H538;Q9Y6R4-2;Q9Y6R4;F5H4R1;F5H1X6	Mitogen-activated protein kinase kinase kinase 4	MAP3K4	6	16	12	38.642	1.03697	0.859034	0.963489	0.922923	0.929573	0.949635	0.928821	0.922679	0.985301
F5H5D3;Q9BQE3;F8VVB9;F8VQQ4;F8VRZ4;F8VS66;F8VWV9;F8VX09;F8VRK0;F8VXZ7;F8W0F6	Tubulin alpha-1C chain	TUBA1C	11	24	53.9	73.033	1.01749	1.03	1.08063	1.07212	1.06068	1.07356	1.04218	1.10189	1.15625
F5H5I6;Q12849;H0Y8R1;H0YAK1;Q12849-5;H0YAM1	G-rich sequence factor 1	GRSF1	6	20	57.3	101.54	1.17565	1.19218	1.2252	1.16146	1.15867	1.20934	1.19146	1.10258	1.18823
F5H5P2;P12694;F5GXU9;H0YH31	2-oxoisovalerate dehydrogenase subunit alpha, mitochondrial	BCKDHA	4	11	31.7	50.511	1.87245	1.73644	1.98321	1.85642	1.79299	1.89902	1.86021	1.87659	1.95217
F5H5R8;P18440	Arylamine N-acetyltransferase 1	NAT1	2	1	5.4	9.747	0.434413	0.510706	0.570511	0.541139	0.401738	0.490326	0.600406	0.610654	0.721272
F5H5U2;Q8NHQ9;Q8NHQ9-2;E7EX41	ATP-dependent RNA helicase DDX55	DDX55	4	14	26.5	46.274	0.975343	0.915664	0.979475	0.978437	0.960931	1.00795	0.943473	0.937045	1.02225
F5H619;Q86XA9-2;Q86XA9;H7C5W6;H0YIW3;H0YHE0;H0YHS5;Q86XA9-3	HEAT repeat-containing protein 5A	HEATR5A	8	8	4.5	18.498	0.663598	0.620783	0.631044	0.721507	0.698434	0.694916	0.618218	0.680899	0.619511
F5H7F6;F5H6X2;P10620-2;P10620	Microsomal glutathione S-transferase 1	MGST1	4	2	18.2	14.21	0.654489	0.711044	0.638545	0.66713	0.658359	0.622274	0.672774	0.705693	0.629352
F5H724;Q8N0Z9-2;Q8N0Z9	V-set and immunoglobulin domain-containing protein 10	VSIG10	3	1	7.9	4.2266	1.35024	1.47781	1.07142	0.843091	1.33273	0.897321	1.3195	1.13421	0.973757
J3QS47;J3QRH5;J3KSL5;F5H757;P49447	Cytochrome b561	CYB561	5	3	16.2	11.668	1.78985	1.37039	1.76929	1.56341	1.41232	1.54939	1.50403	1.60508	1.71466
F5H785;P0DI82;P0DI81;P0DI81-3	Trafficking protein particle complex subunit 2B;Trafficking protein particle complex subunit 2	TRAPPC2;TRAPPC2B	4	1	7.1	2.1475	1.10463	1.10617	1.30891	1.24161	1.08739	1.20992	0.992303	1.32273	1.04795
F5H7W8;Q96C57;G5EA44;E7ENF1;F5H3K2;F5H8B7;H0YGK4	Uncharacterized protein C12orf43	C12orf43	7	7	41	50.788	0.979639	1.00027	1.04591	1.026	0.916672	1.01712	0.993071	1.08881	1.08871
F5H872;Q13503	Mediator of RNA polymerase II transcription subunit 21	MED21	2	1	11.3	6.5004	0.757261	0.700572	0.753448	0.869718	0.988282	0.878429	0.698365	0.795901	1.07207
H3BSI9;Q0VAP4;F5H8D5;H3BRX3;O15360-2;O15360-3;O15360;H3BQU6;H3BSL6	Fanconi anemia group A protein	FANCA	9	3	31.4	6.5834	1.22629	1.25003	1.57506	1.26392	1.34273	1.29655	1.41111	1.4221	1.26071
F5H8D7;M0R1U8;M0QZ96		XRCC1	3	22	38.5	5.8515	1.89274	1.66668	1.93983	1.57339	1.8145	1.21372	1.33137	1.77411	2.00999
F5H8H2;Q03426;A0A1B0GWC2;F5GXC0;F5H092;A0A0B4J236;F5H163;F5H368;A0A1B0GWF3	Mevalonate kinase	MVK	9	8	33.7	49.758	1.09852	1.18379	1.09624	1.14899	1.21442	1.2418	1.15129	1.25595	1.16773
F6Q6H0;I6L8A6;Q99708-3;Q99708;Q99708-2;J3KSA4;J3QL93;J3QLW6	DNA endonuclease RBBP8	RBBP8	8	2	2.8	2.4226	0.839247	0.982115	0.951389	0.975664	1.06166	1.00659	0.89312	0.91441	0.929975
F6RTM7;K7EK75;X6R2W0;K7EIY4;Q5U8S2;O60499-2;O60499;K7ELY2	Syntaxin-10	STX10	8	2	32.9	5.8812	0.937573	0.956683	1.02068	1.01308	1.06063	0.897991	1.03387	1.12974	0.99557
F6RY50;Q96FS4	Signal-induced proliferation-associated protein 1	SIPA1	2	2	2.1	3.118	0.745107	0.752731	0.969224	0.912095	0.822264	0.614731	0.776058	0.944861	0.957223
H7C3P4;F6S8M0;P15586-2;P15586;H0YFA9;F5H4C6	N-acetylglucosamine-6-sulfatase	GNS	6	6	12.7	21.09	0.775766	0.779971	0.784393	0.822776	0.81479	0.84742	0.8203	0.874747	0.831139
F6SYP7;P98153-2;P98153;B7Z3C4;P98153-3	Integral membrane protein DGCR2/IDD	DGCR2	5	2	5.1	6.5544	1.8987	1.97366	1.91077	1.845	1.79979	2.03434	1.7339	2.21783	1.9468
Q5SZR4;F6TB26;Q9Y2W6;Q9Y2W6-3;E9PKN8;B7ZAG4;E9PQX4	Tudor and KH domain-containing protein	TDRKH	7	6	16.3	26.927	0.988666	0.90329	0.950146	0.980451	0.958855	1.01337	1.10055	1.10095	0.976981
F6UZG9;Q8NFZ0;Q8NFZ0-2	F-box only protein 18	FBXO18	3	4	4.4	8.54	0.953967	1.16991	1.09806	1.0477	1.08057	1.04474	1.12707	1.15609	1.06195
F6V107;Q9NRD5-2;Q9NRD5	PRKCA-binding protein	PICK1	3	2	7.4	3.3096	2.82472	2.68631	2.71452	2.59674	2.73692	2.88625	2.92986	2.92464	2.67846
F6VZ39;Q9H0Z9;E9PSF1;A6NG75;Q9H0Z9-2;Q9BX46	RNA-binding protein 38;RNA-binding protein 24	RBM38;RBM24	6	2	29.3	9.8268	0.997152	1.1582	1.02788	1.06621	1.17869	1.06898	1.02722	1.21514	1.02938
F8WAX7;F6XHT0;Q9Y6D0	Selenoprotein K	SELK	3	1	16.7	3.7474	1.53256	1.69599	1.54395	1.60639	1.56907	1.57997	1.65786	1.62908	1.52199
F8U8C0;O00220;E5RFH1	Tumor necrosis factor receptor superfamily member 10A	TNFRSF10A	3	3	11.6	10.548	0.334777	0.300085	0.380866	0.358558	0.366106	0.369924	0.324959	0.392556	0.33558
F8VP71;F8VVQ3;F8VZA2;Q6P1Q0-4;Q6P1Q0-2;Q6P1Q0;Q6P1Q0-7	LETM1 domain-containing protein 1	LETMD1	7	1	5.3	2.268	1.02921	1.36006	2.05952	1.57373	2.01946	1.87104	1.40776	1.21707	1.07105
F8VP89		EIF4B	1	12	54.9	4.1701	1.08559	1.00369	1.44802	1.11769	1.33928	1.3312	1.15979	1.43619	1.24527
F8VQW0;F8VX73;F8VPI1;F8W201;F8W086;F8VR05;F8VQQ5;F8VSI7;F8VVJ4;P55061;P55061-2;F8W1G3	Bax inhibitor 1	TMBIM6	12	2	51.2	6.0423	1.39512	1.55767	1.53484	1.37726	1.4753	1.55817	1.43131	1.46263	1.56226
F8VPW2;H0YI74;H0YIK0;Q8IUH5-3;Q8IUH5;Q8IUH5-2	Palmitoyltransferase ZDHHC17	ZDHHC17	6	2	15.1	1.7986	0.59336	0.610237	0.69436	0.641745	0.69117	0.62306	0.629734	0.745056	0.779146
F8VQD4;Q8TAD7	Overexpressed in colon carcinoma 1 protein	C12orf75;OCC1	2	2	38.2	12.56	0.91197	0.711962	0.876	0.840184	0.756197	0.777794	0.770921	0.855562	0.801754
F8VQD9;Q9BSB4;F8VVA0;H3BMZ4	Autophagy-related protein 101	ATG101	4	4	27.4	22.653	0.838215	0.909737	0.898329	0.775267	0.874233	0.945668	0.844887	0.841916	0.831769
F8VQF2;G3V207		TMCC3	2	1	7.6	-2	0.892243	0.881575	1.17302	0.889641	1.00486	0.795986	0.968518	0.851958	0.68002
F8VQR3;F8VS87;G3V1W1;F8VXG8;Q69YU5	Uncharacterized protein C12orf73	C12orf73	5	1	48.6	4.3424	0.735421	0.82444	1.15985	0.847593	0.918512	0.89392	0.787395	1.23819	0.715381
F8VQZ7;P50579-2;F8VRR3;F8VY03;F8VZX9	Methionine aminopeptidase 2	METAP2	5	17	49.1	2.7227	0.880164	0.788955	1.07719	1.24308	0.838195	1.43642	1.16616	1.00098	1.17761
F8VR31;P51530-3;P51530-4;P51530;P51530-2;H0Y455	DNA replication ATP-dependent helicase/nuclease DNA2;DNA replication nuclease DNA2;DNA replication ATP-dependent helicase DNA2	DNA2	6	6	7.8	13.633	0.985916	0.864815	0.901674	0.843529	0.880521	0.809564	0.908529	0.928983	0.72004
F8VRH0		PCBP2	1	7	34.5	14.987	1.35788	1.10322	1.40382	1.58451	1.21318	1.24883	1.15154	1.43482	1.11313
F8VS78;F8VWE0;Q12999;F8VNT7;F8VP43;F8VW54	Tetraspanin-31	TSPAN31	6	5	28.6	2.0399	1.27969	1.25071	1.2655	1.22863	1.25482	1.39314	1.57687	1.37402	1.43604
F8VSE7;Q96AV8-2;Q96AV8-3;Q96AV8	Transcription factor E2F7	E2F7	4	2	4.2	4.9877	0.909705	1.49329	1.14074	1.33084	1.16654	1.22927	1.17877	1.17501	1.40362
F8VSL3;P25208	Nuclear transcription factor Y subunit beta	NFYB	2	2	16	5.2249	1.17349	1.21236	1.21287	1.20804	1.2728	1.19559	1.2105	1.3276	1.19275
F8VU39;J3KPG5;Q9UIF9-2;Q9UIF9-3;Q9UIF9;A0A0C4DGI9;H0YII3;F8W053;F8VWQ3;H0YHQ7	Bromodomain adjacent to zinc finger domain protein 2A	BAZ2A	10	22	16.6	97.882	1.4844	1.45145	1.35164	1.40962	1.52315	1.39153	1.43222	1.37686	1.38113
F8VU90;Q9NYL4-2;Q9NYL4;H0YHM7	Peptidyl-prolyl cis-trans isomerase;Peptidyl-prolyl cis-trans isomerase FKBP11	FKBP11	4	2	9.9	5.0503	0.652239	0.743228	0.661605	0.648337	0.735912	0.649829	0.6134	0.785751	0.669846
F8VUA2;F8VVT7;Q9HD42;F5H875	Charged multivesicular body protein 1a	CHMP1A	4	7	27.1	13.003	1.34938	1.33153	1.30591	1.35265	1.27769	1.27221	1.36706	1.35268	1.32292
F8VUJ3;Q8N4A0;Q8N4A0-2	Polypeptide N-acetylgalactosaminyltransferase;Polypeptide N-acetylgalactosaminyltransferase 4	POC1B-GALNT4;GALNT4	3	6	10.3	9.8197	1.09514	1.12783	1.13484	1.24435	1.08454	1.12487	1.11676	1.13512	1.1759
F8VUY0;F8VVS9;Q15583-4;Q15583-2;Q15583-3;Q15583;F8VW34;F8VX54;F8VZH2;F8VWK5;J3KS32;F8VXG3;U3KQB5;U3KQS0;F8VYL4;F8W1J9;A0A0A6YYL0;H0YKN5;Q9GZN2-2;Q9GZN2	Homeobox protein TGIF1	TGIF1	20	3	21.9	23.429	0.850076	0.793025	0.763848	0.942499	0.660201	0.736284	0.887082	0.807064	0.747736
F8VV69;Q6N075;Q6N075-2	Molybdate-anion transporter	MFSD5	3	2	5.3	6.337	0.721857	0.602398	0.704124	0.844978	0.631502	0.55185	0.562776	0.580193	0.783954
F8VVA7;P61923;P61923-4;F8VXB1;F8VUC5;F8W156;F8W651;F8VXR1;F8VYZ4;P61923-5;F8VYK5;P61923-2;P61923-3	Coatomer subunit zeta-1	COPZ1	13	4	22.2	32.762	1.18076	1.17875	1.19311	1.16653	1.1829	1.15412	1.14059	1.16764	1.13272
F8VW96;Q16527;F8VQR7	Cysteine and glycine-rich protein 2	CSRP2	3	3	15.6	12.889	0.103352	0.0734372	0.128859	0.0907465	0.105238	0.0888634	0.0920766	0.146895	0.113559
F8W022;F8VWK8;P08962-2;P08962;F8VNT9;F8VV56;P08962-3;F8VX62	Tetraspanin;CD63 antigen	CD63	8	5	22.3	29.72	1.6671	1.61143	1.63005	1.59054	1.65545	1.76548	1.71587	1.62321	1.7669
F8VWL3;B7Z493;E9PJX4;Q96M96;F8W1R0;E9PQT1;E9PNX0;Q96M96-3;Q96M96-2	FYVE, RhoGEF and PH domain-containing protein 4	FGD4	9	14	20	67.751	1.59874	1.5192	1.59051	1.64824	1.50353	1.59672	1.62731	1.56512	1.61615
F8VWS0;P05388-2;P05388;F8VU65;G3V210;F8VW21;F8VZS0;F8VQY6;F8VPE8;F8VRK7;Q8NHW5;F8VS58;F8VWV4;F8W1K8	60S acidic ribosomal protein P0;60S acidic ribosomal protein P0-like	RPLP0;RPLP0P6	14	13	55.5	101.48	1.04401	1.0061	0.954371	1.02039	1.01171	0.972668	1.01036	0.962836	0.888939
F8VWW7;Q8NCJ5;B7Z1Y3	SPRY domain-containing protein 3	SPRYD3	3	3	11.5	11.363	1.36541	1.5459	1.35146	1.44408	1.24137	1.47509	1.28414	1.32986	1.49804
F8VX04;Q9H2H9;F8VX12	Sodium-coupled neutral amino acid transporter 1	SLC38A1	3	7	12.7	17.071	1.07973	0.996629	1.13021	1.0878	1.01556	1.08414	1.10807	1.00136	1.11098
F8VXI8;F8VX10;Q9H9L4;H0YIQ8;H0YHR2;F8VP38;H0YID1;F8VRX7;F8VUX5	KAT8 regulatory NSL complex subunit 2	KANSL2	9	5	13.7	28.376	1.00474	1.17285	1.04572	1.06157	0.955125	0.892291	1.01179	1.05457	1.09934
F8VXC8;Q8TAQ2-2;Q8TAQ2-3;F8VZW6	SWI/SNF complex subunit SMARCC2	SMARCC2	4	37	33.3	1.6989	1.04012	0.950055	1.00121	1.05528	1.16372	1.06473	0.989563	0.926869	0.972055
F8VXG7;Q99590-2;Q99590;A0A0A0MTP7	Protein SCAF11	SCAF11	4	21	26	137.9	1.31093	1.30563	1.28033	1.1887	1.20779	1.20495	1.16954	1.15325	1.19266
Q49AQ3;H0YI10;F8VXY1;Q8N5B7-2;Q8N5B7	Ceramide synthase 5	LASS5;CERS5	5	3	12.3	3.9191	1.69756	1.77628	1.76227	1.77663	1.73114	1.77979	1.77509	1.8074	1.7957
H0YI20;F8VXY3;P00973-2;P00973-4;P00973;P00973-3	2-5-oligoadenylate synthase 1	OAS1	6	1	4.3	2.7798	0.582868	0.546404	0.590081	0.572534	0.595804	0.507119	0.673174	0.593352	0.685758
F8VYE8;P36873;P36873-2;F8VR82;F8W0W8;A0A087WYY5;H0Y3Y6;F8W1A0	Serine/threonine-protein phosphatase;Serine/threonine-protein phosphatase PP1-gamma catalytic subunit	PPP1CC	8	12	43.1	21.213	1.07439	1.18227	1.11557	1.14163	1.1621	1.20813	1.05887	1.13984	1.16072
F8VZ81;Q9Y2I9-2;Q9Y2I9	TBC1 domain family member 30	TBC1D30	3	1	2	3.0703	2.41965	2.01011	2.48185	2.94346	2.69281	2.51649	3.12797	2.9516	1.74462
H3BRU6;F8VZX2;Q15366-5;Q15366-8;F8W0G4;F8VXH9;F8W1G6;J3QT27;P57721-2;P57721-3;H3BND9	Poly(rC)-binding protein 2	PCBP2	11	14	65.8	6.3748	0.606698	0.943324	0.720161	0.893155	0.920892	1.15278	0.991469	0.935164	0.947073
F8W038;Q8IXM2;Q8IXM2-3;H0YIS7;F8W1H0;Q8IXM2-2	Chromatin complexes subunit BAP18	C17orf49;BAP18;RNASEK-C17orf49	6	5	45.9	30.39	0.479669	0.401475	0.472134	0.484555	0.421532	0.4655	0.46613	0.479666	0.496406
F8W057;Q9GZN1;F8VSD1;G3V1Y1;F8VP72;F8W043;F8W0Q1;Q9GZN1-2;F8VRL1	Actin-related protein 6	ACTR6	9	5	17.3	20.916	1.3383	1.23524	1.19563	1.27819	1.39993	1.19655	1.27314	1.37384	1.3503
F8W0Q9;Q8NEY8-8;Q8NEY8-2;Q8NEY8-9;Q8NEY8;Q8NEY8-6;B7Z8L1;F8WF16;Q8NEY8-5;F8VRK2;F8VPY7;F8VWU8;Q8NEY8-7;F8VXV7;REV__K7EN69	Periphilin-1	PPHLN1	15	12	31.2	30.886	1.12623	1.10729	1.01438	1.09551	1.10925	1.05746	1.07936	1.03825	1.05393
F8W126;Q96EZ8-3;Q96EZ8;Q96EZ8-2;Q96EZ8-4;F8W0I9;F8VVA6;F8VP44	Microspherule protein 1	MCRS1	8	4	15.1	18.42	1.1158	1.04035	1.04284	1.09847	1.17575	1.10759	1.09919	1.04457	1.07598
F8W1A4;P54819-5;P54819-2;P54819;P54819-3;F8VZG5;F8VY04;P54819-6;G3V213;P54819-4;F8VPP1	Adenylate kinase 2, mitochondrial;Adenylate kinase 2, mitochondrial;Adenylate kinase 2, mitochondrial, N-terminally processed	AK2	11	14	61.2	53.29	1.14989	1.14565	1.19766	1.15802	1.13018	1.20519	1.15803	1.19383	1.19328
F8W543;H0YH88		NAP1L1	2	11	34.5	2.1913	1.30912	1.14111	1.48056	1.28622	1.10871	1.1105	1.30549	1.18972	1.21736
H7C0W1;H7C0L4;Q7Z674;H7C434;F8W6C0;Q9UHY8;Q9UHY8-2	Fasciculation and elongation protein zeta-2	FEZ2;DKFZp779C2259	7	1	20	2.3765	0.776745	0.657229	0.784724	0.736901	0.628591	0.660235	0.754009	0.682698	0.653733
F8W6N3;Q92560;C9J7L9	Ubiquitin carboxyl-terminal hydrolase;Ubiquitin carboxyl-terminal hydrolase BAP1	BAP1	3	2	3.2	3.3276	1.23861	1.29341	1.20355	0.955916	1.17595	0.943364	1.26752	1.13849	1.23686
F8W7C6		RPL10	1	10	55.2	14.804	0.831257	0.880684	1.02558	1.02373	0.759255	0.870596	0.948466	0.842202	0.991799
F8W7Q4;Q96A26;E9PH05	Protein FAM162A	FAM162A	3	4	27.8	29.274	1.8514	1.99126	1.74934	1.9052	1.94317	1.86009	1.81283	2.0773	1.90852
F8W7S1;Q8NAN2-2;Q8NAN2	Protein FAM73A	FAM73A	3	1	3.3	14.951	0.948324	0.903337	0.973628	1.20924	0.828009	0.71916	1.00578	1.25061	1.07275
F8W7W8;Q6B0J5;Q30201-4;Q30201-2;Q30201-8;Q30201-5;Q30201-3;Q30201	Hereditary hemochromatosis protein	HFE	8	1	4.2	3.6913	0.638608	0.659646	1.0457	0.505184	0.671638	0.586239	0.48165	1.01963	0.673324
F8W872;Q15131-4;Q15131-7;Q15131-2;Q15131	Cyclin-dependent kinase 10	CDK10	5	1	4.2	2.5095	1.87	1.30239	2.06611	2.04988	1.69328	1.41662	1.73212	1.7095	1.06852
F8W8C2;Q9HBM0;Q9HBM0-2;F2Z3A6;F8VPN9;F8W088;F8W048;F8VXA0	Vezatin	VEZT	8	6	8.7	12.64	0.721524	0.76549	0.747386	0.767457	0.810703	0.831415	0.774814	0.741207	0.813461
F8W8D3;Q14493;H7C4H8;H0YAE8;E7EUV9;Q14493-2	Histone RNA hairpin-binding protein	SLBP	6	7	26.7	27.906	1.33064	1.51161	1.47245	1.42834	1.52555	1.4104	1.42611	1.60845	1.54965
F8W8H5;Q969Q5	Ras-related protein Rab-24	RAB24	2	7	50	27.871	0.861225	0.919276	0.92683	0.903145	0.936758	0.911809	0.915954	0.871587	0.937251
F8W8I6;P31483;P31483-3;E5RGV5	Nucleolysin TIA-1 isoform p40	TIA1	4	10	37.7	4.5308	0.496303	0.553003	0.552629	0.533281	0.536501	0.492163	0.432495	0.630559	0.556652
J3KQ45;F8W8W7;O43493-2;O43493-5;O43493-3;O43493;O43493-4;O43493-6	Trans-Golgi network integral membrane protein 2	TGOLN2	8	13	30.2	48.374	1.91632	2.07892	2.0679	1.92105	1.99622	2.03623	2.01804	2.16309	2.04836
F8W8Y4		PANX2	1	1	13	1.5532	0.896347	0.861608	1.09499	0.829868	0.717664	0.835896	0.818465	0.935044	0.863127
F8W930;Q9Y6M1-1;Q9Y6M1;Q9Y6M1-5;Q9Y6M1-6;Q9Y6M1-3;Q9Y6M1-4	Insulin-like growth factor 2 mRNA-binding protein 2	IGF2BP2	7	13	26.6	58.748	2.41066	2.24756	2.26701	2.42894	2.29285	2.2132	2.35084	2.11957	2.28538
F8W9E7;Q96BJ8;Q96BJ8-3;Q96BJ8-2;I3L4D1	Engulfment and cell motility protein 3	ELMO3	5	11	16.8	44.778	2.2931	2.40385	2.33332	2.26083	2.29701	2.35774	2.31387	2.24346	2.40246
F8W9F9;H0Y7T5;Q9Y3S1-2;Q9Y3S1-4;Q9Y3S1;A6PVV2;Q9Y3S1-3;H0Y7R3;H0Y493;H0Y7J9;E9PCD1;B1AQN8	Serine/threonine-protein kinase WNK2	WNK2	12	11	5.3	17.477	1.19226	1.00493	1.17795	1.05532	1.09095	1.05518	1.03499	1.08263	1.14376
F8W9W2;P43250-3;P43250;P43250-2;D6RHX8;D6R9V4;D6RDA3;D6RHC7;P34947	G protein-coupled receptor kinase 6	GRK6	9	4	8.5	8.1254	1.52409	1.59981	1.43857	1.54498	1.67985	1.39643	1.75847	1.5166	1.59883
F8W9X7;Q567U6	Coiled-coil domain-containing protein 93	CCDC93	2	14	23.2	54.06	0.779209	0.774245	0.769831	0.767575	0.812488	0.778929	0.767327	0.799703	0.805971
F8WA11;Q7Z460-2;Q7Z460-4;Q7Z460-5;Q7Z460-3;Q7Z460;H0Y5T1;C9JP76;C9J151	CLIP-associating protein 1	CLASP1	9	30	23.4	99.21	0.820703	0.804535	0.880055	0.863062	0.808822	0.85444	0.86558	0.841115	0.905928
F8WA39;Q13613;Q13613-2;Q8NEC6;H0YDX3;E9PIH9;E9PPP8;F8W764;F8W8S8;H7BZJ1;H7C406	Myotubularin-related protein 1	MTMR1	11	15	30.9	62.532	1.42709	1.39477	1.46307	1.39724	1.42066	1.42034	1.48134	1.46407	1.55647
F8WAI8;Q9NUA8;B1AKC8	Zinc finger and BTB domain-containing protein 40	ZBTB40	3	4	4.2	7.1497	1.67194	1.39444	1.61092	1.32395	1.60322	1.6041	1.57064	1.52062	1.59343
F8WAJ0;Q9H8H2;Q9H8H2-2;Q9H8H2-4;Q9H8H2-3	Probable ATP-dependent RNA helicase DDX31	DDX31	5	17	25.1	65.235	1.39722	1.23084	1.27243	1.32708	1.27925	1.23052	1.31174	1.1564	1.23929
F8WAN1;Q69YQ0-2;Q69YQ0;C9J8U1;C9JLY8	Cytospin-A	SPECC1L-ADORA2A;SPECC1L	5	11	14.6	42.717	0.484567	0.499581	0.537753	0.482784	0.477636	0.512349	0.458218	0.532832	0.486659
F8WAS3;Q16718;C9IZN5;A0A087X1G1;H7BYD0;Q16718-2	NADH dehydrogenase [ubiquinone] 1 alpha subcomplex subunit 5	NDUFA5	6	2	35.7	10.84	0.973701	1.17295	0.924752	0.999937	1.01196	0.884823	0.92212	1.12979	1.05769
F8WB94;Q9P2L0-2;Q9P2L0;H0Y6C0	WD repeat-containing protein 35	WDR35	4	6	7.6	13.343	0.624437	0.676294	0.650971	0.636865	0.638505	0.628453	0.593465	0.69499	0.6612
F8WBF5;P49759;P49759-3;B7ZL31;A0A087WX74;A0A087WVK0;Q9HAZ1	Dual specificity protein kinase CLK1;Dual specificity protein kinase CLK4	CLK1;CLK4	7	2	6.2	6.6123	1.0437	0.929655	1.03067	0.923495	0.93555	0.982734	1.03992	0.878747	0.938531
F8WF27;F8WBG6;P30408	Transmembrane 4 L6 family member 1	TM4SF1	3	1	8.9	3.1245	0.866294	0.991107	1.07079	0.903676	0.917285	0.943948	1.00246	1.05321	1.16238
F8WBY6;Q8N3Z3;A0A087WUP3;Q8N3Z3-3;Q8N3Z3-2	GTP-binding protein 8	GTPBP8	5	3	26.6	5.032	1.16657	1.16359	1.0603	1.21122	1.16488	1.07987	1.15415	1.12023	1.18636
F8WC89;A6NKF1;H0YEW7;A6NKF1-2	SAC3 domain-containing protein 1	SAC3D1	4	5	21.5	30.068	1.01395	0.991348	1.17206	1.01343	1.03628	0.990804	1.02277	0.99681	1.17078
J3QRU4;F8WCA0;L7N2F9;P63027;K7ENK9;K7EKX0;F5GZV7;P23763-2;P23763-3;P23763	Vesicle-associated membrane protein 2	VAMP2;VAMP3	10	4	47.8	72.111	1.1208	1.20684	1.23877	1.12203	1.09909	1.16406	1.14987	1.24419	1.18719
F8WCF6;P59998;P59998-3;F8WDD7;A0A0A6YYG9;P59998-2;H7C0A3;R4GN08;P59998-4;F8WE39;F8WDW3	Actin-related protein 2/3 complex subunit 4	ARPC4-TTLL3;ARPC4	11	10	59.7	74.101	1.3716	1.36516	1.55355	1.3846	1.27808	1.69598	1.3932	1.41322	1.54052
F8WE74;O43808;B1AHN4;F8WEC6;F8WA85;B0QYW5;F6RTR7	Peroxisomal membrane protein PMP34	SLC25A17	7	3	12.6	7.6153	1.2305	1.2656	1.26513	1.32926	1.44592	1.30467	1.11437	1.28466	1.30026
F8WEC0;Q9H3L0	Methylmalonic aciduria and homocystinuria type D protein, mitochondrial	MMADHC	2	6	28.8	30.63	0.909169	0.905553	0.93444	0.962398	0.969909	0.948198	0.873997	0.992377	0.951027
F8WJN3;Q16630-3;Q16630;Q16630-2;F8W084	Cleavage and polyadenylation specificity factor subunit 6	CPSF6	5	12	28.2	63.286	1.19452	1.19479	1.19973	1.22792	1.20297	1.26052	1.21879	1.26033	1.30354
G0XQ39;Q13586;E9PNJ4;Q13586-2;H0YDB2;E9PRZ7;E9PR09;E9PN27;E9PIQ8;E9PRE4;E9PR07;E9PJ19;E9PMB4	Stromal interaction molecule 1	STIM1	13	19	31.5	137.68	1.06221	1.1322	1.05682	1.10142	1.15537	1.09152	1.10473	1.20443	1.16303
G1UD79;Q7Z309-3;Q7Z309-4;Q7Z309;Q7Z309-2	Protein FAM122B	SPACIA2;FAM122B	5	3	19.9	9.7752	1.00847	1.29819	1.34446	1.40482	1.04702	1.23584	1.30759	1.4904	1.32383
G3V0I5;P49821-2;P49821;B4DE93;E9PQP1;E9PMX3;E9PLC6;E9PPR0;E9PJL9;H0YE81;E9PPD6;H0YD04;E9PPS5	NADH dehydrogenase [ubiquinone] flavoprotein 1, mitochondrial	NDUFV1	13	15	39.6	78.654	0.795494	0.777715	0.814822	0.799377	0.779957	0.820715	0.775412	0.791155	0.839893
G3V145;Q8N3Y7;Q8N3Y7-2	Epidermal retinol dehydrogenase 2	SDR16C5	3	2	6.9	5.2196	2.44133	2.22131	2.75617	2.32642	2.93081	2.65496	2.73504	2.52619	2.34621
G3V150;O94766-2;O94766;E9PNA1	Galactosylgalactosylxylosylprotein 3-beta-glucuronosyltransferase 3	B3GAT3	4	5	18.5	14.883	0.489729	0.573598	0.546145	0.534717	0.587968	0.511659	0.532206	0.526476	0.526077
G3V167;Q9UGN5-2;Q9UGN5;H0YH02	Poly [ADP-ribose] polymerase 2	PARP2	4	5	12.1	17.238	0.778537	0.854121	0.795593	0.77904	0.792192	0.776957	0.745185	0.836687	0.827977
G3V1D3;G3V180;Q9NY33;Q9NY33-4;E9PQ14;E9PPK9;E9PKK8;Q9NY33-2;E9PNX5;E9PQF2	Dipeptidyl peptidase 3	DPP3	10	25	39.8	295.58	1.67795	1.73465	1.7422	1.68787	1.71137	1.71587	1.71537	1.73046	1.75477
G3V1A6;P57764;E9PIB2;E9PQ48;E9PNZ0;E9PQR9	Gasdermin-D	GSDMD	6	7	16.9	53.159	1.06302	1.10481	1.04132	1.0704	1.06477	1.05364	1.03051	1.15599	1.14685
G3V1B4;Q9UGK8-2;Q9UGK8	Secretion-regulating guanine nucleotide exchange factor	SERGEF	3	2	10.7	4.5125	0.791751	0.908368	0.753519	1.17791	0.737145	0.549379	0.52277	1.21847	0.81845
G3V1K2;Q9Y2B1	Transmembrane protein 5	TMEM5	2	1	7.1	2.5606	0.435159	0.778344	0.46705	0.56728	0.636562	0.598168	0.61598	0.591861	0.721888
G3V1L9;G5E9E7;A0A087X0K9;H0YKB1;H0Y3R8;H0YLT6		TJP1	6	77	57.2	323.31	0.893164	0.865143	0.906837	0.91447	0.876511	0.916133	0.895084	0.892637	0.939911
G3V1P3;Q969J3;Q969J3-2	Loss of heterozygosity 12 chromosomal region 1 protein	LOH12CR1	3	3	26	21.889	0.691398	0.660573	0.721781	0.809676	0.803662	0.69231	0.771891	0.754187	0.741683
G3V1S3;Q6ZUT9;Q6ZUT9-2;Q6ZUT9-4;H0YDV6;H0YGE5;B4DFB6;Q6ZUT9-3;Q6IQ26-2;Q6IQ26	DENN domain-containing protein 5B	DENND5B	10	4	3.5	4.2515	0.831601	0.73667	0.746914	0.912825	0.787767	0.725416	0.767834	0.840974	0.907906
G3V5S9;G3V1S4;Q9Y324;G3V5D2;G3V5L8;G3V2M5;G3V3N8	rRNA-processing protein FCF1 homolog	FCF1	7	3	14.8	6.5112	0.928804	0.832718	0.845878	0.926624	0.845654	0.806593	0.895226	0.719044	0.800052
G3V1V1;Q8TBF4;F8VXY6	Zinc finger CCHC-type and RNA-binding motif-containing protein 1	ZCRB1	3	4	28.4	10.409	0.92429	0.940148	0.980877	1.11076	1.07119	0.967242	0.977624	1.06613	1.13527
G3V203;J3QQ67;Q07020;H0YHA7;Q07020-2;F8VYV2;A0A075B7A0;F8VUA6;F8VXR6	60S ribosomal protein L18	RPL18	9	7	34.8	62.568	1.06561	1.05419	0.969681	1.04819	1.01678	0.985382	1.00653	0.851947	0.949696
G3V2H2;G3V3U8;Q9Y2U9-2;Q9Y2U9	Kelch domain-containing protein 2	KLHDC2	4	1	3.9	3.428	0.826455	0.768955	0.959722	0.7498	0.925201	0.799559	0.74817	0.855858	1.09292
G3V2N2;Q9UIU6	Homeobox protein SIX4	SIX4	2	1	6.3	5.1084	#DIV/0!	#DIV/0!	#DIV/0!	#DIV/0!	#DIV/0!	#DIV/0!	#DIV/0!	#DIV/0!	#DIV/0!
G3V2U7;P07311;G3V3F8;G3V597;P07311-2	Acylphosphatase;Acylphosphatase-1	ACYP1	5	6	45	16.636	1.12842	1.1724	1.17935	1.12574	1.20317	1.16016	1.12889	1.20145	1.22872
G3V325;O75127;C9JJT5;P56134-4;P56134-2;C9JU26;C9JQN9;C9JGL8	Pentatricopeptide repeat-containing protein 1, mitochondrial	ATP5J2-PTCD1;PTCD1	8	13	16.7	29.45	0.927999	0.873265	0.939979	0.9146	0.939582	0.906122	0.896183	0.891418	0.94806
G3V389;H0YJD6;G3V424;Q4LDG9-3;Q4LDG9	Dynein light chain 1, axonemal	DNAL1	5	1	25	4.0997	0.720441	0.821048	0.732338	0.618777	0.729099	0.691632	0.656814	0.946652	0.883554
G3V3G9;Q5TAQ9;V9GY54;H0YDY4;Q5TAQ8;Q5TAQ9-2;V9GZ39;V9GYZ9;V9GYQ9	DDB1- and CUL4-associated factor 8	DCAF8	9	11	19.8	48.128	1.14003	1.16432	1.24074	1.19881	1.22466	1.19886	1.18709	1.28418	1.24773
G3V3M6;P27695;G3V5Q1;G3V3C7;A0A0C4DGK8;H7C4A8;G3V5M0;G3V359;G3V5D9;G3V3Y6;G3V2D9	DNA-(apurinic or apyrimidinic site) lyase;DNA-(apurinic or apyrimidinic site) lyase, mitochondrial	APEX1	11	13	57.4	143.64	0.68721	0.675748	0.693784	0.703936	0.685944	0.70144	0.713912	0.67891	0.696891
G3V3Q2;O43542	DNA repair protein XRCC3	XRCC3	2	1	7.8	3.2512	0.623624	0.46553	0.443245	0.567986	0.504763	0.551097	0.37138	0.460456	0.535522
G3V4B8;Q96FK6	WD repeat-containing protein 89	WDR89	2	4	24.3	14.012	1.082	1.01753	1.01594	1.17855	0.989056	0.991103	1.00244	1.15652	1.01219
G3V4G8;Q4W4Y0	Uncharacterized protein C14orf28	C14orf28	2	1	3.2	-2	0.75773	1.06185	0.791079	0.766106	1.09323	0.761988	0.927421	0.988334	0.746282
G3V4I0;O75356;H0YJH1	Ectonucleoside triphosphate diphosphohydrolase 5	ENTPD5	3	3	11.1	17.955	1.27682	1.29696	1.46093	1.28465	1.63138	1.29839	1.2878	1.35879	1.48291
G3V4K3;Q9H9C1-2;Q9H9C1;G3V549	Spermatogenesis-defective protein 39 homolog	VIPAS39	4	10	22.7	28.19	0.856489	0.80913	0.876459	0.842948	0.82269	0.823747	0.843689	0.809266	0.94429
G3V529;Q9GZR7;Q9GZR7-2;F5GYL3;A0A087WXU8	ATP-dependent RNA helicase DDX24	DDX24	5	28	39.1	116.04	0.697111	0.667209	0.617602	0.655499	0.647443	0.631896	0.634767	0.612119	0.618433
G3V542		TUBB3	1	2	89.1	1.9534	1.14563	0.916845	1.03195	1.02948	0.976235	0.765151	0.487862	0.904564	1.09844
G3V599;O15320-7;O15320-2;O15320-3;O15320-10;O15320;O15320-5;Q96PC5;O15320-8;O15320-6;O15320-4;O15320-9;G3V5K6;Q86UF2;A4D2H0;G3V3C4;Q8IX95;Q8IX94;P0CG41;A4FU28	cTAGE family member 5;Melanoma inhibitory activity protein 2	CTAGE5;MIA2	20	12	11.5	37.531	0.769898	0.694328	0.742325	0.786596	0.756309	0.774965	0.745211	0.79346	0.785682
G3V5N8;Q9HBF4-3;Q9HBF4	Zinc finger FYVE domain-containing protein 1	ZFYVE1	3	1	1.4	3.4835	0.346266	0.468899	0.469594	0.534321	0.51405	0.41403	0.462613	0.518195	0.56859
G3V5T9;P24941;P24941-2;E7ESI2;G3V317;K7ELV5;Q00526	Cyclin-dependent kinase 2	CDK2	7	10	27.5	25.617	1.03387	1.19029	1.13672	1.14076	1.24489	1.05527	1.07132	1.25716	1.1756
G3V5V3;O60524-4;O60524-3;O60524;O60524-5;G3V4D9;G3V547;O60524-2	Nuclear export mediator factor NEMF	NEMF	8	14	16.2	52.272	0.512689	0.508095	0.536313	0.518417	0.528828	0.519785	0.502256	0.498429	0.527922
G3V5Z7;P60900;G3V295;P60900-2;G3V3I1;P60900-3;G3V3U4;H0YJC4;G3V4S5;G3V2S7	Proteasome subunit alpha type;Proteasome subunit alpha type-6	PSMA6	10	14	59.9	78.218	0.90426	0.914514	0.914798	0.890524	0.89478	0.931975	0.915044	0.94061	0.896069
G3XAC1;Q9BXS9-7;Q9BXS9-2;Q9BXS9-3;Q9BXS9;F8W9I8;C9J6Y3;C9JKR6;A0A0C4DFT5;Q9BXS9-6;Q9BXS9-5;Q9BXS9-4	Solute carrier family 26 member 6	SLC26A6	12	2	3.7	5.436	0.750361	0.850312	0.835307	0.798409	0.951883	0.877737	0.720894	0.782289	0.770483
G3XAG1;Q96ME7-3;Q96ME7;Q96ME7-2	Zinc finger protein 512	ZNF512	4	10	23.7	36.179	0.618736	0.584177	0.514986	0.559785	0.525638	0.520178	0.539263	0.505823	0.51205
G3XAI2;P07942;E7EPA6	Laminin subunit beta-1	LAMB1	3	39	31.4	210.41	0.370493	0.377695	0.411934	0.392045	0.393989	0.399388	0.382337	0.415587	0.432487
H7C0F8;G3XAK1;Q2TV78-2;P26927;Q2TV78	Putative macrophage stimulating 1-like protein;Hepatocyte growth factor-like protein;Hepatocyte growth factor-like protein alpha chain;Hepatocyte growth factor-like protein beta chain	MST1;MST1L	5	2	10.3	4.8134	1.60904	1.18188	1.68067	1.18881	1.18281	1.56003	1.33679	1.58795	1.73664
G3XAN4;Q15629-2;Q15629	Translocating chain-associated membrane protein 1	TRAM1	3	4	13.5	34.299	0.664496	0.721274	0.711553	0.641747	0.633622	0.629082	0.655276	0.686913	0.715873
G3XAP6;P49747;P49747-2	Cartilage oligomeric matrix protein	COMP	3	8	11.7	4.389	1.07047	0.909784	2.22329	1.21918	0.941543	1.90872	1.63869	1.70327	1.8287
G5E933;O95248;O95248-4;H0Y5W8	Myotubularin-related protein 5	SBF1	4	18	12.5	46.857	0.911398	0.986235	0.999793	0.876678	0.979217	0.855166	0.88333	0.959853	0.959264
G5E953;Q13615;Q13615-3;Q13615-2;J3QR65;Q9NYA4	Myotubularin-related protein 3	MTMR3	6	8	10.5	18.687	1.15091	1.14038	1.27739	1.24207	1.28928	1.17342	1.21547	1.20131	1.36584
G5E972		TMPO	1	17	61.8	1.8892	2.26564	1.7351	1.50676	1.81888	1.89208	1.40531	1.57334	1.89871	1.71311
G5E994;Q5VW38-2;Q5VW38;Q5VW38-3;U3KQD2	Protein GPR107	GPR107	5	4	8.2	16.032	0.915213	0.905814	0.907817	0.95527	0.934557	1.02237	0.930023	0.971554	1.04038
G5E998;Q03060-32;Q03060-26;Q03060-21;Q03060-31;Q03060-6;E9PAR2;Q03060-23;Q03060-9;Q03060-24;Q03060-8;A0A0A0MSU8;C9IYM9;C9K092;J3KR46;J3KQC0;Q03060-25;Q03060-14;Q03060-13;Q03060-30;Q03060-2;Q03060-7;Q03060-12;Q03060-22;Q03060-20;Q03060-16;Q03060-15;Q03060-1;Q03060	cAMP-responsive element modulator	CREM	29	3	11.2	2.4775	0.902522	0.948438	0.480757	1.05817	0.786921	1.02366	0.844057	0.642895	0.787165
G5E9A6;P51784;Q5JXD3	Ubiquitin carboxyl-terminal hydrolase;Ubiquitin carboxyl-terminal hydrolase 11	USP11	3	13	19.6	44.184	0.675485	0.668571	0.682427	0.668279	0.678917	0.613047	0.650123	0.707422	0.675134
G5E9B5;P0C1Z6	TCF3 fusion partner	TFPT	2	1	6.1	3.5935	1.43097	1.15247	1.17954	1.40512	1.62441	1.47382	1.62311	1.01417	1.397
G5E9C0;Q9HB58-4;Q9HB58-2;Q9HB58-5;Q9HB58-3;Q9HB58-7;Q9HB58;Q9HB58-6	Sp110 nuclear body protein	SP110	8	1	1.6	2.0964	1.37464	1.25856	1.07155	1.25753	1.49881	1.15625	1.1756	1.18341	1.17258
G5E9C5;O76074-2;O76074	cGMP-specific 3,5-cyclic phosphodiesterase	PDE5A	3	1	1	1.6014	1.46873	1.69503	1.66488	1.55631	1.52411	1.60811	1.62827	1.57862	1.6146
G5E9C8;Q07889;C9K0N6;Q07889-2;Q07890-2;Q07890	Son of sevenless homolog 1	SOS1	6	9	7.4	20.997	1.26651	1.20531	1.2141	1.21494	1.17168	1.24672	1.1995	1.20403	1.18743
G5E9L0;Q8N6H7;A0A0D9SF70;Q8N6H7-2;E9PQP3;E9PIY6;Q8N6H7-3;E9PMU9;H0YDN9;H0YDX1;E9PK28;E9PJT7;E9PMR9;E9PM63;E9PNY8;E9PM18;H0YF45	ADP-ribosylation factor GTPase-activating protein 2	ARFGAP2	17	21	44	92.691	2.11999	1.95007	2.07393	2.03025	1.90846	2.05303	1.93947	1.94538	2.07428
G5E9M4;Q9NRM2;C9JH62	Zinc finger protein 277	ZNF277	3	3	14.8	7.4289	0.939338	0.870839	1.02348	0.933055	0.967685	0.978035	0.645205	0.913557	1.06706
G5E9W7;G5E9V5;P82650;H7C5F2;H7C5H3;P82650-2;H7C5L9;C9J5D8	28S ribosomal protein S22, mitochondrial	MRPS22	8	12	31.3	32.063	1.02141	1.01031	1.02953	1.01829	1.0318	1.0134	0.981273	0.886748	1.00117
G5E9W2;Q9P2E5;Q9P2E5-2;H7C5L5	Chondroitin sulfate glucuronyltransferase	CHPF2	4	8	12	18.333	1.18364	1.13487	1.17109	1.13753	1.20378	1.21479	1.18601	1.25687	1.16554
G5E9W6;Q5T5S1-3;Q5T5S1-4;Q5T5S1-2;Q5T5S1	Coiled-coil domain-containing protein 183	CCDC183	5	1	3.8	-2	1.13037	0.910777	1.08781	0.860756	1.06212	0.695426	0.820001	0.828291	0.832304
G5E9Z2		CLPTM1L	1	12	31.2	21.324	1.36824	1.66568	1.82999	1.67104	1.89128	1.97388	2.04373	1.74151	1.84477
G5EA09;O00560-2;B4DHN5;E9PBU7	Syntenin-1	SDCBP	4	9	49.7	173.88	1.96654	2.10714	1.96355	2.03822	1.96239	2.04965	2.04159	2.04915	2.05005
G5EA30;Q92879-2;Q92879-3;Q92879-6;Q92879;Q92879-4;Q92879-5;E9PSH0;E9PQK4;E9PKU1;F5H4Y5;F5H0D8;E9PKA1;V9GYD9;Q5VZZ6;A0A0J9YX66;E9PC62;A0A0J9YXJ0;O95319-5;O95319-2;O95319;O95319-4;O95319-3	CUGBP Elav-like family member 1	CELF1	23	10	22.8	48.314	1.24911	1.19646	1.22824	1.29484	1.1871	1.30626	1.27905	1.24908	1.28989
G5EA36;P30260;P30260-2;F6QPS0;I3L3H6;I3L328;I3L2Z8;I3L394;I3L1K3;I3L225	Cell division cycle protein 27 homolog	CDC27	10	18	27.1	88.431	0.647813	0.463937	0.522591	0.539556	0.514782	0.465604	0.473199	0.530019	0.525433
G8JLB6;P31943;E9PCY7;D6RBM0;D6RIT2;D6RIU0;H0YB39;D6RAM1;D6R9T0;D6RFM3;D6RDU3;D6RJ04;D6RIH9;E7EQJ0;E7EN40;H0YBD7;E5RGV0;D6RDL0;H0YBG7;D6RF17;E5RGH4;D6R9D3;H0YAQ2;E5RJ94	Heterogeneous nuclear ribonucleoprotein H;Heterogeneous nuclear ribonucleoprotein H, N-terminally processed	HNRNPH1	24	19	52.1	280.2	0.960253	0.930976	1.02352	0.932875	0.86353	1.03794	0.988571	0.957818	0.984601
G8JLQ3;P78537-2;P78537;F8W099;F8W606;A0A087WSV2;F8W036;F8VP73	Biogenesis of lysosome-related organelles complex 1 subunit 1	BLOC1S1	8	3	42.7	7.3042	0.951769	1.02725	0.960699	1.10597	1.1735	1.02704	1.05442	1.2	1.0118
X6RLT1;H0UI80;Q8IXH7-4;Q8IXH7;Q8IXH7-3	Negative elongation factor C/D	NELFCD;TH1L	5	13	28.3	95.002	1.39401	1.46854	1.53768	1.50413	1.4638	1.46753	1.47582	1.49567	1.58018
H0Y2S1;O43824	Putative GTP-binding protein 6	GTPBP6	2	13	33.9	53.279	1.51108	1.64803	1.54158	1.58776	1.60338	1.39796	1.69934	1.56743	1.50439
H0Y2S9;H0Y7E2;H7C3G6;J3QRL2;K7EL39;J3QL44		MPRIP	6	22	15.8	8.8117	0.913325	0.799033	0.747383	0.818602	0.661397	0.88018	0.774993	0.674157	0.772953
H0Y337;Q5JT44;Q5JT49		UTRN	3	3	25.5	5.8876	0.894162	2.0249	0	0	0	0	0	1.13466	0
H0Y360;Q01433-2;Q01433;Q01433-5;Q01433-3;Q01433-4;H0YCL9;E9PJF6;E9PIJ1;H0YF16	AMP deaminase 2	AMPD2	10	19	20.9	48.781	0.79965	0.791809	0.81932	0.776203	0.787063	0.818453	0.806942	0.824199	0.843057
Q5QPK2;H0Y368;O60762;Q5QPJ9	Dolichol-phosphate mannosyltransferase subunit 1	DPM1	4	7	21.3	19.439	1.239	1.21536	1.15159	1.08354	1.24216	1.11075	1.08264	1.0877	1.11804
H0Y3D0;H0Y473;O75354-2;O75354-3;O75354;Q5QPJ3;H0Y6Q1;Q5QPI9	Ectonucleoside triphosphate diphosphohydrolase 6	ENTPD6	8	4	14.9	13.233	1.29623	1.48393	1.5445	1.38369	1.39791	1.48248	1.44314	1.36602	1.57503
H0Y3K4;H7BXM6;H7C0H2		RBM33	3	12	19.7	4.8444	1.05115	1.1558	1.11307	1.06122	1.04726	0.905057	1.27742	1.5258	1.27227
H0Y413;O43900-2;O43900	Prickle-like protein 3	PRICKLE3	3	2	7.5	3.1002	1.64051	1.72553	1.4481	2.07302	2.43422	1.55854	1.83234	1.6817	1.98914
H0Y439		POLR2F	1	1	11.8	-2	1.36343	3.10169	3.15986	4.52586	2.66728	3.29548	3.20033	2.767	3.43065
H0Y494;J3KPC8;H0Y4E8;Q9Y2K2-3;Q9Y2K2-4;Q9Y2K2;H7C038;Q9Y2K2-2;H7C3X8	Serine/threonine-protein kinase SIK3	SIK3	9	5	6.3	36.501	1.21875	1.12236	1.26427	1.28081	1.25115	0.993774	1.05937	1.11982	1.31513
H0Y4B0;O43414-3;O43414-2;O43414;F6QUN3;F6UGJ8	ERI1 exoribonuclease 3	ERI3	6	4	17.2	8.8654	0.991116	0.960531	1.01212	1.05791	1.11081	0.970667	1.04819	1.13397	1.04936
H0Y4V9;H0Y641		LARP4B	2	13	38.1	4.3899	1.16207	1.04947	1.09121	0.961793	0.959155	1.04361	1.02981	0.951834	1.25161
H0Y4W6;P03372-4;P03372-3		ESR1	3	1	3.2	-2	1.25893	1.65025	1.19596	1.22233	0.89554	0.730715	0.92923	1.77607	0.822466
H0Y572		DOCK9	1	1	10.3	2.5181	1.08354	0.942689	1.02267	1.06672	0.932873	0.893302	0.876613	1.25	1.97595
H0Y5B4;H7BZ11;J3KQN4;P83881;H7BY91;H0Y3V9	60S ribosomal protein L36a	RPL36A;RPL36A-HNRNPH2	6	4	23.2	2.1541	1.2308	0.983381	1.14349	1.14543	0.96125	1.15153	1.04276	0.826792	1.07164
H0Y5F4;Q8WV93	Lactation elevated protein 1	LACE1	2	2	2.3	2.2669	0.323674	0.365341	0.374814	0.35315	0.336632	0.352273	0.344212	0.369162	0.403146
H0Y5K5;Q9Y282;Q9Y282-3;H0Y621;Q9Y282-2;A6PVJ2;A0A0C4DH46;H0Y802;H0Y6Z0	Endoplasmic reticulum-Golgi intermediate compartment protein 3	ERGIC3	9	9	25.9	51.179	1.19147	1.26773	1.23682	1.21057	1.24301	1.23209	1.22788	1.27077	1.19044
H0Y5M2;Q969R5-2;Q969R5-3;Q969R5;H7C228	Lethal(3)malignant brain tumor-like protein 2	L3MBTL2	5	2	5.9	2.9193	0.865803	0.965303	0.940155	1.01575	1.04508	0.975677	1.10705	0.956076	1.11378
H0Y613;Q14687-2;Q14687-3;Q14687;H7C3B5	Genetic suppressor element 1	GSE1	5	4	4.4	9.2472	1.14852	0.975114	1.27996	1.28208	1.09272	1.17928	1.10236	1.22569	1.17508
H0Y623;Q96J87-4;Q96J87-2;Q5SZQ8-4;Q96J87-3;Q5SZQ8-3;Q5SZQ8-2;Q5SZQ8;Q96J87	CUGBP Elav-like family member 6;CUGBP Elav-like family member 3	CELF3;CELF6	9	1	1.7	-2	1.22249	0.993266	1.01954	1.00867	1.10336	1.04813	1.08579	0.879528	0.891939
H0Y6A0		ARFGAP3	1	7	27.8	4.7594	0.558886	0.460233	0.348287	0.578024	0.611766	0.491276	0.425296	0.472406	0.58279
H0Y6F5;Q9H4I2;Q9H4I2-2	Zinc fingers and homeoboxes protein 3	ZHX3	3	2	6.9	10.022	1.34594	2.59247	1.75967	1.56136	1.22099	1.52021	0.888496	1.45814	1.40673
H0Y6K6;Q9Y397;Q5JYE8	Palmitoyltransferase;Palmitoyltransferase ZDHHC9	ZDHHC9	3	2	9.3	5.5753	2.09466	1.95484	2.02977	1.74949	1.75085	1.71262	1.79564	1.89489	1.98788
H0Y714;Q96G21;E7ENR5;B8ZZ47;B9A008;F8WCN0	U3 small nucleolar ribonucleoprotein protein IMP4	IMP4	6	10	41.4	90.261	1.02238	0.933589	0.892067	0.957368	0.924878	0.899883	0.958903	0.796238	0.921432
H0Y7A5;Q9BX10-2;Q9BX10-4;Q9BX10;X6RJ09	GTP-binding protein 2	GTPBP2	5	4	12.7	8.6079	1.67395	1.78732	1.60217	1.84248	1.8165	1.54395	1.93186	1.79851	1.68387
H0Y7A7;P62158;E7ETZ0;E7EMB3;Q96HY3;G3V361;G3V226;M0QZ52;F8WBR5;G3V479;C9J7T9;P02585	Calmodulin	CALM2;CALM1	12	12	71.7	168.91	0.750322	0.744245	0.744242	0.74559	0.737681	0.764219	0.722974	0.78266	0.737506
H0Y7S3;Q01814-6;Q01814-8;Q01814-5;Q01814;Q01814-4;Q01814-7;Q01814-3;Q01814-2	Plasma membrane calcium-transporting ATPase 2	ATP2B2	9	11	9.7	1.5586	1.10063	1.02906	1.16238	1.04491	0.969822	1.08332	1.01852	0.957085	1.09803
H0Y860;Q9P246;Q9P246-2;H7C5A5;Q9P246-3;H7C5K2;R4GN82;R4GMP0;R4GNC5;H7C5C6	Stromal interaction molecule 2	STIM2	10	15	27.2	60.05	1.72452	1.72382	1.74917	1.8417	1.8903	1.64826	1.81532	1.93581	1.75086
H0Y870;H0Y861;Q8TDQ4;Q5SSC2;Q9H0R3;H7C5C5;H0Y8D0;Q9H0R3-2	Transmembrane protein 222	TMEM222	8	2	27.2	34.274	1.26821	1.22382	1.28539	1.46801	1.2914	1.26824	1.28699	1.47322	1.2519
H0Y894;O95382-2;O95382-3;O95382	Mitogen-activated protein kinase kinase kinase 6	MAP3K6	4	2	3.1	5.4935	2.07851	1.72101	2.57679	1.56858	1.81277	2.9561	2.42616	3.43067	3.02231
H0Y8X4;O43598;O43598-2	2-deoxynucleoside 5-phosphate N-hydrolase 1	DNPH1	3	3	20.6	19.152	0.655529	0.730807	0.682699	0.681556	0.650337	0.7087	0.678141	0.731133	0.793328
H0Y934;Q9HA92-2;Q9HA92	Radical S-adenosyl methionine domain-containing protein 1, mitochondrial	RSAD1	3	1	8.7	2.6329	0.743693	0.892673	0.723976	0.841748	0.603672	1.12516	0.647323	0.496923	0.768065
H0Y997;Q96J42-2;Q96J42;H0Y928;D6RBD9;D6RB48	Thioredoxin domain-containing protein 15	TXNDC15	6	3	15.1	15.701	1.0035	1.05633	1.02288	0.955375	0.814155	1.07178	0.97784	0.900549	1.0406
H0Y9C1;H0Y9Z5;Q96LI5;Q96LI5-2;D6RGK9;H0YA76	CCR4-NOT transcription complex subunit 6-like	CNOT6L	6	7	21.7	26.719	1.27956	1.20385	1.26951	1.26755	1.3871	1.39026	1.35512	1.31064	1.45344
H0Y9P1;Q9NSY1-2;Q9NSY1;Q9NSY1-3	BMP-2-inducible protein kinase	BMP2K	4	2	5	10.607	1.00901	1.0803	1.11148	0.961219	1.09037	0.979288	1.12654	1.09443	1.09407
H0Y9S9;K7ENU7		PPIP5K2	2	8	24.6	4.2737	1.06103	1.23572	1.4277	1.32139	1.13435	1.30481	1.03478	1.0542	1.73075
H0Y9V9;P32969;E7ESE0;D6RAN4;H0Y9R4	60S ribosomal protein L9	RPL9	5	8	46	52.571	1.13107	0.920139	1.02513	1.03352	0.941028	1.02118	1.01827	0.792491	0.959757
H0Y9X1;Q96EY4;D6RA57;D6RE67;D6RC31	Translation machinery-associated protein 16	TMA16	5	4	16.1	9.9559	0.798563	0.869122	0.922148	0.854621	0.916413	0.820146	0.84376	0.948438	0.833004
H0Y9Y3;Q9UMS6;Q9UMS6-3;Q9UMS6-4;Q9UMS6-2	Synaptopodin-2	SYNPO2	5	1	0.6	-2	0.952202	1.04165	1.01349	0.927795	0.989141	0.981534	0.936017	1.00286	0.970151
H0YAA8;Q9H204	Mediator of RNA polymerase II transcription subunit 28	MED28	2	3	17.9	9.2771	1.6522	1.64987	1.74665	1.89166	1.50576	1.65776	1.53665	1.69558	1.62915
H0YAB3;H0Y9K1		SEC31A	2	17	45.8	1.6011	1.16904	1.08183	1.19497	1.19884	1.28151	1.26568	1.17889	1.19722	1.18779
H0YAC1;P03952;E9PBC5	Plasma kallikrein;Plasma kallikrein heavy chain;Plasma kallikrein light chain	KLKB1	3	2	2.9	8.2015	1.62373	1.37453	1.93587	1.5975	1.32332	1.85229	1.53829	1.79742	1.73255
H0YAN8;O15013-7;O15013-4;O15013-5;O15013-6;O15013	Rho guanine nucleotide exchange factor 10	ARHGEF10	6	1	1.1	3.246	0.154196	0.161352	0.173341	0.203736	0.109874	0.133104	0.170552	0.188217	0.171521
H0YAR2		PABPC1	1	20	59.2	-2	0.807856	0.9314	0.886528	0.818449	0.875886	0.87441	0.994452	0.822891	1.01437
H0YAX0;Q8IZN3-2;Q8IZN3	Palmitoyltransferase;Probable palmitoyltransferase ZDHHC14	ZDHHC14	3	1	10.6	3.2173	0.516981	1.31762	0.665164	0.986916	0.898305	0.624086	1.00112	0.803553	0.661036
H0YBN0;Q8NEZ2-2;Q8NEZ2	Vacuolar protein sorting-associated protein 37A	VPS37A	3	3	25.9	18.69	0.691206	0.572784	0.697285	0.574297	0.564886	0.559198	0.49835	0.602332	0.518777
H0YC40		CD47	1	3	20.2	1.8209	1.27564	1.46772	1.59217	1.22762	1.52085	1.65678	1.43071	1.46365	1.58892
H0YC42;H0YC44;P55327-8;U3KQQ8			4	7	35.6	6.7985	0.901277	0.817005	0.827085	0.843613	0.806403	0.838856	0.802887	0.851865	0.833823
H0YCK3;P55265-3;P55265-2	Double-stranded RNA-specific adenosine deaminase	ADAR	3	41	39.1	3.5215	1.23349	1.28697	1.01441	1.29617	1.3241	1.40248	1.30142	1.24813	1.08033
H0YCP6;H3BLW6;Q5T3F8-2;Q5T3F8-3;Q5T3F8;E9PNG1	CSC1-like protein 2	TMEM63B	6	2	2.9	1.7737	1.08701	1.29123	1.20552	1.17008	1.18726	1.21497	1.0964	1.18925	1.3034
H0YD69		MACF1	1	11	36.5	2.5396	1.01949	1.12258	1.11683	1.05444	1.1253	1.1988	1.12789	1.49216	1.56981
H0YD93;Q8WXA3-2;Q8WXA3-3;Q8WXA3;Q8WXA3-5;Q8WXA3-4;X6R3F0;Q5TC51;S4R3P2	RUN and FYVE domain-containing protein 2	RUFY2	9	9	17.4	15.018	0.926428	1.04586	1.00815	0.884983	0.905413	0.998354	0.887328	0.89089	1.02568
H0YDH2		NUP214	1	1	6.9	-2	1.14487	1.26748	1.67706	1.28837	0.89435	1.92988	1.54562	1.7126	1.89288
H0YE90		TSTA3	1	2	42.4	-2	0.471585	0.457765	0.494219	0.485467	0.496576	0.467733	0.485685	0.497614	0.479045
H0YEB6;O60232;G3V1B8;H0YEK1;E9PN57;E9PK41	Sjoegren syndrome/scleroderma autoantigen 1	SSSCA1	6	9	64.8	85.72	1.57491	1.5917	1.67256	1.5998	1.5338	1.71834	1.62326	1.66539	1.67496
H0YEF7;H0YEH1;H0YE97;H0YEY8;H0YD48		PICALM	5	6	19.9	3.6259	0.856328	0.639456	0.907385	0.898628	1.00977	0.867418	1.05533	0.842424	1.26078
H0YET3;Q14207	Protein NPAT	NPAT	2	4	16.4	18.489	1.45521	1.32951	1.46246	1.41902	1.22893	1.33177	1.46588	1.42284	1.50154
H0YEV6		LRP8	1	10	50	12.468	1.87581	1.59468	1.71264	1.83174	1.32255	1.74998	1.55965	1.50519	1.54632
H0YEX2		TAF2	1	4	16.8	2.4474	2.61454	2.75802	1.78803	2.73863	2.55163	2.042	2.22173	2.64253	2.64185
H0YFQ2;Q24JP5-4;Q24JP5;Q24JP5-2	Transmembrane protein 132A	TMEM132A	4	1	7.9	2.3158	0.757169	0.544289	0.487711	0.524657	0.456377	0.698766	0.646427	0.585565	0.621168
H0YFW7;Q9NS93;F5H587;F5GXE1;F5H7C5;F5GWC3;H0YFT0;H0YFM3	Transmembrane 7 superfamily member 3	TM7SF3	8	2	12.5	3.383	1.27519	1.39967	1.33799	1.32454	1.40788	1.53238	1.37938	1.42516	1.49445
H0YG20;Q9UKM7;H0YGV7;H0YI64;H0YIU0;H0YGQ1	alpha-1,2-Mannosidase;Endoplasmic reticulum mannosyl-oligosaccharide 1,2-alpha-mannosidase	MAN1B1	6	13	23.3	52.769	1.07316	1.08556	1.10805	1.1272	1.12728	1.08323	1.12561	1.12939	1.23054
H0YH33		STRAP	1	6	87.4	4.0467	1.54919	2.23433	2.64458	2.11021	1.84961	2.35638	2.13136	2.52855	1.67185
H0YH87;V9GY86;Q99700-2;Q99700-4;Q99700	Ataxin-2	ATXN2	5	24	32.8	122.94	0.83424	0.844006	0.827543	0.844223	0.874641	0.851878	0.806915	0.848324	0.870572
H0YHD0;Q5PSV4-2;Q5PSV4	Breast cancer metastasis-suppressor 1-like protein	BRMS1L	3	3	12.6	3.6691	0.788157	0.732437	0.644495	0.728958	0.776538	0.806159	0.647086	0.681793	0.71006
H0YHG0;H0YIP3			2	9	18.9	-2	0.503712	1.38636	1.88859	0.640377	0.887723	0	1.67967	0.459965	1.4739
H0YIA6;P31270	Homeobox protein Hox-A11	HOXA11	2	3	20.5	9.5119	2.57586	2.36845	2.33912	2.56831	2.32931	2.36543	2.55111	2.18191	2.40683
H0YIE9;O94952-1;O94952;Q4G104;H0YHF6	F-box only protein 21	FBXO21	5	5	11.3	11.012	0.652273	0.668638	0.665554	0.638279	0.662189	0.643878	0.65689	0.67967	0.695508
H0YIV4;P55209;F8VY35;F5H4R6;P55209-2;F8W020;F8VXI6;F8VUX1;F8W0J6;F8VVB5	Nucleosome assembly protein 1-like 1	NAP1L1	10	13	43.1	105.33	0.873609	0.876598	0.900735	0.858816	0.856425	0.880383	0.869048	0.894076	0.860335
H0YIV9;O43716;F8VRU3;J3KMY1	Glutamyl-tRNA(Gln) amidotransferase subunit C, mitochondrial	GATC	4	3	28	24.37	0.909069	0.876859	0.885224	0.966767	0.953404	0.895635	0.943523	0.941527	1.08457
H0YJ34;Q96AC1;Q96AC1-3;Q96AC1-2;A0A0U1RRM8;G3V5R2;G3V281	Fermitin family homolog 2	FERMT2	7	7	10.2	7.7086	0.0902239	0.0673659	0.103475	0.0882705	0.083122	0.0837771	0.0802769	0.0891045	0.0948491
H0YKC2;Q8WXD2-2		SCG3	2	1	17.5	-2	1.43804	1.43911	1.55745	1.53086	1.702	1.54925	1.58276	1.54682	1.28163
H0YLC9;H0YL20;H0YKG7;Q9BSI4-3;Q9BSI4-2;Q9BSI4;H0YMN3	TERF1-interacting nuclear factor 2	TINF2	7	2	22	3.8693	0.880518	0.618233	0.772432	0.950892	1.10383	0.822116	0.907376	0.90917	0.731503
H0YKT5;H0YKN8;H0YL70;Q04726-2;Q04726-7;Q04726-3;Q04726-6;Q04726-5;Q04726-4;Q04726;F5H7D6;H0YNT2;A0A0D9SES8;H0YNI7;H0YLI3;H0YKH0;H0YLW9;Q04725-2;K7EJR7;H7C4E4	Transducin-like enhancer protein 3	TLE3	20	15	24	75.032	1.10259	1.02072	1.09591	1.04241	1.03963	1.10391	1.09302	1.164	1.11669
H0YKT8;H0YKS0;H0YMV3	Proteasome subunit beta type	PSMA4	3	7	59.1	4.1794	0.796597	0.919205	1.32	0	0.655907	1.44715	0.924268	1.29902	0.547073
H0YKW5;Q9C002	Normal mucosa of esophagus-specific gene 1 protein	C15orf48;NMES1	2	2	16.7	2.9106	0.158962	0.183696	0.307771	0.270719	0.228002	0.18501	0.176324	0.156398	0.223703
H0YKY0;H0YN33;Q9BW66-2;Q9BW66;Q9BW66-3	Cyclin-dependent kinase 2-interacting protein	CINP	5	3	36.3	14.816	1.04965	0.941968	0.981448	0.962987	0.920124	0.913548	0.890404	1.00921	0.952879
H0YLB9;P49641-1;P49641;A0A0C4DGL1;H0YNG5;P49641-2;H0YKT0;H0YLU3;H0YKM7;H0YKH9	Alpha-mannosidase;Alpha-mannosidase 2x	MAN2A2	10	6	8.6	8.2389	0.740187	0.767887	0.855078	0.835362	0.783502	0.876626	0.823213	0.814402	0.831915
H0YLD0;H0YLY9;Q14442	Phosphatidylinositol N-acetylglucosaminyltransferase subunit H	PIGH	3	1	7.3	2.4344	0.691835	0.608872	0.696515	0.649485	0.737238	0.580113	0.621828	0.558811	0.707932
H0YLI7;P59780;H0YLX6;H0YN38;P59780-2;H0YNI6;H0YKM3;A0A087WY05	AP-3 complex subunit sigma-2	AP3S2	8	7	40.5	6.8332	1.70042	1.43154	1.7952	1.73114	1.57117	1.70444	1.52589	1.53714	1.54867
H0YLN8;Q96QT4;A0A0C4DGL2	Transient receptor potential cation channel subfamily M member 7	TRPM7	3	4	3.4	8.6744	1.34235	1.09895	1.48305	1.18997	1.30546	1.30177	1.30208	1.38533	1.24157
H0YM15;J3KNL7;Q8NBR6-2;Q8NBR6	Protein FAM63B	FAM63B	4	2	7.9	8.6319	1.215	1.04958	1.24089	1.21952	1.18203	1.28944	0.960026	1.38948	1.67491
H0YM92		LDLR	1	8	32.4	3.6068	#DIV/0!	#DIV/0!	#DIV/0!	#DIV/0!	#DIV/0!	#DIV/0!	#DIV/0!	#DIV/0!	#DIV/0!
H0YMN5;Q9ULG1	DNA helicase INO80	INO80	2	8	8	15.33	1.39627	1.20084	1.27477	1.27132	1.31406	1.30767	1.35071	1.13747	1.25417
H0YMV8;Q71UM5;C9JLI6	40S ribosomal protein S27;40S ribosomal protein S27-like	RPS27L	3	3	32	15.119	1.24369	0.988575	1.17854	1.01224	0.951413	1.04422	0.938662	0.887263	0.945136
H0YNA2		SPPL2A	1	3	18.5	9.3276	1.75221	1.41588	2.00589	1.82133	1.66164	1.27002	1.09195	1.39865	1.42516
H0YNG3;P67812-4;P67812;P67812-3;P67812-2;H0YNX5;H0YNA5;H0YKT4	Signal peptidase complex catalytic subunit SEC11;Signal peptidase complex catalytic subunit SEC11A;Signal peptidase I	SEC11A	8	5	27	45.378	1.49641	1.47163	1.44175	1.47004	1.50244	1.41996	1.4637	1.42004	1.47996
H0YNH8;Q9BZF9-2;Q9BZF9;F5H2B9;H0YN48;H0YMI1	Uveal autoantigen with coiled-coil domains and ankyrin repeats	UACA	6	41	30.9	137.64	0.907699	0.917363	0.948609	0.921518	0.9226	0.919427	0.943893	0.929815	0.911883
H0YNP1;O94923	D-glucuronyl C5-epimerase	GLCE	2	7	15.7	19.613	0.78072	0.827018	0.833256	0.778021	0.8336	0.782399	0.792398	0.869779	1.02277
H0YNU5;P54132;H0YLV8	Bloom syndrome protein	BLM	3	11	11.2	32.701	0.828628	0.848659	0.816147	0.795462	0.821768	0.834192	0.791405	0.814107	0.805656
H0YNW7;Q96F32;O14775-3;O14775-2;O14775	Guanine nucleotide-binding protein subunit beta-5	GNB5	5	2	26	2.8917	1.05021	1.16105	1.1204	1.17502	0.995974	0.996073	1.2448	1.11933	1.09317
H3BLS7;Q5THJ4-2;Q5THJ4	Vacuolar protein sorting-associated protein 13D	VPS13D	3	1	0.4	4.276	0.915501	0.998596	0.874972	1.23622	1.0782	0.902196	1.03023	1.39755	1.21085
H3BLU7;O43488;H7C5H7	Aflatoxin B1 aldehyde reductase member 2	AKR7A2	3	10	40.8	67.362	2.08426	2.20655	2.21192	2.26128	2.30367	2.23082	2.11125	2.37884	2.34853
H3BLV9;Q96SB4-4;Q96SB4;Q96SB4-3;D6RBF8;D6RBM8;H7C521;A8MPP7;A8MPY5;E7ETV6;Q9UPE1-2;Q9UPE1-3;Q9UPE1-4;Q9UPE1;H0Y932;H7C2I2	SRSF protein kinase 1	SRPK1	16	19	36.1	94.14	1.23628	1.29867	1.29142	1.34259	1.30408	1.3334	1.35671	1.26116	1.3138
H3BLZ3;Q8IX03;Q8IX03-2;H0YBE8;H0YAU4;Q6AWC2-4;Q6AWC2;Q6AWC2-6	Protein KIBRA	WWC1	8	9	10.6	23.032	0.699613	0.749236	0.773015	0.777355	0.823106	0.704873	0.74524	0.862599	0.843769
H3BLZ8;Q92841;Q92841-1;Q92841-3;Q92841-2;A0A0U1RQJ0	Probable ATP-dependent RNA helicase DDX17	DDX17	6	35	50.3	211.73	0.969999	0.899013	0.935976	0.931087	0.883671	0.934397	0.938884	0.824536	0.906389
H3BM14;H3BM74;Q9Y5A7-2;Q9Y5A7;C9JRT6;F8WDB6;C9J7X7;H7C5E1;F8WDL9;H7C5N1	NEDD8 ultimate buster 1	NUB1	10	14	26.7	63.406	0.908459	0.937252	0.987038	0.977576	0.943821	0.94526	0.923295	0.996831	1.02915
H3BMA1;H3BUX1;Q13421-4;Q13421-3;Q13421;Q13421-2	Mesothelin;Megakaryocyte-potentiating factor;Mesothelin, cleaved form	MSLN	6	1	4.2	3.7236	3.21281	3.23609	2.8915	2.55491	2.47048	2.33859	1.89243	2.48836	2.0756
H3BMD8;P56211;H3BQ52;P56211-2;H3BTD3	cAMP-regulated phosphoprotein 19	ARPP19	5	5	45	18.159	0.750121	0.910262	0.798266	0.874141	0.888859	0.983013	0.958754	0.943959	0.953396
H3BME1;H3BPZ0;Q6PCT2-2;Q6PCT2;H7C112;Q6PCT2-3;H3BVB1;H3BQP6	F-box/LRR-repeat protein 19	FBXL19	8	5	11.3	8.636	1.10692	1.0919	1.12912	0.919066	1.17316	1.04712	1.16486	1.1295	0.996795
H3BPQ9;H3BR82;H3BMF4;Q9H2V7-5;Q9H2V7-3;Q9H2V7-2;Q9H2V7;H3BT44;Q9H2V7-4	Protein spinster homolog 1	SPNS1	9	2	9.1	9.2576	1.3074	1.20623	1.238	1.0821	1.39202	1.32182	1.1036	1.46074	1.40723
H3BMJ2;Q6ZRI6-2;Q6ZRI6	Uncharacterized protein C15orf39	C15orf39	3	4	9.8	4.6845	1.04637	1.19362	1.08426	1.12519	1.22413	1.27801	1.00238	0.994548	1.50205
H3BV80;H3BMM9;H3BTC0;Q15287;Q15287-3;Q15287-2;H3BPG5;H3BMS0;H3BRK4;H3BTV0;H3BNI3;H3BP82;H3BTR6;H3BUG0;H3BTY0;H3BNU7;H3BUL0	RNA-binding protein with serine-rich domain 1	RNPS1	17	6	36	53.199	0.998704	0.944353	0.878494	1.00658	1.03122	0.937508	0.862021	0.938233	0.95056
H3BS75;I3L187;H3BMS5;Q6ZVD8-2;Q6ZVD8-3;Q6ZVD8	PH domain leucine-rich repeat-containing protein phosphatase 2	PHLPP2	6	1	4.1	4.1248	1.65388	1.40516	1.63667	1.54126	1.47193	1.67389	1.61324	1.51463	2.17371
H3BMU1;H3BUI0;P53990-2;P53990-3;P53990;P53990-4;H3BQF7;P53990-5;F5GXM3;J3KR23;H3BPP6;H3BRE2;H3BQ38;P53990-6;E9PF00	IST1 homolog	IST1	15	9	34	23.036	0.970868	0.957761	1.01538	0.976599	0.978493	1.02098	0.966015	1.04266	0.992258
H3BMW4;Q9BTX3;J3KRY7;Q9BTX3-2	Transmembrane protein 208	TMEM208	4	2	27.1	8.5929	1.01426	0.923004	1.12016	1.07017	0.996039	1.0382	0.925481	1.04461	1.12766
H3BN18;Q8NFA2-4;Q8NFA2-3;Q8NFA2-2;Q8NFA2	NADPH oxidase organizer 1	NOXO1	5	1	14.5	3.4125	4.30403	3.24176	4.33342	3.05562	3.28305	3.4035	3.17138	3.44307	3.31796
H3BN55;P51159;H3BU81;H3BUD9;H3BS49;H3BVH7;P51159-2	Ras-related protein Rab-27A	RAB27A	7	2	11.4	5.5728	0.868616	1.12752	0.934159	1.15473	1.12178	0.977494	0.93134	1.08953	1.12032
H3BN86;Q8TD49;Q9H1A3-2;Q9H1A3;H3BM54;H3BQD2;H3BPE9	Methyltransferase-like protein 9	METTL9;PAP1	7	5	23.9	15.056	1.19789	1.24121	1.23282	1.14382	1.20665	1.2778	1.15704	1.26408	1.29502
H3BN98;I3L246;H3BV27;H3BT37;I3L303;H3BPJ2;Q15041-2;Q15041;Q15041-3		RPS15A	9	7	26.6	5.797	0.392745	0.443431	0.492443	0.416665	0.415927	0.496082	0.444761	0.474467	0.48204
H3BQL8;H3BND2;Q9BWN1	Proline-rich protein 14	PRR14	3	1	16.3	-2	2.24257	2.21197	2.31096	2.03685	1.84364	1.67762	2.02535	2.07215	1.58046
H3BNE3;H3BR42;H3BST1;Q9UL45;H3BRA4	Biogenesis of lysosome-related organelles complex 1 subunit 6	BLOC1S6	5	2	21.2	7.8427	1.29311	1.17517	1.14769	1.1126	1.31565	1.18587	1.13759	1.19644	1.19923
H3BNF9;H3BS01;Q9Y2V0-2;Q9Y2V0	Uncharacterized protein C15orf41	C15orf41	4	1	9	2.9535	1.2091	1.11119	1.3976	1.27332	1.2705	1.12738	1.04491	1.28676	1.26296
H3BUZ7;H3BNH3;H3BR91;Q15572-2;Q15572-6;Q15572	TATA box-binding protein-associated factor RNA polymerase I subunit C	TAF1C	6	1	11	2.6663	1.22603	1.24355	1.21762	0.994142	1.17989	1.14674	1.59842	0.958243	1.05023
H3BNI4		ATP6V0C	1	1	8.9	3.0518	1.21801	1.73117	1.53963	1.56216	1.36651	1.67752	1.42799	1.60863	1.81983
H3BSB3;H3BNT4;Q99547	M-phase phosphoprotein 6	MPHOSPH6	3	4	20.6	9.8549	1.0729	1.05905	1.0111	1.01957	1.02156	1.04346	1.02361	1.00246	1.02739
H3BNU1;Q9ULP9-2;Q9ULP9;A0A0D9SFR5;H3BQ06;H3BV07	TBC1 domain family member 24	TBC1D24	6	10	23.7	30.5	1.16774	1.24224	1.27991	1.21838	1.28168	1.29448	1.21083	1.35233	1.3991
H3BNW8;Q7Z402	Transmembrane channel-like protein;Transmembrane channel-like protein 7	TMC7	2	2	2.6	5.6557	1.49637	1.84572	2.00719	1.73731	1.71489	1.86258	1.73326	1.53542	2.13562
H3BNX8;P20674;H3BRM5;H3BV69;H3BRI0	Cytochrome c oxidase subunit 5A, mitochondrial	COX5A	5	4	31.4	35.26	0.759343	0.743177	0.743155	0.788858	0.758749	0.766445	0.744776	0.79211	0.779953
H3BP32;Q7L5A8	Fatty acid 2-hydroxylase	FA2H	2	2	19.2	8.3819	1.07259	1.29335	1.30562	1.09861	1.25326	1.15242	1.14795	1.47656	1.25129
H3BP71;O75150;O75150-4;O75150-3;H3BQ99;H3BUL6;I3L332;H3BS50;A0A087WTK2	E3 ubiquitin-protein ligase BRE1B	RNF40	9	35	39.9	193.64	1.06458	1.01302	1.05372	0.99838	0.972416	1.00777	0.968511	0.975993	1.05969
H3BPB8;P34949-2;P34949;F5GX71;H3BP57;H3BPU7;H3BPM5;H3BN01;H3BNY8;H3BT46;H3BMZ9;H3BPP3;H3BT48;H3BUZ9;H3BUG1;H3BU66;H3BQX0;B4DYB8	Mannose-6-phosphate isomerase	MPI	18	6	21.8	40.228	1.20518	1.36483	1.34174	1.24915	1.31766	1.20363	1.25879	1.30587	1.43656
H3BPE1;H3BQK9;E9PNZ4;H0Y4F5;H0Y314;H0Y6T5;H0Y7I1		MACF1	7	134	21.8	323.31	0.604409	0.605324	0.627724	0.623983	0.629899	0.612516	0.606668	0.627932	0.637108
H3BPE7;P35637-2;P35637	RNA-binding protein FUS	FUS	3	8	16.1	68.853	0.75669	0.760956	0.751118	0.732148	0.712816	0.751431	0.748932	0.730926	0.722565
H3BPJ9;O96000;O96000-2;H3BV16	NADH dehydrogenase [ubiquinone] 1 beta subcomplex subunit 10	NDUFB10	4	8	41	28.063	0.981655	0.926734	0.972732	1.03759	0.924581	0.982524	0.918672	0.915336	0.947199
H3BPK3;Q16775-2;Q16775;H3BPQ4;H3BQW8;Q16775-3;H3BV79	Hydroxyacylglutathione hydrolase, mitochondrial	HAGH	7	8	43.5	49.887	0.827136	0.819114	0.83548	0.823505	0.780271	0.784305	0.814699	0.826915	0.77764
H3BT27;H3BPM0;H3BS25;Q9BY12-3;Q9BY12-2;Q9BY12	S phase cyclin A-associated protein in the endoplasmic reticulum	SCAPER	6	1	9.4	1.9357	1.13395	0.695575	0.602356	0.806253	0.833759	0.856862	0.785891	0.588533	0.869814
H3BV67;H3BQ19;Q8TEW6	Docking protein 4	DOK4	3	1	9.3	2.0964	1.17232	1.19394	1.29991	1.52268	1.56893	1.3944	1.14464	1.84339	1.35083
H3BSI3;H3BQA0;O75971-2;O75971	snRNA-activating protein complex subunit 5	SNAPC5	4	2	23.9	3.9483	0.950072	0.902767	0.961202	0.915557	0.879586	1.00569	0.910925	0.981397	1.01211
H3BQM0;Q8NDF8-5;Q8NDF8;Q8NDF8-3;Q8NDF8-4;Q8NDF8-2;E9PC61	Non-canonical poly(A) RNA polymerase PAPD5	PAPD5	7	8	15.6	22.887	0.798502	0.785436	0.731018	0.755133	0.778459	0.723358	0.754293	0.785373	0.801507
H3BR94;Q9BTE1-2;Q9BTE1;H3BUD2;H3BS05;Q9BTE1-3	Dynactin subunit 5	DCTN5	6	3	23.2	12.732	0.913082	0.993499	0.996208	0.964897	0.917043	0.934929	0.986035	0.962821	1.0252
H3BRF9;Q96K21-3;Q96K21;Q96K21-2;H3BN64;H3BRM1;Q96K21-4;H3BVF5;H3BSF5;H3BP54	Abscission/NoCut checkpoint regulator	ZFYVE19	10	7	21.2	24.443	1.21347	1.32556	1.21401	1.28638	1.28724	1.25527	1.30189	1.34094	1.28214
H3BRG3;H3BVD0;Q9UJJ7	RNA pseudouridylate synthase domain-containing protein 1	RPUSD1	3	1	5.4	2.5776	1.13392	1.14935	1.30102	1.10156	1.00623	1.35697	1.2191	1.19	1.29723
H3BRL3;O14562;H3BUM8	Ubiquitin domain-containing protein UBFD1	UBFD1	3	6	28.3	22.625	0.82975	0.838226	0.873476	0.83731	0.812341	0.892165	0.84577	0.893069	0.873387
H3BRQ0;Q96CD2;H3BSE3;H3BQB0;Q96CD2-2;H3BU34;H3BU63;H3BPW5	Phosphopantothenoylcysteine decarboxylase	PPCDC	8	6	39.5	13.814	1.00566	1.10051	1.07855	1.04439	1.0572	1.06252	1.03759	1.10924	1.13201
H3BTL2;H3BS02;O14874-2;O14874-3;O14874;H3BNP3	[3-methyl-2-oxobutanoate dehydrogenase [lipoamide]] kinase, mitochondrial	BCKDK	6	2	13.9	11.033	1.29843	1.10838	1.24051	1.1635	1.11969	0.984174	0.930642	1.29092	1.01878
H3BS18;Q8WYQ9;Q8WYQ9-2	Zinc finger CCHC domain-containing protein 14	ZCCHC14	3	1	1.8	3.3666	0.506261	0.677315	1.00162	0.526502	0.659597	0.610324	1.17309	1.00592	0.824818
H3BS42;Q9H5H4	Zinc finger protein 768	ZNF768	2	7	16.1	13.049	1.0286	0.985409	1.12301	1.0427	0.999354	1.00109	1.07967	0.973947	1.07636
H3BSC1;P62491;H3BMH2;P62491-2;Q15907-2;B4DQU5;M0R377;M0R2D0;H3BN38	Ras-related protein Rab-11A;Ras-related protein Rab-11B	RAB11A;RAB11B	9	16	70.7	78.909	1.51935	1.59586	1.60864	1.49343	1.45364	1.59856	1.55049	1.51591	1.46899
H3BSH7;Q969X6;Q969X6-3;A0A0J9YWM9;A0A0J9YWK2;Q969X6-2;A0A0J9YXV4;H3BRM8;H3BPD7;I3L4T9;J3KSI1;A0A0J9YX18;A0A0J9YXZ9;J3KTR0	Cirhin	CIRH1A	14	16	24.7	63.4	0.934596	0.920698	0.872357	0.928031	0.939186	0.871345	0.921408	0.940399	0.881123
H3BSL4;H3BUJ7;Q66K89;H3BQZ4;H3BN24	Transcription factor E4F1	E4F1	5	2	4.9	11.339	1.15275	1.26032	1.25137	1.47524	1.41302	1.19939	1.24325	1.11158	1.04818
H3BSM7;Q96GQ5;H3BR29;Q96GQ5-2;H3BTA0;H3BS97;I3L2V0	RUS1 family protein C16orf58	C16orf58	7	9	26.2	35.781	0.962609	0.799517	0.930336	0.919477	0.931263	0.862899	0.812074	0.900919	0.900421
H3BSW6;Q2VPK5-5;Q2VPK5;Q2VPK5-3;H3BNM3	Cytoplasmic tRNA 2-thiolation protein 2	CTU2	5	5	9.4	8.4511	0.842249	0.874795	0.844191	0.869574	0.754189	0.847552	0.818431	0.856441	0.872057
H3BTA2;P60510;H3BV22;I3L4X0;H3BPN5;H3BVE3	Serine/threonine-protein phosphatase;Serine/threonine-protein phosphatase 4 catalytic subunit	PPP4C	6	10	55.4	58.646	0.925051	0.955043	1.01963	0.994358	0.99827	0.972205	0.947988	0.992961	1.01076
H3BTB7;Q5JPH6;Q5JPH6-2	Probable glutamate--tRNA ligase, mitochondrial	EARS2	3	9	15	20.782	0.837493	0.847646	0.812385	0.853851	0.843326	0.886471	0.856686	0.779653	0.909922
H3BTR4;Q96BT3;H3BQJ0;I3L4F8;H3BUW2;Q96BT3-2	Centromere protein T	CENPT	6	2	5.5	6.7611	1.30315	1.24545	0.880157	1.16464	1.14882	1.06601	0.903455	1.21647	1.18128
H3BU86;O14662-6;O14662-2;O14662-4;O14662-5;O14662	Syntaxin-16	STX16-NPEPL1;STX16	6	1	3.9	4.7545	2.17278	1.89874	1.13661	1.60962	1.20337	1.65643	1.68164	2.14357	1.58025
H3BUF6;Q8WWM7-7;H3BSK9;H3BSQ5;H3BUE3	Ataxin-2-like protein	ATXN2L	5	36	38.3	2.5413	0.557077	0.78587	0.985954	0.767319	0.606825	0.774325	0.730729	0.872971	0.657966
H3BUP2;H3BUN4;O60936;O60936-3;H3BM67;O60936-1;J3QLT7;H3BQJ5	Nucleolar protein 3	NOL3	8	6	62.6	75.792	1.10664	1.14516	1.23188	1.17103	1.14954	1.14573	1.15686	1.29403	1.22125
H6UMI1;O95166;F5GZY7;Q9H0R8;Q9H0R8-2;I3L3J4	Gamma-aminobutyric acid receptor-associated protein;Gamma-aminobutyric acid receptor-associated protein-like 1	GABARAP;GABARAPL1	6	4	25.5	1.4993	1.02903	1.03804	0.981974	1.0421	0.998713	1.03602	1.03549	1.04358	1.04181
H7BXD5;P28676;H7C2Z6;C9JIZ3;C9JWQ8;C9JV47	Grancalcin	GCA	6	8	47.5	43.35	1.96074	2.06899	2.11454	2.04174	2.1373	2.12028	2.08446	2.09544	2.10894
H7BXF4;Q9NXE4-2;B1PBA3;Q9NXE4-6;Q9NXE4;Q9NXE4-4;Q9NXE4-3;Q9NXE4-8;H7C1Q6;Q9NXE4-10;Q9NXE4-9;Q9NXE4-7;Q9NXE4-5;H7C0W5;H7C235;H7C2J2;C9J647;H7C2E2;F8WF03;F2Z2I0;F2Z2W5;F8WEQ5	Sphingomyelin phosphodiesterase 4	SMPD4	22	21	28	71.033	1.22691	1.24052	1.22998	1.23427	1.27276	1.19808	1.21225	1.17747	1.23135
H7BXF5;Q9H0E3;Q9H0E3-3;C9JTJ5;C9J683;Q9H0E3-2	Histone deacetylase complex subunit SAP130	SAP130	6	4	6.7	8.8854	0.952339	1.00014	1.03032	1.02301	1.05687	1.00531	0.970665	1.05979	0.998278
H7BXY6;Q8NG11-3;Q8NG11-2;Q8NG11;A6NEP9	Tetraspanin;Tetraspanin-14	TSPAN14	5	4	20.7	14.172	0.83178	0.876004	0.91728	0.892498	0.841683	0.881873	0.924239	0.916295	0.994734
H7BXZ5;J3QSW6;O60229;O60229-5;O60229-6;O60229-4	Kalirin	KALRN	6	7	2.6	10.226	3.22403	3.15142	2.93317	3.10807	3.38385	3.46272	3.93665	3.17089	3.77683
H7BY36		EWSR1	1	5	22.1	6.6767	1.28254	1.30662	1.43721	1.41851	1.37037	1.23966	1.25458	1.49461	1.50039
Q5JRG1;H7BYF2;Q9BVL2-2;Q9BVL2-3;Q9BVL2	Nucleoporin p58/p45	NUPL1	5	10	22.7	53.529	1.50716	1.50851	1.559	1.57096	1.4883	1.4754	1.56007	1.53994	1.47282
H7BYN4;Q02241;Q02241-2;Q02241-3;H0YKQ5;H0YME6;H0YMJ4	Kinesin-like protein;Kinesin-like protein KIF23	KIF23	7	29	36.9	110.64	0.837709	0.921284	0.798415	0.820052	0.937275	0.800089	0.819502	0.9097	0.810293
H7BYT1;P48730-2;P48730;B0QY35;B0QY34;P49674;B0QY36;H0Y645;J3QQI9;H0Y2N6;B4DLF1	Casein kinase I isoform delta;Casein kinase I isoform epsilon	CSNK1D;CSNK1E	11	8	23	41.833	1.20866	1.3309	1.27042	1.17361	1.37519	1.24773	1.28238	1.33142	1.28509
H7BYY1;F5H7S3;B7Z596;P09493-2;H0YL42		TPM1	5	17	47.6	28.247	1.16639	1.19191	1.16332	1.18466	1.08225	1.09854	1.06019	1.21707	1.14799
H7BZ14;Q9H2H8;C9K058;B8ZZ77;Q9H2H8-2;F8WC82;C9J4N2	Peptidyl-prolyl cis-trans isomerase;Peptidyl-prolyl cis-trans isomerase-like 3	PPIL3	7	7	52.8	27.344	0.896125	0.86531	0.894949	0.910499	0.87356	0.894371	0.910557	0.909371	0.924735
H7BZ70;Q53RY4-2;Q53RY4	Keratinocyte-associated protein 3	KRTCAP3	3	2	51.6	16.139	2.97159	2.66474	2.43993	2.88791	2.53441	2.55996	2.36203	2.66987	2.54263
H7BZB0;Q9Y426-2;Q9Y426-3;Q9Y426	C2 domain-containing protein 2	C2CD2	4	1	18.1	5.9525	0.727172	0.673126	1.28716	1.27372	1.42113	1.93853	1.33477	1.24567	1.31017
H7BZJ3		PDIA3	1	8	56.9	96.169	2.15226	2.17271	2.26378	2.18508	2.16695	2.03447	2.01949	2.12382	1.95579
H7C0D5;Q9BSR8	Protein YIPF4	YIPF4	2	1	15.5	2.9942	1.47495	1.37649	1.61108	1.39343	1.4964	1.41893	1.46973	1.48632	1.43085
H7C0G7;Q9H9Q4;C9JWV4;Q9H9Q4-2;G5E9Q8	Non-homologous end-joining factor 1	NHEJ1	5	5	33	32.453	0.970618	0.975653	0.927499	1.00002	1.0181	0.940896	0.988708	0.965983	0.916733
H7C3H7;H7C0J3		CHD3	2	3	15.5	4.1168	0	0	0	0	0	0	1.00059	2.76486	0
H7C0M7;Q9NRN9;E7EMN2;B8ZZE3;B8ZZC8;B8ZZY8	Methyltransferase-like protein 5	METTL5	6	3	25.4	6.1981	0.664551	0.719077	0.6721	0.699019	0.648852	0.695227	0.781193	0.745702	0.791762
H7C0N4		SF1	1	3	23.9	1.5851	1.06141	0.973177	1.0534	0.970458	0.953516	1.17198	1.16323	1.1086	1.2682
H7C0Q6;Q9C037-3;Q9C037-2;Q9C037	E3 ubiquitin-protein ligase TRIM4	TRIM4	4	1	4	1.5077	0.180384	0.161195	0.202295	0.147702	0.172154	0.213648	0.206332	0.149399	0.195871
H7C0S8			1	7	22.8	7.6045	1.1117	1.12071	1.25056	1.21359	1.23088	1.22481	1.29166	1.26275	1.25869
H7C0X4;Q92685;C9J7S5;Q92685-2;F8WF93;H7BZZ2;F8WE30	Dol-P-Man:Man(5)GlcNAc(2)-PP-Dol alpha-1,3-mannosyltransferase	ALG3	7	3	9.9	14.016	1.26935	1.30721	1.28173	1.23993	1.31259	1.27528	1.30659	1.28403	1.2346
H7C144		ACTN4	1	24	69	3.7844	0.526504	0.571816	0.535878	0.529278	0.589966	0.58616	0.603418	0.609787	0.690321
H7C175;Q6ZMQ8;Q6ZMQ8-3;Q6ZMQ8-2	Serine/threonine-protein kinase LMTK1	AATK	4	5	5.7	13.436	2.4013	2.25293	2.39683	2.50721	2.40071	2.1813	2.10134	2.42231	2.5597
H7C1E4;P61966;P61966-2	AP-1 complex subunit sigma-1A	AP1S1	3	4	20.4	27.536	1.55223	1.35346	1.46179	1.43292	1.32882	1.38223	1.36674	1.34392	1.41409
H7C1J2;Q9H147;H7C1M5;F2Z2A4	Deoxynucleotidyltransferase terminal-interacting protein 1	DNTTIP1	4	5	19	6.8983	1.11163	1.03868	1.05769	1.10388	1.06133	1.09584	1.04868	1.01613	1.03545
H7C1J4;Q6BDS2	UHRF1-binding protein 1	UHRF1BP1	2	6	5	6.0541	1.01826	1.09727	1.11879	1.10674	0.960704	1.00315	1.04607	1.15787	1.32726
H7C1N2;J3KR05;O75128-6;O75128-3;O75128;O75128-7;O75128-2;H7C2C4	Protein cordon-bleu	COBL	8	2	2.5	1.5508	1.11119	0.71105	1.34248	1.5319	0.768853	0.83621	0.78289	0.817157	1.32731
H7C1U3;Q5T0F9-2;H0Y517;Q5T0F9-3;Q5T0F9;Q5T0F9-4	Coiled-coil and C2 domain-containing protein 1B	CC2D1B	6	11	21	36.85	1.13793	1.20049	1.20178	1.18018	1.16423	1.19979	1.2221	1.26854	1.21812
H7C1U8;Q9BUR5;G3V1B6;Q9BUR5-2	Apolipoprotein O	APOO	4	3	24.7	25.003	0.475461	0.441841	0.493356	0.497909	0.491813	0.478051	0.525396	0.533735	0.457617
H7C1Z9;Q9NWM8	Peptidyl-prolyl cis-trans isomerase;Peptidyl-prolyl cis-trans isomerase FKBP14	FKBP14	2	2	20.2	3.7075	0.363338	0.422363	0.385465	0.40898	0.39928	0.384636	0.364886	0.392563	0.35997
H7C259;Q8IXQ5-5;Q8IXQ5-2;Q8IXQ5	Kelch-like protein 7	KLHL7	4	1	17.2	3.6345	1.31694	1.25565	0.972107	1.1945	1.17673	1.04596	0.91863	1.42088	1.31981
H7C2F2;A8MQT7;P14209-2	CD99 antigen	CD99	3	2	23.4	5.9609	0.0975588	0.10432	0.10098	0.120364	0.113612	0.0909098	0.09575	0.101066	0.116571
H7C2G2;Q93070	NAD(P)(+)--arginine ADP-ribosyltransferase;Ecto-ADP-ribosyltransferase 4	ART4	2	1	2.6	1.6168	1.3806	1.52294	2.03225	1.49302	1.3673	2.11933	1.83834	2.11411	2.48005
H7C2K2;Q9NZQ3-5;Q9NZQ3-4;Q9NZQ3-3;Q9NZQ3-2;Q9NZQ3;C9JSC3	NCK-interacting protein with SH3 domain	NCKIPSD	7	2	9.7	5.104	0.838545	0.952235	0.89793	1.06363	1.10183	1.0091	0.928309	1.05507	1.13331
H7C331;Q96C92-4;Q96C92-3;Q96C92-2;Q96C92	Serologically defined colon cancer antigen 3	SDCCAG3	5	4	29.3	9.9801	1.25292	0.931988	1.21129	1.15928	0.952952	0.902923	0.98145	1.21988	1.33035
H7C3G9;Q9UJ70;Q9UJ70-2;C9JEV6;H7C1L7;H0YEB7;H7C286;H0YE82;E9PPU6;H0YF44;H0YC94	N-acetyl-D-glucosamine kinase	NAGK	11	12	48.5	108.27	0.70129	0.716195	0.750178	0.710828	0.734702	0.750314	0.688302	0.81433	0.79951
H7C3L3;Q6NXT1;B5MCX7;D3YTC9;F8WB76;C9JU48;Q6NXT1-2;C9JX82;H7BZV9	Ankyrin repeat domain-containing protein 54	ANKRD54	9	4	37.5	28.889	0.714055	0.749977	0.791242	0.756352	0.744833	0.748378	0.710557	0.773567	0.775928
H7C3N1;K7EM37;Q8N1B3-2;Q8N1B3	Cyclin-related protein FAM58A	FAM58A	4	1	14.9	2.6315	1.0391	0.949112	1.36709	0.95863	0.987064	1.0542	0.763784	0.917079	0.690617
H7C3T2;Q2TAZ0;Q2TAZ0-3;Q2TAZ0-4	Autophagy-related protein 2 homolog A	ATG2A	4	12	9.9	61.112	1.08935	1.12838	1.07068	1.05179	1.09662	1.0636	1.09184	1.06453	1.11262
H7C3W1;O60443;H7C147;O60443-3	Non-syndromic hearing impairment protein 5	DFNA5	4	2	11.6	6.2124	0.141829	0.145098	0.145648	0.153869	0.163008	0.122233	0.129532	0.124253	0.169863
H7C417			1	3	10.1	8.799	0.663274	0.678467	0.640653	0.617734	0.679553	0.68443	0.603127	0.678647	0.617038
H7C446		PPAN	1	7	34.1	1.9165	3.65646	1.68176	2.38973	1.44673	2.84125	0	2.72127	2.43529	1.70195
H7C4A3;P48307-2;P48307	Tissue factor pathway inhibitor 2	TFPI2	3	2	21.5	5.1837	0.253557	0.25425	0.226601	0.255467	0.225842	0.191138	0.317827	0.222051	0.196796
H7C4D0;Q9HCR9-4;Q9HCR9-3;Q9HCR9-2;Q9HCR9	Dual 3,5-cyclic-AMP and -GMP phosphodiesterase 11A	PDE11A	5	1	2.3	-2	0.950906	1.29674	1.02546	1.14168	1.04252	0.960061	1.14567	1.30352	1.05406
H7C4I6;Q9BV10	Dol-P-Man:Man(7)GlcNAc(2)-PP-Dol alpha-1,6-mannosyltransferase	ALG12	2	1	5.1	2.1478	0.834747	0.945122	0.95905	0.8949	0.938825	1.01695	0.961058	0.808622	0.983978
H7C4Z5;H7C4J2;Q8NCC5-2;Q8NCC5	Sugar phosphate exchanger 3	SLC37A3	4	1	14.3	1.6073	1.04005	0.956427	1.09686	1.00416	0.972082	0.95088	0.983158	0.994045	1.10368
H7C4T8;J3KR55;P35236;P35236-2;P35236-3	Tyrosine-protein phosphatase non-receptor type 7	PTPN7	5	1	8.2	2.7603	2.49855	2.3191	2.06342	1.75366	2.58734	1.96869	2.20617	2.77399	2.77755
H7C561		SF1	1	5	28.5	4.1968	1.26301	1.45039	1.2936	1.43035	0.96312	1.5319	1.63279	1.48286	1.6568
H7C5U3;H7C593;Q9H3U5-2;Q9H3U5-3;Q9H3U5;Q9H3U5-5;Q9H3U5-6	Major facilitator superfamily domain-containing protein 1	MFSD1	7	2	45.3	7.3359	1.1632	1.29506	1.13847	1.38248	1.16051	1.18764	1.26309	1.2737	1.18476
H7C5G1;Q2TAA2;C9JE02;Q2TAA2-2;C9JDY4;C9J5J2	Isoamyl acetate-hydrolyzing esterase 1 homolog	IAH1	6	5	23.2	20.032	0.774653	0.766602	0.831	0.78189	0.799396	0.775996	0.776911	0.834985	0.830578
H7C5J7;Q5BVD1-2;Q5BVD1;Q5BVD1-3	TPA-induced transmembrane protein	C3orf52;TTMP	4	1	5.4	3.0269	1.24733	0.983897	1.53652	1.35019	1.07132	1.50169	1.34968	1.36869	1.2746
H7C5Q0;Q96IZ7-2;Q96IZ7;C9J713;C9J367;C9JVB3	Serine/Arginine-related protein 53	RSRC1	6	7	43.8	33.589	1.0998	1.14943	1.20162	1.16067	1.15548	1.19649	1.21281	1.28109	1.24225
H7C835;Q9UF56;Q9UF56-3;Q9UF56-2	F-box/LRR-repeat protein 17	FBXL17	4	4	15.1	11.779	1.36097	1.40034	1.39804	1.45956	1.19381	1.11322	1.21489	1.19262	1.24748
H9KVB4;O15417-2;O15417;H7C0N9;O15417-3	Trinucleotide repeat-containing gene 18 protein	TNRC18	5	3	1.9	8.7299	1.00553	1.27783	1.11547	1.52494	1.2949	0.958997	1.19293	1.17334	1.31677
H9ZYI9;Q06547-4;Q06547-3	GA-binding protein subunit beta-1	GABPB1	3	4	10.1	1.5651	0.544146	0.544694	0.591021	0.555926	0.618981	0.628505	0.576738	0.630651	0.666505
I3L0A0;Q13404-1;Q13404;Q13404-7;Q13404-2;G3V2F7;Q13404-8;A0A0A0MSL3;Q13404-6;E5RIF1;D6RG00;F8W924;F8WBY2	Ubiquitin-conjugating enzyme E2 variant 1	TMEM189-UBE2V1;UBE2V1	13	13	41.4	65.886	1.51173	1.58147	1.60568	1.58953	1.56396	1.57751	1.59678	1.66846	1.56891
I3L0E3;Q9Y2R5;E9PE17	28S ribosomal protein S17, mitochondrial	hCG_1984214;MRPS17	3	5	24.9	26.603	0.9544	0.861443	1.03671	0.989805	0.860425	0.951956	0.926906	0.815856	0.893283
I3L0H8;Q9NUU7;F6QDS0;H3BQK0;Q9UMR2-2;Q9UMR2-4;Q9UMR2;I3L352;Q9UMR2-3;H3BTB3;H3BN59;H3BMQ5;J3QRH0;H3BSL8	ATP-dependent RNA helicase DDX19A;ATP-dependent RNA helicase DDX19B	DDX19A;DDX19B	14	20	44.7	138.2	1.06056	1.08997	1.08177	1.08214	1.06898	1.11864	1.10278	1.07479	1.06121
I3L0L6;Q9H6Y7;I3L2Y3	E3 ubiquitin-protein ligase RNF167	RNF167	3	3	12.7	7.1414	0.686496	0.779654	0.810806	0.715937	0.805704	0.939571	0.866502	0.785763	0.852633
I3L0N3;P46459;P46459-2;I3L0L3;I3L2G1;I3L338;I3L4Q9;K7EQD6	Vesicle-fusing ATPase	NSF	8	31	43.6	128.72	0.974484	0.969602	0.985051	0.977997	0.999918	0.980581	0.959653	1.00276	1.00266
I3L269;I3L0U4;I3NI25;Q96NB1	LisH domain-containing protein FOPNL	FOPNL	4	1	12	1.6105	0.558368	0.437779	0.43239	0.53656	0.424662	0.538343	0.560418	0.486423	0.442341
I3L0U5;Q6PK04;I3L4F6	Coiled-coil domain-containing protein 137	CCDC137	3	10	34.2	33.331	0.962366	0.785061	0.839993	0.894105	0.750683	0.81595	0.788559	0.684333	0.843619
I3L0X5;O75391;I3L4C3;I3L0Q5	Sperm-associated antigen 7	SPAG7	4	6	41.5	24.29	0.363431	0.372396	0.411183	0.395294	0.389189	0.388929	0.401017	0.447139	0.418749
I3L100;I3L2W2;Q96JN8-2;Q96JN8;I3L2Z9;K7EPS7;K7ESJ6;K7ESM1	Neuralized-like protein 4	NEURL4	8	5	4.4	14.506	1.03545	0.93311	1.17006	0.948634	0.988807	1.00074	1.08308	1.03523	1.11405
I3L112;P52429	Diacylglycerol kinase;Diacylglycerol kinase epsilon	DGKE	2	1	3.1	1.7768	2.00857	1.73975	2.17121	2.16851	2.18129	1.75666	2.24241	2.36518	2.0935
I3L419;I3L156;Q9BSJ6-2;Q9BSJ6;I3L2R2;I3L427	Protein FAM64A	FAM64A	6	3	21.9	24.672	1.16234	1.25203	1.22624	1.17454	1.07945	1.19347	0.912709	1.13903	1.32177
J3KSI4;I3L1D2;I3L4E0;J3QS48;I3L295;J3KT75;J3QW43;J3QRD5;O75352-2;O75352	Mannose-P-dolichol utilization defect 1 protein	MPDU1	10	1	17.3	2.1398	0.440739	0.421355	0.433448	0.478761	0.462542	0.46351	0.475019	0.474687	0.423124
I3L2R5;I3L1D9;I3L3K5;I3L4B2;O95476	CTD nuclear envelope phosphatase 1	CTDNEP1	5	1	9	1.6768	0.674412	0.626197	0.561328	0.57576	0.669468	0.555686	0.64789	0.61564	0.597318
I3L1H3;Q99732	Lipopolysaccharide-induced tumor necrosis factor-alpha factor	LITAF	2	1	10.3	1.7886	0.616267	0.661687	0.672311	0.615405	0.594554	0.692823	0.651199	0.651715	0.58062
I3L1H5;Q9BZG8;A0A0A0MTR4;Q9BZG8-3;Q9BZG8-2;I3L3X9	Diphthamide biosynthesis protein 1	DPH1	6	4	8.1	8.8866	0.848071	1.02559	1.02557	1.05945	0.949682	0.930458	0.946391	1.13652	1.01612
I3L1P8;Q02978;Q02978-2	Mitochondrial 2-oxoglutarate/malate carrier protein	SLC25A11	3	11	41.9	37.299	0.573219	0.576062	0.583796	0.568024	0.591568	0.584934	0.589152	0.558812	0.588139
I3L1Q2;Q8WUZ0;Q8WUZ0-2	B-cell CLL/lymphoma 7 protein family member C	BCL7C	3	2	10.2	12.113	0.986719	1.13954	0.949451	1.23408	1.0242	1.3078	1.10917	1.20106	1.17807
I3L2A9;I3L2T0;I3L3N8;I3L437;I3L1Q3;Q8TE02-3;Q8TE02-2;Q8TE02;Q8TE02-4;I3L1A8;I3L200	Elongator complex protein 5	ELP5	11	2	18.8	2.0448	0.850625	0.437905	0.927805	0.778369	0.55037	0.707867	0.668863	0.590029	0.723102
I3L1Q6;J3QKT0;J3QSE5;P04180	Phosphatidylcholine-sterol acyltransferase	LCAT	4	1	10.3	2.4153	1.5801	1.58174	2.21538	1.49428	1.02523	1.80261	1.66755	2.43036	1.85976
I3L1T3;Q9GZP9;I3L1S8;I3L0R8;Q96Q80-5;Q96Q80-4;Q96Q80-3;Q96Q80;Q96Q80-2	Derlin-2	DERL2	9	3	24.1	49.373	0.546874	0.589161	0.689926	0.614499	0.578136	0.652669	0.560265	0.552162	0.623768
I3L1Y9;Q96CP2;I3L4I0;I3L0R3;I3L231	FLYWCH family member 2	FLYWCH2	5	4	36.1	15.088	0.425188	0.497114	0.508003	0.500058	0.475046	0.450472	0.495471	0.512405	0.494046
I3NI21;I3L288;I3NI23;Q96B96;Q96B96-2	Promethin	TMEM159	5	2	32.6	2.5153	1.15517	1.32546	1.5673	1.23613	1.23466	1.3192	1.32216	1.3491	1.36515
I3L2B0		CLUH	1	46	47.9	25.327	0.908048	0.892625	0.908302	0.980393	0.893927	0.970891	0.930141	0.850332	1.11668
I3L2B2;O95208-2;O95208;F6PQP6;E9PBC1;O95208-3;I3L356;I3L2H1;O95208-5;J3KSF8;J3KTF6;J3KSA6;J3KSC7;J3QLN2	Epsin-2	EPN2	14	6	14.7	15.908	0.382745	0.367597	0.413931	0.408799	0.400054	0.389261	0.390083	0.422651	0.423879
I3L2C7;P57678;I3L399;I3L4A4;I3L4M4;E7EN12;I3L1J7	Gem-associated protein 4	GEMIN4	7	25	28.9	146.1	0.900723	0.841513	0.879832	0.874025	0.880176	0.827163	0.834066	0.817814	0.885605
I3L2J0;A0A0A0MQR4;Q96RK0;I3L135	Protein capicua homolog	CIC	4	7	4.9	14.989	1.0924	1.12922	0.987472	1.06716	1.10988	0.830176	0.989978	1.19778	1.19162
I3L2W9;I3L2N2;O14641;I3L0M7	Segment polarity protein dishevelled homolog DVL-2	DVL2	4	6	22.6	9.5586	0.949497	1.14333	1.61745	1.62037	1.16994	1.1536	1.03008	1.17315	1.5313
I3L2P4;I3L428;Q8IYR2	SET and MYND domain-containing protein 4	SMYD4	3	1	5.8	2.0484	0.432077	0.538681	0.531118	0.5757	0.505813	0.43666	0.623745	0.452104	0.938957
I3L374;Q8TBR7-1;Q8TBR7	Protein FAM57A	FAM57A	3	1	23.7	1.8203	0.652924	0.75594	0.790903	0.705735	0.704435	0.716199	0.589678	0.745355	0.741502
I3L4X7;I3L3Y9;Q13227-2;Q13227	G protein pathway suppressor 2	GPS2	4	2	5.8	3.2703	1.13182	1.34691	1.2333	1.35579	1.27849	1.10259	1.47486	1.24474	1.25035
I3L448;Q5TC12-3;Q5TC12;Q5TC12-2;H0YEW4;A8MRA7;H0YD21;E9PPX6;H0YDD6;H0YCA6	ATP synthase mitochondrial F1 complex assembly factor 1	ATPAF1	10	7	23.9	32.228	1.23528	1.27082	1.24775	1.28653	1.27241	1.23415	1.20645	1.2856	1.19817
I3L4C2;B4DWA1;I3L2M4;I3L327;I3L1C8;I3L3J7;I3L125;I3L0M4;I3L0Y9;I3L526;I3L113;I3L2J6;I3L4A3		BAIAP2	13	32	67.6	150.25	2.22331	2.30558	2.32718	2.29243	2.21663	2.33293	2.32351	2.38946	2.31533
J3KQU4;I3L4I4;O75674-2;O75674;I3NI44;O75674-3;I3L4G0;I3L3T4;I3L367;I3L1G1;I3L1Q1;I3L4N3;I3L0N2;I3L3M3	TOM1-like protein 1	TOM1L1	14	7	23.4	56.219	1.12048	1.17993	1.11583	1.17232	1.16422	1.19298	1.1529	1.22629	1.23247
I3L4J1			1	16	41.8	-2	0.57107	0.639823	0.637922	0.610712	0.669148	0.630978	0.600235	0.658968	0.655229
I3L4Q4;Q9BUL5-4;Q9BUL5;A0A087WVQ2;I3L0Y2;Q9BUL5-2;Q9BUL5-3;I3L410;I3L1N0	PHD finger protein 23	PHF23	9	3	15.8	7.3723	0.808754	0.630893	0.740967	0.707749	0.657579	0.625642	0.683647	0.70826	0.665801
I3VM54;Q9Y2K7;Q9Y2K7-2;Q9Y2K7-5;Q9Y2K7-4;Q9Y2K7-3	Lysine-specific demethylase 2A	KDM2A	6	21	22.5	96.584	1.26069	1.29433	1.22672	1.22531	1.33501	1.1354	1.18323	1.22909	1.30563
J3KMZ7;Q9H0H0;J3KRH0	Integrator complex subunit 2	INTS2	3	8	8.9	39.075	0.916939	1.05726	1.06985	1.09716	1.06918	0.972079	1.05666	1.00653	1.04372
J3KMZ9;P01130;P01130-5;H0YMD1;P01130-3;P01130-2;P01130-6;P01130-4;H0YMQ3	Low-density lipoprotein receptor	LDLR	9	16	21.1	51.451	0.982602	1.00501	1.04769	0.949225	0.995126	1.08267	1.00227	1.04123	1.05839
J3KN01;P55196;P55196-5;A8MQ02;Q5TIG5;P55196-6;H0Y8L4;F8W9I4;E9PFY5;H0Y9I0;H0YA98	Afadin	MLLT4	11	48	34	246.19	1.96486	1.97563	2.01435	2.04991	1.99061	2.05878	2.05972	2.06432	2.09759
J3KN32;Q9UKL0	REST corepressor 1	RCOR1	2	13	32.8	44.21	0.997371	0.986455	0.952977	0.96903	1.01384	1.02637	1.00826	1.03398	1.02697
J3KN34;P26045;P26045-3;P26045-2	Tyrosine-protein phosphatase non-receptor type;Tyrosine-protein phosphatase non-receptor type 3	PTPN3	4	5	9.7	7.4674	1.12679	1.04442	1.05754	1.02375	1.20469	1.03694	1.05806	1.01833	1.04625
J3KN36;P69849;Q5JPE7-2;Q5JPE7;Q5JPE7-3;A0A087WTD5	Nodal modulator 3;Nodal modulator 2	NOMO3;NOMO2	6	31	30.8	214.98	1.27756	1.279	1.31917	1.25975	1.22271	1.2853	1.27057	1.32271	1.31352
J3KN59;Q12982;Q12982-2;H7C096	BCL2/adenovirus E1B 19 kDa protein-interacting protein 2	BNIP2	4	5	8.3	9.6844	0.594714	0.522103	0.638512	0.638899	0.608293	0.614956	0.615039	0.60785	0.611143
J3KN67;D6RGJ6		TPM3	2	21	54	2.0683	1.2307	1.18869	1.52955	1.31079	1.08703	1.3694	1.42161	1.10289	1.29296
J3KN75;Q0IIM8;Q0IIM8-2;Q0IIM8-3;D6RFZ2;H0Y552	TBC1 domain family member 8B	TBC1D8B	6	6	5.6	8.5699	0.984712	1.0057	0.955762	1.07536	1.01454	0.987238	1.03841	1.01761	1.0111
S4R3Q9;J3KNA0;Q15070-2;Q15070;E7EVY0;C9JC63;Q15070-3	Mitochondrial inner membrane protein OXA1L	OXA1L	7	7	15.2	18.039	0.631548	0.665713	0.649453	0.627104	0.669365	0.638624	0.649144	0.620265	0.691439
J3KNF4;O14618;E9PP76;E9PK03	Copper chaperone for superoxide dismutase;Superoxide dismutase [Cu-Zn]	CCS	4	9	32.2	19.834	0.937857	0.928541	0.96399	0.950851	0.973272	0.937406	0.908687	1.05556	0.987257
J3KNF5;O15078-2;O15078	Centrosomal protein of 290 kDa	CEP290	3	2	0.7	-2	1.66797	0.927198	1.89902	1.23685	1.05267	0.721123	0.799224	1.17363	1.56482
J3KNF8;O43169;H3BUX2;D6RFH4;J3QR91	Cytochrome b5 type B	CYB5B	5	6	64	110.97	0.653138	0.668926	0.719349	0.663333	0.62874	0.711314	0.669566	0.767979	0.746663
J3KNN3;P15735;P15735-2;H3BP07;H3BTW6;H3BTI9;H3BN16	Phosphorylase b kinase gamma catalytic chain, liver/testis isoform	PHKG2	7	9	27.3	34.432	1.19686	1.25422	1.20721	1.27207	1.22565	1.19806	1.16024	1.1571	1.2463
J3KNN5;Q9UJV9;D6RGI7;H0YA06;H0Y8L8;D6RD33	Probable ATP-dependent RNA helicase DDX41	DDX41	6	17	29.5	42.45	0.721029	0.709431	0.725066	0.753606	0.744115	0.708689	0.704466	0.735984	0.737652
J3KNN7;Q7Z569;Q7Z569-2	BRCA1-associated protein	BRAP	3	13	26.9	36.835	0.963631	0.986488	1.00131	0.994999	0.985165	0.986302	0.963941	1.02353	1.09956
J3KNP4;Q9NPR2;Q9NPR2-2;H0YMZ3;H0YMR1;H0YLN3;H0YMD6;H0YN49;H0YNM2	Semaphorin-4B	SEMA4B	9	10	15.9	38.323	1.29823	1.24242	1.37993	1.30045	1.25022	1.37912	1.38172	1.3126	1.47757
J3KNQ4;Q9NVD7;E9PS97;Q9NVD7-2;A0A087WZB5	Alpha-parvin	PARVA	5	11	28.2	51.406	1.1837	1.24261	1.24853	1.23039	1.25744	1.2961	1.21825	1.29044	1.25436
J3KNS1;Q9UPW5-2;Q9UPW5;Q9UPW5-3	Cytosolic carboxypeptidase 1	AGTPBP1	4	3	3.7	9.2234	0.615598	0.687729	0.703544	0.643126	0.759947	0.757157	0.517992	0.814766	0.634843
J3KNW4;A0A0A0MSG2;Q14192;F8WDA8;U3KQT4;Q14192-2;C9J3S8;E9PKF4	Four and a half LIM domains protein 2	FHL2	8	15	41.4	54.222	1.15052	1.24214	1.1651	1.18341	1.18399	1.19428	1.20478	1.21885	1.21631
J3KNZ9;Q9HAH7;Q9HAH7-1;H3BRE6	Probable fibrosin-1	FBRS	4	6	8.6	22.974	1.42759	1.368	1.4405	1.32305	1.3162	1.27742	1.35924	1.33717	1.38327
J3KP26;Q86W74-2;Q86W74	Ankyrin repeat domain-containing protein 46	ANKRD46	3	1	8.2	-2	1.17812	1.28811	1.11229	1.33	1.29415	0.927506	1.27518	1.33028	1.41299
J3KP75;O75167-5;O75167-2;O75167;O75167-4;F6TH74	Phosphatase and actin regulator;Phosphatase and actin regulator 2	PHACTR2	6	2	5	1.9854	1.00375	1.50254	1.19657	0.999189	0.914978	0.901845	0.732496	1.2871	0.388782
J3KPD3;G3V1T9;I3L521;F5GXV8;F5H606;F5H674		RBM7	6	9	43.1	30.025	1.17692	1.06055	1.12954	1.15254	1.01542	1.19525	1.13412	0.95025	1.054
J3KPF0;F8VWT9;Q9Y4D8-4;Q9Y4D8;F8VU57;Q9Y4D8-5;V9GYT9;Q9Y4D8-2	Probable E3 ubiquitin-protein ligase HECTD4	HECTD4	8	5	1.7	17.213	0.904373	0.882865	1.04495	0.933462	0.994659	1.03305	0.963172	1.00116	1.16771
J3KPH8;Q8WUI4-3;Q8WUI4-4;Q8WUI4;Q8WUI4-7;Q8WUI4-6;Q8WUI4-5;Q8WUI4-8;C9J102;C9JNI4;F8VWY3;Q8WUI4-10;C9JBC2;C9JVZ1;C9JF80;C9JAH2;C9JEB6;H0YI15;C9JGF5	Histone deacetylase;Histone deacetylase 7	HDAC7	19	6	7.5	18.943	1.6544	1.46538	1.55469	1.39306	1.35955	1.43014	1.38027	1.39744	1.73305
J3KPJ3;Q8N5S9;Q8N5S9-2	Calcium/calmodulin-dependent protein kinase kinase 1	CAMKK1	3	1	2.4	4.2317	0.641174	0.767881	0.715799	0.687539	0.778633	0.625538	0.754049	0.73956	0.712132
S4R360;J3KPP0;S4R2Z7;Q9Y6G3	39S ribosomal protein L42, mitochondrial	MRPL42	4	3	43	36.743	1.14945	1.03989	1.04692	1.09568	1.08054	1.10095	1.2095	0.93127	1.07572
J3KPP4;O95232;D6RDI2;H0YA81;C9JL41;O95232-2;E7EN55;H0YBV7;H0YAR4;D6RHH0;H7C5U7;U3KQT3;J3QTJ6;Q5CZC0	Luc7-like protein 3	LUC7L3	14	16	31.7	66.941	1.10072	1.08455	1.10924	1.0919	1.09192	1.14644	1.08406	1.1365	1.15192
J3KPT0;Q6V1X1-4;Q6V1X1-2;Q6V1X1-5;Q6V1X1-3;Q6V1X1;Q6V1X1-6;H0YK36;H0YMV1;H0YN53;H3BQ40;H0YKA2;H3BNM2	Dipeptidyl peptidase 8	DPP8	13	8	11.4	15.346	1.04714	1.07898	1.05819	1.03642	1.04176	1.06647	1.03593	1.11141	1.04911
J3KPT4;Q9H4I3;Q9H4I3-2	TraB domain-containing protein	TRABD	3	7	29.3	27.566	0.742835	0.806048	0.865082	0.80943	0.80167	0.816438	0.786767	0.837956	0.901489
J3KPY9;P58335-2;P58335-4;P58335;A0A0C4DG84;P58335-3	Anthrax toxin receptor 2	ANTXR2	6	2	4.1	2.5963	3.69858	3.42098	3.96776	4.29302	3.56438	3.77243	3.66333	3.84588	3.55004
J3KPZ4;Q13901	Nuclear nucleic acid-binding protein C1D	C1D	2	2	8.3	2.0785	0.758311	0.762856	0.787175	0.762948	0.775253	0.773582	0.798374	0.824112	0.760289
J3KSW2;J3KQ09;X6R2I3;Q9UNA4	DNA polymerase iota	POLI	4	1	3.6	3.1306	0.857055	1.16207	1.30777	2.06718	1.66676	1.10097	1.29333	2.01756	1.28395
J3KQ12;Q96G97-4;F8W7Q8;Q96G97-3;Q96G97;H7BYY0;E9PIU3;H7BXM1;E9PPN5;E9PJS9;F8WER0;H0YF20;E9PJK0;E9PR78;E9PSB5	Seipin	BSCL2	15	5	11.9	17.268	0.891015	0.990566	0.944508	0.957119	0.95258	0.966949	0.962334	1.02774	0.993303
J3KQ26;Q96C12-4;Q96C12	Armadillo repeat-containing protein 5	ARMC5	3	1	1.1	1.5544	1.1054	1.2973	0.970879	1.34119	1.08048	1.12882	1.12778	1.38117	1.07991
J3KQ32;Q9NTK5;Q9NTK5-3;Q9NTK5-2;C9JCJ9;C9JTK6	Obg-like ATPase 1	OLA1	6	24	59.1	99.921	0.988345	0.994968	1.00352	1.00419	1.00575	1.02915	1.01992	0.962956	0.992589
J3KQ34;Q9H9Q2;J3KQ41;Q9H9Q2-2;Q9H9Q2-3;J3QT73;A0A087X1P5;J3QT95	COP9 signalosome complex subunit 7b	COPS7B	8	7	35.2	36.046	0.987894	1.04429	0.985693	0.942023	1.00758	0.974216	0.929411	1.00495	0.932375
J3KQ48;Q9Y3E5	Peptidyl-tRNA hydrolase 2, mitochondrial	PTRH2	2	5	35.6	21.308	0.507759	0.50782	0.506087	0.513457	0.525515	0.554974	0.533259	0.555181	0.564761
J3KQ96;Q13428-6;Q13428-7;E7ETY2;Q13428-5;H0YA99;H0YAB7	Treacle protein	TCOF1	7	55	55.4	4.6849	#DIV/0!	#DIV/0!	#DIV/0!	#DIV/0!	#DIV/0!	#DIV/0!	#DIV/0!	#DIV/0!	#DIV/0!
J3KQL8;Q9BQE5;B0QYK8;E9PM95	Apolipoprotein L2	APOL2	4	8	18.3	16.46	0.666474	0.786337	0.7559	0.716833	0.798387	0.707255	0.75194	0.856113	0.734997
M0QX82;J3KQR4;Q8TF45;Q9BWM5;F5H630;Q9Y2H8;P51523;Q9P0L1;J3KT56;H3BNI0;P17023-2;P17023;Q9NQZ8;Q9GZX5	Zinc finger protein 418;Zinc finger protein 416	ZNF418;ZNF416	14	6	15.1	3.9324	2.26136	2.10859	1.64286	1.97536	1.75608	1.83969	1.91269	1.9622	1.53452
J3KR35;Q8WUD4;C9JUN5;S4R331	Coiled-coil domain-containing protein 12	CCDC12	4	9	53.6	57.892	0.963022	1.02429	0.983195	0.952618	0.88799	1.0215	0.977396	1.05288	1.05324
J3KR44;Q96FW1;F5H6Q1;F5GYN4;F5GYJ8;F5H3F0;Q96FW1-2	Ubiquitin thioesterase OTUB1	OTUB1	7	13	58.5	111.15	1.16578	1.18743	1.21001	1.17443	1.1909	1.20335	1.23456	1.20145	1.222
J3KR72;P49848;P49848-3;P49848-2;C9JTY6;C9JFL8;C9J088;F8WEJ7;C9J7C4;C9JIS2;C9JHQ8;E5RKA5;E5RHA1	Transcription initiation factor TFIID subunit 6	TAF6	13	16	29.6	65.062	1.26249	1.33726	1.40911	1.28326	1.35552	1.3057	1.28261	1.38812	1.75582
J3KR97;Q9BTW9;Q9BTW9-4;Q9BTW9-5;A0A0J9YWI5;A0A0J9YVR1;I3L0V3;I3L439;I3L3H4;I3L131;I3L143;I3L163;I3L4D2;I3L500;Q9BTW9-3;I3L1S3;Q9BTW9-2;A0A0J9YVU1;I3L120;A0A0J9YXU4	Tubulin-specific chaperone D	TBCD	20	19	21.6	103.65	0.66585	0.696771	0.694622	0.702238	0.685545	0.698684	0.686547	0.693788	0.727359
J3KRP9;Q9HCD6-3;Q9HCD6-4;Q9HCD6;Q9HCD6-2	Protein TANC2	TANC2	5	2	1.7	2.2594	0.651734	0.770024	0.67197	0.645073	0.651242	0.671276	0.644005	0.775915	0.667479
J3KS15;Q14197;J3QRF8	Peptidyl-tRNA hydrolase ICT1, mitochondrial	ICT1	3	8	43.2	44.437	1.06591	1.02328	1.08287	1.06693	0.990668	1.09584	1.01966	1.06636	1.07386
J3KS22;J3QS36;Q7Z4W1;J3QS45;J3KSZ5;J3QL34;J3KRZ4	L-xylulose reductase	DCXR	7	7	39.5	39.621	1.31728	1.43806	1.38529	1.3504	1.45015	1.32871	1.28108	1.531	1.3688
J3KT76;J3KSI9;Q969W3;Q969W3-2	Protein FAM104A	FAM104A	4	1	23.3	8.3621	1.17237	1.35923	0.787324	0.371162	0	1.08728	1.68695	1.21033	1.72612
J3KSS7;Q9NZ52-4;Q9NZ52;Q9NZ52-3;Q9NZ52-2;J3KSG3;J3QRP3;B7Z1E9;J3QS87;A0A087WYN2;J3KS27;J3QRK7;J3QRS8;J3KTR5	ADP-ribosylation factor-binding protein GGA3	GGA3	14	9	17.4	44.276	1.02317	1.0188	1.05986	0.961969	1.01947	0.997819	1.02414	1.09083	1.05981
J3QRT6;J3KSZ7;O43236-5;O43236-2;O43236-3;O43236;O43236-4;J3QRU3;J3QLR2;J3QLA8;O43236-6	Septin-4	44078	11	2	4.2	-2	1.15692	1.16793	1.27418	1.17588	1.35338	1.23072	1.11406	1.17332	1.30798
J3QQY0;J3KSZ8;Q68DK7;J3KRQ4;Q68DK7-3;Q68DK7-2	Male-specific lethal 1 homolog	MSL1	6	4	14.8	5.1834	1.23399	1.17432	1.15029	1.28745	0.914414	1.29538	1.06778	1.17703	1.19033
J3KT68;Q5BJF2	Transmembrane protein 97	TMEM97	2	1	8.7	2.0466	0.834472	0.871728	0.863366	0.883121	0.868295	0.867074	0.897444	0.892563	0.891406
J3QRC3;J3QQP3;J3QLF4;J3QRL7;J3KT72;Q9BTE0-2;Q9BTE0;J3QS35;J3QQR6;J3QL33;J3KSE9;J3KRQ7;J3QSG9	N-acetyltransferase 9	NAT9	13	2	10.9	4.5576	0.656615	0.65484	0.665215	0.720995	0.801854	0.737444	0.615523	0.70446	0.722325
J3KTA1;Q96IG2-2;Q96IG2;Q9UKC9-2;Q9UKC9;J3QKL3;F8WE99	F-box/LRR-repeat protein 20;F-box/LRR-repeat protein 2	FBXL20;FBXL2	7	3	4.8	2.6155	0.529412	0.534106	0.556254	0.497348	0.494646	0.501018	0.546276	0.512601	0.539951
J3KTA4;P17844;P17844-2;J3QRQ7;J3QR02;J3KRX8;J3QSF1;J3KRZ1;X6RLV5;J3QKN9;J3QRN5	Probable ATP-dependent RNA helicase DDX5	DDX5	11	34	53.6	123.14	0.903847	0.83603	0.851359	0.845062	0.808364	0.836682	0.878336	0.72027	0.797691
J3KTD4;Q96CN5	Leucine-rich repeat-containing protein 45	LRRC45	2	1	7.4	-2	0.790615	0.806713	0.875627	0.875925	0.934897	0.997231	0.923249	0.953134	0.939185
J3QR09;J3KTE4;P84098;J3QL15	Ribosomal protein L19;60S ribosomal protein L19	RPL19	4	5	25.9	27.306	1.06541	0.976423	1.03517	1.02919	0.956061	1.0065	1.01982	0.816825	1.00271
J3KTL2;Q07955;Q07955-3;Q07955-2;J3KSR8;J3QQV5;J3KSW7	Serine/arginine-rich splicing factor 1	SRSF1	7	13	45.5	62.45	1.08055	1.02351	1.03319	1.07402	1.05448	1.01253	1.05646	0.949845	1.02928
J3QK89;Q8IWX8	Calcium homeostasis endoplasmic reticulum protein	CHERP	2	18	25.5	119.51	1.34999	1.28345	1.33154	1.30881	1.29586	1.30856	1.3342	1.35454	1.39659
J3QKK3;O43502;J3QLQ2;Q7KZJ0;H7C2Q5;H7C1R0;O43502-2;A0A087WZ35;J3QR58	DNA repair protein RAD51 homolog 3	RAD51C	9	4	12.1	10.135	1.21336	0.556674	0.813524	0.697845	0.561937	0.630875	0.680874	0.753403	0.780496
J3QL40;O15375-2;O15375;J3QQW5;J3KS19	Monocarboxylate transporter 6	SLC16A5	5	4	10.4	8.7814	1.18369	1.20908	1.36625	1.27211	1.25208	1.32414	1.21604	1.29954	1.32745
J3QL56;O75880	Protein SCO1 homolog, mitochondrial	SCO1	2	6	22.2	21.191	0.62163	0.593244	0.554868	0.56967	0.61788	0.613574	0.595711	0.618575	0.627673
J3QL71;Q96FV2-2;Q96FV2;J3QQM9;J3KS57;J3KT79;J3QR84;J3QRJ1	Secernin-2	SCRN2	8	3	13.9	15.916	0.529559	0.679108	0.66156	0.587049	0.559227	0.800213	0.726298	0.601338	0.407007
J3QLB2;Q8N1S5;J3QLA9;Q8N1S5-2;J3KTP1;J3QRN3;J3KRX2;J3QS49	Zinc transporter ZIP11	SLC39A11	8	3	19.5	3.488	1.50924	1.5216	1.49306	1.43754	1.42678	1.576	1.58119	1.43834	1.36883
J3QLE5;P14678-2;P63162;P14678;P63162-2;P14678-3;J3KRY3;S4R3P3	Small nuclear ribonucleoprotein-associated proteins B and B;Small nuclear ribonucleoprotein-associated protein N	SNRPN;SNRPB	8	5	26	20.436	1.02283	1.02331	1.03084	1.0081	1.04304	1.01036	1.0053	1.01676	1.00375
J3QLK7;Q9BZF2-2;Q9BZF2	Oxysterol-binding protein-related protein 7	OSBPL7	3	1	3.1	1.9165	1.2162	1.48186	1.1237	1.31858	1.69942	1.07996	0.89104	1.16944	1.09182
J3QLM1;Q14849-2;Q14849-3;Q14849	StAR-related lipid transfer protein 3	STARD3	4	1	3.8	10.276	0.722777	0.979425	0.827065	0.938098	0.894121	0.813122	0.880753	1.08421	1.08759
J3QLN6;J3QKZ9;J3KT04;J3KS93;J3QQP0;E7EMV8		EIF4A1	6	11	71.2	-2	1.21186	0.955095	1.19773	1.50168	1.18978	1.65522	1.08241	1.12671	1.14089
J3QR52;J3QLN7;Q99741	Cell division control protein 6 homolog	CDC6	3	1	8.5	2.7473	1.00361	0.861335	0.896553	0.963761	0.865828	0.858164	0.904453	1.15187	1.06818
J3QLQ3;Q8WVD3-2;Q8WVD3	E3 ubiquitin-protein ligase RNF138	RNF138	3	1	16.7	2.1346	0.780099	0.811021	0.763521	1.06619	0.735718	0.77025	0.933181	0.869803	0.894199
J3QLQ8;Q9NWM3;Q9NWM3-2	CUE domain-containing protein 1	CUEDC1	3	2	11.6	1.8603	0.678713	0.890377	1.01217	0.836014	0.751264	1.18586	1.00216	1.08789	1.19938
J3QQS1;J3QLS3;Q9Y2R9;J3KSI8;J3QKW2	28S ribosomal protein S7, mitochondrial	MRPS7	5	7	44.8	25.046	0.912937	0.818967	0.933172	0.902848	0.852482	0.915427	0.88503	0.766736	0.921517
J3QQJ0;Q9UHR5-2;Q9UHR5;X6R3T8;J3QLH3;J3QLM2;J3KRR6;F5H478;J3KRU5;J3KS14	SAP30-binding protein	SAP30BP	10	6	22.8	40.698	0.900511	0.886443	0.996649	0.909047	0.898681	0.920207	0.917165	0.988049	0.936678
J3QQJ5;Q9Y2L5;Q9Y2L5-2;J3KSL8;J3QSA1;J3QQS5	Trafficking protein particle complex subunit 8	TRAPPC8	6	21	20.7	55.55	0.823684	0.87018	0.832798	0.833348	0.814219	0.869892	0.842844	0.872072	0.904048
J3QQK6;P02686-2;P02686;J3KS94;J3KT34;F5H7N4;F8WEU6;E9PNZ1;E9PMR5;H0YF02;E9PKX9;H0YEA2;J3QL64;J3QKL5;A8MZH3;H7BYR8;P02686-6;P02686-5;P02686-4;P02686-3;E9PLU9;J3QKN5;E9PLQ9;E9PSE2;E9PQE7;E9PJ72	Myelin basic protein	MBP	26	6	39.9	51.69	1.13258	1.19787	1.16857	1.20888	1.2752	1.14534	1.21875	1.27668	1.16379
J3QQQ0;Q9Y5X9-2;Q9Y5X9;A0A075B751;B4DTR8	Endothelial lipase	LIPG	5	2	7.2	10.03	2.09971	1.97579	2.17429	2.26524	1.98428	1.82683	2.02323	2.24474	2.29881
J3QQW9;Q15022	Polycomb protein SUZ12	SUZ12	2	19	42.6	127.25	1.42555	1.45508	1.46262	1.41705	1.48126	1.42443	1.34686	1.41296	1.42397
J3QR07;Q96MU7-2;Q96MU7;J3KS01;J3KRW0;J3KRG5	YTH domain-containing protein 1	YTHDC1	6	11	15.1	25.093	1.12086	1.10921	1.01663	1.06582	1.0907	1.07715	1.081	1.04091	1.07357
J3QRS3;P19105;O14950;P24844;J3KTJ1;P24844-2	Myosin regulatory light chain 12A;Myosin regulatory light chain 12B;Myosin regulatory light polypeptide 9	MYL12A;MYL12B;MYL9	6	10	57.6	119.37	1.10803	1.07362	1.12585	1.1075	1.05104	1.09895	1.09354	1.11291	1.09083
J3QRS9;X6R4W8;O43670;O43670-4;O43670-3;J3KS31;J3QS27;J3KTL1;J3KRB6;J3KRW6;H0Y3M2	BUB3-interacting and GLEBS motif-containing protein ZNF207	ZNF207	11	8	18.7	54.023	1.01603	1.13417	1.1284	1.12185	1.10772	1.18509	1.16572	1.10978	1.20941
J3QRU1;P07947;P06241-3;P06241-2;P06241	Non-specific protein-tyrosine kinase;Tyrosine-protein kinase Yes	YES1	5	13	22.1	36.511	1.62406	1.51765	1.58553	1.5418	1.59921	1.58564	1.52589	1.44529	1.51258
J3QRV5;Q6P1M3;Q6P1M3-2;Q6P1M3-3;J3QL58;J3QSA6;J3KRE1;J3QLV4;J3QRZ8;J3QS20	Lethal(2) giant larvae protein homolog 2	LLGL2	10	22	27.5	128.1	1.58663	1.58392	1.58251	1.56824	1.68371	1.54597	1.59837	1.6789	1.59097
J3QSH4;Q14119;J9JIC7	Vascular endothelial zinc finger 1	VEZF1	3	9	21.1	21.114	1.09315	1.19859	1.16826	1.2688	1.23181	1.45541	1.33657	1.22272	1.25455
J3QT87;Q96SW2-2;Q96SW2;J3QT51	Protein cereblon	CRBN	4	7	20.1	17.468	0.991548	1.04113	1.03345	1.03471	1.07007	1.04326	1.13	1.0572	1.04336
J3QTA2;Q99933-4;Q99933-3;Q99933;Q99933-2;C9JYK5;A0A0U1RR89;A0A0U1RQD7;F1LLU6	BAG family molecular chaperone regulator 1	BAG1	9	7	22.9	21.955	1.06696	1.12815	1.16503	1.17235	1.13589	1.1611	1.15835	1.20247	1.21664
J3QTA6;Q9BRQ6;J3QTB2;H0Y922	MICOS complex subunit MIC25	CHCHD6	4	5	30.5	31.653	0.642559	0.664642	0.646139	0.656866	0.640035	0.661312	0.607182	0.670088	0.682502
J9JIC5;Q9HAS0;J3KRR1;K7EII1;K7ERX0;K7EIQ2;J3QKQ1	Protein Njmu-R1	C17orf75	7	12	32.3	55.604	1.14973	1.13197	1.1506	1.17373	1.11671	1.15089	1.18111	1.13498	1.20111
J9JIE6;Q9UM00-2;Q9UM00;J3QQY2;J3KS45;J3KTQ7	Transmembrane and coiled-coil domain-containing protein 1	TMCO1	6	2	9.6	9.2022	1.46408	1.38772	1.30615	1.3625	1.42315	1.31169	1.36024	1.44074	1.29444
K4DI83;Q9HCN3	Transmembrane protein 8A	TMEM8A	2	1	2.1	2.3876	2.33349	2.15199	2.06403	2.45278	2.02066	2.27264	2.10241	2.27104	2.00192
K4DI92;Q6NW29;D6RCM5;D6RDH6;D6R9C7;E7EV43;Q6NW29-2	RWD domain-containing protein 4	RWDD4	7	4	35.3	47.29	1.15509	1.23027	1.38314	1.31988	1.22314	1.37035	1.15788	1.37787	1.40963
K4DI93;Q13620-1;Q13620;Q13620-3;A6NE76	Cullin-4B	CUL4B	5	38	46.1	180	1.06025	1.03107	1.05763	1.05688	1.06633	1.06455	1.03716	1.03177	1.08988
K7EIE8;O95983-2;O95983;A0A0A0MTS6;A0A087WT34;A0A087X1H1;A0A087WZ12	Methyl-CpG-binding domain protein 3	MBD3	7	9	32.8	22.622	1.32541	1.32586	1.28536	1.31302	1.3949	1.34358	1.34661	1.34721	1.38893
K7EIG1;I3L4B5;Q9Y5I4-2;Q9Y5I4		CLUH	4	47	46.4	5.7827	1.73197	1.64856	1.4282	1.73624	1.81263	1.35741	1.65862	1.50243	1.62528
K7EM02;K7EIJ8;Q8IYT4-2;Q8IYT4	Katanin p60 ATPase-containing subunit A-like 2	KATNAL2	4	1	9.4	4.5395	0.650099	0.681989	0.654888	0.68203	0.673357	0.714195	0.673252	0.653552	0.616296
K7EIP7;K7ERW0;K7ENM8;Q9BWQ6	Protein YIPF;Protein YIPF2	YIPF2	4	1	17.2	18.846	2.55259	3.11518	2.61045	2.43296	2.4223	2.20364	2.82661	3.02257	3.2289
K7ELZ8;K7EIY1;K7ENN5;Q9Y421-3;Q9Y421-2;Q9Y421	Protein FAM32A	FAM32A	6	1	12.2	2.0007	1.49369	1.56597	1.51936	1.45329	1.71136	1.57621	1.67414	1.44148	1.36462
K7EJ46-3;K7EJ46-2;K7EJ46	Small integral membrane protein 22	SMIM22	3	1	10.8	1.8301	1.9195	1.56128	1.99241	2.17629	1.67715	2.05789	2.09855	2.02258	2.03597
K7EK55;K7EMV5;K7ELZ3;K7ESL2;K7EJH4;K7EJ91;Q8N0Y2-2;Q8N0Y2	Zinc finger protein 444	ZNF444	8	1	22.7	2.071	1.12769	1.25093	1.47859	1.1973	1.49771	1.02378	1.29836	1.33664	1.78671
K7EJB8;K7EMN0;Q96A00-2;Q96A00	Protein phosphatase 1 regulatory subunit 14A	PPP1R14A	4	1	9.1	1.5939	0.0640399	0.0417586	0.0637107	0.0654779	0.058789	0.0619002	0.0611572	0.0654951	0.0710205
K7EJC8;O95249;G5E9T8	Golgi SNAP receptor complex member 1	GOSR1	3	13	52.5	52.886	1.06717	1.0693	1.09956	1.08606	1.05733	1.09483	1.09393	1.07209	1.09493
K7EJH0;K7EMX1;K7EJV2;K7ESQ2;K7ERQ7;A0A0A0MSN0		SPC24	6	7	45.8	23.214	1.1007	1.14139	1.10708	1.09658	1.19315	1.09127	1.12433	1.25089	1.20278
K7EKB0;K7EJH7;K7EML5;K7ESE9;Q9H6U6-6;Q9H6U6-2;Q9H6U6-7;Q9H6U6;Q9H6U6-3;Q9H6U6-8	Breast carcinoma-amplified sequence 3	BCAS3	10	1	17.2	3.7126	1.09547	1.74209	1.11972	0.827621	0.493475	0.875909	1.1394	1.88225	0
K7EJH8		ACTN4	1	10	67.6	6.1145	0.934066	0.896388	0.935022	0.951501	0.937152	0.8794	0.927766	0.910357	0.910222
K7ERI9;K7EJI9;K7ELM9;K7EPF9;P02654;K7EKP1	Apolipoprotein C-I;Truncated apolipoprotein C-I	APOC1	6	2	20.8	3.005	0.323979	0.376404	0.397143	0.345781	0.424812	0.386085	0.362523	0.403014	0.409203
K7EJS5;Q6NUT3-2;Q6NUT3-4;Q6NUT3;Q6NUT3-3	Major facilitator superfamily domain-containing protein 12	MFSD12	5	2	11.2	16.506	0.878117	0.934554	1.01394	0.985738	1.06254	0.805969	0.962953	1.01555	1.00497
K7EK00;Q96ND0;K7ERQ2;K7EPG9	Protein FAM210A	FAM210A	4	6	21.3	18.877	1.38313	1.55234	1.42971	1.38646	1.50878	1.36429	1.35988	1.36491	1.35554
K7EK07;P84243;K7EMV3;B4DEB1;K7ES00;K7EP01;Q6NXT2	Histone H3;Histone H3.3	H3F3B;H3F3A	7	7	56.8	53.714	1.2069	1.36256	0.957011	1.24302	1.40704	0.954071	1.15948	1.21036	0.997957
K7EQ55;K7EK33;Q96EP5;K7EQ02;Q96EP5-2	DAZ-associated protein 1	DAZAP1	5	7	25.9	62.001	1.36399	1.40762	1.39744	1.35535	1.31158	1.27178	1.36359	1.45425	1.40617
K7EK91;Q9UFH2-2;Q9UFH2;K7ELN3;Q9UFH2-3	Dynein heavy chain 17, axonemal	DNAH17	5	2	0.4	-2	1.59848	1.63429	1.77781	1.65201	1.71976	1.80064	1.75879	1.6913	1.66187
K7ERZ8;K7EKC1;P53539-7;P53539-10;P53539-4;P53539-3;P53539;P53539-9;P53539-8;P53539-6;P53539-5;P53539-2	Protein fosB	FOSB	12	2	12.8	8.6732	1.35097	1.38349	1.31781	1.41382	1.02325	1.3184	1.24579	1.35116	1.03023
K7EKE6;P36776-2;P36776;K7EJE8;P36776-3;K7ER27;K7EQF8;K7ER56	Lon protease homolog, mitochondrial	LONP1	8	26	35.6	169.93	0.860869	0.853091	0.875745	0.865347	0.868439	0.903917	0.880436	0.870981	0.883273
K7EKG9;Q14CW9;Q14CW9-2;K7EMZ3;K7ENZ2;K7ENU1	Ataxin-7-like protein 3;SAGA-associated factor 11	ATXN7L3	6	2	8.8	4.4369	1.6563	1.32436	1.46792	1.76406	1.73326	2.02006	1.41561	1.33374	1.27638
K7EKI8;O60437;K7EQ71	Periplakin	PPL	3	104	58.8	323.31	2.78881	2.74846	2.64016	2.69199	2.71048	2.56945	2.65807	2.80196	2.58087
K7ENV7;K7EKW4;Q96AB3;Q96AB3-2;Q96AB3-3	Isochorismatase domain-containing protein 2, mitochondrial	ISOC2	5	3	28.2	23.912	1.24064	1.16013	1.36206	1.3159	1.27578	1.38295	1.29397	1.35329	1.21872
K7EL75;K7EPH3;Q9UK23-3;Q9UK23-2;Q9UK23;K7ERI4	N-acetylglucosamine-1-phosphodiester alpha-N-acetylglucosaminidase	NAGPA	6	2	17.4	3.7826	1.40021	1.46406	1.39237	1.61242	1.49444	1.47571	1.4552	1.71467	1.55892
K7ELC7;P61353;K7EQQ9	60S ribosomal protein L27	RPL27	3	7	42.4	179.2	1.10005	1.08339	0.960825	1.01601	1.09415	1.06377	0.966129	0.965797	0.927334
K7ELL7;P14314;K7EPW7;K7EKX1;K7EJ70;K7EIP3;K7EL27	Glucosidase 2 subunit beta	PRKCSH	7	25	58.9	312.09	1.28467	1.30968	1.31573	1.29805	1.28001	1.3218	1.30033	1.37498	1.37533
K7ELQ9;Q6UW68;K7ER05;K7EJQ9;K7EM09;K7EPR0;K7EMV9	Transmembrane protein 205	TMEM205	7	4	30	19.675	0.614658	0.570812	0.578389	0.568941	0.58077	0.569737	0.54653	0.560627	0.589258
K7EM18;P41567;O60739;K7EQP2	Eukaryotic translation initiation factor 1;Eukaryotic translation initiation factor 1b	EIF1;EIF1B	4	4	58.7	59.56	0.822262	0.829631	0.870968	0.854095	0.848663	0.848703	0.846004	0.863631	0.879093
K7EM38		ACTG1	1	11	85.7	3.0129	0.784335	0.700372	0.694983	0.808383	0.646912	1.01371	0.88259	0.908854	1.06429
K7EMD9		KRT13	1	14	72.1	-2	2.86214	6.25296	4.66053	6.97428	3.31781	3.66269	4.97962	3.91736	3.29508
K7EN83;Q8TE68-3	Epidermal growth factor receptor kinase substrate 8-like protein 1	EPS8L1	2	22	46.9	6.5955	1.08335	1.25502	1.28058	1.35999	1.35384	1.11005	1.53423	1.4864	1.35532
K7ENE2;Q8IVV7;K7ELH7	Glucose-induced degradation protein 4 homolog	GID4	3	2	25.3	4.7962	0.421803	0.548751	0.4535	0.454749	0.490001	0.514287	0.422147	0.390925	0.374874
K7ENF0		NARS	1	2	42.6	17.531	1.94593	1.5169	1.52678	1.55089	1.5372	1.46419	1.48015	1.4495	1.44723
K7ENI6;K7ERE1;Q8N2U0	Transmembrane protein 256	TMEM256	3	2	87.8	2.7398	1.30438	1.08615	1.31191	1.27171	1.02569	1.37187	1.09281	1.16327	1.31009
K7EP32;Q9BZV1-2;Q9BZV1	UBX domain-containing protein 6	UBXN6	3	3	11.9	20.768	1.17413	1.14602	1.51717	1.16808	1.01426	1.50073	1.27087	1.3044	1.50797
K7EQN8;K7EP59;Q15831-2;Q15831;K7EMR0	Serine/threonine-protein kinase STK11	STK11	5	2	19.6	8.253	1.02343	1.04903	1.16011	1.05821	1.00262	0.773908	1.10611	1.01645	0.915748
K7EQ03;K7EP90;Q9BTD8-4;Q9BTD8-2;Q9BTD8-3;Q9BTD8;K7EML2;K7ER08	RNA-binding protein 42	RBM42	8	8	21.8	20.031	1.1494	1.14771	1.09513	1.13279	1.18272	1.13143	1.1427	1.09086	1.12689
K7EPJ5;O60291-4;O60291;O60291-3;O60291-2;K7ERA1;K7EJN3;B4DR12;K7EIM7	E3 ubiquitin-protein ligase MGRN1	MGRN1	9	3	8.2	10.471	0.684396	0.763972	0.812614	0.712533	0.810592	0.798016	0.625495	0.709288	0.803929
K7ERP1;K7EPS3;Q9GZN7;K7EID1;K7EJ96	Protein rogdi homolog	ROGDI	5	2	10.9	10.364	0.88793	0.905688	0.895376	0.781789	0.894618	0.750873	0.881607	0.847506	0.864629
K7EPV0;Q9Y2R0	Cytochrome c oxidase assembly factor 3 homolog, mitochondrial	COA3	2	4	56.3	11.29	0.790326	0.80168	0.850378	0.848395	0.863508	0.88822	0.794135	0.888141	0.855449
K7EQ91;Q13433-2;Q13433	Zinc transporter ZIP6	SLC39A6	3	1	4.4	3.6134	0.674018	0.724646	0.863174	0.816582	0.822832	0.843959	0.721674	0.739714	0.745058
K7EQS1;Q9P2W1-2;Q9P2W1;K7ELD8;K7EK12;K7ERB6	Homologous-pairing protein 2 homolog	PSMC3IP	6	2	25	11.702	0.956032	0.84272	0.930027	0.621442	0.817775	0.956226	1.00203	0.882236	0.938433
K7EQZ3;K7EKZ2			2	9	60.8	17.308	1.83558	1.99795	1.97032	1.92807	2.01308	2.10319	2.0794	2.13996	1.91787
K7ER00;Q9Y285;Q9Y285-2;K7EPH2;K7ER16;K7ERS0;K7EK06	Phenylalanine--tRNA ligase alpha subunit	FARSA	7	17	35	217.33	0.746003	0.709724	0.78401	0.759336	0.713165	0.810533	0.756114	0.643232	0.768794
K7ER15;Q9H0R4-2;Q9H0R4	Haloacid dehalogenase-like hydrolase domain-containing protein 2	HDHD2	3	1	3.9	1.5491	1.83477	1.834	1.84878	1.81175	1.81544	1.95433	1.83987	2.04053	1.87089
K7ER88		ACAA2	1	3	63.9	-2	0.894021	0.992502	1.08218	0.682662	0.764803	0.572801	0.823884	0.765604	1.52482
K7ERW3;K7ERH2;K7EIZ3;Q9NW61	Pleckstrin homology domain-containing family J member 1	PLEKHJ1	4	2	12.1	3.6236	1.04972	1.01667	1.03804	1.07829	1.11261	0.968364	1.06447	1.05297	0.972479
K7ES46;P07992-4;P07992-2;P07992;P07992-3;K7EJW9;K7ER89;K7EP14;K7EK97;K7ER60	DNA excision repair protein ERCC-1	ERCC1	10	3	15.8	5.2557	0.537491	0.559605	0.575514	0.547395	0.537028	0.582827	0.587131	0.56104	0.563046
K7ES57;O43934-2;O43934	UNC93-like protein MFSD11	MFSD11	3	1	4.3	2.1645	1.47624	1.36065	1.2655	1.32128	1.34346	1.15231	1.46535	1.59569	1.31818
K7ES61;Q9BYD3;K7ELQ0;X6RAY8;Q9BYD3-2;K7EKI4;K7ELF1;K7EJ73	39S ribosomal protein L4, mitochondrial	MRPL4	8	9	36.3	38.006	1.17042	1.23229	1.18102	1.16621	1.20938	1.27752	1.20193	1.08426	1.20595
K7ESP4;Q8WVC6;Q8WVC6-2	Dephospho-CoA kinase domain-containing protein	DCAKD	3	3	16.3	14.435	0.851897	0.926993	0.951002	0.890245	0.969416	0.911679	0.923102	0.958615	0.927165
L0R6Q1		SLC35A4	1	3	36.9	23.859	0.702112	0.654696	0.716878	0.677627	0.714519	0.804386	0.66388	0.769272	0.635374
L0R819;U3KQP6;U3KQ49		ASNSD1	3	5	63.5	14.587	0.885809	0.890711	0.985497	0.999485	0.907147	0.967116	0.925687	1.00824	0.967664
L0R8F8		SMCR7L	1	3	38.6	7.0281	1.03276	1.02386	1.0394	1.03685	1.01089	1.03612	1.03166	1.0079	1.07936
M0QWZ7;Q9NP81;M0R2C6;Q9NP81-2;B4DJM9;M0R259;M0R2H5;M0R1C0;M0QX29	Serine--tRNA ligase, mitochondrial	SARS2	9	15	40.2	113.49	0.855782	0.836487	0.871838	0.819885	0.849918	0.857295	0.834624	0.869091	0.866767
M0QX68;Q16557	Pregnancy-specific beta-1-glycoprotein 3	PSG3	2	1	2.1	-2	0.928216	1.23711	0.808159	1.02724	0.929094	1.28522	1.32897	1.14774	0.996828
M0QXA7;O95785-3;B9EGQ5;O95785-4;O95785;O95785-2	Protein Wiz	WIZ	6	17	23.2	57.849	1.04502	1.01966	0.976595	1.03567	0.990198	1.00325	1.05032	0.980422	1.06584
M0QXD0;Q9GZU1	Mucolipin-1	MCOLN1	2	1	14	2.6032	0.951952	1.2694	1.14436	0.392682	0.834379	0.675454	1.47631	1.31586	1.0785
M0QXZ5;Q96B54	Zinc finger protein 428	ZNF428	2	4	25.7	21.127	0.988624	0.93055	1.07295	1.02815	1.02603	0.967317	0.977514	1.10346	1.02962
M0QYA8;Q8IV63-2;Q8IV63;M0R073;Q8IV63-3;M0QYG0;M0R3H2;M0QXD7;M0QX88;M0R025;M0R200;M0QZ79;M0QXV1	Inactive serine/threonine-protein kinase VRK3	VRK3	13	6	19.2	17.314	1.15765	1.38187	1.13099	1.18097	1.41179	1.19573	1.23781	1.46653	1.27164
M0QYH2;Q96T60;Q96T60-2;M0R3C8;A0A0D9SFL2;M0QYI1;A0A0D9SFD6;A0A0D9SEV0;M0R000;A0A1B0GW17;M0R097;A0A0D9SFU1;A0A1B0GU66	Bifunctional polynucleotide phosphatase/kinase;Polynucleotide 3-phosphatase;Polynucleotide 5-hydroxyl-kinase	PNKP	13	16	30.2	39.212	1.70861	1.73283	1.78278	1.68107	1.71227	1.71401	1.74917	1.64781	1.75992
M0QYM7;M0R042		TUBB4A	2	5	48.8	2.8832	0.869762	0.83295	1.04979	0.783291	1.06034	1.02069	1.01295	1.1543	0.912324
M0QYW4;M0QZI8;Q9UBX7-1;Q9UBX7-4;Q9UBX7;Q9UBX7-3	Kallikrein-11;Kallikrein-11 inactive chain 1;Kallikrein-11 inactive chain 2	KLK11	6	1	15.6	6.9172	1.12983	1.2946	1.07097	0.698905	0.585093	0.89965	0.99396	0.788324	0.757527
M0R0N4;M0QYZ2;P53680;M0QZ21;X6R390;P53680-2;M0R1S0	AP-2 complex subunit sigma	AP2S1	7	4	27.1	10.543	0.94401	0.884902	0.924978	0.928054	0.944012	0.934178	0.916871	0.972898	0.928114
M0QZ12;Q96CP6-2;Q96CP6-3;Q96CP6;S4R3I2;M0R0J9	GRAM domain-containing protein 1A	GRAMD1A	6	3	6.2	3.4896	0.203423	0.212832	0.145105	0.208512	0.194714	0.136599	0.171279	0.195804	0.160132
M0R122;M0QZ66;P54852;M0QXN1	Epithelial membrane protein 3	EMP3	4	2	38.1	8.5868	0.0750639	0.0604235	0.0617039	0.0575504	0.0735201	0.0798078	0.0706483	0.0901121	0.0772154
M0QZM1		HNRNPM	1	26	76	4.7351	1.08655	0.945521	0.893149	1.03478	0.946301	0.997251	0.947533	0.870583	0.946927
M0R0F0;M0R0R2;P46782;M0QZN2	40S ribosomal protein S5;40S ribosomal protein S5, N-terminally processed	RPS5	4	11	43	56.938	1.11617	1.03016	1.20818	1.25604	1.14692	1.19019	1.17221	0.909863	1.18085
M0R0P8;Q13459-2;Q13459;M0R300;M0QXP0;M0R240;M0R332;M0QZY4	Unconventional myosin-IXb	MYO9B	8	31	20	141.39	1.06162	1.14055	1.09115	1.05241	1.07351	1.06056	1.0878	1.04826	1.12302
M0R0T3;Q96EN9-3;Q96EN9	Uncharacterized protein C19orf60	C19orf60	3	1	12.1	1.7739	0.742376	0.649211	0.884627	0.712512	0.513565	0.921779	0.833357	0.665576	0.758305
M0R0W6;P30530-2;P30530	Receptor protein-tyrosine kinase;Tyrosine-protein kinase receptor UFO	AXL	3	1	1.8	1.7681	0.129874	0.119079	0.136356	0.0939618	0.133707	0.142053	0.119565	0.196622	0.14478
M0R117;Q02543;M0R3D6;M0R1A7;M0R0P7	60S ribosomal protein L18a	RPL18A	5	7	44.8	36.536	1.10421	0.994491	1.02467	1.01736	0.991438	0.981488	0.989327	0.797079	0.943666
M0R165;Q9UBC2-3;Q9UBC2;Q9UBC2-2;Q9UBC2-4;M0R2S2;M0R3I1;M0QX30;M0R1V5;K7EJR2;M0R330	Epidermal growth factor receptor substrate 15-like 1	EPS15L1	11	16	25.5	58.145	0.839012	0.826427	0.884723	0.871582	0.854516	0.845784	0.860917	0.877484	0.892781
M0R1E3;Q8WUY8	N-acetyltransferase 14	NAT14	2	1	12.7	4.846	0.977024	1.08719	1.13164	1.01318	1.14976	1.38672	0.836711	1.28041	0.982447
M0R1W9		LSR	1	2	18.7	3.1942	2.77992	2.46862	2.53238	3.22366	2.79195	2.94749	3.05027	2.87484	2.15571
M0R226;Q9BQ48	Ribosomal protein L34;39S ribosomal protein L34, mitochondrial	MRPL34	2	1	5.4	4.059	2.15552	2.06696	2.69252	2.56403	2.39906	2.44669	2.18019	1.98958	2.16585
M0R2A0;Q5UCC4-2;Q5UCC4	ER membrane protein complex subunit 10	EMC10	3	5	16.7	30.621	0.98483	1.10409	1.23088	1.13119	1.04503	1.16635	1.08583	1.19848	1.28132
M0R2B7;P28340;M0QZR8;M0QXE6;M0QXQ2;M0R3H8;M0QZB4;M0R2I8	DNA polymerase;DNA polymerase delta catalytic subunit	POLD1	8	35	34	176.07	1.08198	1.13873	1.14186	1.1053	1.16117	1.10808	1.10269	1.1405	1.13026
M0R2J8;B6ZDN3;Q6ZRR9;H7C298	Doublecortin domain-containing protein 5	DCDC1;DCDC5	4	3	1.4	1.9895	1.04081	0.95044	1.72331	0.926266	0.785685	1.18479	0.872021	1.46096	6.78863
M0R2P6;Q8TBC3;M0R0S2;M0R204;M0QZF4;M0R0S1;M0QYB1;M0R0E3;Q8TBC3-2	SH3KBP1-binding protein 1	SHKBP1	9	6	16.3	25.792	1.15447	1.00901	1.22856	1.09739	1.16463	1.20753	1.13856	1.18209	1.07221
M0R2Z9;Q8IX01;Q8IX01-4;Q8IX01-3;M0R3F6;M0R065;M0R216;M0R2Y3	SURP and G-patch domain-containing protein 2	SUGP2	8	28	31.3	75.694	1.03225	0.97121	0.897596	0.980802	0.968698	0.923053	0.952728	0.861056	0.91863
M0R333;Q09013-12;Q09013-10;Q09013-8;Q09013-5;Q09013-7;Q09013-11;Q09013-15;Q09013;Q09013-16;Q09013-6;Q09013-1;Q09013-2	Myotonin-protein kinase	DMPK	13	2	2.8	2.3772	1.82247	1.27459	1.41343	1.44978	1.77187	1.40463	1.03559	1.44966	1.59254
M0R344;Q9NRA0-4;Q9NRA0-3;Q9NRA0-2;Q9NRA0;Q9NRA0-5;M0R0E9;A0A075B7A1;E9PCV4;M0QZP3;M0QXX5	Sphingosine kinase 2	SPHK2	11	4	8.3	9.5517	1.57454	1.51907	1.5553	1.49157	1.51627	1.52348	1.52718	1.77789	1.69107
M0R349		LGALS4	1	1	41.9	4.5591	2.85262	4.14011	3.21921	3.6377	3.62269	2.75855	3.47681	3.84774	4.18768
M0R3D4;Q9UI14;M0R1H9;M0QXH1	Prenylated Rab acceptor protein 1	RABAC1	4	3	24.5	11.459	0.958155	1.01994	1.07063	0.967394	0.942189	1.00061	0.977971	0.988383	1.01046
M9T4I7;Q5U5Q3;K7ER23;S4R446;Q6ZN04;Q86XN8;Q86XN8-2;Q86XN8-3	RNA-binding E3 ubiquitin-protein ligase MEX3C	MEX3C	8	3	9.4	3.7489	1.57245	1.32188	2.26121	1.33551	1.2239	1.30516	1.15272	1.66503	1.48652
O00115-2;O00115;K7ENE5	Deoxyribonuclease-2-alpha	DNASE2	3	3	9.5	3.2146	1.09967	1.0288	1.34447	1.0294	1.04188	1.0085	0.871211	1.1133	1.40551
O00116;A0A1B0GWA2;B8ZZ81	Alkyldihydroxyacetonephosphate synthase, peroxisomal	AGPS	3	23	47	188.75	0.935756	0.964124	0.921261	0.939257	0.952942	0.911719	0.920858	0.966651	0.940527
O00139;O00139-4;O00139-5;O00139-1;O00139-2;D6R9M0;H0Y8H2	Kinesin-like protein KIF2A	KIF2A	7	27	48.6	144.82	1.14718	1.08835	1.08011	1.13032	1.10954	1.06545	1.11334	1.04997	1.08619
O00148;O00148-2;O00148-3;K7EQN7;K7EPJ3;K7EN69;K7ENP6;K7EL56;K7EIL8;F6QYI9;A0A0G2JJL7;A0A0D9SEM9;F6SXL5;A0A140T9K2;A0A140T9N3	ATP-dependent RNA helicase DDX39A	DDX39A	15	20	56.9	41.104	1.06584	1.00256	0.95195	1.02167	1.02443	1.01116	0.99978	1.00382	0.968337
O00151	PDZ and LIM domain protein 1	PDLIM1	1	14	64.1	93.24	0.889908	0.998614	1.05654	1.0331	1.02039	1.03694	1.04539	1.07535	1.14005
O00154-4;O00154-6;O00154-7;O00154;O00154-5;K7EKP8;O00154-2;O00154-3;Q6ZUV0	Cytosolic acyl coenzyme A thioester hydrolase	ACOT7	9	12	50.6	82.938	1.02177	0.955885	0.978787	1.02782	1.00068	0.964236	0.983983	0.96359	1.01196
O00159;F5H6E2;O00159-3;I3L501	Unconventional myosin-Ic	MYO1C	4	45	43.2	323.31	1.17043	1.12236	1.14687	1.12139	1.1519	1.1597	1.13699	1.01568	1.13488
O00159-2;I3L204;I3L168;I3L3F5;I3L4D4;I3L3Y6	Unconventional myosin-Ic	MYO1C	6	44	43.6	1.8249	1.13596	1.03683	1.1379	0.979176	1.03375	0.78365	1.18494	1.23395	0.918074
O00161;O00161-2;H3BM38;H3BNE1;H3BR18;H3BPJ0;H3BV99;H3BP15;H3BQY9;H3BNG6;H3BU94;H3BR99	Synaptosomal-associated protein 23;Synaptosomal-associated protein	SNAP23	12	13	75.4	82.5	1.68496	1.79762	1.87652	1.72821	1.73988	1.85064	1.76397	1.94434	1.93242
O00165-5;O00165;O00165-2;O00165-3;E9PIQ7;Q5VYD6;O00165-4;O00165-6	HCLS1-associated protein X-1	HAX1	8	7	37.2	34.047	0.59591	0.674108	0.589663	0.642145	0.690813	0.593602	0.567234	0.657719	0.626964
O00170;E9PMH2;V9GYQ3	AH receptor-interacting protein	AIP	3	12	48.8	55.005	1.30662	1.43098	1.57765	1.32822	1.34084	1.5954	1.4131	1.61467	1.62598
O00178;B0QY59;F5H716;F5H257	GTP-binding protein 1	GTPBP1	4	14	33.2	101.19	1.39828	1.52198	1.57713	1.47989	1.52842	1.48806	1.51592	1.49798	1.60155
O00180	Potassium channel subfamily K member 1	KCNK1	1	3	15.2	25.94	1.03615	1.03123	1.16063	1.12959	1.35039	1.35151	1.36081	1.41915	1.54254
O00182-3;O00182-2;O00182-6;O00182;J3KS82;O00182-5;O00182-4;J3QSH0;J3KT17;J3QR96;J3KSY2;Q3B8N2-2;Q6DKI2;Q3B8N2	Galectin-9;Galectin	LGALS9	14	5	15.8	17.418	3.02205	3.02767	2.67994	2.76147	2.99391	2.78894	2.90637	3.01701	2.66728
O00186	Syntaxin-binding protein 3	STXBP3	1	19	34.1	74.367	0.934435	0.985528	0.978242	0.947323	0.95295	0.968494	0.949057	0.974761	0.964925
O00194;K7ES41	Ras-related protein Rab-27B	RAB27B	2	5	33	35.145	0.394734	0.349732	0.389143	0.363523	0.362703	0.337645	0.348811	0.356889	0.412818
O00203;O00203-3;Q13367-3;Q13367;Q13367-4;H0YBD0	AP-3 complex subunit beta-1	AP3B1	6	32	28	99.502	1.1077	1.1	1.14433	1.11473	1.0909	1.14279	1.12437	1.07446	1.12422
O00204-2;O00204	Sulfotransferase family cytosolic 2B member 1	SULT2B1	2	18	58.3	70.932	2.21373	2.42537	2.29079	2.34208	2.44715	2.34297	2.34587	2.49473	2.34209
O00214-2;F6V2D4;O00214;E9PN19;H7BXD8;Q5T3P9;B1ANM0;E9PJ77;E9PRN3	Galectin-8;Galectin	LGALS8	9	8	23.1	29.245	1.00391	1.01663	1.04909	1.00072	1.01903	0.996556	0.95214	0.984831	0.928917
O00217;E9PPW7;E9PKH6;E9PN51;F8W9K7;Q08E91	NADH dehydrogenase [ubiquinone] iron-sulfur protein 8, mitochondrial	NDUFS8	6	5	26.2	19.315	0.668326	0.695632	0.692186	0.695514	0.686237	0.717617	0.662067	0.679299	0.684286
Q7LC14;O00221;H3BNC2	NF-kappa-B inhibitor epsilon	NFKBIE	3	3	15.2	4.1111	0.952554	0.861973	0.928385	0.793297	1.10448	1.01446	1.02279	0.806171	0.905071
O00231;O00231-2;J3QRY4;J3QS13	26S proteasome non-ATPase regulatory subunit 11	PSMD11	4	21	49.1	99.228	1.02385	1.03176	1.07503	1.03291	1.03629	1.07996	1.05164	1.03223	1.02586
O00232;O00232-2;J3KTJ5;J3KSK1	26S proteasome non-ATPase regulatory subunit 12	PSMD12	4	19	48.2	110.36	1.1137	1.0741	1.12009	1.07093	1.0739	1.1336	1.1103	0.994289	1.05122
O00233;F5H5V4;F5GX23;J3KN29;O00233-2;F5H169;F5H7X1;O00233-3	26S proteasome non-ATPase regulatory subunit 9	PSMD9	8	9	41.3	29.551	0.782642	0.871582	0.824788	0.82842	0.839504	0.864047	0.852896	0.858374	0.857376
O00255-2;O00255;E7EN32;O00255-3;E7ENS2;E7EPR4;E7ET29;Q9GZQ5	Menin	MEN1	8	6	16.7	70.146	1.14274	1.29287	1.10596	1.2321	1.4327	1.19523	1.22118	1.28569	1.11997
O00257;O00257-3	E3 SUMO-protein ligase CBX4	CBX4	2	8	16.6	19.411	0.959947	0.995719	0.919205	0.913781	0.950412	0.881844	0.884728	0.905675	0.903212
O00264;O00264-2	Membrane-associated progesterone receptor component 1	PGRMC1	2	11	45.6	94.177	1.01989	1.02949	1.06834	1.0218	0.989706	1.03034	1.04064	1.06366	1.03207
O00267;M0QYL9	Transcription elongation factor SPT5	SUPT5H	2	39	43	299.08	0.974281	1.01458	0.96571	0.983593	1.01813	0.986268	0.965608	1.03422	0.987985
O00267-2	Transcription elongation factor SPT5	SUPT5H	1	39	42.8	3.6804	0.680712	0.493748	0.728852	0.535587	0.614135	0.56681	0.38835	0.607903	0.547895
O00268;A0A0G2JRY5;V9GY14;V9GY03;J3KTH2;Q92750	Transcription initiation factor TFIID subunit 4	TAF4	6	17	26.2	67.635	1.56388	1.59064	1.6403	1.48221	1.51158	1.49541	1.49207	1.64661	1.58586
O00273;K7ERT1	DNA fragmentation factor subunit alpha	DFFA	2	12	42.6	89.897	1.16859	1.1398	1.25157	1.16912	1.12703	1.16872	1.14208	1.19501	1.18639
O00273-2	DNA fragmentation factor subunit alpha	DFFA	1	8	41.4	14.539	1.00596	0.98312	1.14154	1.0895	1.02547	1.08739	0.899677	1.13931	1.35225
O00291-4;O00291;O00291-3;C9JMG5	Huntingtin-interacting protein 1	HIP1	4	13	13.7	20.398	0.24249	0.233024	0.261733	0.264889	0.251497	0.260148	0.254477	0.265523	0.249327
O00299	Chloride intracellular channel protein 1	CLIC1	1	14	79.3	259.52	1.77405	1.72066	1.88992	1.77773	1.72666	1.77935	1.71772	1.81167	1.79697
O00303;H0YDT6;E9PQV8	Eukaryotic translation initiation factor 3 subunit F	EIF3F	3	12	44.8	116.92	1.00464	0.983852	0.965005	0.991094	0.975014	0.986713	1.01376	0.957126	1.00131
O00308;O00308-4;H3BS79;H3BPJ8;H3BRX8;O00308-3	NEDD4-like E3 ubiquitin-protein ligase WWP2	WWP2	6	11	16.7	32.253	1.19956	1.52052	1.32843	1.33527	1.33159	1.20559	1.33567	1.14029	1.2686
O00311	Cell division cycle 7-related protein kinase	CDC7	1	1	1.6	2.2159	1.03339	1.27848	0.994313	0.885517	1.37074	1.00527	0.854705	0.888912	0.689424
O00330-3;O00330;H0YD97;O00330-2;E9PLU0;E9PRI6	Pyruvate dehydrogenase protein X component, mitochondrial	PDHX	6	16	32.7	55.875	1.0798	1.07973	1.15104	1.08561	1.10057	1.11901	1.0876	1.11344	1.21581
O00391-2;O00391;A8MXT8	Sulfhydryl oxidase 1	QSOX1	3	9	17.7	22.76	2.47429	2.41977	2.59722	2.4762	2.52524	2.56262	2.45733	2.56608	2.58809
O00399;E5RFU3;E5RK00;E5RIK5;E5RGW9	Dynactin subunit 6	DCTN6	5	4	25.8	18.324	0.936796	0.991744	0.912936	0.926554	0.90227	0.955983	0.933007	0.952138	0.964254
O00400;H7C577;H7C562	Acetyl-coenzyme A transporter 1	SLC33A1	3	5	9.1	11.811	0.711484	0.669751	0.677472	0.708291	0.730626	0.666929	0.678612	0.650852	0.660095
O00401	Neural Wiskott-Aldrich syndrome protein	WASL	1	11	32.1	61.097	0.789892	0.80877	0.776752	0.805639	0.824963	0.811625	0.800999	0.844731	0.826452
O00410;O00410-3;H0Y8C6;E7ETV3;H0Y3V4;C9JMV5;E7EQT5;E7EV12;C9JXE0;C9JZD8;C9J875;C9JQT6;E7ESA1;E7ESZ1;E7EWK4;E7EX05;E7ETV8	Importin-5	IPO5	17	37	45.9	323.31	1.45979	1.49752	1.5334	1.49579	1.48574	1.53135	1.50859	1.49826	1.50908
O00410-2;C9JZ53	Importin-5	IPO5	2	37	47.9	-2	0.951489	1.03637	1.04634	1.03234	0.964594	1.06608	1.03353	0.990855	1.02938
O00411;K7EMH3;K7ESD1	DNA-directed RNA polymerase, mitochondrial	POLRMT	3	15	15	43.475	0.697337	0.707707	0.709887	0.725289	0.709503	0.739461	0.708317	0.67443	0.748809
O00418	Eukaryotic elongation factor 2 kinase	EEF2K	1	5	7.4	6.6837	0.842047	0.952063	0.924493	0.929202	0.859438	0.899589	0.753785	0.974721	0.978538
O00425;O00425-2;F8WD15	Insulin-like growth factor 2 mRNA-binding protein 3	IGF2BP3	3	20	36.4	84.006	1.27517	1.18717	1.24239	1.23582	1.30186	1.21056	1.20739	1.10233	1.23698
O00429;O00429-3;O00429-6;O00429-7	Dynamin-1-like protein	DNM1L	4	28	42.4	25.38	1.0494	1.2404	1.1059	1.1837	1.35876	1.22283	0.965292	1.21268	1.3811
O00429-2;O00429-4;O00429-8;G8JLD5;O00429-5;F8VZ52;B4DDQ3;B4DPZ9;F8W1W3;F8VUJ9;H0YHY4;F8VR28;F8VYL3	Dynamin-1-like protein	DNM1L	13	28	42.9	137.23	0.831631	0.814331	0.817991	0.811054	0.810365	0.823859	0.821838	0.840874	0.821854
O00442;O00442-2;A6NIC1	RNA 3-terminal phosphate cyclase	RTCA	3	8	29	47.569	1.28176	1.22862	1.27436	1.29515	1.20068	1.23968	1.23507	1.2932	1.23231
O00443;A0A0C4DGF9;O00443-2;E9PPP3	Phosphatidylinositol 4-phosphate 3-kinase C2 domain-containing subunit alpha	PIK3C2A	4	37	23.3	109.15	1.48172	1.44398	1.4141	1.42636	1.40982	1.37256	1.44892	1.24626	1.40358
O00458;O00458-2;C9JNM6;C9JA65;H0YEE3;E9PMY4;C9JLG5	Interferon-related developmental regulator 1	IFRD1	7	9	22.6	44.031	1.3121	1.41269	1.33366	1.28711	1.39177	1.2365	1.34097	1.40811	1.31035
O00459	Phosphatidylinositol 3-kinase regulatory subunit beta	PIK3R2	1	3	3.6	2.006	1.06722	1.108	1.0532	1.11081	1.04011	1.07077	1.12394	1.00606	1.11283
O00461;F8W785	Golgi integral membrane protein 4	GOLIM4	2	21	37.2	93.011	1.03266	1.06415	1.06957	1.04971	1.04797	1.09614	1.07397	1.08252	1.05861
O00462;E9PFW2	Beta-mannosidase	MANBA	2	9	10.8	19.429	1.56833	1.55605	1.698	1.66358	1.49414	1.5622	1.59815	1.68131	1.71764
O00468-6;O00468-7;O00468-3;O00468-5;O00468-4;O00468;A0A087X208;O00468-2;H0Y5U1	Agrin;Agrin N-terminal 110 kDa subunit;Agrin C-terminal 110 kDa subunit;Agrin C-terminal 90 kDa fragment;Agrin C-terminal 22 kDa fragment	AGRN	9	58	43.2	323.31	1.59118	1.56023	1.71205	1.66353	1.55602	1.73251	1.66481	1.6234	1.74236
O00471;A0A0A0MSI8;F8W9B8;G3V377	Exocyst complex component 5	EXOC5	4	23	36	85.438	0.801071	0.795822	0.847279	0.817825	0.819357	0.820616	0.803617	0.827091	0.859925
O00479	High mobility group nucleosome-binding domain-containing protein 4	HMGN4	1	2	17.8	2.6144	0.801424	1.12417	0.831494	0.864752	1.19208	0.872132	0.862215	1.26405	0.913391
O00483	Cytochrome c oxidase subunit NDUFA4	NDUFA4	1	4	40.7	8.3583	0.64448	0.629374	0.680474	0.67949	0.626227	0.714621	0.671288	0.615228	0.63166
O00487	26S proteasome non-ATPase regulatory subunit 14	PSMD14	1	11	34.8	43.117	0.803978	0.798224	0.787225	0.790318	0.791078	0.79843	0.794874	0.799158	0.78021
O00488;A9J4F5	Zinc finger protein 593	ZNF593	2	4	45.5	25.239	1.55639	0.952138	1.8395	1.19286	1.04922	1.47394	1.23555	0.930669	1.40932
O00499-9;O00499-7;O00499-4;O00499-6;O00499-3;O00499-2;O00499-5;O00499;O00499-10;O00499-8;O00499-11;S4R418;F5H0W4;A0A0A0MT10;A0A087X188;Q9UBW5-2;Q9UBW5;P49418-2;P49418	Myc box-dependent-interacting protein 1	BIN1	19	14	42.5	77.391	1.489	1.498	1.65523	1.5397	1.45533	1.52049	1.48846	1.61774	1.61256
O00505;H0Y4S9	Importin subunit alpha-4	KPNA3	2	13	26.3	27.818	1.61091	1.67523	1.79002	1.63666	1.66695	1.71621	1.77493	1.67163	1.78594
O00506;O00506-3;O00506-2;C9J6L2;C9JCC0;C9J232;H7C279;C9JJV0;C9JDH9;E7EM58;C9K0M6;C9JIH8;C9JFA1;C9JN58	Serine/threonine-protein kinase 25	STK25	14	8	20.7	8.3074	1.12855	1.08655	1.08268	1.17257	1.13879	1.11317	1.0604	1.00803	1.11753
O00512	B-cell CLL/lymphoma 9 protein	BCL9	1	2	2.1	3.1382	1.95314	1.94086	1.77467	1.69019	1.91651	1.67585	1.61626	1.75275	2.03592
O00515;E9PDI4;A0A0J9YYF6;A0A0J9YW63;A0A0J9YVY2;H0Y901	Ladinin-1	LAD1	6	27	44.7	144.28	4.1545	4.16057	4.10264	4.05006	4.12031	4.12674	4.00854	4.41519	4.10579
O00519;A0A087WYA0	Fatty-acid amide hydrolase 1	FAAH	2	13	31.1	77.935	2.48054	2.27333	2.58168	2.33972	2.47893	2.42921	2.43061	2.31236	2.62947
O00522;O00522-2;O00522-3;C9JIY2;C9JJM9;C9JD81;C9J3W7;C9JBN7;C9JEW7;C9J718;C9JF32;A0A0C4DG23	Krev interaction trapped protein 1	KRIT1	12	6	8.3	12.053	1.05134	1.17967	1.07114	1.06797	1.0851	1.05996	1.13562	1.09143	1.06825
O00560;O00560-3	Syntenin-1	SDCBP	2	9	53.4	9.5933	1.35078	1.52372	1.46562	1.31273	1.33962	1.40817	1.40177	1.37502	1.37954
O00566;U3KQ48	U3 small nucleolar ribonucleoprotein protein MPP10	MPHOSPH10	2	15	22.2	53.177	0.978587	0.924212	0.91296	0.956253	0.943751	0.888294	0.950721	0.949857	1.04976
O00567;H0YDU4;Q5JXT2;H0Y653	Nucleolar protein 56	NOP56	4	25	47.3	122.31	1.18082	1.18169	0.879682	1.11498	1.20152	0.909193	1.13176	1.05036	0.923727
O00592-2;O00592;G3V0E6	Podocalyxin	PODXL	3	11	31.6	83.521	3.46301	3.58892	3.6098	3.44942	3.40462	3.31998	3.49032	3.71881	3.38212
O00622	Protein CYR61	CYR61	1	10	35.7	23.757	0.280775	0.280337	0.311379	0.290386	0.334598	0.308911	0.315702	0.317011	0.317887
O00625	Pirin	PIR	1	10	49.3	71.959	0.302702	0.297429	0.305021	0.304124	0.307344	0.303163	0.312903	0.334289	0.316493
O00629;H7C4F6	Importin subunit alpha-3	KPNA4	2	16	34.7	135.01	0.902976	0.912625	0.930778	0.944146	0.928555	0.944596	0.943627	0.955788	0.937014
O00743;O00743-3;O00743-2;Q5T1S7	Serine/threonine-protein phosphatase 6 catalytic subunit;Serine/threonine-protein phosphatase 6 catalytic subunit, N-terminally processed	PPP6C	4	12	41.3	38.77	0.942733	0.961623	0.963148	0.973742	1.00203	1.03336	0.970085	1.03319	1.00297
O00754;O00754-2	Lysosomal alpha-mannosidase;Lysosomal alpha-mannosidase A peptide;Lysosomal alpha-mannosidase B peptide;Lysosomal alpha-mannosidase C peptide;Lysosomal alpha-mannosidase D peptide;Lysosomal alpha-mannosidase E peptide	MAN2B1	2	3	2.3	4.094	1.38725	1.6699	1.47432	1.44258	1.47591	1.65196	1.51443	1.90093	1.80483
O00757	Fructose-1,6-bisphosphatase isozyme 2	FBP2	1	4	14.5	6.8557	2.59079	2.5054	2.96003	2.81126	2.44809	2.79418	2.7758	2.91002	2.80697
O00762;O00762-2;O00762-3;O00762-4;A0A0A0MSE8;A0A087WVK1;K4DI81	Ubiquitin-conjugating enzyme E2 C	UBE2C	7	9	64.8	63.804	1.20096	1.46866	1.29799	1.29425	1.36007	1.33742	1.26085	1.46127	1.23186
O00764;F2Z2Y4;O00764-3;O00764-2;A8MV33	Pyridoxal kinase	PDXK	5	10	35.9	89.719	0.873749	0.892787	0.904694	0.88136	0.867538	0.858094	0.898005	0.898297	0.936911
O00767	Acyl-CoA desaturase	SCD	1	6	23.4	42.886	0.827046	0.779239	0.865327	0.792565	0.807982	0.838921	0.856999	0.770239	0.838484
O14493	Claudin-4	CLDN4	1	2	9.1	5.0675	2.29365	2.43659	2.5997	2.6214	2.48234	2.57217	2.66824	2.61303	2.76467
O14494;O14494-2	Lipid phosphate phosphohydrolase 1	PPAP2A	2	1	5.3	3.2698	0.904234	0.940651	0.859801	0.765827	0.845407	0.812801	0.997947	1.08815	1.13187
O14495	Lipid phosphate phosphohydrolase 3	PPAP2B	1	1	3.2	2.7373	0.294052	0.275855	0.273417	0.255212	0.294059	0.26658	0.300715	0.231845	0.266913
O14497;O14497-2;H0Y488;A0A1B0GTU5;O14497-3;A0A087WUV6;H0YCU6;H0YEW5	AT-rich interactive domain-containing protein 1A	ARID1A	8	48	33.9	259.95	1.14827	1.12652	1.11906	1.14473	1.1565	1.12567	1.11488	1.16144	1.17348
O14519-2;O14519;O75956;F5GZF0;E9PKR4	Cyclin-dependent kinase 2-associated protein 1;Cyclin-dependent kinase 2-associated protein 2	CDK2AP1;CDK2AP2	5	2	20.7	3.0511	1.52958	1.75507	1.73182	1.67032	1.70583	1.73328	1.65525	1.7997	1.67334
O14521-2;O14521;H0YD96;H0YD41;G3V173;E9PK73;H3BRW5;O14521-4	Succinate dehydrogenase [ubiquinone] cytochrome b small subunit, mitochondrial	SDHD	8	2	14.2	5.0099	0.791046	0.81007	0.840659	0.878803	0.796726	0.84305	0.821975	0.844823	0.868164
O14523;O14523-2;E9PK05	C2 domain-containing protein 2-like	C2CD2L	3	6	15.4	27.486	1.07761	0.987074	0.971284	1.00022	1.03573	0.931626	1.00839	0.97696	1.00968
O14524-2;O14524;G3V5K2	Transmembrane protein 194A	TMEM194A	3	7	17	16.556	1.39785	1.35133	1.29549	1.29205	1.35467	1.28639	1.31297	1.37752	1.28849
O14530;O14530-2;B8ZZX4;F8WCJ3;F8WBV5;G3XAJ4	Thioredoxin domain-containing protein 9	TXNDC9	6	11	47.8	39.112	0.953245	0.983018	1.00429	0.981134	1.02986	1.02604	0.996254	1.04834	0.991533
O14544;J3KTM7	Suppressor of cytokine signaling 6	SOCS6	2	2	4.1	2.0372	0.427454	0.587165	0.365723	0.545846	0.516107	0.763333	0.524984	0.506688	0.617037
O14545;F8VNX8;F8VVF3;O14545-2;S4R2Z9;F8VWK2	TRAF-type zinc finger domain-containing protein 1	TRAFD1	6	6	13.4	22.894	0.691686	0.666453	0.716612	0.675417	0.645033	0.737988	0.662588	0.733364	0.726793
O14548;E5RJZ1;H0YBD2	Cytochrome c oxidase subunit 7A-related protein, mitochondrial	COX7A2L	3	3	27.2	9.5322	0.698898	0.671111	0.779499	0.673344	0.658704	0.749507	0.70338	0.717496	0.719039
O14561;H3BNK3;I3L505	Acyl carrier protein, mitochondrial;Acyl carrier protein	NDUFAB1	3	3	15.4	9.5913	1.02359	1.07017	1.06184	1.09069	1.09049	1.10749	1.10509	1.11782	1.12982
U3KQU4;O14569	Cytochrome b561 domain-containing protein 2	CYB561D2	2	1	24	4.3172	1.05594	1.19423	1.05044	1.10719	0.943186	1.1715	1.17051	1.20516	1.25685
O14576-4;O14576-3;O14576-5;O14576-2;O14576;A0A0A0MTG2	Cytoplasmic dynein 1 intermediate chain 1	DYNC1I1	6	2	7	15.78	0.841907	0.803216	0.85191	0.862712	0.761625	0.896821	0.828073	0.927519	0.737199
O14578-4;O14578;H7BYJ3;O14578-3;O14578-2;H0YGG8;REV__H0YNL5;REV__A0A075B720;REV__P40818-2;REV__P40818	Citron Rho-interacting kinase	CIT	10	42	22.8	120.63	0.640992	0.68661	0.661505	0.659421	0.700763	0.662307	0.639771	0.69266	0.683765
O14579;M0QXB4;O14579-3;O14579-2;M0R061	Coatomer subunit epsilon	COPE	5	16	58.1	126.59	1.36694	1.34641	1.39429	1.3749	1.38389	1.4289	1.41036	1.35075	1.43207
O14613	Cdc42 effector protein 2	CDC42EP2	1	1	9.5	6.996	1.57145	2.11731	1.35882	1.34203	1.36071	1.02713	1.2192	1.1895	1.159
O14617-5;O14617;O14617-4;O14617-2;O14617-3;A0A087WYN6;K7ELX8;K7ERW8	AP-3 complex subunit delta-1	AP3D1	8	35	34.7	168.05	1.16777	1.11518	1.20634	1.1801	1.13956	1.16059	1.18054	1.09093	1.17674
O14639-2;F8W8M4;A0A0A0MRL6;O14639-6;O14639;O14639-3;O14639-5;O14639-4;J3QSX6;H0Y7N6;F6XFR5	Actin-binding LIM protein 1	ABLIM1	11	24	39.8	81.353	1.6932	1.70509	1.75167	1.70756	1.61639	1.67012	1.65638	1.69724	1.72613
O14640;O14640-2;P54792-2;P54792;A0A087WWA7;A0A0J9YYK1;A0A0J9YWZ5	Segment polarity protein dishevelled homolog DVL-1;Putative segment polarity protein dishevelled homolog DVL1P1	DVL1;DVL1P1	7	10	20.9	51.796	1.44395	1.35995	1.33745	1.30529	1.38847	1.29417	1.30318	1.35637	1.44311
O14646-2;O14646;H0Y8V4;A0A087WVF4	Chromodomain-helicase-DNA-binding protein 1	CHD1	4	35	24.9	132.77	1.16694	1.11437	1.04559	1.17987	1.15981	1.01411	1.07732	1.04063	1.10409
O14647;O14647-2;A0A1B0GTU9;A0A0D9SGK0;B7Z3I4;O14647-3;A0A1B0GU59;A0A1B0GTM9;A0A0D9SFA3;A0A0D9SFV8;A0A0D9SFI3	Chromodomain-helicase-DNA-binding protein 2	CHD2	11	27	17.5	78.478	1.37091	1.31176	1.24699	1.28853	1.41851	1.2463	1.30974	1.24356	1.2351
O14656;O14656-2	Torsin-1A	TOR1A	2	7	24.1	24.388	0.784754	0.623607	0.797165	0.667282	0.622822	0.721439	0.677651	0.748314	0.76176
O14657;H0Y7C8	Torsin-1B	TOR1B	2	8	26.8	23.515	0.896179	0.858291	0.92045	0.927052	0.943198	1.01942	0.952369	0.978399	0.986813
O14672;O14672-2;C9J9B4;H0YNC5;H3BS53;H0YK87	Disintegrin and metalloproteinase domain-containing protein 10	ADAM10	6	32	50.9	221.09	0.945657	0.947998	0.990636	0.955188	0.97672	0.948751	0.966529	1.03594	1.00978
O14681;O14681-3;E9PL33;B7ZB74;E9PM05;E9PS58;E9PK61;E9PQN7;A0A087WV44;E9PLB8	Etoposide-induced protein 2.4 homolog	EI24	10	4	13.2	14.387	1.94255	2.0004	2.03395	1.88827	2.08148	2.01366	2.07784	2.03971	2.09384
O14682;O14682-2	Ectoderm-neural cortex protein 1	ENC1	2	5	8.5	13.345	1.82324	1.91192	1.9465	1.94236	2.06207	1.89387	1.81404	2.03244	1.99426
O14686;O14686-3;H0YEF2	Histone-lysine N-methyltransferase 2D	KMT2D	3	12	3	41.474	1.27325	1.18471	1.2209	1.10953	1.16114	1.195	1.1722	1.21576	1.14602
O14717-2;O14717;H0Y2T8;B7Z8H2;O14717-3;A0A0B4J214	tRNA (cytosine(38)-C(5))-methyltransferase	TRDMT1	6	3	7.1	4.3541	1.64706	1.42655	1.39129	1.34688	1.19137	1.17971	1.41281	1.09512	1.22692
O14727-3;O14727-4;O14727-2;O14727;C9JLV4;O14727-5;O14727-6	Apoptotic protease-activating factor 1	APAF1	7	12	12.2	47.973	0.737645	0.776513	0.796648	0.799148	0.80508	0.772886	0.734657	0.770941	0.780112
O14732-2;O14732;K7EII9;K7EL65;K7EIH6;K7ELF8	Inositol monophosphatase 2	IMPA2	6	7	31	28.035	1.00919	1.00146	1.07454	0.968066	0.97378	1.06436	1.00623	1.06419	1.14884
O14733;O14733-4;O14733-3;O14733-2	Dual specificity mitogen-activated protein kinase kinase 7	MAP2K7	4	6	17.4	12.69	0.901965	0.918368	1.02955	0.969648	0.931236	0.902687	0.878819	0.863674	0.887209
O14734;E9PJN0;H7C5A7;E9PRD4;E9PMC4;E9PIS4;H0Y698;Q9BR14;F6VBM3	Acyl-coenzyme A thioesterase 8	ACOT8	9	9	35.4	24.525	1.46931	1.52268	1.55712	1.46694	1.556	1.62618	1.57292	1.57243	1.60401
O14737;K7EQA1;O14737-2;K7ESJ4;Q3HM38;X6R2P6	Programmed cell death protein 5	PDCD5	6	11	69.6	139.11	0.736291	0.752837	0.809075	0.75032	0.731654	0.777608	0.77716	0.774641	0.790822
O14744;O14744-2;O14744-5;O14744-3;O14744-4;G3V580;H0YJX6;G3V5L5;H0YJD3;H7BZ44;G3V2L6;G3V2X6;C9JSX3;H0YJ77;G3V507;H0YJY6;G3V2F5;G3V5T6	Protein arginine N-methyltransferase 5;Protein arginine N-methyltransferase 5, N-terminally processed	PRMT5	18	24	45.8	225.48	0.746468	0.734226	0.750061	0.758338	0.754383	0.759871	0.766319	0.742752	0.768968
O14745;O14745-2;J3QRP6;J3QRA3	Na(+)/H(+) exchange regulatory cofactor NHE-RF1	SLC9A3R1	4	25	71.2	140.13	2.41636	2.46295	2.54795	2.45493	2.35027	2.50987	2.47613	2.53791	2.52364
O14757;J3KN87;E7EPP6;O14757-2;O14757-3;A0A087WY91;E9PPA5;A0A087WT52;E9PQW7;E9PJI4;E9PKQ3	Serine/threonine-protein kinase Chk1	CHEK1	11	11	26.1	39.249	1.44692	1.60467	1.53616	1.59619	1.618	1.5517	1.56274	1.6429	1.56713
O14763-2;O14763	Tumor necrosis factor receptor superfamily member 10B	TNFRSF10B	2	4	11.9	10.877	0.453063	0.444108	0.430477	0.45299	0.452961	0.427162	0.473272	0.402186	0.457163
O14773;O14773-2;E7EV34	Tripeptidyl-peptidase 1	TPP1	3	6	13.1	23.018	1.51023	1.66884	1.56216	1.52627	1.56959	1.77294	1.58414	1.62142	1.7682
O14776-2;O14776;G3V220;Q5VWI1	Transcription elongation regulator 1	TCERG1	4	39	31.9	160.14	0.991727	0.980097	1.04479	0.994293	0.962027	1.04134	0.999191	1.01484	1.02721
O14777;I3L4G3;V9GYM9	Kinetochore protein NDC80 homolog	NDC80	3	26	38.6	60.394	1.41834	1.59538	1.49228	1.53562	1.61551	1.48605	1.45121	1.68775	1.53661
O14786;E9PEP6;Q5JWQ4;E7EX60;Q5T7F0;O14786-3;O14786-2;Q5JWQ6;H0Y4A0;V9GYL7	Neuropilin-1	NRP1	10	10	18.6	64.719	0.315936	0.302886	0.336969	0.331166	0.277006	0.329454	0.326966	0.315737	0.339081
O14787-2;O14787;A0A075B780;K7ESC1	Transportin-2	TNPO2	4	16	20.4	82.83	1.34796	1.37305	1.40871	1.33766	1.33793	1.34905	1.33206	1.39638	1.35877
O14791;O14791-2;B1AH96;O14791-3;B1AH94;B1AH95;F8WCH3	Apolipoprotein L1	APOL1	7	3	10.1	9.2457	2.63381	2.7549	2.68279	2.30996	3.46925	2.70635	2.55087	3.30479	2.65829
O14802;Q7Z755;R4GMX2	DNA-directed RNA polymerase III subunit RPC1	POLR3A	3	26	22.5	63.492	0.913772	0.941342	0.915112	0.956384	0.972254	0.953243	0.916498	0.926806	0.978529
O14818;O14818-2;H0Y586;O14818-4;Q8TAA3-2;Q8TAA3-5;Q8TAA3;A0A087WYS6;F5GY34	Proteasome subunit alpha type-7	PSMA7	9	11	52.8	143.7	1.10944	1.15252	1.12283	1.09851	1.08935	1.11903	1.09743	1.10142	1.06666
O14828;O14828-2	Secretory carrier-associated membrane protein 3	SCAMP3	2	10	42.7	69.975	0.901559	0.92447	0.973284	0.91445	0.914134	0.912753	0.925565	0.967716	0.932705
O14841	5-oxoprolinase	OPLAH	1	2	2.1	2.6486	0.544327	0.723609	0.205248	0.515115	0.666668	0.331209	0.24218	0.420383	0.516747
O14879	Interferon-induced protein with tetratricopeptide repeats 3	IFIT3	1	2	3.7	3.6783	1.29996	1.54895	1.61444	1.53219	1.67847	1.52194	2.11948	2.31373	1.69879
Q5VV89;O14880;Q5VV87	Microsomal glutathione S-transferase 3	MGST3	3	2	21.7	24.895	0.543471	0.509793	0.550686	0.537818	0.507649	0.54011	0.493224	0.542615	0.508207
O14896;O14896-2;B1AJU4	Interferon regulatory factor 6	IRF6	3	6	12.8	15.292	2.56897	2.74974	2.71953	2.82935	2.66347	2.61931	2.72036	2.7589	2.64446
O14907;A0A087X282	Tax1-binding protein 3	TAX1BP3	2	4	46	19.127	0.541139	0.538835	0.587121	0.555078	0.561761	0.560356	0.580029	0.582497	0.575888
O14908;K7EM11;O14908-2;K7ELJ2	PDZ domain-containing protein GIPC1	GIPC1	4	8	29.7	76.626	1.20357	1.22312	1.22096	1.21458	1.18242	1.23644	1.21749	1.2437	1.19423
O14920;O14920-4;O14920-2;E5RGW5;G3V105;O14920-3;J3KNS5	Inhibitor of nuclear factor kappa-B kinase subunit beta	IKBKB	7	9	15.9	21.294	0.412354	0.389684	0.484579	0.464619	0.405505	0.445491	0.43138	0.513134	0.514802
O14925;Q5SRD1;B4DDK6	Mitochondrial import inner membrane translocase subunit Tim23;Putative mitochondrial import inner membrane translocase subunit Tim23B	TIMM23;TIMM23B	3	4	25.8	28.196	0.576577	0.530862	0.540232	0.577356	0.540467	0.554974	0.502857	0.517333	0.531881
O14929;O14929-2;F8W9G7;F8WEW1	Histone acetyltransferase type B catalytic subunit	HAT1	4	11	31.5	110.93	1.26579	1.37186	1.28669	1.29642	1.35083	1.33459	1.30013	1.34477	1.33032
O14936-3;O14936;O14936-4;O14936-6;O14936-2;Q5JS74;Q5JS72;O14936-5;Q5JS79	Peripheral plasma membrane protein CASK	CASK	9	17	22	64.321	0.881552	0.815502	0.892142	0.877189	0.842029	0.844502	0.826642	0.870932	0.890182
O14944	Proepiregulin;Epiregulin	EREG	1	2	11.8	5.7228	0.804726	0.853139	1.00711	0.857897	0.846855	0.80061	0.874131	1.02781	0.908672
O14949	Cytochrome b-c1 complex subunit 8	UQCRQ	1	6	54.9	15.678	1.09578	1.02279	1.09113	1.07063	1.0461	1.06219	1.01391	0.971188	1.03819
O14964;O14964-2;I3L1P5;I3L1E3;I3L2H4;I3L165	Hepatocyte growth factor-regulated tyrosine kinase substrate	HGS	6	18	25.4	60.105	0.87374	0.89346	0.903782	0.862763	0.884114	0.907656	0.887665	0.899035	0.88261
O14965;A3KFJ0;Q5QPD4;A3KFJ1;Q5QPD2;Q5QPD1;A3KFJ2	Aurora kinase A	AURKA	7	12	41.9	57.362	1.03833	1.20965	1.00841	1.04614	1.18595	1.02012	1.02704	1.26571	1.06398
O14974;O14974-5;O14974-4;O14974-2;O14974-3;F8VZN8;H0YHI8;H0YIS4;H0YIM2;H0YIS3;A0A0U1RQZ1;H0YHL8;F8VW28;H0YIL7;E1CKY7;A0A0A0MS24;O60237-4;O60237	Protein phosphatase 1 regulatory subunit 12A	PPP1R12A	18	41	44.7	262.8	0.856357	0.830628	0.886363	0.858553	0.831173	0.861679	0.857072	0.894433	0.903616
O14975;O14975-2;G3V1R7	Very long-chain acyl-CoA synthetase	SLC27A2	3	18	29.2	73.072	1.10444	1.12847	1.10772	1.10525	1.15493	1.10228	1.09039	1.0786	1.119
O14976;O14976-2;A0A087X1U9;D6RAW3;H0Y8H5;D6RC24;D6RE78;D6RF16;D6RAQ7	Cyclin-G-associated kinase	GAK	9	31	29.5	120.31	1.48313	1.4698	1.50347	1.46252	1.45061	1.44424	1.47225	1.40198	1.468
O14979-3;O14979-2;A0A087WU03	Heterogeneous nuclear ribonucleoprotein D-like	HNRNPDL	3	11	41	9.1061	1.3694	1.07324	1.16051	1.23769	1.09231	1.06486	1.1039	1.12282	1.18281
O14980;C9JKM9;C9J673;C9IZS4;C9JQ02;C9JV99;F8WF71;C9IYM2;H7BZC5;C9JF49	Exportin-1	XPO1	10	36	39.9	253.12	1.07977	1.10282	1.09996	1.10452	1.12141	1.10244	1.06804	1.07376	1.08789
O15014;E7ERY8	Zinc finger protein 609	ZNF609	2	19	20.8	79.231	0.892508	0.900608	0.929235	0.947127	0.896663	0.854084	0.904756	0.969243	0.954505
O15020;O15020-2;A4QPE4	Spectrin beta chain, non-erythrocytic 2	SPTBN2	3	38	20	98.026	1.26937	1.41071	1.04181	1.13933	1.30955	1.027	1.04238	1.18699	1.09171
O15031;E2PU09;A6QRG9;A0A087WU36;A6QRH1;H0Y6J7;H0Y7X5	Plexin-B2	PLXNB2	7	39	27	200.08	1.45113	1.35942	1.54301	1.43804	1.34215	1.48761	1.40683	1.43819	1.75676
O15037;G3V331;G3V3G3	Protein KHNYN	KHNYN	3	7	12.7	15.865	1.20521	1.10281	1.17282	1.10806	1.10485	1.09083	1.09198	1.12747	1.19914
O15042-2;O15042;E7ET15;O15042-3;H0Y8D9;E7EW00;H7C4V2;C9J5L1;C9JDJ7;U3KPT1	U2 snRNP-associated SURP motif-containing protein	U2SURP	10	32	34.2	212.16	1.31493	1.31265	1.27572	1.32854	1.38855	1.31084	1.34441	1.29972	1.28715
O15047;C9J2Z9	Histone-lysine N-methyltransferase SETD1A	SETD1A	2	3	3.5	4.7445	0.965934	0.847833	0.881822	0.690046	0.954422	0.854184	0.691208	0.881689	1.10142
O15056-2;O15056;O15056-3;E7ER60;X6R647;Q5TA15;H7BY56;H0YEV8	Synaptojanin-2	SYNJ2	8	20	16.1	68.085	0.905878	0.878126	0.915334	0.866102	0.923222	0.933348	0.89913	0.907944	0.913763
O15063;A0A0G2JQ76;K7EPA0;U3KPV0	Uncharacterized protein KIAA0355	KIAA0355	4	7	8.7	9.9224	1.23895	0.943719	1.13564	1.05742	0.937743	1.0641	1.0824	0.709172	0.992143
O15066;O15066-2;H3BTL6;A0A0A0MRS8;Q9P2E2-3;Q9P2E2	Kinesin-like protein KIF3B;Kinesin-like protein KIF3B, N-terminally processed	KIF3B	6	18	24.9	51.618	1.47468	1.73753	1.36717	1.50746	1.69971	1.35909	1.47719	1.51438	1.36482
O15067;H0YGH1;J3KT98;J3QSG0;J3QSH6;J3KTQ5	Phosphoribosylformylglycinamidine synthase	PFAS	6	39	38.1	299.96	0.407919	0.393911	0.40382	0.409842	0.421691	0.400425	0.404774	0.429325	0.45141
O15068-5;O15068-4;O15068-3;O15068-2;O15068-6;O15068-8;O15068-10;O15068-9;O15068;H7BYP9;H0Y7A3;H3BLT1;H7C2S1;H0Y4M6	Guanine nucleotide exchange factor DBS	MCF2L	14	8	10.1	16.895	2.14085	2.0052	1.95043	2.09671	1.99339	1.90457	2.28012	2.03611	2.00894
O15083;H7C4G9	ERC protein 2	ERC2	2	9	8.7	3.5284	0.6378	0.662776	0.657259	0.763032	0.662929	0.67814	0.790144	0.769371	1.06996
O15084;O15084-4;O15084-1;O15084-2;B4DIW9	Serine/threonine-protein phosphatase 6 regulatory ankyrin repeat subunit A	ANKRD28	5	15	24.4	94.661	1.04178	1.01824	1.13495	1.04349	1.01731	1.13515	1.05697	1.01776	1.14013
O15085;O15085-2	Rho guanine nucleotide exchange factor 11	ARHGEF11	2	9	9.7	12.839	0.817403	0.868625	0.873982	0.787475	0.81262	0.772815	0.871806	0.899906	0.737097
O15091;O15091-2;O15091-4;O15091-3;A0A0A0MTQ0	Mitochondrial ribonuclease P protein 3	KIAA0391	5	14	27.1	62.488	0.609583	0.689176	0.665753	0.664006	0.676634	0.617018	0.642445	0.677965	0.682331
O15111	Inhibitor of nuclear factor kappa-B kinase subunit alpha	CHUK	1	17	26.8	49.151	1.07387	1.09526	1.06939	1.09789	1.09109	1.07992	1.04948	1.06861	1.1125
O15116	U6 snRNA-associated Sm-like protein LSm1	LSM1	1	3	41.4	15.243	0.652467	0.581455	0.523038	0.668105	0.548421	0.583448	0.637282	0.592327	0.667714
O15118;K7EQ23;O15118-2	Niemann-Pick C1 protein	NPC1	3	12	12.2	60.71	0.616	0.649442	0.643354	0.665345	0.665608	0.654198	0.618679	0.684429	0.641298
O15119-3;O15119-2;O15119;Q13207;F8WCM9	T-box transcription factor TBX3;T-box transcription factor TBX2	TBX3;TBX2	5	3	4.7	6.1073	1.41464	1.49535	1.60096	1.38018	1.54611	1.70487	1.73372	1.56773	1.55485
O15120;O15120-2	1-acyl-sn-glycerol-3-phosphate acyltransferase beta	AGPAT2	2	7	23.7	22.135	1.34049	1.44011	1.35561	1.3613	1.38318	1.2509	1.30866	1.32814	1.36659
O15121	Sphingolipid delta(4)-desaturase DES1	DEGS1	1	2	9.9	12.699	0.428789	0.426052	0.519465	0.43213	0.44631	0.504885	0.404396	0.452857	0.425698
O15126;A0A087WXB0;O15126-2;A0A087WU14;A0A087WZA6;A0A087WTX8	Secretory carrier-associated membrane protein 1	SCAMP1	6	6	19.8	20.955	1.04189	0.98051	1.03168	1.01733	0.979087	1.11622	1.05569	1.0966	1.07096
O15127;H3BV04;H3BN93;H3BUB6;H3BPL9	Secretory carrier-associated membrane protein 2	SCAMP2	5	6	25.5	33.823	1.22164	1.2763	1.57446	1.34958	1.3073	1.43998	1.28286	1.26579	1.45538
O15143;C9J4Z7;F8VXW2;C9JEY1;C9JQM8;C9JFG9;C9J6C8;C9JTT6;C9JBJ7;C9K057;C9JM51;F8WEB3	Actin-related protein 2/3 complex subunit 1B	ARPC1B	12	16	48.4	266.88	1.51059	1.42217	1.44219	1.41675	1.46726	1.45745	1.41525	1.52605	1.42776
O15144;H7C3F9;C9JTV5;G5E9J0;G5E9S7	Actin-related protein 2/3 complex subunit 2	ARPC2	5	17	50.3	75.359	1.33061	1.35848	1.35845	1.35515	1.34387	1.4256	1.36838	1.33276	1.31147
O15145;C9JZD1	Actin-related protein 2/3 complex subunit 3	ARPC3	2	4	17.4	11.091	1.35709	1.41663	1.3716	1.47281	1.37583	1.33969	1.36366	1.48262	1.31126
O15156;O15156-2	Zinc finger and BTB domain-containing protein 7B	ZBTB7B	2	7	15.8	28.51	1.49467	1.54724	1.4396	1.50134	1.50596	1.55316	1.52583	1.49276	1.50716
O15160-2;O15160;E7EQB9;H0Y723;D6RDJ3	DNA-directed RNA polymerases I and III subunit RPAC1	POLR1C	5	8	33.3	39.813	1.34063	1.26135	1.30036	1.28472	1.2372	1.26937	1.25207	1.26209	1.33628
O15164-2;O15164	Transcription intermediary factor 1-alpha	TRIM24	2	15	24.2	81.137	1.26559	1.24316	1.31572	1.26761	1.30833	1.29644	1.34999	1.32871	1.40794
O15169-2;O15169	Axin-1	AXIN1	2	7	11.1	20.08	1.53207	1.67558	1.70048	1.66771	1.64077	1.77781	1.6835	1.7784	1.80603
O15173;O15173-2;U3KQM0;D3DNX8	Membrane-associated progesterone receptor component 2	PGRMC2	4	6	40.4	46.271	0.776963	0.768071	0.781611	0.725788	0.697773	0.707402	0.744215	0.749015	0.698077
O15194-2;O15194;F8WED2;H7C2S4	CTD small phosphatase-like protein	CTDSPL	4	4	16.6	3.8508	1.69206	1.72053	1.95129	1.91696	1.70023	1.77778	1.79533	1.94836	1.95374
O15211;O15211-2	Ral guanine nucleotide dissociation stimulator-like 2	RGL2	2	2	3.1	3.6624	1.60319	1.3796	1.34908	1.61622	1.57262	1.34167	1.47396	1.3663	1.67527
O15212;A2AB88	Prefoldin subunit 6	PFDN6	2	9	59.7	28.708	1.23538	1.30491	1.32718	1.28431	1.18158	1.2827	1.27543	1.30036	1.20319
O15213;H0Y6G3	WD repeat-containing protein 46	WDR46	2	15	25.9	63.027	1.06557	0.991981	0.878692	1.03478	0.967418	0.856693	0.969854	0.880578	0.904055
O15226-2;O15226	NF-kappa-B-repressing factor	NKRF	2	30	44.1	115.55	1.24816	1.17331	1.09364	1.16523	1.188	1.10525	1.17336	1.08035	1.11737
O15228;O15228-2;Q5TBH8;Q5TBH6	Dihydroxyacetone phosphate acyltransferase	GNPAT	4	19	32.5	76.308	0.840002	0.827137	0.863394	0.849885	0.83601	0.843974	0.820611	0.822181	0.878905
O15230;O15230-2;A0A087WYH7	Laminin subunit alpha-5	LAMA5	3	37	14.7	123.31	0.709736	0.722887	0.737115	0.738455	0.711109	0.70638	0.705217	0.792654	0.748108
O15231;O15231-6;O15231-4;O15231-7;O15231-8;H7BZT5;O15231-5;O15231-9;H7C1R1	Zinc finger protein 185	ZNF185	9	22	41.4	6.4899	1.41023	1.45032	1.52262	1.43717	1.54653	1.19598	1.41922	1.80655	1.31307
O15231-3;H0Y704;O15231-2	Zinc finger protein 185	ZNF185	3	22	41.4	108.29	1.31461	1.55599	1.40633	1.38544	1.55119	1.34742	1.30809	1.54259	1.43
O15234;J3KSY7	Protein CASC3	CASC3	2	14	20.2	47.816	1.34018	0.932106	0.990948	1.01115	0.904617	0.839297	0.918248	0.987812	0.980086
O15235	28S ribosomal protein S12, mitochondrial	MRPS12	1	4	38.4	18.485	1.01848	0.712043	0.992161	0.937852	0.741278	0.937034	0.825077	0.64173	0.90592
O15258;Q5T092;A0A0A0MR06;Q5T091;Q5T093	Protein RER1	RER1	5	8	41.3	39.138	1.28927	1.33315	1.31945	1.26852	1.24213	1.2924	1.27967	1.27065	1.26443
O15260;Q5T8U5;B7Z1G8;O15260-2;O15260-3	Surfeit locus protein 4	SURF4	5	5	15.6	10.522	0.935031	1.04546	0.946828	0.948701	1.00675	0.952269	0.996416	0.991451	1.02733
O15264;O15264-2;Q5R3E6;B5MDL5;P53778-2;P53778	Mitogen-activated protein kinase 13	MAPK13	6	10	32.3	50.047	3.37697	3.38113	3.29333	3.41952	3.30057	3.26734	3.35898	3.36721	3.3635
[truncated: 6,145 more rows]
