# Supplementary material for: Slight Deuterium Enrichment in Water Acts as an Antioxidant: Is Deuterium a Cell Growth Regulator?
Source: Mol Cell Proteomics. 2020 Aug 7;19(11):1790–804. doi: 10.1074/mcp.RA120.002231 (PMC7664117; doi:10.1074/mcp.RA120.002231)
Supplement: Supplementary table s14 [file 162279_1_supp_576179_qyjfdq.xlsx]

## Sheet: Sheet1
Table S14. Top 30 up and down regulated proteins in HT29 cells grown in DEW and the abundance ratios to DDW.
DDW - 100 ppm D, DEW - 450 ppm D				Values normalized to NW-4 in S13
Protein	VIP.pred	Protein.names	Gene.names.y	DDW-1	DDW-2	DDW-3	DEW-1	DEW-2	DEW-3
P47895	0.020038	Aldehyde dehydrogenase family 1 member A3	ALDH1A3	1.04429	1.05226	1.055	1.18165	1.1782	1.18301
P10606	0.0200081	Cytochrome c oxidase subunit 5B, mitochondrial	COX5B	0.712676	0.716102	0.717398	0.752188	0.751932	0.752142
P24752	0.0199918	Acetyl-CoA acetyltransferase, mitochondrial	ACAT1	0.643477	0.646457	0.641288	0.741472	0.730303	0.727118
Q96QK1	0.0199751	Vacuolar protein sorting-associated protein 35	VPS35	1.10769	1.10925	1.10977	1.15602	1.16189	1.15667
Q12860	0.019955	Contactin-1	CNTN1	0.120563	0.122647	0.12367	0.164589	0.167931	0.170886
Q9HBU6	0.0199389	Ethanolamine kinase 1	ETNK1	0.859353	0.85081	0.851646	0.940159	0.947188	0.934787
O15084	0.0199318	Serine/threonine-protein phosphatase 6 regulatory ankyrin repeat subunit A	ANKRD28	1.04178	1.04349	1.05697	1.13495	1.13515	1.14013
Q8TBE9	0.0199139	N-acylneuraminate-9-phosphatase	NANP	0.98601	0.991233	0.965584	1.11725	1.1089	1.11435
O15270	0.0198677	Serine palmitoyltransferase 2	SPTLC2	1.2921	1.29781	1.29485	1.33575	1.34297	1.342
H3BS47	0.0198676	Protein fantom	RPGRIP1L	1.02731	0.984008	1.02154	1.2603	1.24775	1.22416
Q15493	0.0198313	Regucalcin	RGN	1.39441	1.46412	1.45518	1.72145	1.72876	1.72064
P49798-3	0.0197323	Regulator of G-protein signaling 4	RGS4	1.49862	1.39065	1.73881	2.78356	2.62796	2.68556
P02458-3	0.0197132	Collagen alpha-1(II) chain;Collagen alpha-1(II) chain;Chondrocalcin	COL2A1	0.701885	0.671354	0.775721	1.12817	1.17323	1.092
O95081	0.0197085	Arf-GAP domain and FG repeat-containing protein 2	AGFG2	1.00365	1.01682	1.0215	1.08673	1.09183	1.10371
O75935-3	0.0197019	Dynactin subunit 3	DCTN3	0.81115	0.822045	0.821418	0.866019	0.867228	0.858247
E9PLK3	0.0196875	Puromycin-sensitive aminopeptidase	NPEPPS	0.988774	0.984794	0.990618	1.01784	1.02597	1.01958
O43181	0.0196874	NADH dehydrogenase [ubiquinone] iron-sulfur protein 4, mitochondrial	NDUFS4	0.724381	0.722661	0.718362	0.764549	0.778246	0.773198
A0A087WW40	0.0196856	Endophilin-B1	SH3GLB1	1.87338	1.86315	1.84635	1.95314	1.94642	1.96099
O00391-2	0.0196827	Sulfhydryl oxidase 1	QSOX1	2.47429	2.4762	2.45733	2.59722	2.56262	2.58809
Q9BV86	0.0196708	N-terminal Xaa-Pro-Lys N-methyltransferase 1;N-terminal Xaa-Pro-Lys N-methyltransferase 1, N-terminally processed	NTMT1	0.918726	0.938269	0.92248	1.01762	0.998474	1.00003
P61158	0.0196612	Actin-related protein 3	ACTR3	1.24994	1.24766	1.23825	1.2967	1.29279	1.30584
F8W1A4	0.0196461	Adenylate kinase 2, mitochondrial;Adenylate kinase 2, mitochondrial;Adenylate kinase 2, mitochondrial, N-terminally processed	AK2	1.14989	1.15802	1.15803	1.19766	1.20519	1.19328
K7EP32	0.0196137	UBX domain-containing protein 6	UBXN6	1.17413	1.16808	1.27087	1.51717	1.50073	1.50797
O60547-2	0.0195649	GDP-mannose 4,6 dehydratase	GMDS	3.57772	3.60441	3.60607	3.75918	3.74525	3.71059
P07384	0.0195649	Calpain-1 catalytic subunit	CAPN1	1.94087	1.94395	1.95652	2.03748	2.01189	2.01577
Q6ZMS4	0.0195593	Zinc finger protein 852	ZNF852	1.42362	1.21764	1.65712	2.5379	2.55936	2.62187
B1AKL4	0.0195583	Eukaryotic translation initiation factor 4E transporter	EIF4ENIF1	1.08159	1.10853	1.19922	1.50435	1.43247	1.47273
P09622	0.0195438	Dihydrolipoyl dehydrogenase, mitochondrial;Dihydrolipoyl dehydrogenase	DLD	0.941045	0.95032	0.943428	0.984631	0.997196	0.998196
P00374	0.0195431	Dihydrofolate reductase	DHFR	1.11906	1.13993	1.13863	1.19565	1.19842	1.18911
A2A3P3	0.0195407	Centrosomal protein of 85 kDa-like	CEP85L	1.58731	1.56117	1.66481	2.13611	2.29118	2.34667
P22087	-0.0200082	rRNA 2-O-methyltransferase fibrillarin	FBL	1.10579	1.09683	1.09485	0.935635	0.929673	0.921394
Q9NY12-2	-0.0200046	H/ACA ribonucleoprotein complex subunit 1	GAR1	1.35291	1.34418	1.36786	1.09435	1.07937	1.0949
P11413	-0.0199584	Glucose-6-phosphate 1-dehydrogenase	G6PD	0.470478	0.46829	0.473116	0.427004	0.433562	0.431002
O60218	-0.0199564	Aldo-keto reductase family 1 member B10	AKR1B10	0.114253	0.113675	0.116244	0.0938401	0.0920302	0.0937936
Q15024	-0.019941	Exosome complex component RRP42	EXOSC7	1.03632	1.03831	1.03501	1.01158	1.00867	1.00973
Q04828	-0.0199195	Aldo-keto reductase family 1 member C1	AKR1C1	0.087604	0.0894201	0.0873466	0.0610358	0.0581824	0.0630517
Q96E39	-0.0198621	RNA binding motif protein, X-linked-like-1	RBMXL1	1.62485	1.60693	1.60874	1.45109	1.4352	1.46934
P52209-2	-0.0198263	6-phosphogluconate dehydrogenase, decarboxylating	PGD	0.260301	0.261805	0.260566	0.248292	0.247511	0.245394
A0A0A0MSS8	-0.0197562	Aldo-keto reductase family 1 member C3	AKR1C3	0.136087	0.140226	0.141345	0.113872	0.108629	0.112031
H3BSH7	-0.01975	Cirhin	CIRH1A	0.934596	0.928031	0.921408	0.872357	0.871345	0.881123
O15066	-0.0197393	Kinesin-like protein KIF3B;Kinesin-like protein KIF3B, N-terminally processed	KIF3B	1.47468	1.50746	1.47719	1.36717	1.35909	1.36482
O00567	-0.0197284	Nucleolar protein 56	NOP56	1.18082	1.11498	1.13176	0.879682	0.909193	0.923727
P55769	-0.0197234	NHP2-like protein 1;NHP2-like protein 1, N-terminally processed	NHP2L1	1.21211	1.19235	1.15799	0.955806	0.980954	1.00295
Q9UIG0-2	-0.0197045	Tyrosine-protein kinase BAZ1B	BAZ1B	1.11579	1.1324	1.14766	0.860938	0.890685	0.93715
P46013	-0.0196789	Antigen KI-67	MKI67	1.1983	1.14606	1.14829	0.975271	0.98616	0.999422
O75037-3	-0.0196744	Kinesin-like protein KIF21B	KIF21B	2.2037	2.36079	2.24647	1.35064	1.57449	1.54807
H0YIA6	-0.0196728	Homeobox protein Hox-A11	HOXA11	2.57586	2.56831	2.55111	2.33912	2.36543	2.40683
Q6PL18	-0.0196376	ATPase family AAA domain-containing protein 2	ATAD2	1.48889	1.53533	1.53085	1.15058	1.10693	1.22313
A0A0A0MTB8	-0.019614	WD repeat-containing protein 36	WDR36	1.10273	1.07696	1.06774	0.983656	0.97045	0.976723
Q8NEF9	-0.0195921	Serum response factor-binding protein 1	SRFBP1	0.835496	0.819476	0.808472	0.735526	0.742047	0.722135
Q9GZR2	-0.0195901	RNA exonuclease 4	REXO4	1.63439	1.59567	1.55385	1.38895	1.383	1.37765
Q9HAF1-2	-0.0195754	Chromatin modification-related protein MEAF6	MEAF6	1.29288	1.28477	1.27935	1.14791	1.18882	1.14369
A0PK00	-0.0195442	Transmembrane protein 120B	TMEM120B	0.342784	0.332106	0.332955	0.257627	0.271385	0.283252
Q9Y2X3	-0.0195429	Nucleolar protein 58	NOP58	1.22819	1.17199	1.15253	0.967117	0.991954	0.995014
K7EK07	-0.0195291	Histone H3;Histone H3.3	H3F3B;H3F3A	1.2069	1.24302	1.15948	0.957011	0.954071	0.997957
Q9NY61	-0.0194943	Protein AATF	AATF	0.930805	0.914951	0.903876	0.824427	0.843488	0.845409
Q9UJ72	-0.0194833	Annexin A10	ANXA10	2.43138	2.45014	2.47689	2.28573	2.3196	2.32664
A0A0B4J2E5	-0.0194219	Periodic tryptophan protein 2 homolog	PWP2	1.22504	1.19352	1.14587	0.985445	1.01984	1.00532
Q9Y4C8	-0.0193555	Probable RNA-binding protein 19	RBM19	0.87633	0.856581	0.817782	0.720213	0.729079	0.728524
Q15397	-0.019317	Pumilio domain-containing protein KIAA0020	KIAA0020	0.990805	0.961003	0.9287	0.826753	0.839297	0.83473
