# Supplementary material for: Slight Deuterium Enrichment in Water Acts as an Antioxidant: Is Deuterium a Cell Growth Regulator?
Source: Mol Cell Proteomics. 2020 Aug 7;19(11):1790–804. doi: 10.1074/mcp.RA120.002231 (PMC7664117; doi:10.1074/mcp.RA120.002231)
Supplement: Supplementary table s15 [file 162279_1_supp_576180_qfjfdq.xlsx]

## Sheet: Table S15
Table S15. Common proteins identified in redox proteomics analysis in HT29 cells grown in DEW, NW and DDW.
DDW - 100 ppm D, DEW - 450 ppm D, NW - 150 ppm D
														Abundance of ion reporter, arb. Units																		Oxidation %
Protein IDs	Protein names	Gene names	N of proteins	N of peptides	N of unique peptides	Peptides DDW	Peptides NW	Peptides DEW	Unique peptides DDW	Unique peptides NW	Unique peptides DEW	Sequence coverage [%]	MQ Score	DDW-I-1	DDW-I-2	DDW-I-3	DDW-II-1	DDW-II-2	DDW-II-3	NW-I-1	NW-I-2	NW-I-3	NW-II-1	NW-II-2	NW-II-3	DEW-I-1	DEW-I-2	DEW-I-3	DEW-II-1	DEW-II-2	DEW-II-3	DDW-1	DDW-2	DDW-3	NW-1	NW-2	NW-3	DEW-1	DEW-2	DEW-3
P23919;P23919-2;H7C312;H7BZ20;G5E9E9;H7C3A4	Thymidylate kinase	DTYMK	6	16	16	15	15	14	15	15	14	64.6	67.537	454500	344330	322270	101100	73646	109370	478370	578760	365870	299920	321330	280970	116310	142110	117760	126380	149850	130380	18.1965	17.6197	25.3382	38.5358	35.6998	43.4373	52.0747	51.3255	52.5429
O75794;X6RA30;X6RF82;X6RKY7;H7BZW7	Cell division cycle protein 123 homolog	CDC123	5	12	12	10	12	12	10	12	12	44.6	74.751	505220	523060	477250	152000	93347	133090	613420	681020	473060	173860	187510	190500	97952	130820	99253	121240	122160	136850	23.1277	15.1437	21.8059	22.0836	21.5894	28.7088	55.3122	48.2884	57.962
Q8N4Q0;Q8N4Q0-2	Zinc-binding alcohol dehydrogenase domain-containing protein 2	ZADH2	2	5	5	4	4	3	4	4	3	17.5	66.376	112220	101620	104530	39872	38275	57407	81879	92010	70827	28872	26751	46740	2319	13580	6162.7	12979	11464	12935	26.2157	27.3598	35.4502	26.0693	22.5251	39.7561	84.8412	45.7754	67.7307
O15056-2;O15056;O15056-3;E7ER60;X6R647;H0YEV8;H7BY56;Q5TA15	Synaptojanin-2	SYNJ2	8	23	23	15	20	19	15	20	19	24.7	113.92	54843	52170	54687	13320	16453	15858	76894	55225	65556	34693	48257	44844	110790	157110	126970	130340	166020	181280	19.5414	23.9759	22.4793	31.0905	46.6332	40.6196	54.0538	51.3787	58.8094
P57768-2;P57768;A0A0C4DGW2;E5RJ65;E5RHF1;E5RGS8;E5RGQ6	Sorting nexin-16	SNX16	7	5	5	4	3	3	4	3	3	22.2	19.585	105760	105360	70553	17501	25994	17855	40154	55884	33006	22505	33010	22123	110000	135990	108880	95992	114250	121070	14.1983	19.7893	20.1961	35.9166	37.1341	40.1295	46.5999	45.6562	52.6506
Q92769;Q92769-3;H3BM24;E5RH52;E5RG37;E5RFI6;E5RJ04;E5RGV4;E5RHE7;E5RFP9;E5RK19	Histone deacetylase 2	HDAC2	11	16	11	12	14	14	8	9	9	49.2	173.87	914060	803630	661130	350250	315370	419590	302980	417920	248430	440250	386140	376870	15038	18413	20890	29373	34579	26798	27.7029	28.1832	38.825	59.2347	48.0238	60.2703	66.139	65.2532	56.1944
Q99519;E9PIF4	Sialidase-1	NEU1	2	10	10	9	10	10	9	10	10	30.4	30.708	464770	403590	372760	290400	219400	287260	354480	350710	280330	789660	813040	732740	4672.1	16107	12281	89395	110140	89814	38.4549	35.2173	43.5229	69.0178	69.8638	72.3287	95.0332	87.2417	87.971
P20936;E9PGC0;P20936-2;P20936-4;P20936-3	Ras GTPase-activating protein 1	RASA1	5	32	32	30	28	27	30	28	27	41.5	155.84	762070	787940	645960	198220	210480	261120	746670	817680	584910	597080	565640	615740	266350	369040	252330	234590	270190	287870	20.6417	21.0813	28.7869	44.4339	40.89	51.2839	46.83	42.268	53.2895
Q8TCE6-2;Q8TCE6;Q6NSW5	Protein FAM45A;Protein FAM45B	FAM45A;FAM45B	3	11	11	7	10	9	7	10	9	35.5	27.218	43583	44877	38730	20272	16841	29077	127180	115730	96779	100380	99186	111760	70866	73513	59497	110060	172160	134840	31.7469	27.287	42.882	44.1114	46.1511	53.5919	60.8315	70.0769	69.3846
D6R938;E9PBG7;E9PF82;Q13557-8;Q13557-10;Q13557;Q13557-6;Q13557-11;Q13557-12;Q13557-9;Q13557-5;Q13557-3;Q13557-4;H0Y9C2;H0Y9J2;Q9UQM7;Q9UQM7-2;D6RHX9;E9PBE8;E7EQE4	Calcium/calmodulin-dependent protein kinase type II subunit delta	CAMK2D	20	17	14	15	16	15	12	13	12	42.6	75.992	876140	882350	722880	558890	512610	651460	465080	511860	384250	284700	245730	285340	8856.5	22567	17108	92243	119590	94373	38.9462	36.7473	47.4017	37.9711	32.4358	42.6141	91.2398	84.1253	84.6539
Q7L4I2;Q7L4I2-2;E9PI52;H0YGP9;E1B6W4	Arginine/serine-rich coiled-coil protein 2	RSRC2	5	8	8	7	7	6	7	7	6	23.3	19.127	53387	50919	55916	12281	9172.6	15166	73468	72915	60092	18419	20323	18330	19990	26022	19392	14941	13253	13277	18.7017	15.2644	21.3359	20.0453	21.7969	23.3735	42.7729	33.7441	40.641
Q14692	Ribosome biogenesis protein BMS1 homolog	BMS1	1	28	28	23	19	16	23	19	16	29.6	72.723	476740	470720	387970	101440	100450	141840	237470	254650	198980	53573	59963	69232	20092	29150	19979	13033	15062	11524	17.5447	17.5867	26.7719	18.4072	19.0593	25.8124	39.3449	34.0677	36.5806
Q9Y6W5;Q9Y6W5-2	Wiskott-Aldrich syndrome protein family member 2	WASF2	2	13	13	11	13	13	11	13	13	27.5	184.08	48930	34739	16081	8939	2684.3	14749	232860	270080	166870	151550	114190	128970	152130	194360	138900	70041	83185	71831	15.447	7.1728	47.8398	39.4241	29.7161	43.5945	31.5257	29.9717	34.0866
O75381-2;O75381	Peroxisomal membrane protein PEX14	PEX14	2	8	8	7	7	7	7	7	7	47.6	93.052	31410	34958	30691	8188.8	6999.5	4808.7	57469	66632	46146	20130	20271	18854	31403	33261	27105	10598	17137	18387	20.6794	16.6824	13.5457	25.9411	23.326	29.0062	25.2327	34.0033	40.4181
P29353-2;P29353-7;P29353;P29353-6;P29353-3;P29353-5;X6R6D0;H0Y539;Q5T182;Q5T181;Q5T188;Q5T187;P98077	SHC-transforming protein 1	SHC1	13	17	17	13	14	14	13	14	14	58.4	241.82	14546	13742	15201	5221	4623.9	10729	34395	30015	21348	39913	41677	33638	79972	98946	69588	91214	107410	105860	26.4127	25.1766	41.3768	53.7129	58.1334	61.1756	53.2836	52.0508	60.337
P35268	60S ribosomal protein L22	RPL22	1	4	1	4	4	4	1	1	1	50.8	153.73	753740	720530	560050	238440	215490	323670	149400	173530	122090	104280	129880	111530	117860	112990	92189	75509	102560	108020	24.0319	23.0219	36.6259	41.1069	42.8068	47.7399	39.0492	47.5806	53.9536
M0QYT9;Q14653;M0R205;M0QZB8;M0QZB7;Q14653-4;M0QXC8;Q14653-3;Q14653-2;M0R0X9;M0R3C2;M0R0R8;M0QX56	Interferon regulatory factor 3	IRF3	13	8	8	5	6	5	5	6	5	40.9	194.18	630960	573440	482390	92483	42800	110910	525680	499270	351550	77373	89515	100030	169920	221560	178210	48473	74449	76838	12.7837	6.94535	18.6937	12.8302	15.2033	22.1511	22.1953	25.1509	30.1269
O15213	WD repeat-containing protein 46	WDR46	1	14	8	10	12	12	5	7	6	29.3	65.778	250340	300610	254180	69743	68350	72467	131680	127750	88737	135650	143250	135760	82780	92791	76845	58121	66318	66531	21.789	18.525	22.1851	50.7425	52.8598	60.473	41.2495	41.6809	46.4032
O14936-3;O14936;O14936-4;O14936-6;O14936-2;Q5JS74;Q5JS72;O14936-5;Q5JS79	Peripheral plasma membrane protein CASK	CASK	9	21	21	15	18	17	15	18	17	28.9	36.792	91061	84714	68683	28939	29532	35929	96055	104020	60489	53827	58315	63512	89672	97769	76699	73269	94022	89121	24.1158	25.8495	34.345	35.9129	35.9226	51.2189	44.9666	49.0232	53.7456
P04843;B7Z4L4;F8WF32	Dolichyl-diphosphooligosaccharide--protein glycosyltransferase subunit 1	RPN1	3	33	33	31	31	31	31	31	31	63.1	323.31	1025000	968150	835950	562200	454870	553600	511300	459810	356260	395570	386150	379670	44924	67505	52287	88646	100270	118940	35.4209	31.9651	39.8402	43.6193	45.6464	51.5905	66.3667	59.7646	69.4633
Q5PSV4-2;Q5PSV4;H0YHD0	Breast cancer metastasis-suppressor 1-like protein	BRMS1L	3	3	3	2	2	2	2	2	2	9.1	1.3783	45347	28407	29227	23495	17040	25055	23211	28624	17580	101480	97174	87713	9665.2	9346.7	4214	14297	21911	18750	34.1289	37.4942	46.1571	81.3852	77.2461	83.3037	59.6648	70.0979	81.6495
F5H8A6;P19438;F5H6Z2;F5H6V7;F5H061;P19438-5;P19438-4;P19438-2	Tumor necrosis factor receptor superfamily member 1A;Tumor necrosis factor receptor superfamily member 1A, membrane form;Tumor necrosis factor-binding protein 1	TNFRSF1A	8	2	2	1	2	1	1	2	1	8.4	2.4019	60785	43953	56688	49244	28441	58426	71398	88430	54942	53874	56830	73638	8391.7	15690	16344	76279	76190	68026	44.7555	39.2864	50.7549	43.0056	39.123	57.2702	90.089	82.9234	80.6282
A0A0G2JJX2;Q9BZY9;A0A140T9J6;Q9BZY9-2	E3 ubiquitin-protein ligase TRIM31	TRIM31	4	9	9	6	7	7	6	7	7	36.5	21.86	90379	73342	61055	96869	74940	112690	73386	71767	53044	124450	108610	118150	3005.8	10697	7726.3	128590	165170	176490	51.733	50.5388	64.8594	62.9056	60.2128	69.0153	97.7159	93.9176	95.8059
Q06136;K7EQS7;K7ERC8;Q06136-2	3-ketodihydrosphingosine reductase	KDSR	4	7	7	7	6	6	7	6	6	27.7	38.949	172370	162050	147280	107000	110560	128580	115980	181670	106460	260810	282790	387810	167660	233010	172010	493460	677170	634810	38.3005	40.5561	46.6106	69.2189	60.8858	78.4612	74.64	74.3996	78.6805
Q8N9V3;Q8N9V3-2;B8ZZF2	WD repeat, SAM and U-box domain-containing protein 1	WDSUB1	3	4	4	3	3	2	3	3	2	12.8	6.6297	79927	66562	51707	17589	20504	25595	59312	56714	33481	61366	54713	68214	66600	83838	70265	49635	47383	53947	18.037	23.55	33.1104	50.851	49.1021	67.077	42.7023	36.1093	43.4314
O15164-2;O15164	Transcription intermediary factor 1-alpha	TRIM24	2	17	16	14	15	15	13	14	14	25	87.519	123400	103860	97109	46255	32713	65597	50905	45196	30928	28984	32047	27009	6869.1	16860	6220.9	6633.4	7027.2	12045	27.2642	23.9528	40.3163	36.2803	41.4885	46.6179	49.1272	29.4183	65.9425
Q6XZF7;A0A1C7CYY6;Q6XZF7-2	Dynamin-binding protein	DNMBP	3	20	4	16	14	13	3	2	2	15.7	68.998	116880	110700	83772	93504	73798	99922	11956	16276	7365.5	30923	13144	13450	2537.8	6393.8	3052	13195	9485.9	12085	44.4444	39.9993	54.3959	72.1169	44.6771	64.6153	83.8694	59.736	79.8375
Q9Y6K5;F8VS35;F8VWK9;H0YHL3	2-5-oligoadenylate synthase 3	OAS3	4	28	28	19	23	20	19	23	20	34	106.45	268000	271450	201470	122530	132600	149240	722810	776260	588750	830260	800600	869250	167390	208520	147210	212950	296770	292380	31.3753	32.8177	42.5537	53.4593	50.7718	59.6193	55.9894	58.7326	66.512
Q9UP83;Q9UP83-2;Q9UP83-3	Conserved oligomeric Golgi complex subunit 5	COG5	3	22	16	18	21	19	12	16	14	32.2	37.711	353200	381410	267550	221020	183170	215110	511190	549350	436000	362120	296500	379850	36661	51413	27897	78182	93855	79451	38.4905	32.4436	44.5676	41.4652	35.0535	46.5588	68.0773	64.6082	74.0126
Q13595;Q13595-4;Q13595-3;Q13595-2;F8WEH2	Transformer-2 protein homolog alpha	TRA2A	5	9	8	9	9	8	8	8	7	29.8	29.895	147240	120340	113560	65958	67392	82184	186360	197840	151840	80229	71150	94295	1222.7	4480	1978.2	2334.3	7448.8	955.3	30.9374	35.898	41.9855	30.0946	26.4508	38.3103	65.6255	62.4438	32.5652
Q7L576;A0A0G2JR96;A0A0G2JQT1;Q7L576-3;A0A087WWZ1;H0YL50;A0A087WTQ3;A0A0G2JRX2;A0A087WU52;A0A0G2JRV9;A0A087WWL1;A0A087WVE1;A0A087WV63;A0A0G2JRF5;A0A087WWY5;A0A087WZL7	Cytoplasmic FMR1-interacting protein 1	CYFIP1	16	46	6	42	40	36	5	6	4	43.6	308.06	2018600	2035800	1663800	958000	880030	1095400	1563000	1720100	1367300	911330	882180	1041600	960480	1283100	1009500	1215000	1331200	1289700	32.1844	30.1811	39.6999	36.8314	33.9003	43.2397	55.8497	50.9199	56.0934
Q9UBB9;Q9UBB9-2;F6UKU9;F6SQZ1;F6XM96;F6UQ07;H0Y4U8	Tuftelin-interacting protein 11	TFIP11	7	21	21	14	19	17	14	19	17	30.6	79.258	34449	32014	26851	16946	11394	21633	95003	88869	75005	113660	97431	110160	78766	99822	70274	102900	133290	114040	32.9721	26.2486	44.6188	54.4706	52.2979	59.4929	56.6424	57.1785	61.8727
Q7Z4G4-2;Q7Z4G4;K7ENP1;Q7Z4G4-3;Q5JY02;K7EJQ4;Q5JY01;K7EPZ4;H0Y768	tRNA (guanine(10)-N2)-methyltransferase homolog	TRMT11	9	7	7	6	7	6	6	7	6	20.5	13.387	574610	545870	437910	113230	101180	140820	410850	424730	296040	130430	125350	152560	79405	99370	81506	32082	37726	32505	16.4617	15.6371	24.3326	24.0966	22.7876	34.008	28.7764	27.5179	28.5104
Q9Y6B6;Q9H029;D6RD69;D6R9R5;D6RDB2;D6RAA2	GTP-binding protein SAR1b	SAR1B;DKFZp434B2017	6	10	6	8	9	8	4	6	5	61.1	33.225	296810	243900	197680	123960	92778	155050	347570	316320	227330	220250	216170	261370	106830	129580	81970	103370	134390	123690	29.4603	27.5569	43.9571	38.7887	40.5961	53.4827	49.177	50.9111	60.143
Q8N3X1;Q8N3X1-2	Formin-binding protein 4	FNBP4	2	14	14	13	11	12	13	11	12	18.9	33.458	11192	13100	9357.2	2070.8	6070.5	6039.9	9474.2	16847	4836.7	2492.5	5776.6	4657	6211.7	5947.1	3157.6	4545.3	7142.9	5147.3	15.6136	31.6658	39.2275	20.8286	25.5335	49.0536	42.2543	54.5676	61.9791
Q12899;A2AE48;A0A0G2JIW2;A2AE50;Q5SPU2	Tripartite motif-containing protein 26	TRIM26	5	13	13	9	13	10	9	13	10	30.8	61.947	165800	177350	130710	41919	52742	58988	430980	464350	351930	298430	289480	319180	284440	380480	268230	184110	236590	193380	20.1806	22.9221	31.0957	40.9139	38.4012	47.56	39.2936	38.3409	41.8925
Q5T9B7;P00568;H0Y4J6;H0YID2;Q9Y6K8-2;Q9Y6K8-3;Q9Y6K8	Adenylate kinase isoenzyme 1	AK1	7	12	12	10	11	8	10	11	8	64.3	61.025	290300	225680	196180	52158	62865	79692	117470	130400	77840	18987	35422	40246	68383	92605	58073	40742	46189	44621	15.2305	21.7869	28.8873	13.9143	21.3615	34.0819	37.3352	33.2788	43.4504
O95478;A0A0A0MQZ6;H0YAI9	Ribosome biogenesis protein NSA2 homolog	NSA2	3	7	7	6	7	7	6	7	7	37.7	14.178	125740	128680	111000	40339	48007	60153	115200	119630	104590	170180	144310	143570	25499	22585	18347	12151	22001	15962	24.289	27.1706	35.1457	59.6328	54.6753	57.8538	32.2736	49.3451	46.5242
Q8NBF2;Q8NBF2-2	NHL repeat-containing protein 2	NHLRC2	2	18	18	16	17	17	16	17	17	33.7	104.07	282700	227300	217430	148290	114130	145550	222870	240670	167880	155260	155520	188150	68172	87868	79034	97275	121970	131460	34.4068	33.4271	40.0986	41.06	39.2539	52.8467	58.7953	58.1258	62.4531
Q04917;A2IDB2;F8WEB6;A2IDB1	14-3-3 protein eta	YWHAH	4	13	11	12	13	12	10	11	10	61.8	98.206	1053300	882240	697490	428120	339700	445280	588360	629880	443300	283130	290080	281140	97524	129020	94286	86270	124520	126210	28.8993	27.8001	38.965	32.488	31.5318	38.8079	46.9384	49.1126	57.2391
Q96PD2;Q96PD2-2;C9JIW6	Discoidin, CUB and LCCL domain-containing protein 2	DCBLD2	3	18	18	17	17	14	17	17	14	35.6	166.25	280140	291450	222190	366540	311410	330550	129590	165820	102460	553600	600390	530400	16613	40211	11704	418790	459340	406250	56.6803	51.6554	59.8021	81.0316	78.3584	83.81	96.1845	91.9506	97.1997
Q13098-7;C9JFE4;Q13098-5;Q13098;Q13098-6;J3KSA5;J3QLT0;J3QS88;J3KTB0;J3QLE8;J3QL53;J3KRE8;J3QS84;J3QQX0	COP9 signalosome complex subunit 1	GPS1	14	18	1	16	18	17	1	1	1	44.6	228.07	1696500	1657100	1218800	605170	553320	771180	969840	1040200	744060	724560	688410	703220	318320	370520	283000	237520	295880	315660	26.2926	25.0323	38.7532	42.762	39.8245	48.5891	42.7317	44.3998	52.7278
P35270;REV__Q16649	Sepiapterin reductase	SPR	2	10	10	7	9	7	7	9	7	43.3	32.825	215190	151190	135570	42263	22629	36201	440570	406150	246460	242200	192150	210570	108430	171970	113620	41546	52584	63357	16.4158	13.0187	21.0752	35.4731	32.116	46.0736	27.7018	23.4171	35.7996
P53609-2;P53609	Geranylgeranyl transferase type-1 subunit beta	PGGT1B	2	6	6	2	6	5	2	6	5	21.7	12.856	66768	58100	45738	21455	26139	31612	94408	98796	83552	102050	107060	104090	206930	231730	199470	206980	251620	266350	24.3191	31.0296	40.8688	51.9449	52.0072	55.4727	50.006	52.0575	57.1787
Q9UKU7;Q9UKU7-3;Q9UKU7-2;E9PLS3	Isobutyryl-CoA dehydrogenase, mitochondrial	ACAD8	4	12	12	10	10	10	10	10	10	34.7	57.81	483720	484670	404330	225190	191770	245920	487660	601720	358810	500400	522200	521620	25487	29092	19907	15744	33183	28589	31.7657	28.3499	37.8193	50.6447	46.4624	59.2461	38.1849	53.2846	58.9513
Q5JVZ5;Q96JJ3;Q96JJ3-3;H0YCM7;Q5JW01;Q5JVZ8;Q5JVZ4;Q92556;H7C0N5;H7C0S6;H7C3P3;Q92556-2;Q92556-3	Engulfment and cell motility protein 2	ELMO2	13	10	10	7	6	7	7	6	7	18.8	31.231	125030	115840	98529	79072	62611	69561	16656	13491	6608	4769.1	7320.8	7338.2	3934.9	5453.1	5764.6	11303	10102	9982	38.7414	35.0858	41.3832	22.2594	35.1762	52.6179	74.1769	64.9433	63.3915
O75663;O75663-2	TIP41-like protein	TIPRL	2	11	11	10	8	8	10	8	8	39.3	32.779	261280	223550	202150	72958	82871	83786	600730	693300	472740	184290	190380	229880	77803	85024	67412	54263	69575	70137	21.8282	27.0448	29.3024	23.4758	21.544	32.7175	41.0878	45.0035	50.9906
P21796;C9JI87	Voltage-dependent anion-selective channel protein 1	VDAC1	2	18	18	18	17	17	18	17	17	72.1	222.75	972200	801970	717370	494270	362020	437650	343330	348610	226450	400590	371800	363450	376360	558600	372000	472540	640740	618220	33.7047	31.1016	37.8911	53.8485	51.6095	61.6121	55.665	53.4244	62.4326
Q9HCU5;B5MC98;H7C2N7;H7C0W3	Prolactin regulatory element-binding protein	PREB	4	11	11	9	11	9	9	11	9	45.3	102.2	166420	150200	144770	111720	107580	122770	272670	308760	226370	253970	244940	259300	15399	20625	21312	34954	44043	46992	40.1668	41.7333	45.8885	48.2246	44.237	53.3902	69.4179	68.1063	68.7983
P21860-4;P21860;B4DGQ7;P21860-5;B3KWG5;F8VW56;F8VYK4;P21860-3	Receptor tyrosine-protein kinase erbB-3	ERBB3	8	5	5	3	4	2	3	4	2	5.8	19.53	39029	36385	25699	42374	39285	40345	7904.2	11159	3830.4	64468	54846	53988	7479.2	10376	5704	38361	61018	40106	52.0546	51.9162	61.0881	89.0784	83.0937	93.3751	83.6842	85.4666	87.5486
A0AV96;A0AV96-2;D6R9D6;B7Z8Z7;D6RBS9;D6REZ6;D6R9M7;D6RFL5;D6RA49;D6RBP6;D6RCT1;Q8TBY0-2;Q8TBY0-3;Q8TBY0;D6RF41;Q5T0W7;F8W9F8;Q9NQ94-5;Q9NQ94-6;Q9NQ94-3;Q9NQ94-2;Q9NQ94-4;Q9NQ94	RNA-binding protein 47	RBM47	23	25	25	24	20	23	24	20	23	53	163.76	1562800	1564700	1290700	734490	656190	768110	1242000	1216300	927500	571710	613500	678890	471170	534040	388110	425170	587950	507000	31.972	29.5463	37.3084	31.5216	33.5283	42.2618	47.434	52.4024	56.6411
Q9BTU6;E9PAM4	Phosphatidylinositol 4-kinase type 2-alpha	PI4K2A	2	24	24	21	21	19	21	21	19	58.7	191.27	41371	24964	27485	19451	14894	11952	58580	59100	41253	48787	58575	56885	26170	24255	29163	23339	27798	31845	31.9802	37.3677	30.3066	45.4395	49.7769	57.9643	47.1409	53.4033	52.1981
Q1RLN5;Q8IWW6-3;Q8IWW6-4;Q8IWW6;Q8IWW6-2;H0Y5D8	Rho GTPase-activating protein 12	ARHGAP12	6	26	26	18	22	20	18	22	20	44.9	130.68	247620	213190	180280	122950	97724	131700	457350	440310	364370	247270	243010	247950	19130	29521	18068	21783	22549	30705	33.1786	31.4312	42.2142	35.0927	35.5631	40.4935	53.2422	43.3052	62.9549
Q14534;E7EVQ6;H0YBN7;E5RJH9	Squalene monooxygenase	SQLE	4	17	17	17	17	17	17	17	17	41.8	197.88	429330	434720	328220	339290	288440	335540	43795	47993	47455	42442	50558	51674	19975	22658	11780	37939	54899	56116	44.1427	39.8861	50.5514	49.2155	51.3014	52.128	65.5092	70.7854	82.6499
P14550;Q5T621;V9GYG2;V9GYP9	Alcohol dehydrogenase [NADP(+)]	AKR1A1	4	16	16	14	16	15	14	16	15	61.2	92.789	614090	413690	448700	108320	85532	178440	644390	733020	480120	563660	516970	547730	456210	556800	391470	148160	210420	193020	14.9943	17.1331	28.453	46.6587	41.3579	53.2889	24.5148	27.4263	33.0237
Q99543;Q99543-2;H7C3L7;C9IZ83;F2Z3N9;F2Z3H0	DnaJ homolog subfamily C member 2;DnaJ homolog subfamily C member 2, N-terminally processed	DNAJC2	6	19	19	18	17	15	18	17	15	36.7	158.5	948390	1085800	857930	500640	521650	596930	515610	554750	396110	319590	299090	347880	234700	293910	231710	289990	362700	354500	34.55	32.452	41.0301	38.2651	35.0288	46.7587	55.2688	55.2383	60.4732
Q8TCS8;H7C3C5;H7BXF6	Polyribonucleotide nucleotidyltransferase 1, mitochondrial	PNPT1	3	31	31	30	28	28	30	28	28	48.8	147.62	1132400	1018900	830130	552830	461010	637540	626810	674640	461320	603170	590080	554260	285970	336220	248520	295440	367640	388650	32.8044	31.1512	43.4389	49.039	46.657	54.5757	50.8144	52.232	60.9963
J3KSW6;Q8IX18-3;Q8IX18;Q8IX18-4;Q8IX18-2;J3KTK0;J3KS08;J3KSX9	Probable ATP-dependent RNA helicase DHX40	DHX40	8	5	5	3	3	3	3	3	3	23.9	12.632	46462	51924	37065	34535	32028	34785	9818.7	12038	9270.2	29640	28821	25076	13925	17440	15479	38758	33961	32174	42.6374	38.1504	48.4134	75.1165	70.5377	73.0095	73.5683	66.0707	67.5173
Q9BQP7;Q5QPE7;Q5QPE8	Mitochondrial genome maintenance exonuclease 1	MGME1	3	14	14	11	12	9	11	12	9	46.8	38.722	127730	139240	116410	82203	78848	106590	170030	203350	135270	240490	255060	232420	12247	16950	13630	22513	27652	20571	39.1568	36.1542	47.7982	58.5818	55.6401	63.2109	64.767	61.9972	60.1474
P50851;H0Y9N9;H0YA17	Lipopolysaccharide-responsive and beige-like anchor protein	LRBA	3	86	0	79	75	71	0	0	0	38.1	30.176	145440	148380	113500	42273	27567	29803	16617	26242	16472	15148	10753	13701	30201	41348	23049	12067	20131	12757	22.52	15.6678	20.7972	47.6877	29.0661	45.4081	28.5488	32.7445	35.6281
Q93034;H0YCA0	Cullin-5	CUL5	2	27	27	20	23	19	20	23	19	32.1	50.682	232310	226480	199350	105660	87746	113830	325260	359690	241940	233190	250830	253230	219170	275180	221370	209820	256030	269080	31.2631	27.9245	36.3465	41.7566	41.0846	51.14	48.9102	48.1975	54.8639
Q96DG6	Carboxymethylenebutenolidase homolog	CMBL	1	14	14	10	13	11	10	13	11	49	26.057	1602300	1493500	1227800	336410	334640	400070	1612400	1942000	1222200	492590	577420	523980	310700	424640	302240	123980	152820	172400	17.3523	18.3049	24.5763	23.4011	22.9188	30.0072	28.5221	26.4642	36.3223
Q7Z4V5;Q7Z4V5-3;M0R0J3;K7EPS6;A0A087WX58;K7ERA4;A0A024R216;A0A087WT54;Q9Y3E1	Hepatoma-derived growth factor-related protein 2	HDGFRP2	9	9	1	9	9	9	1	1	1	17.9	151.23	108560	101740	87718	57533	52814	61788	74206	79303	52956	73941	59676	63325	9961.5	11477	7913.4	11531	2493.6	13255	34.639	34.1719	41.3281	49.9106	42.9389	54.4586	53.6513	17.8489	62.6169
P04040	Catalase	CAT	1	23	23	21	22	22	21	22	22	49.5	207.28	908570	834510	656810	673710	547150	562170	364160	416370	288580	1136100	1136000	972870	227840	287660	214780	439730	518620	461070	42.5784	39.6009	46.1181	75.7269	73.1784	77.1232	65.8702	64.3226	68.2208
Q9H4Z3;A0A087WWZ2	Phosphorylated CTD-interacting factor 1	PCIF1	2	14	14	12	12	13	12	12	13	30.1	60.206	336500	339080	267440	149380	160710	206390	155780	142790	74838	102960	83374	106700	102870	120640	88986	101240	108730	157120	30.7442	32.1555	43.5578	39.7928	36.8644	58.7756	49.6007	47.4038	63.8424
A0A0C4DFX9;Q9H3P2;H0Y3X6;Q9H3P2-7;C9JHL4;H7C2C7;C9JEM7;F8W954;F8WF98;H7C0W2;H7C3C2;H7C2M8	Negative elongation factor A	NELFA	12	15	15	14	14	12	14	14	12	43	57.287	102220	97567	74017	94066	81748	95383	110820	105280	71549	46626	38674	60294	27367	31589	19233	68805	88986	77450	47.9229	45.589	56.3064	29.614	26.8655	45.7317	71.5437	73.8014	80.1072
P61289;P61289-3;P61289-2;B3KQ25;K7ESG5;K9J957;K7ENH2;K7EPX6;K7EKR3;A0A087WTV2;K7EMD0;B7Z8D3	Proteasome activator complex subunit 3	PSME3	12	10	10	8	10	8	8	10	8	53.9	61.574	490580	451670	318830	218840	177440	222720	544800	701780	356890	265300	343510	275020	4939.2	5471.9	4954.2	5043.4	4950.1	2136.2	30.8477	28.2049	41.1264	32.749	32.8627	43.522	50.5219	47.4966	30.1281
Q99828;Q99828-2	Calcium and integrin-binding protein 1	CIB1	2	7	7	4	6	6	4	6	6	48.2	25.528	45082	36346	36484	30601	23170	39288	95716	113090	69463	199400	175210	181000	29735	41276	37076	52484	50548	61102	40.4331	38.9307	51.8503	67.5667	60.7735	72.2662	63.8344	55.0488	62.2359
Q5SQP8;P56545;P56545-2;A0A087WYL1	C-terminal-binding protein 2	CTBP2	4	13	10	11	12	11	8	9	8	34.5	264.46	386310	357180	316280	240350	205800	240550	316140	324600	256880	219400	242480	247220	9948.7	14609	7673.8	14318	17695	13948	38.3541	36.5555	43.1999	40.968	42.7594	49.0419	59.0027	54.7765	64.509
Q9P0V3;Q9P0V3-2;C9JF25;C9JED2	SH3 domain-binding protein 4	SH3BP4	4	12	12	7	7	5	7	7	5	18.7	19.686	33369	31658	20789	18930	14164	23733	5132.8	5381.6	3354.9	9873.2	8363.5	8820.9	61715	74246	57210	75911	93246	83408	36.1957	30.9109	53.3062	65.795	60.8471	72.4462	55.1575	55.6719	59.3153
Q9C0E8-2;Q9C0E8;Q9C0E8-4;Q9C0E8-3;C9JL94;C9JM95	Protein lunapark	LNP	6	13	13	11	11	11	11	11	11	33.3	89.094	178180	140080	117630	77100	69284	99530	165920	194200	122680	79298	70031	83395	56923	67303	50608	57907	68569	54787	30.2021	33.0926	45.8326	32.3378	26.5037	40.4683	50.4285	50.4659	51.9825
P40939;H0YFD6;P40939-2	Trifunctional enzyme subunit alpha, mitochondrial;Long-chain enoyl-CoA hydratase;Long chain 3-hydroxyacyl-CoA dehydrogenase	HADHA	3	32	32	30	30	27	30	30	27	58.5	269.94	3154400	2852600	2499600	798840	745320	965160	1356600	1570900	959190	958180	922360	911790	1060200	1375300	923760	488470	602330	563500	20.2072	20.7153	27.8565	41.394	36.9941	48.7333	31.5413	30.4572	37.8885
P78330;C9JBI3;C9JEJ7;F8WD74;A0A1D5RMN5	Phosphoserine phosphatase	PSPH	5	13	13	12	13	12	12	13	12	72.4	53.037	487990	364960	333500	560680	420850	494180	294570	323930	220850	391530	412970	359980	35133	44710	28607	154650	172990	158230	53.4658	53.5562	59.7066	57.066	56.0415	61.9768	81.4878	79.4626	84.6888
F8W9X7;Q567U6;H7C050	Coiled-coil domain-containing protein 93	CCDC93	3	18	18	15	13	13	15	13	13	34.3	42.078	78217	72668	69474	43758	32893	49799	91999	94863	72779	93101	88286	85391	7213.3	4284	5366.4	6081.1	7808.2	6416.6	35.8746	31.1602	41.7521	50.2977	48.2045	53.9868	45.7418	64.5722	54.4564
Q9H1C4;E9PNE5;E9PR93	Protein unc-93 homolog B1	UNC93B1	3	3	3	3	3	1	3	3	1	6.5	5.4924	22072	21345	21620	16219	10258	11887	9759.8	11435	8010.5	2594.6	6968.6	5376.9	2819.9	7019.2	3905.5	2338.2	8187.2	7492.4	42.3572	32.4589	35.4762	21.0014	37.8654	40.1639	45.3306	53.8405	65.7349
Q9Y2Q5;Q9Y2Q5-2;Q9Y2Q5-3	Ragulator complex protein LAMTOR2	LAMTOR2	3	5	5	3	5	3	3	5	3	48	12.218	175670	171220	137830	69664	66478	83153	131620	136300	100600	132690	134910	144380	46353	61491	36002	35015	37536	30865	28.3956	27.9674	37.6287	50.2024	49.7437	58.9354	43.0329	37.9048	46.1588
P49748-2;P49748;P49748-3;G3V1M7;J3QRJ8;J3KSR4;K7EQP4;J3KS89;J3QKU9;K7EJW8;K7EMF8	Very long-chain specific acyl-CoA dehydrogenase, mitochondrial	ACADVL	11	29	29	29	28	27	29	28	27	57.5	323.31	830860	747810	564600	514900	453330	590120	814440	927710	648700	1835900	1770100	1689500	217580	277780	221300	299780	371440	381750	38.2609	37.7416	51.105	69.2704	65.6125	72.2564	57.9442	57.2133	63.3032
P11926;C9JG30	Ornithine decarboxylase	ODC1	2	8	8	7	6	5	7	6	5	23.2	18.1	534190	481890	415470	377080	332660	399430	431600	447280	309670	363750	372120	363850	103230	122990	93321	172710	186580	176450	41.3796	40.8397	49.0158	45.7346	45.4137	54.0222	62.5897	60.2707	65.4073
C9JYX8;C9J031;C9IY57;Q9UHC7-4;Q9UHC7-3;Q9UHC7-2;Q9UHC7;C9IZP5;C9JYI0;F8WAS8;Q13434	E3 ubiquitin-protein ligase makorin-1	MKRN1	11	4	4	2	4	3	2	4	3	47.8	21.501	65887	63965	47083	43646	51467	48049	64883	53913	35516	119820	102920	167840	78237	111770	76015	160050	206860	186970	39.8474	44.5864	50.5077	64.8717	65.6239	82.5351	67.1669	64.9217	71.0953
Q9H0C8;F8SNU7;E9PC05;H7C2I8;F8SNU6	Integrin-linked kinase-associated serine/threonine phosphatase 2C	ILKAP;ILKAP3	5	16	16	14	14	13	14	14	13	40.3	49.027	760480	778880	675540	297480	274020	320860	527070	591970	412530	224250	272690	256720	206720	267370	206420	151270	159540	183660	28.1183	26.0253	32.2019	29.8475	31.5373	38.3594	42.2554	37.3709	47.0826
Q00796;H0YLA4;H0YKB3;Q00796-2	Sorbitol dehydrogenase	SORD	4	19	19	18	18	18	18	18	18	70	249.92	4553700	4313100	3576000	1177600	989750	1148100	1390000	1674300	1098800	643050	582000	671560	595380	798680	562410	265840	287500	301560	20.5468	18.6645	24.303	31.6298	25.7944	37.9335	30.8678	26.4689	34.904
Q99873-3;E9PKG1;H7C2I1;Q99873-2;Q99873;E9PIX6;E9PQ98;H0YDE4;E9PNR9;E9PMW9;E9PMZ2	Protein arginine N-methyltransferase 1	PRMT1	11	22	3	19	21	21	2	2	2	69.4	117.66	7496700	7126800	5811800	1907800	1659300	2148200	4139900	4522000	3125200	1711100	1894600	1908600	1090500	1246000	944920	403450	544900	573130	20.286	18.8855	26.9874	29.2446	29.5265	37.9157	27.0056	30.426	37.7544
Q9Y4L1;A0A087X054;E9PJ21;A0A087WWI4;K7EQK2;Q9Y4L1-2;J3KTF1;J3QL06;Q9BST8;J3QQH7;J3QLE9;A0A087X214;A0A087WW13;Q9BXT5	Hypoxia up-regulated protein 1	HYOU1	14	37	37	37	36	36	37	36	36	51	323.31	1424200	1327700	1081400	1072600	941330	1177600	495150	597820	373800	800990	787820	756110	321010	378790	291850	569870	677690	655370	42.959	41.486	52.1293	61.7981	56.856	66.9177	63.9671	64.146	69.1888
Q96GW9	Methionine--tRNA ligase, mitochondrial	MARS2	1	15	15	15	15	15	15	15	15	36.1	98.898	515440	441950	392670	212980	206100	273700	551110	613730	380010	472210	427640	510790	17536	24045	14001	8883.4	21732	27326	29.2386	31.8031	41.0733	46.1449	41.0651	57.3406	33.6245	47.4736	66.1214
Q9ULV0;A0A0A0MR36;Q9ULV0-2;Q9ULV0-3;K7EPI3	Unconventional myosin-Vb	MYO5B	5	31	26	25	26	26	20	21	21	20.8	70.028	272080	241140	189430	112300	103110	143770	168760	157530	132550	114230	110850	130180	150020	210340	129850	121000	164670	147370	29.2159	29.9521	43.1483	40.3654	41.3034	49.549	44.6462	43.9108	53.1599
Q8N3D4;E9PIH6;H0YDZ9;A0A0U1RQH4	EH domain-binding protein 1-like protein 1	EHBP1L1	4	37	35	31	32	30	31	30	30	42.9	315.13	52153	43838	27712	25642	12436	28411	267910	227380	198020	180320	192120	165280	89859	149090	108490	108890	117630	104460	32.961	22.099	50.6227	40.2293	45.7974	45.4941	54.7877	44.1024	49.0538
Q8N961;Q8N961-2	Ankyrin repeat and BTB/POZ domain-containing protein 2	ABTB2	2	7	7	5	4	2	5	4	2	10	21.187	62769	81498	50957	52023	49743	61248	8490.4	9491.8	5287.6	16272	14234	23548	12165	16957	11623	25549	32092	23822	45.3194	37.902	54.5858	65.7125	59.9938	81.6629	67.7441	65.4284	67.2084
O00233;J3KN29;F5H7X1;F5H5V4;F5GX23;O00233-2;O00233-3;F5H169	26S proteasome non-ATPase regulatory subunit 9	PSMD9	8	6	6	2	5	5	2	5	5	28.3	11.147	21761	21161	16950	24139	19904	36565	66390	80621	51343	214320	248950	216530	12785	17592	6631.8	44943	35870	48536	52.5904	48.4695	68.3266	76.3493	75.5376	80.8331	77.853	67.0944	87.9789
Q13618;Q13618-2;Q13618-3;A0A087WTG3;H7C1L6;A0A087X1R9;H7C399	Cullin-3	CUL3	7	31	31	26	28	24	26	28	24	45.6	129.24	600260	617920	489940	300120	270430	333880	746260	823880	556230	448930	497220	480580	54480	74323	36701	43425	72216	57963	33.3326	30.4418	40.5283	37.5614	37.6368	46.3518	44.3542	49.2811	61.2302
P37802;P37802-2;X6RJP6;C9J5W6;Q9UI15	Transgelin-2	TAGLN2	5	12	12	10	11	11	10	11	11	79.9	92.664	47860	25165	27204	24580	12829	31203	13955	13823	7524.4	9065.5	12080	10182	56440	67590	46584	48258	67387	66871	33.9315	33.7659	53.4234	39.3801	46.6355	57.5046	46.0926	49.9248	58.9405
P51148;P51148-2;K7ENY4;K7EIP6	Ras-related protein Rab-5C	RAB5C	4	11	4	10	10	8	4	3	3	79.6	190.07	246430	226950	201130	36836	25633	38946	69722	68461	40385	4402	8309.8	3283.8	56106	73478	70894	13263	23085	16644	13.004	10.1483	16.2224	5.9387	10.8242	7.51979	19.1195	23.9067	19.0135
Q7L1V2;E7EW32;Q7L1V2-2;H3BUX9;H3BU99;H3BPL8;H3BR21	Vacuolar fusion protein MON1 homolog B	MON1B	7	6	6	4	5	5	4	5	5	17	12.615	24848	23422	30082	7729.9	9788.7	10089	71924	73801	62020	37137	36509	46428	35924	55122	34080	20993	30844	28962	23.7274	29.4745	25.1151	34.0516	33.0967	42.8113	36.8835	35.8793	45.9408
P24928;A0A087WWE2;P24928-2	DNA-directed RNA polymerase II subunit RPB1;DNA-directed RNA polymerase	POLR2A	3	55	55	44	47	45	44	47	45	36.6	182.67	578040	572280	472380	230940	250130	270900	478610	492880	343500	267730	240630	277900	210660	257370	198110	129260	207130	169260	28.5471	30.4143	36.4466	35.8724	32.8053	44.7216	38.0266	44.592	46.0734
O95749;C9J6G3;C9J7M1;O95749-2	Geranylgeranyl pyrophosphate synthase	GGPS1	4	5	5	3	5	5	3	5	5	16	6.3689	108450	78530	56095	30358	19837	32718	101800	93247	57731	62405	56686	72289	5816	5729.3	3662.3	1935.8	2704.2	3039.1	21.8705	20.1663	36.8392	38.0043	37.8076	55.5984	24.9723	32.065	45.3502
Q04828;H0Y804;A6NHU4	Aldo-keto reductase family 1 member C1	AKR1C1	3	21	2	17	20	15	1	2	1	67.5	55.126	1709000	1554300	1368200	412310	398250	442800	1642000	1507000	1163300	503480	624040	631340	16980	23538	16539	6743.6	10038	7812.1	19.4366	20.3964	24.4506	23.467	29.2834	35.1792	28.4257	29.8964	32.0811
Q13643	Four and a half LIM domains protein 3	FHL3	1	9	9	4	6	4	4	6	4	40.7	73.287	40297	37201	24515	19164	21749	22103	401960	429320	255300	361900	356740	389280	70284	68009	48224	69597	79838	91720	32.2295	36.894	47.413	47.3778	45.3833	60.3928	49.7544	54.0004	65.5405
O60942;O60942-4;O60942-2;O60942-3	mRNA-capping enzyme;Polynucleotide 5-triphosphatase;mRNA guanylyltransferase	RNGTT	4	12	12	10	11	9	10	11	9	23.3	71.19	326170	331540	324250	233790	198440	232500	34722	31146	23141	59637	52844	51452	31916	36670	36286	49940	56232	61735	41.7512	37.4429	41.7602	63.2022	62.917	68.977	61.0096	60.5283	62.9814
Q13574-6;Q13574-2;Q13574-4;Q13574-7;Q13574-5;Q13574-3;Q13574;E9PNL8;H0YDN6;E9PNZ3	Diacylglycerol kinase zeta;Diacylglycerol kinase	DGKZ	10	10	8	6	9	7	5	7	6	16.8	24.901	42011	36016	28701	30765	21082	41844	110650	113190	110510	172590	163100	164280	66476	81717	74192	99700	131910	124050	42.2736	36.9225	59.3153	60.9342	59.0322	59.7838	59.9966	61.7478	62.575
Q8NEC7;Q8NEC7-3;D6R9W2;D6RCC4;D6RCC9	Glutathione S-transferase C-terminal domain-containing protein	GSTCD	5	9	9	5	8	6	5	8	6	22.3	35.223	13073	9686.7	11026	5719	4447.1	7467	87036	95920	61212	95621	70788	94135	13049	7172.7	11057	11063	6150	9390	30.4332	31.4643	40.3774	52.35	42.4623	60.5966	45.8817	46.1618	45.9236
A0A087WT20;Q9NV06;B3KME9;A0A087X1F8;E5RHM4;Q9NV06-2	DDB1- and CUL4-associated factor 13	DCAF13	6	12	12	11	12	11	11	12	11	24.6	85.332	699860	636910	517240	249670	240080	287980	478130	526520	365360	409330	360200	413380	550410	648410	529220	320330	429200	444830	26.2941	27.3755	35.7641	46.1238	40.6216	53.0832	36.7882	39.8289	45.6681
J3QTA2;Q99933-4;Q99933-3;Q99933;Q99933-2;C9JYK5;A0A0U1RR89	BAG family molecular chaperone regulator 1	BAG1	7	9	9	5	9	7	5	9	7	32.2	19.631	49752	46713	48045	17149	12516	17605	122930	121620	105180	104910	110670	96394	162670	191620	144730	80493	113630	116070	25.6334	21.1315	26.8165	46.0455	47.643	47.8207	33.1025	37.2252	44.5054
H0Y9G6;E7ETU7;P09001;D6RC14;E9PF06;D6RBQ5	39S ribosomal protein L3, mitochondrial	MRPL3	6	13	13	9	12	11	9	12	11	38.6	40.095	206080	247250	182400	109610	89405	113330	188880	189650	162370	130170	129470	147950	10019	9121.3	9700.6	5741.1	10856	9859.8	34.7208	26.5569	38.3221	40.7992	40.5709	47.6766	36.4281	54.3417	50.4069
P16383-2;P16383;P16383-3;P16383-4;C9JII4;H7C335	GC-rich sequence DNA-binding factor 2	GCFC2	6	7	7	4	5	3	4	5	3	11.8	14.823	31304	27172	22027	44804	31402	54611	22553	14007	12718	33305	25283	29394	7713	12320	5187.9	44600	67705	44338	58.869	53.6108	71.2584	59.6244	64.3497	69.7996	85.2561	84.6048	89.5249
P17706-2;P17706;P17706-3;P17706-4;K7EQG9;K7EIE9;K7ER87;K7EIY0;K7ENP9;K7ERU1;K7ELS9	Tyrosine-protein phosphatase non-receptor type 2;Tyrosine-protein phosphatase non-receptor type	PTPN2	11	12	12	11	11	10	11	11	10	41.1	74.191	40384	46202	32393	60390	53593	72389	48171	45479	46960	104890	95668	113040	3357.5	9610.5	4511.2	35960	27545	29563	59.9262	53.7031	69.0853	68.5282	67.779	70.65	91.4605	74.1344	86.7607
A0A0C4DGT8;A0A087WWP8;Q5VWQ0;A0A0C4DH79;Q5VWQ0-4	Round spermatid basic protein 1	RSBN1	5	8	7	5	5	5	4	4	4	14	29.393	62843	58288	49837	82030	68482	84380	11192	12055	10897	8796.9	9351.5	14613	4200.6	7903.3	3055.2	19105	26452	23487	56.622	54.0207	62.8683	44.0089	43.6853	57.2834	81.976	76.9954	88.4893
Q9NRR5;Q9NRR5-2;H0YDS0;C9IYQ4;Q9H347	Ubiquilin-4	UBQLN4	5	14	10	13	13	11	9	9	7	36.9	113.46	219780	186110	166440	135410	104020	169970	211500	227430	172630	214700	215150	274560	288880	382010	289660	336400	470360	429040	38.1233	35.8529	50.5247	50.3754	48.6127	61.3967	53.7999	55.1826	59.6967
Q8TB52	F-box only protein 30	FBXO30	1	12	12	7	10	7	7	10	7	22.7	26.31	409130	432330	350990	339750	321640	339140	346550	395270	279500	342720	325290	354290	17279	15691	13473	21926	37026	25682	45.3677	42.6595	49.1415	49.7222	45.1441	55.9002	55.9265	70.2354	65.5906
P19784;H3BSA1;H3BV19;H3BNI9	Casein kinase II subunit alpha	CSNK2A2	4	13	13	12	13	12	12	13	12	48.3	58.854	91000	74153	82413	21072	31899	34775	21369	29585	20402	31432	21510	23918	25107	19408	20018	15471	14555	18705	18.8022	30.0786	29.6745	59.5292	42.0981	53.9666	38.1266	42.8555	48.3046
P46734;P46734-3;P46734-2;J3QR49;E9PRZ0;J3KRV4;A0A1B0GVD9;X6RB39;J3QL77;E9PMA8;P52564-2;P52564	Dual specificity mitogen-activated protein kinase kinase 3	MAP2K3	12	14	14	13	13	12	13	13	12	48.7	52.993	991650	946730	770630	717310	657070	776260	156520	174090	130810	221050	230970	232300	9529.8	13179	12210	19132	20085	4976.5	41.9735	40.9696	50.182	58.5454	57.0212	63.9751	66.7509	60.3806	28.9559
F5GX77;Q9UI30-2;Q9UI30;F5GYQ2	Multifunctional methyltransferase subunit TRM112-like protein	TRMT112	4	3	3	3	3	3	3	3	3	36.8	21.268	208980	204210	131560	253500	211580	262540	227230	227360	168620	250370	236670	237060	2777.1	4722.9	2708	10351	3963.9	10312	54.8132	50.8863	66.6176	52.4225	51.0032	58.4352	78.8461	45.6313	79.2012
Q8IYU8;A0A0A0MTD5	Calcium uptake protein 2, mitochondrial	MICU2	2	6	6	6	4	6	6	4	6	21.4	55.789	209020	208560	146070	108400	93523	102840	35725	31838	17530	27423	23764	34252	9918	10635	11156	4011.7	10334	10721	34.1503	30.9594	41.3161	43.4266	42.7395	66.1465	28.7996	49.2823	49.0058
Q8N4X5;Q8N4X5-2;Q8N4X5-4;Q8N4X5-3;F6QUH3	Actin filament-associated protein 1-like 2	AFAP1L2	5	18	18	12	16	16	12	16	16	35.1	47.955	123810	114160	101390	114470	102940	114930	122290	121120	89308	146400	119880	141890	17200	14527	14978	36267	32181	41704	48.0401	47.4159	53.1296	54.4866	49.7427	61.3716	67.8306	68.8983	73.5754
Q6VMQ6;Q6VMQ6-4;Q6VMQ6-5;Q6VMQ6-2;A8MV73;F5GYR7;F5H592;F5H221;F8WE35;F5H8I0;F5H2W9;F5H2H9;F5GZ10;F5H502;F5H1K9;F5H3C4;F5GZ98;F5H6X8;H0YFA3	Activating transcription factor 7-interacting protein 1	ATF7IP	19	21	21	16	19	16	16	19	16	27.9	152.21	96906	104220	91607	52541	51718	63685	177710	165910	101610	148510	150450	144450	111890	121460	85688	112790	123480	123850	35.1569	33.1657	41.0098	45.5245	47.5566	58.7052	50.2003	50.4123	59.1062
Q9BV57;Q9BV57-2;A0A0G2JQN5;H7C382	1,2-dihydroxy-3-keto-5-methylthiopentene dioxygenase	ADI1	4	12	12	6	12	9	6	12	9	69.3	30.941	111150	107900	87268	45396	45420	61548	84512	101920	73897	46028	60396	52500	23047	21941	20556	11673	16193	18256	28.9985	29.6243	41.3585	35.2597	37.2089	41.5358	33.6204	42.4634	47.037
P86791;P86790;F8WD66	Vacuolar fusion protein CCZ1 homolog;Vacuolar fusion protein CCZ1 homolog B	CCZ1;CCZ1B	3	18	18	16	17	16	16	17	16	40.5	51.346	296880	261380	212950	191300	170370	183550	208310	239200	151540	224840	216250	209150	32949	28142	26117	25656	36600	38938	39.1864	39.4603	46.2926	51.9081	47.4805	57.9861	43.7778	56.5321	59.854
P55011;P55011-3;G3XAL9;H0YMG9;Q8IUN5;H0YLJ2;Q13621-3;Q13621	Solute carrier family 12 member 2	SLC12A2	8	40	40	36	39	35	36	39	35	39.1	323.31	347220	376350	294630	398350	359460	412790	229260	274630	202420	270320	229990	230290	10379	15876	10964	33863	36714	41577	53.4289	48.8523	58.3515	54.1095	45.5769	53.2204	76.5404	69.8118	79.1325
Q5T6F2;A2A305;F5H2U4;A0A0D9SFI5;Q5JV08;Q5T6F2-2;H0YDN2	Ubiquitin-associated protein 2	UBAP2	7	19	19	17	18	13	17	18	13	33.2	146.34	33371	43111	22240	61764	58222	72809	56748	72205	47621	221840	198240	179890	6089.1	10936	4767.6	80152	101710	101380	64.9225	57.4561	76.6015	79.6301	73.3014	79.0687	92.9394	90.2917	95.5085
Q9UK61-3;Q9UK61-4;Q9UK61;Q9UK61-2;A0A087X0F1	Protein FAM208A	FAM208A	5	24	24	17	15	15	17	15	15	22.7	56.371	73126	75279	46705	44534	53788	38682	284890	344160	283310	431170	400380	431930	50858	57556	42773	70037	85103	78750	37.8497	41.6745	45.302	60.2142	53.7755	60.3895	57.9321	59.6548	64.8025
Q5TBM3		HSPH1	1	6	1	6	6	5	1	1	1	69.6	3.8379	126330	105840	90644	30398	11964	11601	62472	61805	36429	5880.9	7644	25843	56320	70227	58516	10950	9221.7	11330	19.3954	10.1559	11.3463	8.60373	11.0066	41.5002	16.2777	11.6071	16.2214
A0A0A0MRJ0;Q5VT25-4;Q5VT25-5;Q5VT25;Q5VT25-2;Q5VT25-6;H0Y5V1;A0A0A0MRJ1;H0Y7V8;H0Y6V3;H0Y6R0	Non-specific serine/threonine protein kinase;Serine/threonine-protein kinase MRCK alpha	CDC42BPA	11	30	1	27	27	26	1	1	1	25.8	174.36	142780	128550	113030	145550	143660	177180	243690	233080	173030	294320	268220	323460	25011	33715	29014	81779	102510	88855	50.4804	52.7754	61.0523	54.7053	53.5049	65.1493	76.5793	75.2505	75.3845
P43155-2;P43155;P43155-3;B7ZBP5;A6PVN3;H0Y4Z7	Carnitine O-acetyltransferase	CRAT	6	14	14	13	11	11	13	11	11	28.6	56.366	49047	42659	33913	19250	22803	21363	82111	100170	64155	43954	29314	31344	84551	127810	82676	83476	106030	121840	28.1857	34.8339	38.6479	34.8661	22.6391	32.8213	49.6801	45.343	59.5748
Q96N67-4;Q96N67-3;Q96N67-5;Q96N67-2;Q96N67-6;Q96N67;A0A1B0GWE0;A0A1B0GUE9;Q96N67-7;A0A1B0GVW2;A0A0C4DGY6;A0A0U1RRC1;A0A0U1RQJ5;A0A0U1RR97;A0A0U1RQT6	Dedicator of cytokinesis protein 7	DOCK7	15	31	29	20	27	24	18	26	24	18.2	125.37	151340	162770	125240	142010	122440	171960	193410	208090	148010	205990	203260	196960	24699	17773	11665	27074	39510	45722	48.4097	42.9298	57.86	51.5749	49.4129	57.0948	52.2937	68.9733	79.6731
Q8IUR7-7;Q8IUR7;Q8IUR7-8;Q8IUR7-2;G5E9V6;Q8IUR7-6;C9JAA7;C9JBY2;C9J2I1;C9J625	Armadillo repeat-containing protein 8	ARMC8	10	13	3	8	9	10	1	2	3	22.1	27.202	201830	203760	149220	183850	165330	208070	52723	53728	38275	91715	72168	93966	11181	13095	14883	19793	27714	37622	47.6691	44.794	58.2356	63.4978	57.3235	71.0566	63.902	67.9115	71.6541
I3L0A0;Q13404;Q13404-7;Q13404-2;Q13404-1;G3V2F7;Q13404-8;A0A0A0MSL3;Q13404-6;E5RIF1;D6RG00;F8W924;F8WBY2	Ubiquitin-conjugating enzyme E2 variant 1	TMEM189-UBE2V1;UBE2V1	13	11	3	11	11	10	3	3	3	36.8	37.696	1078100	909380	737250	121220	108200	162650	834500	927070	639000	167980	177400	175940	330810	362340	307400	43784	76871	54742	10.1074	10.6331	18.0742	16.7564	16.062	21.5893	11.6884	17.5021	15.1162
Q32MZ4-3;Q32MZ4-2;Q32MZ4;Q32MZ4-4;C9JTC6	Leucine-rich repeat flightless-interacting protein 1	LRRFIP1	5	30	28	25	27	28	23	25	26	53.5	323.31	783470	1050100	889480	464490	569450	587430	669570	766170	504620	701310	663400	584970	462560	543770	466360	518530	602510	541210	37.2199	35.161	39.7743	51.1577	46.4056	53.6872	52.8524	52.5622	53.7144
Q5VV42;Q5VV42-2	Threonylcarbamoyladenosine tRNA methylthiotransferase	CDKAL1	2	11	11	9	9	7	9	9	7	26.6	27.882	188340	159990	137740	233340	231720	250900	187830	183330	139000	328090	296190	329530	18284	25925	17195	95680	130260	108950	55.3358	59.156	64.5585	63.5932	61.768	70.3327	83.9563	83.4011	86.3689
Q9BV44;H7C3J3;H7C0R6;C9J9V2;C9JP31	THUMP domain-containing protein 3	THUMPD3	5	12	12	9	12	10	9	12	10	30	121.47	158190	153230	132740	71997	47711	41777	176680	192350	125930	138890	144020	136470	141080	164230	111940	67356	84327	85520	31.2776	23.7438	23.9386	44.0124	42.8159	52.0084	32.315	33.9266	43.31
Q99426;K7EP07;Q99426-2;K7EK42;K7EL99;K7EQH0;K7ER04	Tubulin-folding cofactor B	TBCB	7	12	12	12	11	11	12	11	11	47.1	93.493	1195600	1036300	978680	352230	289040	413550	1078600	1209700	890600	437660	416570	459650	39580	58238	22487	18828	14091	23845	22.7564	21.8087	29.7041	28.8644	25.6151	34.0418	32.2353	19.4818	51.4655
Q9BVG4;A6NDF3	Protein PBDC1	PBDC1	2	9	9	8	9	9	8	9	9	39.9	82.242	101140	100700	78808	53807	56218	80960	103330	105940	63586	76854	86233	90274	92370	138480	86408	95112	115990	152160	34.7261	35.8264	50.6735	42.6531	44.8726	58.6728	50.7313	45.581	63.7806
A0A0C4DFT3;Q12959-4;Q12959-2;Q12959-5;Q12959-3;Q12959-6;Q12959;Q12959-7;Q12959-8;Q12959-9;E7EQD7;B4E2H8;H7C166;B7Z264;E9PIW2;B7Z2T4;E9PN83;Q15700-3;Q15700;Q15700-4;Q15700-2;H7C325;B5MCC5;Q15700-5;C9IYP1;F8W750;C9JCP6;A8MUT6;P78352-3;P78352;P78352-2;C9JN61;A8MUT9;Q6ZSU2;C9J110;K7EQM6;F2Z2L0;C9JUA9;C9JWP9;C9JYG3;O14909	Disks large homolog 1	DLG1	41	26	24	23	25	23	21	23	21	41	187.85	884640	703340	591550	785160	658640	778440	731810	807960	579050	659930	664480	710070	90916	101610	70960	181570	218610	207140	47.0212	48.359	56.8209	47.4176	45.1278	55.0818	66.6346	68.2687	74.484
P82094;P82094-2	TATA element modulatory factor	TMF1	2	33	13	30	27	23	12	10	8	37.1	136.46	71487	66229	55544	68978	50633	58603	139500	145320	102070	291410	300490	257510	197870	272730	204040	444460	531810	514230	49.1069	43.3272	51.3399	67.6267	67.4032	71.6141	69.195	66.1011	71.5929
P54578;P54578-2;A6NJA2;P54578-3;J3QQT6;J3KS55	Ubiquitin carboxyl-terminal hydrolase 14;Ubiquitin carboxyl-terminal hydrolase	USP14	6	22	21	20	19	21	19	19	21	59.9	323.31	708750	658270	478090	364690	322080	376470	1001700	1118200	723870	574280	624980	598390	155220	207770	150550	142440	163440	140010	33.974	32.8536	44.0543	36.4395	35.8529	45.2551	47.8533	44.029	48.1863
P05388;F8VWS0;P05388-2;F8VU65;F8VW21;F8VPE8;G3V210;F8VZS0;Q8NHW5;F8VQY6;F8VRK7;F8VS58;F8VWV4;F8W1K8	60S acidic ribosomal protein P0;60S acidic ribosomal protein P0-like	RPLP0;RPLP0P6	14	13	13	13	13	13	13	13	13	55.8	124.93	6087000	5718700	5083300	1597700	1404900	1650700	1167600	1110600	840050	647000	585190	659240	1519700	1817100	1305000	628810	703510	758530	20.7907	19.7218	24.5129	35.6552	34.5084	43.9701	29.2673	27.9103	36.7589
Q9BZX2;Q9BZX2-2;Q9HA47-3;Q9HA47;Q9HA47-4	Uridine-cytidine kinase 2	UCK2	5	9	9	8	9	9	8	9	9	50.2	114.8	202480	188070	145930	125610	107410	110100	234390	250020	157640	246130	215030	255580	132910	167970	119300	155220	188440	179560	38.2852	36.351	43.0028	51.2216	46.238	61.8508	53.8715	52.8717	60.0816
Q96I24;Q96I24-2	Far upstream element-binding protein 3	FUBP3	2	27	25	23	25	23	21	24	22	67	323.31	460900	384470	339810	216030	192600	246490	190950	201150	129950	170360	198910	191710	125180	134460	105110	104410	118590	114710	31.9132	33.3755	42.0416	47.1506	49.72	59.6002	45.4767	46.8643	52.1836
Q8TD19;G3V459	Serine/threonine-protein kinase Nek9	NEK9	2	11	11	9	8	9	9	8	9	17	48.692	167800	154200	129510	106170	84882	112140	61466	67687	46005	75154	63734	70613	17998	20045	16063	18326	25288	19121	38.7524	35.5033	46.406	55.0095	48.4961	60.5507	50.4515	55.7828	54.3457
Q14258	E3 ubiquitin/ISG15 ligase TRIM25	TRIM25	1	28	28	26	23	24	26	23	24	52.9	143.09	583140	631540	475010	385870	356890	441080	614490	681000	439150	736520	666890	716750	286480	364030	279930	332500	459000	410960	39.8211	36.1068	48.1481	54.5163	49.4766	62.008	53.7174	55.7695	59.4827
G3XAP6;P49747-2;P49747	Cartilage oligomeric matrix protein	COMP	3	7	2	6	6	6	1	2	2	11.7	4.7614	12601	10058	8383.5	20126	16606	23199	10647	6034.1	5990.5	34277	13043	38610	3270.7	3932.9	3523.3	18745	26811	29132	61.4966	62.2787	73.4552	76.3	68.3699	86.5685	85.1438	87.2075	89.2106
O60493;O60493-2;O60493-4;O60493-3	Sorting nexin-3	SNX3	4	11	9	10	10	7	8	8	6	71.6	39.52	20658	21209	13979	11820	3580.3	17036	18045	16958	15464	15592	10791	12557	41097	53364	32049	42634	43324	47618	36.3939	14.4429	54.9283	46.3537	38.8879	44.8128	50.9178	44.808	59.7713
A7KAX9;A7KAX9-2;G3V174;A7KAX9-3;K7EQI6;A0A0A0MQQ9;K7EMC2;O14559-10;O14559-11;O14559	Rho GTPase-activating protein 32	ARHGAP32	10	32	32	20	24	26	20	24	26	26.6	98.036	45263	46755	36213	26667	24484	46188	57888	79352	48654	60121	55290	58093	58748	87999	69873	62851	75867	85029	37.0735	34.3688	56.0527	50.9461	41.0645	54.4212	51.6871	46.2982	54.8921
P49321;P49321-3;P49321-4;E9PPR5;H0YF33;H0YDS9;E9PNB5;E9PQG5;E9PAU3;E9PKR5;E9PJQ2	Nuclear autoantigenic sperm protein	NASP	11	40	15	33	39	32	12	14	11	70.9	323.31	1943500	1997700	1618300	883900	914470	1066200	823520	901880	604470	499400	526670	550320	387730	586570	372480	300630	354220	330410	31.2619	31.4017	39.7169	37.7498	36.8675	47.6554	43.6734	37.6513	47.0074
O95352;O95352-3;O95352-2;H7C2R3;H7BZ92;H7C2J8;H7C059;C9JE55;C9J415;C9JFF4;C9JGL2;F8WDY9;C9JNU2;C9JKA3	Ubiquitin-like modifier-activating enzyme ATG7	ATG7	14	21	21	15	18	13	15	18	13	38.3	30.609	125440	107800	101590	63320	79171	73924	136210	133420	95965	136780	139100	150050	41915	50576	57716	64577	58830	81374	33.5452	42.344	42.1186	50.1044	51.0421	60.9922	60.6402	53.7722	58.5046
P62487;E9PIU7;H0YEE4;E9PKH3	DNA-directed RNA polymerase II subunit RPB7	POLR2G	4	7	7	7	7	7	7	7	7	54.7	31.364	336910	261150	242220	449940	287860	337430	243130	264310	166150	329400	318140	287900	64371	73172	46625	194750	282160	235330	57.1824	52.4326	58.2127	57.5341	54.621	63.4071	75.1579	79.4074	83.4637
Q86UY6;Q86UY6-3;F5H2C9;Q86UY6-4;F5GY41;F5GXF6	N-alpha-acetyltransferase 40	NAA40	6	5	5	2	5	4	2	5	4	33.8	6.7819	65596	70862	50236	35344	30369	42021	62052	59395	45079	53037	35205	54056	127220	195990	122360	119580	111690	123230	35.0149	29.9997	45.5478	46.0835	37.2146	54.5277	48.4522	36.3007	50.1771
Q9NQS7-2;Q9NQS7;E9PM67	Inner centromere protein	INCENP	3	11	11	6	7	7	6	7	7	22.4	29.089	216390	235620	168070	91666	96448	106290	62569	70738	53261	54403	44063	51604	30577	55699	29633	21358	24852	28767	29.7563	29.0447	38.7411	46.5094	38.3821	49.2099	41.1245	30.8525	49.2586
B4DL54		CHURC1-FNTB	1	3	0	2	3	3	0	0	0	7	13.676	188950	166900	130330	137780	146130	156930	83679	89618	52129	103490	114960	100670	17005	19554	10337	28960	35336	28194	42.1694	46.6824	54.63	55.2923	56.1937	65.8839	63.0045	64.376	73.1723
Q10713;Q10713-2;Q5SXN9	Mitochondrial-processing peptidase subunit alpha	PMPCA	3	23	23	21	23	20	21	23	20	47.8	107.06	1896000	1872700	1416200	611800	529860	717700	1501700	1856100	1170700	805980	936610	1032500	710910	1062900	689750	360070	382540	391630	24.3959	22.054	33.6333	34.926	33.5377	46.8637	33.6206	26.4653	36.2158
Q13572;Q13572-2;G3V4M9;G3V588;G3V5A3;G3V3C0	Inositol-tetrakisphosphate 1-kinase	ITPK1	6	15	15	14	13	12	14	13	12	45.2	129.84	402790	328450	247640	413090	335990	459780	326700	325240	227980	284030	233840	248020	43719	44842	35386	77637	118540	81651	50.6312	50.5674	64.9939	46.5066	41.8259	52.105	63.9746	72.5539	69.7651
Q9H501;A0A087WX71	ESF1 homolog	ESF1	2	17	17	14	13	13	14	13	13	24.6	46.707	106540	146090	102340	68984	75034	94432	233310	295120	184960	157440	171970	157210	59041	69806	49303	69737	77271	73272	39.3017	33.933	47.9906	40.2917	36.8173	45.945	54.1529	52.5378	59.7773
P12532;P12532-2;F8WCN3;C9JJX8;C9J995;C9J8F6;C9JSQ1;C9J6W7;C9JT96;P17540	Creatine kinase U-type, mitochondrial	CKMT1A;CKMT1B	10	7	7	2	7	4	2	7	4	24.2	76.8	131810	145320	115900	65645	61308	73326	156180	186630	112400	162940	171620	173830	54968	99800	78049	49330	71603	65943	33.2455	29.6707	38.7505	51.0592	47.9051	60.7309	47.2972	41.7746	45.7963
O15269;O15269-2	Serine palmitoyltransferase 1	SPTLC1	2	17	17	16	16	13	16	16	13	37.4	128.7	1573600	1596400	1293300	1337800	1165200	1495500	628770	653840	535230	391070	377150	424590	57515	74299	52285	98891	92499	100970	45.9504	42.1929	53.6252	38.3462	36.5813	44.2364	63.2271	55.4557	65.8837
Q8WTS6;D6RJA0;V9GYG1;B5MCZ8	Histone-lysine N-methyltransferase SETD7	SETD7	4	11	11	7	9	9	7	9	9	54.9	44.482	86776	90032	73507	41057	40846	42784	76332	48627	37716	82613	74577	86576	10200	7428.4	5235.4	7569.1	5869.2	10218	32.1177	31.2092	36.7905	51.9758	60.5313	69.6553	42.597	44.1373	66.1214
P84022;P84022-2;P84022-3;P84022-4;H3BVD1;H0YMP2;H0YL71;H0YKE2;H3BP09;H3BQ00;O15198-2;O15198;H0YNV1;K7ERC7	Mothers against decapentaplegic homolog 3;Mothers against decapentaplegic homolog	SMAD3	14	12	4	9	10	10	3	4	4	36.9	113.04	181950	166400	138330	95170	82110	104490	143200	136310	108360	134070	128690	131200	212620	298540	220940	198280	239610	197450	34.3425	33.0409	43.0319	48.3536	48.5623	54.7671	48.255	44.5248	47.1928
G3V203;J3QQ67;Q07020;H0YHA7;Q07020-2;F8VYV2;A0A075B7A0;F8VUA6;F8VXR6	60S ribosomal protein L18	RPL18	9	7	7	7	7	7	7	7	7	40.2	59.708	1432700	1552700	1339200	543230	474700	570610	732320	834850	725630	428960	521420	623520	611060	599280	545190	258800	362300	350610	27.4924	23.4142	29.8778	36.9386	38.4451	46.2158	29.7519	37.6776	39.1393
P06132;A0A1B0GVZ4;A0A1B0GVN9;Q5T446	Uroporphyrinogen decarboxylase	UROD	4	12	4	9	12	11	4	4	4	42.2	79.771	1427700	1319600	1014400	704410	692990	918260	913510	1165600	666550	619760	689370	699540	481310	630340	373810	425110	509310	513330	33.0382	34.4327	47.5128	40.4208	37.1634	51.2075	46.8999	44.69	57.8635
Q8N806;E9PCJ7;H0YJY4;H0YJM2;G3V336;H0YJA0;G3V3Q6;G3V2G3	Putative E3 ubiquitin-protein ligase UBR7	UBR7	8	12	12	9	11	11	9	11	11	33.6	62.105	224930	181490	146940	131520	106670	144360	145440	153680	100090	229450	226640	204260	214570	292110	229600	217790	257460	270250	36.8972	37.0176	49.5572	61.2046	59.5919	67.1135	50.3724	46.8475	54.0662
Q9H2Y7;A0A0C4DGM5;Q9H2Y7-2;H3BS99;H3BNX5;U3KQH7;H3BRD4;H3BSS6	Zinc finger protein 106	ZNF106	8	17	17	15	10	10	15	10	10	12.8	33.391	68249	78195	50205	41574	57269	50006	59337	56542	44012	62755	52642	70195	48157	57291	54229	65063	71570	73902	37.8555	42.2762	49.9007	51.3998	48.214	61.463	57.466	55.5405	57.6769
P55735;A0A0C4DFR6;P55735-2;P55735-3;A8MXL6;E7ERC8	Protein SEC13 homolog	SEC13	6	11	11	9	11	9	9	11	9	60.6	307.95	1468400	1368400	1178900	515030	446490	590690	1274200	1444600	1008800	539880	555780	622140	182370	246290	177630	86697	134320	122300	25.9666	24.6015	33.38	29.7605	27.7837	38.1461	32.2213	35.2907	40.7762
O94776;O94776-2	Metastasis-associated protein MTA2	MTA2	2	29	26	28	29	29	25	26	26	50.4	135.41	1053300	1058800	880840	797020	660060	758320	883500	979120	742660	750810	730750	727500	320200	432690	329030	450720	542530	478440	43.0747	38.401	46.2627	45.9405	42.7372	49.4844	58.4652	55.6315	59.2517
J3KQ48;Q9Y3E5	Peptidyl-tRNA hydrolase 2, mitochondrial	PTRH2	2	6	6	6	6	5	6	6	5	52.2	48.883	156250	132170	117190	148060	117600	141290	109420	119060	88835	58855	47038	52456	5035.3	6108	6045.2	9238.9	11823	12731	48.6543	47.0833	54.6619	34.9755	28.3194	37.1262	64.7245	65.9361	67.8039
P82933;H7BZC4	28S ribosomal protein S9, mitochondrial	MRPS9	2	14	14	12	12	10	12	12	10	40.7	39.353	237990	194430	175100	42675	55098	79112	263760	265240	226830	150050	134240	152570	151970	185110	143260	64543	67949	62258	15.205	22.0809	31.1205	36.2606	33.6037	40.2135	29.8102	26.8511	30.2932
P67936;P07951-3;K7EPB9;K7EMU5;U3KQK2;K7EPV9	Tropomyosin alpha-4 chain	TPM4	6	11	3	10	11	9	2	3	2	42.3	31.841	125690	80131	82510	120730	86326	109500	267750	310820	205050	771410	776800	870300	154140	207370	156120	319110	483180	517420	48.9936	51.8608	57.0283	74.234	71.422	80.9318	67.4295	69.9703	76.821
P53675-2;P53675;A0A087WX41	Clathrin heavy chain 2	CLTCL1	3	20	1	19	17	19	1	1	1	11.9	2.1003	54085	64074	46145	49222	45077	59125	162130	169790	135890	167170	168390	180690	10638	3584.4	3713.6	3227.1	10290	6683.5	47.6463	41.2978	56.1651	50.7653	49.793	57.0756	23.275	74.1654	64.2823
F5H4R1;J3KNB8;F5H538;Q9Y6R4-2;Q9Y6R4;F5H1X6	Mitogen-activated protein kinase kinase kinase 4	MAP3K4	6	14	14	5	13	8	5	13	8	12	23.363	18497	16460	15697	2614.7	9051.5	10418	226780	253400	187480	244920	221810	249670	96022	131690	86127	88002	114480	102080	12.3851	35.4801	39.8928	51.9228	46.6762	57.1131	47.8209	46.5044	54.2382
Q9Y2U5;J3QS19	Mitogen-activated protein kinase kinase kinase 2	MAP3K2	2	12	8	10	8	8	6	6	6	24.7	49.708	268240	253060	187060	167050	143510	185140	130320	143070	95718	112390	107450	110450	61643	93615	61520	65709	93973	97181	38.3767	36.1878	49.7421	46.3063	42.8908	53.5728	51.5964	50.0954	61.2353
Q9UHI6;E9PJ60;Q9UHI6-2	Probable ATP-dependent RNA helicase DDX20	DDX20	3	24	24	21	23	22	21	23	22	38.7	102.69	219030	208440	187590	177500	154160	167780	374060	392260	325940	572590	554900	630670	133160	139540	115230	129190	209810	181540	44.7633	42.5152	47.2128	60.4859	58.5857	65.9276	49.2434	60.0572	61.172
O75689;H0Y7Q1;O75689-3;O75689-2;A0A087WTN6;H7C4B3;H7BZT6;H7C264;H7C324;C9JN36;J3KST1;K7ENT1;J3QLP8;Q2V6Q1;Q9NPF8-2;Q9NPF8	Arf-GAP with dual PH domain-containing protein 1	ADAP1	16	12	12	12	11	11	12	11	11	33.4	31.875	1015100	983680	824210	436840	446790	522770	391850	436620	296250	229340	221080	250910	163770	221170	155800	117160	145050	152220	30.0866	31.2338	38.8105	36.9195	33.6141	45.8568	41.7043	39.6073	49.4189
Q14244;Q14244-3;Q14244-6;Q14244-7;A0A087WZ40;Q14244-5;Q14244-2;Q14244-4	Ensconsin	MAP7	8	16	16	15	16	14	15	16	14	29.4	82.12	162580	169410	144900	73329	68126	71738	199000	218890	163500	148950	120720	159770	148550	187610	154310	107590	99533	109360	31.0836	28.6803	33.1142	42.8079	35.5467	49.4231	42.0044	34.6632	41.4761
Q96JC1-2;Q96JC1	Vam6/Vps39-like protein	VPS39	2	16	16	13	13	13	13	13	13	22.3	30.375	25513	23498	25844	16695	10266	6059	15404	13437	12259	24125	12268	17120	38068	43171	37209	24469	31702	25375	39.5541	30.4052	18.9919	61.0311	47.7261	58.2729	39.1272	42.341	40.5455
P82932	28S ribosomal protein S6, mitochondrial	MRPS6	1	4	4	2	3	4	2	3	4	30.4	3.4938	53484	31475	31607	27725	18554	25714	34087	35032	25893	23746	20332	32351	15546	27886	21811	19847	27187	19691	34.1403	37.0865	44.8597	41.0596	36.7242	55.5439	56.0761	49.3654	47.4459
Q9Y2T3;Q9Y2T3-3;Q9Y2T3-2;Q5SZC6;Q5SZC5;H0YDZ7;Q5SZC3	Guanine deaminase	GDA	7	20	20	20	19	17	20	19	17	57.7	191.38	389140	336740	284560	840240	643180	738860	292380	337990	251440	690120	656180	603800	17416	34237	18787	171650	192770	203160	68.3466	65.636	72.1952	70.2412	66.0028	70.6001	90.7884	84.9181	91.5354
P00441;H7BYH4	Superoxide dismutase [Cu-Zn]	SOD1	2	6	6	5	6	5	5	6	5	60.4	323.31	1172400	1333600	1204300	1019100	971590	1058700	505900	692720	431780	2547300	3038200	2373900	658280	719580	631390	1062500	1076700	1022600	46.5024	42.1479	46.783	83.4305	81.433	84.6105	61.7453	59.9405	61.8263
Q92620;Q92620-2;H3BQT9;H3BV01;J3KTG2;J3KRT1;H3BMS7;J3KSA8	Pre-mRNA-splicing factor ATP-dependent RNA helicase PRP16	DHX38	8	31	31	25	25	19	25	25	19	32.3	78.578	89985	74280	54770	113670	97326	111190	289850	269840	214570	456620	392610	457930	54835	70668	55065	167100	201660	198710	55.815	56.7148	66.9981	61.1706	59.2664	68.0937	75.2923	74.0504	78.3016
J3KTL2;Q07955;Q07955-3;Q07955-2;J3KSR8;J3QQV5;J3KSW7	Serine/arginine-rich splicing factor 1	SRSF1	7	13	13	12	12	12	12	12	12	42.7	79.496	1044000	1134100	945420	180990	246270	288690	230470	247450	210700	44865	56106	55510	231810	273690	226450	71807	79512	73528	14.7748	17.8409	23.3926	16.2947	18.4829	20.852	23.6505	22.5118	24.5111
Q9BYK8;Q9BYK8-2;Q9BYK8-4	Helicase with zinc finger domain 2	HELZ2	3	28	28	19	22	18	19	22	18	15.4	54.353	51578	42431	34664	68474	56330	68353	67813	67148	57707	150010	125560	134530	27109	39279	32700	83955	110620	101830	57.037	57.0367	66.3512	68.8678	65.1556	69.9813	75.5916	73.7964	75.6932
A0A0A0MS70;H0Y4G9;A0A0A0MST0;Q99836-5;Q99836;Q99836-6;A0A0A0MSI9;Q99836-2;Q99836-3;Q99836-4	Myeloid differentiation primary response protein MyD88	MYD88	10	13	13	10	9	11	10	9	11	50.5	46.435	134140	110060	104330	41810	51833	55350	239740	289980	201670	193630	219100	215330	140910	189370	148630	96267	139540	131330	23.7624	32.0168	34.6631	44.6801	43.0384	51.6379	40.5887	42.425	46.9103
Q9NQT5;Q9NQT5-2	Exosome complex component RRP40	EXOSC3	2	9	9	7	9	7	7	9	7	52.4	37.151	92120	81049	61503	27098	20558	25054	139190	125750	106830	107700	108560	125510	202490	239550	193130	85338	103180	113020	22.7298	20.2329	28.9451	43.6227	46.3318	54.02	29.649	30.1053	36.9165
Q9H4P4-2;Q9H4P4;F8VVY2;F8VNZ6;F8VSP7;F8VSB6	E3 ubiquitin-protein ligase NRDP1	RNF41	6	3	3	3	3	3	3	3	3	19.9	9.7222	33366	41110	35086	50276	39943	34696	59068	75935	50383	186960	159700	188270	37565	40956	36151	57452	78873	71678	60.1086	49.2801	49.7206	75.9914	67.7743	78.8886	60.465	65.8213	66.4738
O60287	Nucleolar pre-ribosomal-associated protein 1	URB1	1	38	38	27	27	23	27	27	23	21.1	89.656	195460	203480	143760	156480	160430	169540	128840	148960	109200	174240	157160	181260	23393	25582	25283	38603	36476	27348	44.4621	44.0851	54.1143	57.4898	51.3393	62.4045	62.2669	58.7773	51.9618
Q86TP1;Q86TP1-2;Q86TP1-5;Q86TP1-4;Q86TP1-3;Q5SZG1;Q86TP1-6;Q86TP1-7;Q5SZF2	Protein prune homolog	PRUNE	9	10	10	8	9	7	8	9	7	32.2	29.661	17703	5994.7	17108	21905	25116	28754	5117.6	4165.7	9413.6	28428	34435	30137	3912.1	2784	6338.7	18941	19274	20813	55.3045	80.7311	62.6968	84.7443	89.2082	76.1986	82.8815	87.3787	76.6545
P52630-4;P52630;B4DLC8	Signal transducer and activator of transcription 2	STAT2	3	10	10	4	7	7	4	7	7	15.6	19.284	23625	27127	21730	18442	12439	17994	81658	61197	58335	97822	96654	98973	58332	96541	64348	84570	87187	88619	43.8396	31.4386	45.2976	54.503	61.2312	62.9167	59.1804	47.4544	57.9334
O60825;O60825-2;I1Z9G3;P16118-2;P16118;F6RAZ1;Q4VBA9;F6XNB3	6-phosphofructo-2-kinase/fructose-2,6-bisphosphatase 2;6-phosphofructo-2-kinase;Fructose-2,6-bisphosphatase	PFKFB2	8	22	17	19	20	15	16	15	10	48.1	65.647	271240	274580	225260	262330	228220	283850	208250	217910	148800	159400	145950	160990	49389	70593	44609	90650	130650	95836	49.1651	45.3898	55.7542	43.3565	40.1116	51.9675	64.732	64.9215	68.2374
Q9HD26-2;Q9HD26;F5H1Y4;Q9HD26-3;A0A0J9YVX5	Golgi-associated PDZ and coiled-coil motif-containing protein	GOPC	5	13	13	12	12	11	12	12	11	44.3	137.09	83178	81606	66680	81418	58416	82084	141510	144570	131870	200300	216610	215940	124080	158240	119170	232230	268400	243860	49.4654	41.7192	55.1773	58.5998	59.9729	62.0856	65.1764	62.9102	67.1735
P11172;P11172-3;P11172-2;P11172-4;E9PFD2;F2Z3P2;F2Z303;F8WDG4	Uridine 5-monophosphate synthase;Orotate phosphoribosyltransferase;Orotidine 5-phosphate decarboxylase	UMPS	8	26	26	26	25	23	26	25	23	61.2	209.48	594150	547770	446940	634780	512500	601160	487770	545950	374970	521830	492670	451050	25457	42754	34758	76907	83593	73844	51.6531	48.3367	57.3571	51.6868	47.4351	54.6052	75.1309	66.1614	67.9951
P19623;K7ESL0;K7EL89;K7EKM4;K7EQ47	Spermidine synthase	SRM	5	14	14	14	13	12	14	13	12	71.2	278.7	796510	687030	544690	275330	231280	307910	1288800	1458900	908920	462830	626970	563530	267130	279380	216350	126070	142660	161650	25.6876	25.1854	36.1142	26.4228	30.058	38.2716	32.0626	33.8025	42.7646
Q9ULW0;Q9ULW0-2	Targeting protein for Xklp2	TPX2	2	26	26	21	19	20	21	19	20	44.8	69.243	23544	21302	14654	29454	30057	31680	27315	46146	19947	142640	107390	107550	41974	57272	27740	138860	168200	162040	55.5757	58.5233	68.3731	83.9281	69.9445	84.3549	76.7887	74.5991	85.3831
A0A0C4DH22;A0A1B0GTW6;Q4VXN0;Q4VXN5;Q4VXN1;Q4VXN6;Q4VXN7;H0Y482;Q4VXN2;Q4VXN8		EPB41L1	10	37	0	33	35	29	0	0	0	56.9	273.54	1497700	1474500	1171200	952410	747590	905840	1192200	1354300	974100	775140	716620	781630	114130	116260	77926	87642	120820	110020	38.8721	33.6436	43.6121	39.4004	34.6039	44.5188	43.4362	50.9617	58.5381
A0A0G2JNZ5;A0A0G2JLB3;P04062-4;P04062-2;P04062;A0A0G2JNZ0;P04062-5;P04062-3	Glucosylceramidase	GBA	8	9	9	7	9	8	7	9	8	22.9	33.83	390490	424540	303270	252840	208600	253880	248950	257300	176650	170410	160490	197980	23209	22146	17019	15716	23497	22572	39.3018	32.9469	45.5676	40.6357	38.414	52.8468	40.3751	51.48	57.013
P55199;U3KQ90	RNA polymerase II elongation factor ELL	ELL	2	9	9	7	8	6	7	8	6	17.6	15.825	39736	31568	30605	14046	19373	24325	114050	99302	92186	124560	126380	143700	44956	53402	30487	25948	53000	49852	26.1165	38.0303	44.2836	52.2023	55.9991	60.9193	36.596	49.8111	62.0521
P29218;P29218-3;E5RG13;H0YBL1;E5RIP7;E5RI82;P29218-2;E5RGY4;E5RG94;E5RIF4;E5RHE9	Inositol monophosphatase 1	IMPA1	11	12	12	11	11	11	11	11	11	43.7	79.385	668130	566890	495790	280610	177930	295030	490840	612490	380070	357390	293890	421280	274370	356310	262620	173100	202040	198390	29.5771	23.889	37.3068	42.1336	32.4246	52.5713	38.6842	36.1852	43.0338
Q5SWX8;Q5SWX8-4;Q5SWX8-3;Q5SWX8-2	Protein odr-4 homolog	ODR4	4	14	14	11	12	13	11	12	13	37.4	66.152	352790	312860	255620	208150	186230	229030	299930	295020	200530	313890	270270	294610	145410	179460	161880	130570	171060	163670	37.1074	37.3139	47.2568	51.1371	47.8109	59.5003	47.3114	48.8018	50.2749
Q13867;K7ES02;J3KSD8;K7ESE8;J3KS79;K7ENH5	Bleomycin hydrolase	BLMH	6	9	9	7	8	6	7	8	6	25.7	69.601	15228	13991	9557.3	12659	14920	18183	46085	54577	25312	139470	165370	143950	47015	43155	39314	74036	89155	102090	45.3939	51.6067	65.5472	75.1637	75.1863	85.0457	61.161	67.3834	72.1974
Q9BZL1;K7EQ43	Ubiquitin-like protein 5	UBL5	2	4	4	2	4	4	2	4	4	41.1	8.335	249170	256400	221000	121710	103590	171910	819230	917540	623980	628690	596120	781230	640700	918050	600420	479600	620950	637490	32.8165	28.7758	43.753	43.4202	39.3827	55.5952	42.81	40.3476	51.4973
Q9NTJ5;E9PGZ4;Q9NTJ5-2;F8WDN7;C9JV50;F8WCQ2;C9J3E3	Phosphatidylinositide phosphatase SAC1	SACM1L	7	26	26	21	23	17	21	23	17	45.3	52.438	170200	133520	99749	223540	191840	219420	225970	296410	197950	432150	385310	389000	110570	130620	107940	366040	424540	394240	56.7735	58.9624	68.7473	65.6643	56.5203	66.2748	76.8007	76.4716	78.5057
P26641;P26641-2	Elongation factor 1-gamma	EEF1G	2	22	22	17	21	20	17	21	20	62.9	182.58	2469600	2340400	1905000	597710	627560	639140	1510100	1448400	1049700	932890	947500	890790	895460	1208700	810240	340350	440150	444110	19.4865	21.1445	25.122	38.1864	39.5467	45.9054	27.5406	26.6944	35.4056
Q9NYL2	Mitogen-activated protein kinase kinase kinase MLT	ZAK	1	13	6	7	12	10	3	5	4	24.5	46.642	428760	405970	353360	160610	129720	157680	907210	954310	687650	636480	592670	589620	454300	563140	459070	255690	253330	252590	27.2511	24.2155	30.8547	41.2311	38.3114	46.1625	36.0132	31.0275	35.4931
O75874;C9J4N6;C9JJE5;C9JLU6	Isocitrate dehydrogenase [NADP] cytoplasmic	IDH1	4	18	17	18	18	17	17	17	16	53.1	83.13	795980	656990	540510	159570	123880	147000	1772200	1812400	1404100	749520	770470	835250	1043100	1356900	1043400	285660	376950	403890	16.6993	15.8644	21.3815	29.7226	29.83	37.2988	21.4982	21.7406	27.9066
Q9HCC0;Q9HCC0-2;D6RDF7;D6R9R1;A0A0G2JM88	Methylcrotonoyl-CoA carboxylase beta chain, mitochondrial	MCCC2	5	23	13	22	22	20	13	12	11	52	166.43	2104700	1964400	1586300	1303100	1181600	1331000	751310	749500	494490	623060	546540	550250	534470	784120	492730	528040	620050	601200	38.2387	37.5588	45.6244	45.3342	42.17	52.6686	49.6974	44.1578	54.9578
Q8NE86-3;Q8NE86;S4R468;Q8NE86-2	Calcium uniporter protein, mitochondrial	MCU	4	9	9	8	8	8	8	8	8	32.8	33.853	101690	103980	75105	70117	55737	67870	75246	71942	41983	65051	63617	53400	17524	18721	19424	19764	21522	18877	40.8115	34.8973	47.4698	46.3666	46.9294	55.9848	53.0036	53.4801	49.2859
Q9NQT8;E7ERX9;H0YBA8;Q9NQT8-2;F2Z2F9	Kinesin-like protein KIF13B	KIF13B	5	36	34	27	31	24	25	31	23	28.5	72.449	110130	116010	90432	44264	39960	45086	183080	197690	131740	142490	147960	157510	44877	42327	44065	19727	30583	26104	28.6695	25.6203	33.2694	43.7663	42.8063	54.4546	30.5353	41.9462	37.2016
O95456;O95456-2;F8WBH7	Proteasome assembly chaperone 1	PSMG1	3	13	13	12	11	9	12	11	9	56.6	41.968	767960	759440	615270	364990	344260	364350	1066300	1278800	888460	485760	484960	472010	435380	543620	445510	312250	320410	371270	32.2159	31.1914	37.193	31.2978	27.4958	34.6946	41.7653	37.0832	45.4553
Q16775;H3BPK3;Q16775-2;H3BPQ4;H3BQW8;Q16775-3;H3BV79	Hydroxyacylglutathione hydrolase, mitochondrial	HAGH	7	7	7	6	6	6	6	6	6	30.5	42.389	84768	58364	55285	80171	65500	77132	111920	126230	103150	103870	110190	119410	39948	71690	42978	86878	101910	103300	48.6065	52.8806	58.2493	48.1348	46.6077	53.6529	68.5017	58.7039	70.619
P28715;R4GMW8;P28715-2;P28715-3	DNA repair protein complementing XP-G cells	ERCC5;BIVM-ERCC5	4	15	15	12	11	9	12	11	9	20.3	41.495	22310	7599.2	15771	10927	11044	17749	21190	11718	18571	41408	28209	26684	32924	37396	22987	71441	81468	69479	32.876	59.2388	52.9505	66.1491	70.6514	58.9637	68.453	68.5388	75.1401
P57081-2;P57081;P57081-3	tRNA (guanine-N(7)-)-methyltransferase non-catalytic subunit WDR4	WDR4	3	8	8	8	7	7	8	7	7	30.9	43.699	298180	255760	239380	125710	115870	163810	200430	219250	139210	72524	79840	83667	116020	138550	115830	79649	72974	78338	29.6563	31.1789	40.6285	26.57	26.6943	37.5395	40.706	34.4992	40.3455
Q9Y6V7;Q9Y6V7-2;M0R1S3;M0QZC0;M0R0K1	Probable ATP-dependent RNA helicase DDX49	DDX49	5	8	8	6	6	6	6	6	6	21.1	26.487	65872	74094	56184	68677	73407	78639	48021	60223	33815	77816	66154	64739	10729	13526	8818.9	13105	27175	17000	51.0424	49.7671	58.3276	61.8387	52.3466	65.6889	54.9845	66.7674	65.8432
P31948;P31948-2;P31948-3;F5H783;F5GXD8;H0YGI8	Stress-induced-phosphoprotein 1	STIP1	6	26	26	24	25	23	24	25	23	48.8	89.182	3920700	4311800	3893700	781960	861580	1195400	1978800	2816600	1356200	798810	986280	801270	563100	474640	414110	148550	129600	170650	16.628	16.6541	23.4894	28.7589	25.9351	37.1393	20.874	21.4484	29.1829
P26374	Rab proteins geranylgeranyltransferase component A 2	CHML	1	10	7	8	8	6	6	6	4	18.1	22.492	262320	290700	214600	92396	80508	94603	256190	341440	221580	133010	108770	151100	41427	61165	39651	20899	26227	27048	26.0479	21.6881	30.5958	34.1752	24.1598	40.5442	33.5318	30.0108	40.5523
Q9BZF1;Q9BZF1-3;Q9BZF1-2;F8VQX7;F8VUA7;F8VZ43;F8VZB8;F8VVD3;F8VVE7	Oxysterol-binding protein-related protein 8;Oxysterol-binding protein	OSBPL8	9	29	27	22	27	23	21	25	22	47.9	113.67	233610	217680	204800	129120	120680	135670	317820	321850	244120	255800	258380	245260	11950	17144	10495	9398.1	14401	11514	35.5967	35.6662	39.8479	44.594	44.5306	50.1165	44.0231	45.6522	52.315
E7EQZ4;Q16637-4;Q16637-2;Q16637-3;Q16637;A0A0G2JRX5;A0A0G2JRY6;A0A0G2JQN8;B4DP61;H0YBZ9	Survival motor neuron protein	SMN1	10	7	7	5	7	7	5	7	7	35	55.298	139100	128610	126140	82542	82193	76626	213720	171140	148040	146480	135520	145810	150280	203870	123290	140710	180430	157690	37.2411	38.9904	37.7904	40.6663	44.1923	49.6206	48.3556	46.9503	56.1214
A0A087X0N3;Q96MY1;A0A087WTU5;Q96MY1-2;O94818-4;O94818-3;O94818;K7EQ17;O94818-2	Nucleolar protein 4-like	NOL4L	9	11	11	11	10	10	11	10	10	23.4	49.631	320700	356350	270410	318140	280730	387600	59799	58102	35902	94392	94897	88679	87255	119780	107310	156950	205570	188370	49.7996	44.0651	58.9049	61.2176	62.0246	71.1818	64.2698	63.1843	63.7074
Q8NFC6;F8WDD0;H0Y9Y2;H7C5I4	Biorientation of chromosomes in cell division protein 1-like 1	BOD1L1	4	50	47	36	36	39	34	35	37	24.4	323.31	331840	351070	274920	186310	198200	263030	264330	302080	191740	316340	367480	354560	196510	242250	181890	166720	206850	178700	35.9568	36.0843	48.8949	54.4784	54.8838	64.9021	45.8993	46.0588	49.5577
A0A0D9SGF6;A0A0D9SFF6;A0A1B0GTB7;A0A1B0GUH3;A0A0D9SFH4;A0A1B0GV13		SPTAN1	6	112	1	100	106	100	1	1	1	53.7	11.446	31255	25353	15178	17155	6075	19480	31528	35815	23319	17397	20131	23753	31629	40415	35164	26121	26830	30125	35.4369	19.3299	56.2064	35.5585	35.9829	50.461	45.2312	39.8989	46.141
P22033	Methylmalonyl-CoA mutase, mitochondrial	MUT	1	19	19	16	17	16	16	17	16	37.1	112.77	130120	106910	82077	111380	86509	104050	154350	179650	125460	197360	208810	218620	79684	116290	87460	116770	109780	125140	46.1201	44.7262	55.9027	56.1144	53.7533	63.5375	59.4389	48.5602	58.8617
Q9H4K7;Q5JXJ0;Q9H4K7-2;B4DRC1	Mitochondrial ribosome-associated GTPase 2	MTG2	4	9	9	5	8	7	5	8	7	28.6	26.514	18366	17300	17273	14723	10195	10473	17966	20085	11756	32084	20139	24713	10664	16379	9490.6	6524.5	15219	15971	44.4951	37.0795	37.746	64.1039	50.0671	67.7644	37.9585	48.1644	62.7258
P38435;P38435-2;F8WDU9;F8WCF0;F8WB98	Vitamin K-dependent gamma-carboxylase	GGCX	5	9	9	9	7	7	9	7	7	12.3	13.139	234290	269050	198940	643180	520040	623430	71030	68448	39698	572690	579520	538890	40664	40089	35744	522110	574330	575100	73.2994	65.9038	75.8089	88.9657	89.4365	93.1388	92.7744	93.4753	94.1484
P61970;H3BRV9	Nuclear transport factor 2	NUTF2	2	6	6	6	4	5	6	4	5	74.8	116.62	1226600	1016800	774910	1096400	890370	1182300	763330	844260	554630	774880	727120	783620	93796	131140	77930	141160	154110	175640	47.1976	46.6854	60.4074	50.3754	46.2727	58.5556	60.0793	54.0263	69.2669
Q7Z3U7-2;Q7Z3U7-6;Q7Z3U7-5;Q7Z3U7;F8VZV1;Q7Z3U7-3;F8VZV6;F8VQS2	Protein MON2 homolog	MON2	8	23	23	19	14	18	19	14	18	15.7	53.522	289230	293000	242280	274340	248070	330950	93608	113530	73808	141580	101590	107420	91592	109220	77736	146130	177900	166510	48.679	45.848	57.7342	60.1986	47.2248	59.2734	61.471	61.9602	68.1731
Q7Z569;J3KNN7;Q7Z569-2	BRCA1-associated protein	BRAP	3	11	11	7	9	7	7	9	7	23	19.974	124200	95870	75991	131550	125690	123330	52933	61183	38024	128690	130530	131570	44507	63122	50289	124900	141440	130390	51.437	56.7296	61.8751	70.8556	68.0861	77.5794	73.7278	69.1429	72.1667
O75531;E9PJJ8	Barrier-to-autointegration factor;Barrier-to-autointegration factor, N-terminally processed	BANF1	2	5	5	5	5	5	5	5	5	44.9	16.065	177800	180680	191040	373630	405940	602320	266610	353990	232290	734510	1025500	853720	11474	10370	8600.1	64616	75996	66914	67.7566	69.1998	75.9201	73.3688	74.3391	78.6107	84.9205	87.993	88.6113
Q9BSC4;Q9BSC4-2;Q9BSC4-4;H7C1Z3;Q9BSC4-3	Nucleolar protein 10	NOL10	5	20	20	15	17	15	15	17	15	37.6	140.49	65873	59500	53450	35297	34087	53528	256280	253600	215940	254400	212900	260420	112830	159640	98168	97182	94491	100570	34.8888	36.4228	50.0365	49.8159	45.6377	54.6687	46.2745	37.182	50.6043
Q9BZL4-4;Q9BZL4;Q9BZL4-2;Q9BZL4-3;K7EL81;Q9BZL4-5;K7ER83	Protein phosphatase 1 regulatory subunit 12C	PPP1R12C	7	16	16	10	14	10	10	14	10	31.2	67.787	22129	25150	17320	12795	8044.2	16408	27670	34266	21275	31484	23992	29795	23071	26636	14551	20024	18019	18536	36.6367	24.2338	48.648	53.2238	41.1823	58.3415	46.4648	40.3516	56.022
P61221;D6R9I9;D6RGF4	ATP-binding cassette sub-family E member 1	ABCE1	3	32	23	27	29	29	20	21	20	58.4	249.83	4122700	4441900	3406500	2604600	2479400	2824700	826190	795280	596430	861680	763360	809960	895370	1211900	877040	863420	1057200	1029100	38.7169	35.8228	45.3316	51.0513	48.976	57.5914	49.0917	46.5912	53.9887
Q8IYT2;A0A0U1RRB3;H3BR19;H3BTZ7	Cap-specific mRNA (nucleoside-2-O-)-methyltransferase 2	CMTR2	4	12	12	10	8	5	10	8	5	21	33.025	109340	149390	97978	69014	54414	82139	92140	115720	78964	85993	95119	111690	88482	163770	79218	85177	101390	103230	38.695	26.6992	45.6031	48.2746	45.1145	58.5826	49.0484	38.2373	56.5805
Q9UN37;I3L4J1	Vacuolar protein sorting-associated protein 4A	VPS4A	2	19	16	16	16	16	13	13	14	47.1	86.82	336740	306980	261940	233810	195870	231830	243580	218540	154370	334940	313240	319130	9889.9	14377	7424.7	9103.9	15540	21720	40.9798	38.952	46.951	57.896	58.9041	67.3981	47.9309	51.9437	74.5247
Q6T4R5-2;Q6T4R5;A0A087WU78;A0A087WWC4;Q6T4R5-4;Q6T4R5-3	Nance-Horan syndrome protein	NHS	6	11	11	8	6	8	8	6	8	10	20.778	13875	18298	11716	18354	16345	25098	19418	7946.2	2254.9	31203	20710	34935	8423.6	7946.3	6121.3	19667	20619	20395	56.9487	47.1812	68.1752	61.6404	72.2706	93.9368	70.0127	72.182	76.915
O60271-4;A0A087X2D8;O60271-2;O60271-9;O60271-5	C-Jun-amino-terminal kinase-interacting protein 4	SPAG9	5	44	1	36	41	34	1	1	1	40.8	190.88	114120	139630	105270	22851	30735	38387	360310	346670	285340	108540	124440	118930	89362	114670	87807	25200	33976	38757	16.6831	18.0407	26.7213	23.1503	26.4142	29.4185	21.9968	22.857	30.6225
A0A1B0GWJ0;A0A1B0GTJ7;P30566;A0A0A6YY92;P30566-2;A0A096LNY6;A0A1B0GTG9;A0A1B0GWF8;A0A096LNY5;A0A096LPA2;A0A096LP92;A0A096LNY4;V9GY96;A0A096LP76;B4DEP1;A0A096LP72	Adenylosuccinate lyase	ADSL	16	16	16	14	14	13	14	14	13	43.8	123.85	162160	162860	154980	56002	48752	61940	319580	446110	241250	237250	257360	242400	147670	184500	180420	83075	83323	86955	25.6699	23.0384	28.5543	42.6073	36.5844	50.1189	36.0029	31.1112	32.5217
Q8NC96;F5GYH1;Q8NC96-2;F5H2U7	Adaptin ear-binding coat-associated protein 1	NECAP1	4	10	10	10	9	6	10	9	6	46.5	80.613	471010	447280	389850	221920	179180	266240	242890	287530	184310	242530	238370	247990	161200	185970	137280	110040	123680	124580	32.0263	28.602	40.5798	49.9629	45.3261	57.3653	40.5692	39.9419	47.575
A3KMH1-3;A3KMH1;A3KMH1-2	von Willebrand factor A domain-containing protein 8	VWA8	3	56	56	45	44	41	45	44	41	37.1	167.01	540370	528750	423010	262940	235620	297780	500490	482640	376950	413610	396840	402760	379750	489820	330130	268860	332290	321100	32.7321	30.8254	41.313	45.2478	45.1221	51.6551	41.4517	40.4192	49.3067
A0A0U1RR63;P60484;P60484-2;A0A087WT17;A0A087X033;P60484-3	Phosphatidylinositol 3,4,5-trisphosphate 3-phosphatase and dual-specificity protein phosphatase PTEN	PTEN	6	9	9	8	6	5	8	6	5	21.9	13.668	196710	207800	132530	363230	291890	359990	35356	47006	25512	150710	146520	122770	12173	13518	9895.9	55836	57410	68787	64.8695	58.4142	73.0914	80.9981	75.7108	82.7949	82.1009	80.9412	87.4231
P52209-2;P52209;K7EM49;K7EPF6;K7EMN2;K7ELN9	6-phosphogluconate dehydrogenase, decarboxylating	PGD	6	23	23	20	22	21	20	22	21	60.4	223.81	1557800	1639900	1255200	431090	425390	540490	1406800	1768900	1107200	688760	722860	801690	452870	651230	467790	170700	206190	283350	21.6749	20.5971	30.0993	32.8676	29.01	41.9977	27.3746	24.0477	37.7227
Q3SXM5;Q3SXM5-2	Inactive hydroxysteroid dehydrogenase-like protein 1	HSDL1	2	5	5	3	4	3	3	4	3	14.5	5.7341	71764	64519	51963	68420	62498	63185	98635	122870	79247	184480	170030	144730	11455	19359	7231.1	18784	19736	23066	48.8073	49.2044	54.8729	65.1608	58.0505	64.6182	62.1185	50.4822	76.1327
Q9Y305-2;Q9Y305;Q9Y305-4;Q9Y305-3;H7C5Q2;C9J7L8	Acyl-coenzyme A thioesterase 9, mitochondrial	ACOT9	6	7	7	4	7	6	4	7	6	18.2	10.667	93412	112530	79183	41948	39166	38326	264890	276210	235620	139280	118180	120880	125320	141890	119750	80502	85260	98274	30.99	25.8187	32.6154	34.4607	29.9653	33.9074	39.1124	37.5347	45.0749
Q9UK41;E9PQR7;Q9UK41-2;E9PM90;E9PR04;E9PLM9	Vacuolar protein sorting-associated protein 28 homolog	VPS28	6	7	7	6	7	6	6	7	6	45.2	109.7	284840	219970	194980	91738	65715	96742	381810	401050	249250	246000	228520	241450	351590	486920	289380	155970	199680	225140	24.361	23.0026	33.1624	39.1838	36.2978	49.2052	30.7294	29.0824	43.7573
Q13523;H0YDJ3	Serine/threonine-protein kinase PRP4 homolog	PRPF4B	2	18	18	15	15	14	15	15	14	24.5	57.803	372460	351360	304950	165180	131350	173220	266250	320630	195890	157800	142000	138070	46522	56329	46570	29398	35356	32150	30.7232	27.211	36.2256	37.2126	30.6941	41.3433	38.7223	38.5625	40.841
O14757;J3KN87;O14757-3;E7EPP6;O14757-2;E9PKQ3;E9PJI4;E9PPA5;A0A087WT52;A0A087WY91;E9PM65	Serine/threonine-protein kinase Chk1	CHEK1	11	19	14	15	17	15	12	12	11	49.6	75.287	146070	134150	102290	95911	79880	98476	141950	133440	109500	106050	106350	108100	48102	57004	47682	47871	56636	67778	39.6358	37.3219	49.0501	42.7621	44.3513	49.6783	49.8797	49.8381	58.7026
Q9NZL9;Q9NZL9-2;Q9NZL9-4;Q9NZL9-3;H7C0X7;E5RJR3;Q9NZL9-5	Methionine adenosyltransferase 2 subunit beta	MAT2B	7	17	17	15	17	14	15	17	14	59	120.72	862530	779730	700630	427600	392100	535100	352960	494250	293210	172210	233380	232830	70147	90374	69718	50974	48184	69509	33.1439	33.4605	43.3023	32.7913	32.074	44.2609	42.0852	34.7753	49.9249
A0A0A0MRV4;A0A0A0MT35;Q8TBF2-4;Q8TBF2-5;Q8TBF2;Q8TBF2-3;Q8TBF2-6;Q8TBF2-8;J3QKK8;J3KRV9;J3KPF6;J3KPF5;Q8TBF2-2;Q8TBF2-7	Prostamide/prostaglandin F synthase	FAM213B	14	4	4	3	4	2	3	4	2	28.1	6.4726	727000	653920	537430	439300	397940	476560	179710	215850	133210	145520	159850	167580	180480	254760	154540	163770	200810	194530	37.6661	37.832	46.9985	44.7437	42.5472	55.7133	47.573	44.0788	55.7281
P28482;P28482-2;K7ELV1;K7EN18;P31152	Mitogen-activated protein kinase 1	MAPK1	5	20	16	20	20	20	16	16	16	65.8	167.93	843330	882450	642640	345530	283310	363060	538700	648290	435180	295350	266270	295570	95986	137240	104940	55264	61376	79589	29.064	24.3026	36.1002	35.4115	29.1145	40.4475	36.5382	30.9018	43.1309
Q7Z3E2;H0Y7V5;A0A0C4DFU7	Coiled-coil domain-containing protein 186	CCDC186	3	21	21	17	16	13	17	16	13	30.3	52.558	197760	168800	116040	159520	158640	198660	26923	39082	22274	50755	52560	68005	7878.2	5910.1	1878.2	12266	5789.9	14061	44.6485	48.4486	63.1268	65.3403	57.3536	75.3276	60.891	49.4863	88.2165
P60510;H3BTA2;H3BV22;I3L4X0;H3BPN5;H3BVE3	Serine/threonine-protein phosphatase 4 catalytic subunit;Serine/threonine-protein phosphatase	PPP4C	6	12	10	10	12	10	9	10	8	53.4	40.25	307680	260550	222400	508790	466720	513570	157120	160350	144490	383610	362060	380710	45194	52683	54556	177840	237110	227100	62.3158	64.1742	69.7814	70.943	69.3057	72.4886	79.7367	81.8205	80.6303
G3V599;O15320-4;O15320-3;O15320-10;O15320;Q96PC5;O15320-8;O15320-7;O15320-2;O15320-5;O15320-6;O15320-9;Q96RT6;Q86UF2;A4D2H0;A4FU28;Q8IX94;P0CG41;G3V3C4;G3V5K6;Q8IX95	cTAGE family member 5;Melanoma inhibitory activity protein 2	CTAGE5;MIA2	21	20	20	15	16	13	15	16	13	15.8	36.077	39204	32881	29982	25704	18854	17964	59039	52437	29045	36406	57438	46314	35623	47565	31284	38649	28552	27791	39.6007	36.4434	37.4672	38.1434	52.2758	61.4578	52.0371	37.5107	47.0436
Q08257;Q08257-3;A6NP24;C9JH92;Q08257-2	Quinone oxidoreductase	CRYZ	5	16	16	16	15	14	16	15	14	66.3	136.48	528810	411730	333260	889140	660030	738590	217420	160990	111160	444050	379030	362550	147150	130700	98699	448510	483650	549160	62.706	61.5838	68.908	67.1308	70.1881	76.5342	75.2963	78.7255	84.7654
Q6UX04;Q6UX04-2;D6REK3	Peptidyl-prolyl cis-trans isomerase CWC27 homolog	CWC27	3	13	13	10	11	11	10	11	11	43.6	149.89	45987	36406	28628	15993	11391	21443	27235	24481	17618	14165	15659	13792	64726	91870	60652	41731	26463	29050	25.8035	23.832	42.8252	34.215	39.011	43.9096	39.1999	22.3632	32.385
P36954;K7EKS1;K7EK49	DNA-directed RNA polymerase II subunit RPB9	POLR2I	3	5	5	2	5	4	2	5	4	49.6	13.222	55882	59786	45653	29384	36130	36664	282780	326300	217110	442850	524560	519260	160550	218770	179770	143770	163960	185270	34.4616	37.6684	44.54	61.0297	61.6506	70.5162	47.243	42.8396	50.7533
Q16539;Q16539-3;B4E0K5;Q16539-5;Q16539-4;B5TY33;H7C4E2;E7EX54	Mitogen-activated protein kinase 14	MAPK14	8	11	2	9	8	8	2	2	2	36.4	54.292	117220	119080	88446	51354	40791	48275	110230	140330	101160	57639	74949	71546	118510	184780	106250	73212	65550	89301	30.4638	25.5149	35.3091	34.3357	34.8148	41.4265	38.1865	26.1854	45.6663
P34896-2;P34896;P34896-3;P34896-4;J3KRZ5;J3KRK5;A0A087WTD8	Serine hydroxymethyltransferase, cytosolic	SHMT1	7	18	17	15	16	15	14	15	14	53.6	80.998	1533800	1325900	954010	1260500	1127100	1399900	374060	391670	224240	557850	593300	607750	88678	86215	54561	75023	116960	116820	45.1097	45.9478	59.4713	59.8609	60.2353	73.0478	45.8293	57.5661	68.1639
Q6NXE6;Q6NXE6-2;B4E1N1;F5H4P3;F5GWV0;H0YH65;F5H2K4;F5H052;F5H2X2;F5H3X1;H0YGL0;F5H6J3;F5GZP0;H0YGQ5;F5H7V0	Armadillo repeat-containing protein 6	ARMC6	15	16	16	10	14	12	10	14	12	40.3	58.616	144380	149030	111170	252920	185800	233710	175230	180940	143650	370680	328810	345970	64410	104860	71761	253630	278870	289120	63.6597	55.4908	67.7656	67.9013	64.5042	70.6609	79.7478	72.6735	80.1151
J3KPQ0;P22455-2;P22455;P22455-3;E7EWF4;H0Y9P2	Receptor protein-tyrosine kinase;Fibroblast growth factor receptor 4	FGFR4	6	5	5	2	4	2	2	4	2	8.4	5.8645	31818	39136	24572	55643	55436	66471	10392	17124	9925.4	73306	52597	53294	4824.8	12602	11296	38236	49455	43667	63.6204	58.6178	73.0106	87.5839	75.4393	84.3001	88.7954	79.6929	79.448
P32121;P32121-3;P32121-4;P32121-5;P32121-2;I3L412;K7ENA6;Q68DZ5;K7EL17;I3L0V6	Beta-arrestin-2	ARRB2	10	9	9	6	7	7	6	7	7	24.9	33.755	234230	229100	201580	91152	87530	91769	121750	129790	83611	36298	37030	47558	46448	58092	41153	25029	19887	22744	28.0138	27.6443	31.2832	22.9664	22.1976	36.257	35.0169	25.503	35.5948
Q6WCQ1-2;Q6WCQ1;Q6WCQ1-3;J3KSW8;H7C3G6;J3KSK7;J3QRL2;J3QL44;K7EL39	Myosin phosphatase Rho-interacting protein	MPRIP	9	25	11	21	18	16	8	7	6	35	81.537	68473	80071	64161	113660	104240	124630	63509	72365	34950	134990	128930	134510	9570.3	20844	6835.3	33937	41624	41591	62.4049	56.5566	66.0148	68.0054	64.0503	79.3757	78.003	66.6325	85.8851
Q7Z2Z2;Q7Z2Z2-2;H0YK75	Elongation factor Tu GTP-binding domain-containing protein 1	EFTUD1	3	27	27	26	25	21	26	25	21	29.2	191.71	444070	386220	355500	263120	247400	311870	234120	257150	177700	211000	220740	286870	116240	138840	97525	110300	121850	113510	37.2064	39.0455	46.7312	47.4029	46.1905	61.7496	48.689	46.7413	53.7873
Q15424;Q15424-4;Q15424-3;Q15424-2;K7ES42;K7EII0	Scaffold attachment factor B1	SAFB	6	22	14	21	20	17	13	12	10	29.8	229.22	1047600	1158300	963930	584990	608510	700040	1424100	1608600	1180100	784050	736930	760730	298460	333870	252560	240900	264330	278730	35.832	34.4412	42.0705	35.5071	31.4185	39.1961	44.664	44.1876	52.4629
Q7Z3B4-3;Q7Z3B4;Q7Z3B4-2	Nucleoporin p54	NUP54	3	22	22	19	21	22	19	21	22	57.7	163.28	83606	68836	64570	100630	75096	86980	83024	83089	61701	193290	186950	214670	55144	74871	52533	117170	130040	144970	54.6202	52.1746	57.3936	69.953	69.2307	77.6746	67.998	63.4617	73.4014
J3QS41;P42694;P42694-2;A0A075B6R3;J3KT20;J3QRR8;J3KS59	Probable helicase with zinc finger domain	HELZ	7	28	28	19	21	18	19	21	18	19.5	57.152	242950	199670	150000	236420	205360	227390	138590	141760	86281	246780	204140	234380	61953	69923	59074	94462	124700	100980	49.3189	50.7024	60.2533	64.0372	59.0171	73.0928	60.3919	64.0726	63.0912
O15438;O15438-4;O15438-2;O15438-5;H0Y8Q6;D6RJE5;H0Y9T4;D6RAB7	Canalicular multispecific organic anion transporter 2	ABCC3	8	31	27	29	27	24	25	25	20	27.4	141.32	516450	564470	435040	561680	568820	600710	364910	362610	295540	512450	469700	485780	93730	135250	101810	172670	218710	194630	52.0976	50.1919	57.9976	58.4082	56.4333	62.1743	64.8161	61.7895	65.6558
Q9Y6W3;H7C1B7	Calpain-7	CAPN7	2	16	16	12	10	9	12	10	9	26.1	22.95	100220	107710	81694	82216	81261	99386	139060	130550	127520	90683	84719	98436	12996	20892	11594	16540	17309	22432	45.0657	43.0018	54.8851	39.4715	39.3549	43.5642	55.9995	45.3103	65.9261
E9PGT3;Q15418-4;Q15418;Q15418-2;Q15418-3;E9PMM7;Q5SVM6;E9PAN7;D6R910;D6RHW7;Q5SVM7;V9GXZ1;E7ERL6;E7EWQ5;J3QT34;Q9Y2H9;O15021-2;O15021-3;O15021-1;O15021	Ribosomal protein S6 kinase;Ribosomal protein S6 kinase alpha-1	RPS6KA1	20	27	17	26	24	24	16	16	15	48.8	104.62	328550	295160	227200	100560	97361	129450	301060	296890	224030	177650	155090	187660	179540	222500	186780	81268	84772	83136	23.4346	24.804	36.2961	37.1102	34.3135	45.5828	31.1601	27.5886	30.8007
Q9UKI8-5;Q9UKI8;Q9UKI8-2;Q9UKI8-4;Q9UKI8-3;B3KRP1;F8W7X8;C9JWT6	Serine/threonine-protein kinase tousled-like 1	TLK1	8	11	6	8	7	9	4	4	4	16	11.984	21250	19748	10143	12238	10904	17984	11633	10096	15799	9121.3	7893.1	5314.6	13606	29286	14401	11304	12463	12310	36.5444	35.5735	63.9386	43.949	43.8771	25.1715	45.3794	29.8522	46.0859
P37198;M0QXN5	Nuclear pore glycoprotein p62	NUP62	2	9	9	8	9	8	8	9	8	21.1	152.34	117890	139110	90579	48109	32818	61547	81955	113320	73137	56221	56179	54042	183490	275960	152050	103030	126670	150730	28.9815	19.0882	40.4579	40.688	33.1441	42.4929	35.9591	31.4606	49.782
Q9NQW6;Q9NQW6-2;H7C1K5;H7C3S1;C9JJT6;H7C0Y6;H7C167	Actin-binding protein anillin	ANLN	7	39	32	30	37	31	25	31	27	42	190.23	1414000	1418600	1225000	1538200	1420400	1743800	941210	985030	746640	1201700	1105700	1300700	53728	63086	48551	98235	110800	133760	52.1035	50.0317	58.7375	56.078	52.8858	63.5312	64.644	63.7199	73.3691
Q9NXE4-2;H7BXF4;Q9NXE4;Q9NXE4-4;B1PBA3;Q9NXE4-6;Q9NXE4-3;H7C1Q6;Q9NXE4-8;Q9NXE4-10;Q9NXE4-9;Q9NXE4-7;Q9NXE4-5;H7C0W5;H7C2J2;H7C235;H7C2E2;C9J647;F8WF03;F2Z2I0;F2Z2W5;F8WEQ5	Sphingomyelin phosphodiesterase 4	SMPD4	22	24	24	22	22	20	22	22	20	35.2	141.79	609060	620700	482220	688900	561110	669080	449910	504550	334820	558510	478120	557330	101250	152420	113350	195060	233440	248970	53.0756	47.4789	58.1152	55.3847	48.6552	62.4704	65.8297	60.4986	68.7155
Q13813;Q13813-3	Spectrin alpha chain, non-erythrocytic 1	SPTAN1	2	112	1	100	106	101	0	1	1	54.5	323.31	1080000	953610	825250	959790	898150	1096500	1024300	1334700	702350	984190	992620	917290	597550	876340	576260	896520	1131200	980410	47.0534	48.5025	57.0574	49.0015	42.6508	56.6354	60.0052	56.3476	62.9812
P46939;P46939-2;P46939-4;Q5T097;P46939-3;A0A0D9SG57;Q5SYY2;Q5T098;A0A0A0MSM3;Q5JT45;E7EQR9;F5GZY3;E7EQS5;F8VX32;E7ESB2;H0Y304;E9PDN5;A0A075B6G3;P11532-10;P11532-9;P11532-8;P11532-7;P11532-5;P11532-6;P11532-3;P11532-2;P11532-4;P11532	Utrophin	UTRN	28	54	48	43	35	33	38	31	29	20.4	145.13	66826	53182	50390	66916	53856	57562	46523	49744	19500	66288	59955	52689	83044	138680	91340	136780	146530	161340	50.0336	50.3148	53.3218	58.7602	54.6541	72.9876	62.2225	51.3762	63.8515
P29083;C9IYL4;E9PER7	General transcription factor IIE subunit 1	GTF2E1	3	12	12	10	9	8	10	9	8	41.9	58.462	12158	12125	7660.5	10858	10042	15272	25666	22809	19847	25756	24891	21974	61952	74282	53095	78165	104020	95628	47.1759	45.3016	66.5954	50.0875	52.1824	52.543	55.7855	58.3392	64.2994
Q9BU89;K7EIV2;K7ERU8	Deoxyhypusine hydroxylase	DOHH	3	14	14	8	13	10	8	13	10	72.8	116.39	141460	106550	104680	42738	30107	48941	364140	397050	277320	248710	267810	283630	236580	356640	282100	99942	116630	113460	23.2022	22.0311	31.8583	40.5825	40.2807	50.5624	29.6985	24.6434	28.6834
M0R2P6;Q8TBC3;M0R0S1;M0QZF4;Q8TBC3-2;M0R0E3;M0R204;M0QYB1;M0QXA4;M0R2U6;M0QZF2;M0QYJ9;M0R0K4;M0R1G0;M0QZE8	SH3KBP1-binding protein 1	SHKBP1	15	18	10	12	17	12	7	9	5	39.1	70.49	91632	103930	73923	59989	57812	52311	170950	197180	126090	120080	103970	112190	69990	78779	61943	56070	78910	59053	39.5651	35.7433	41.4397	41.2604	34.5243	47.0833	44.4788	50.0415	48.8057
B6VEX4;A0A0A0MRT6;Q8IZP0-10;Q8IZP0-8;Q8IZP0-7;Q8IZP0-2;Q8IZP0-4;Q8IZP0-3;Q8IZP0-5;Q8IZP0-6;Q8IZP0-9;Q8IZP0;Q8IZP0-12;Q8IZP0-11	Abl interactor 1	ABI1	14	13	9	9	13	11	5	9	7	31	71.913	135850	134350	113320	92274	65398	104840	134830	150770	106780	101710	102590	131620	56756	65889	37810	47417	65612	51779	40.4491	32.7403	48.0565	42.9991	40.4918	55.2097	45.5176	49.8947	57.7962
Q96KP4;Q96KP4-2;J3QKT2;J3KSV5;A0A087WYZ1;J3QR27;J3QLU1;J3QKQ0;J3QRD0;J3QQN6;A0A087WVS2;J3QRA8;J3QL02;J3KRD5;J3QRH4;J3KSS4;J3KRJ8;J3QRP4	Cytosolic non-specific dipeptidase	CNDP2	18	24	24	22	22	22	22	22	22	68.2	251.43	559750	511960	417730	191780	154190	185850	322920	368250	214370	167590	166910	179380	110730	151810	93984	50780	51218	64043	25.5186	23.1464	30.7913	34.1665	31.1888	45.5568	31.4408	25.2271	40.5266
Q7Z699;H0YMN8;H7C3Y6	Sprouty-related, EVH1 domain-containing protein 1	SPRED1	3	9	8	6	8	6	5	7	5	29.7	23.097	38936	44771	31131	78068	59058	65115	98587	107720	58338	482480	486990	448940	45475	46987	42880	168440	216880	200580	66.7225	56.8801	67.6548	83.0335	81.887	88.4998	78.7416	82.1929	82.3873
Q9NXV6;J3KNE1;D6RGD2	CDKN2A-interacting protein	CDKN2AIP	3	16	16	14	16	12	14	16	12	40.3	98.659	227240	195330	177400	192840	174430	212010	256590	274420	177860	255430	229030	239150	28318	38830	26340	39246	45127	45179	45.9055	47.1738	54.4439	49.8867	45.4921	57.3487	58.0871	53.7501	63.1706
Q9UKV8;Q9UKV8-2;E5RJY2	Protein argonaute-2	AGO2	3	32	25	28	32	29	21	25	23	48.3	183.68	623970	710390	532040	1014900	921590	999360	977660	1108200	791830	1687100	1604100	1621100	66222	83575	49275	212030	254640	237750	61.9268	56.4707	65.2579	63.3115	59.1417	67.1839	76.2007	75.2894	82.8325
P50402;Q5HY57;F8WEQ1	Emerin	EMD	3	14	14	11	11	12	11	11	12	76	133.56	171190	166280	130780	26109	26739	35769	341730	432630	297960	77381	79389	82642	192270	252340	197320	39480	44194	43564	13.2332	13.853	21.4766	18.4631	15.5051	21.7135	17.0356	14.9035	18.0851
Q71RC2-3;Q71RC2;Q71RC2-4;Q71RC2-5;Q71RC2-6;Q71RC2-2;Q71RC2-7;Q96J85;X6RLN4;Q8TBL5;A0A087WTL9;F8VY40;F8W1I4;F8W1Z5;E5RHZ8;F8VNV1	La-related protein 4	LARP4	16	17	17	14	15	14	14	15	14	32.4	125.55	506440	508180	441010	496970	515390	553560	542910	608000	432130	374300	405960	400790	29783	39216	38884	45387	63652	64042	49.5281	50.3522	55.6582	40.8085	40.0371	48.1187	60.3791	61.8774	62.2214
P53041;H0YDU8;A8MU39	Serine/threonine-protein phosphatase 5;Serine/threonine-protein phosphatase	PPP5C	3	21	21	21	21	20	21	21	20	52.1	213.59	2230700	2114000	1677800	1227100	1176000	1436600	1447900	1622700	1029400	1632500	1714200	1614000	614380	824880	586040	481260	628190	585960	35.4879	35.7447	46.1277	52.9964	51.371	61.0577	43.925	43.2319	49.9966
Q8NHU6;Q8NHU6-2;Q8NHU6-3	Tudor domain-containing protein 7	TDRD7	3	17	17	9	14	12	9	14	12	19.4	32.644	70422	58143	51020	39414	28796	37839	208340	254550	170110	227280	203580	201130	124050	163210	121320	97805	119540	124450	35.8844	33.1221	42.5832	52.1739	44.4372	54.1779	44.0851	42.2776	50.6368
Q9UBV8	Peflin	PEF1	1	6	6	5	6	5	5	6	5	23.6	17.499	50932	49895	31152	54253	48873	63110	41976	48545	25162	50545	48761	51671	11525	19716	13294	19929	21625	24585	51.5786	49.4826	66.9517	54.6308	50.111	67.2511	63.3592	52.3088	64.904
Q2M3G4;A6NN40;Q2M3G4-2;C9JXU1	Protein Shroom1	SHROOM1	4	8	8	5	7	6	5	7	6	17.5	27.803	30200	24329	24264	39515	26078	44113	45893	39537	32487	85837	77470	88089	14924	19756	15125	29154	45282	50670	56.6808	51.7349	64.5144	65.1613	66.2097	73.0568	66.1418	69.6239	77.0119
Q15650;H0YL91;H0YLN7;H0YK63;H3BMU9;H0YKD9	Activating signal cointegrator 1	TRIP4	6	18	18	14	15	15	14	15	15	39.1	164.51	111410	97419	86647	79274	67551	94401	149360	162030	117230	98611	102340	116610	16789	20826	16238	12742	21717	20732	41.5735	40.9474	52.1414	39.7672	38.7109	49.8674	43.1479	51.0472	56.0779
Q9UEY8;Q9UEY8-2	Gamma-adducin	ADD3	2	19	19	15	19	17	15	19	17	38	151.74	41670	36476	48925	22678	10285	21235	103790	91997	75547	55247	48753	66735	19507	26948	18501	11515	7723	12102	35.2427	21.9948	30.2665	34.7385	34.638	46.9033	37.1188	22.2751	39.5451
Q03111	Protein ENL	MLLT1	1	6	6	3	6	4	3	6	4	13.2	9.7618	65273	60163	41401	18163	14382	26619	131850	137020	82558	44123	43202	49767	51031	66363	38313	14475	24167	23782	21.7688	19.293	39.1341	25.0737	23.9715	37.6097	22.0972	26.695	38.2994
O60353-2;O60353;G5EA13	Frizzled-6	FZD6	3	3	3	3	1	2	3	1	2	5.2	5.3869	28654	19109	21648	15982	18242	24184	16393	18181	11970	40193	36909	39616	22080	30260	16420	32968	44333	36422	35.8052	48.8394	52.7666	71.0299	66.9976	76.796	59.8896	59.4332	68.9262
Q5W0V3-2;Q5W0V3	Protein FAM160B1	FAM160B1	2	5	5	5	4	4	5	4	4	9.3	8.9606	19810	18686	10926	11178	7211.9	11418	78505	93890	72431	123670	133500	137850	31026	36439	17475	22018	28897	22384	36.072	27.8474	51.101	61.1698	58.7097	65.5551	41.5089	44.2283	56.158
O43379-4;O43379;O43379-2;O43379-3;H7C3R4	WD repeat-containing protein 62	WDR62	5	30	30	20	25	23	20	25	23	34.1	208.75	161130	140540	113890	91906	70629	112090	167360	189390	107270	179790	155780	179180	198370	270790	185010	159160	186870	226360	36.3213	33.4467	49.6017	51.7903	45.1314	62.5519	44.5165	40.8316	55.0259
B3KUS5;Q70CQ3;F5H3L3;F5H8D3	Ubiquitin carboxyl-terminal hydrolase;Ubiquitin carboxyl-terminal hydrolase 30	USP30	4	2	2	2	2	1	2	2	1	10.1	8.0104	23154	29040	11988	55576	55684	62084	2977.9	2357.2	7052.8	9997.4	11766	13682	3515.1	5506.1	2994	22515	28623	22840	70.5906	65.724	83.8157	77.0495	83.3097	65.9857	86.496	83.8668	88.4106
Q92572;F5H459	AP-3 complex subunit sigma-1	AP3S1	2	8	8	5	7	6	5	7	6	46.1	27.028	33787	41217	24825	11419	5850.2	17240	15349	11653	9646.2	14958	13640	11172	165500	245480	151400	74140	89944	80232	25.2599	12.4295	40.9842	49.3549	53.928	53.6646	30.9381	26.815	34.6377
Q92615;A0A087X183;X6RCG6;B5MCU2	La-related protein 4B	LARP4B	4	18	8	18	17	16	8	8	7	29.5	136.85	877580	837510	711470	682020	636100	784420	673450	666230	494910	629590	605600	669620	80565	76293	73466	92859	113360	82989	43.7304	43.1661	52.4383	48.317	47.6164	57.5013	53.5445	59.7723	53.0434
Q05209;Q05209-2;Q05209-3;H3BM04;H0YC15;C9J1X8;F8WB51	Tyrosine-protein phosphatase non-receptor type 12	PTPN12	7	23	23	20	21	19	20	21	19	39.9	323.31	174580	140610	113330	358820	340320	397000	149070	120810	108780	386700	383840	384350	46910	46732	34008	258650	301190	274530	67.2703	70.7629	77.7928	72.1765	76.0606	77.9409	84.6479	86.5683	88.9777
Q9H5V9-2;Q9H5V9-3;Q9H5V9	UPF0428 protein CXorf56	CXorf56	3	6	6	6	6	6	6	6	6	44.5	13.035	24188	19424	14163	20594	22617	30502	72851	68734	46650	110680	116660	114880	86585	105510	72354	157520	202880	171980	45.9872	53.7975	68.2906	60.3059	62.9254	71.1199	64.5296	65.7868	70.3873
Q8N8R5	UPF0565 protein C2orf69	C2orf69	1	6	6	5	6	4	5	6	4	20.3	13.171	101020	77818	86596	199290	208420	202700	76737	67059	40988	171860	177530	189660	5194.9	6902.8	13899	40572	41066	35363	66.3614	72.8135	70.0666	69.132	72.583	82.2292	88.6492	85.6098	71.7856
A0JNW5;A0A0C4DGH6;A0JNW5-2;H0YHT7;F8W1I2;F8VW65;F8W665	UHRF1-binding protein 1-like	UHRF1BP1L	7	20	19	15	14	16	14	14	16	20.2	63.482	68851	51295	48482	42029	29672	43174	103010	88323	62424	144230	117930	126710	44234	52826	37498	38106	45363	34685	37.9049	36.647	47.1044	58.336	57.1774	66.9948	46.2788	46.1997	48.0515
Q9NQH7-2;Q9NQH7-4;Q9NQH7	Probable Xaa-Pro aminopeptidase 3	XPNPEP3	3	4	4	2	4	4	2	4	4	16.4	19.311	22545	17784	10692	13639	10923	10801	116050	134360	68130	116060	120970	128110	114870	169530	112550	99451	92176	113030	37.6935	38.05	50.2536	50.0022	47.3779	65.2823	46.4028	35.2212	50.1064
Q15056;Q15056-2	Eukaryotic translation initiation factor 4H	EIF4H	2	9	9	8	8	6	8	8	6	35.5	136.1	321670	384010	322320	96779	101860	159990	192070	287760	143100	83768	96524	83781	64305	90579	61817	25256	30791	32687	23.128	20.9645	33.1716	30.3685	25.1179	36.9273	28.1998	25.3695	34.588
Q8N335;C9JM46;C9JFA7;C9K0P5	Glycerol-3-phosphate dehydrogenase 1-like protein;Glycerol-3-phosphate dehydrogenase [NAD(+)]	GPD1L	4	9	9	7	7	6	7	7	6	31.9	18.887	593620	550430	452680	266030	235270	319740	203690	237810	156540	234980	201660	218210	201080	292980	188290	121770	139060	134470	30.9463	29.944	41.3946	53.5665	45.8871	58.2282	37.7172	32.1868	41.6625
P62316;K7ERG4;P62316-2;K7EJB5	Small nuclear ribonucleoprotein Sm D2	SNRPD2	4	7	7	5	7	6	5	7	6	55.1	25.615	123970	131090	93741	143980	136600	160910	497890	626020	437540	596770	614460	706760	66430	80634	70790	140690	136940	134240	53.7339	51.0292	63.1884	54.5165	49.5341	61.7635	67.9268	62.9395	65.4733
P05091;P05091-2;F8VP50;S4R3S4	Aldehyde dehydrogenase, mitochondrial	ALDH2	4	23	19	23	23	21	19	19	18	54	150.51	508220	425330	361940	489270	379520	466770	617430	604370	417910	592780	561100	505470	13886	15286	9455.9	20620	13841	14456	49.0501	47.1541	56.3249	48.9816	48.1437	54.7413	59.7577	47.5195	60.4553
Q5JTV8;A0A0A0MSK5;Q5JTV8-3;J3KN66;H0Y4R4;Q5JTV8-2;H0YD16;H0YDU3	Torsin-1A-interacting protein 1	TOR1AIP1	8	17	16	15	16	15	14	15	14	38.9	138.98	52132	47813	30108	127850	71335	96198	15958	19155	10554	192120	145880	150050	14481	12278	9108.2	92449	78555	76894	71.0349	59.8709	76.1627	92.3308	88.3934	93.4286	86.4575	86.4829	89.4093
P24752;H0YEL7;P24752-2;E9PRQ6	Acetyl-CoA acetyltransferase, mitochondrial	ACAT1	4	16	15	14	15	14	13	14	13	51.1	136.89	249760	247180	218920	149510	108210	131080	119170	131020	83003	86007	75109	97823	76723	119930	82663	64163	74069	70192	37.4458	30.4482	37.4514	41.9184	36.4379	54.0979	45.5425	38.1801	45.9206
Q9H074;Q9H074-3;Q9H074-2;D6REB4;D6R9H8;D6RJF2;D6RJ02;H0YA44;D6RD97	Polyadenylate-binding protein-interacting protein 1	PAIP1	9	12	12	12	11	9	12	11	9	31.1	42.715	2009500	1872600	1531200	794090	768530	982360	878510	1026100	668080	421810	430810	439850	123090	164480	98964	67415	72543	85608	28.324	29.0985	39.0824	32.4389	29.5701	39.7002	35.3875	30.6059	46.3819
Q9UIW2	Plexin-A1	PLXNA1	1	42	34	27	36	33	21	29	28	30.6	164.38	268500	237140	206040	500240	466660	513900	115590	140300	105480	1050700	1048200	897670	85827	98280	66522	320700	409190	358580	65.0727	66.3058	71.3809	90.0891	88.1952	89.4851	78.8877	80.6333	84.3515
Q9NWS0;M0QYA2;M0R3A4;M0QXD5;M0QYF4;M0R2P8;M0R028;M0QZM3;M0R0J2;Q9NWS0-3;M0QZ61;M0QZZ1	PIH1 domain-containing protein 1	PIH1D1	12	11	7	11	10	9	7	7	7	56.6	64.149	122200	85837	67098	70022	64168	105330	197650	225760	134700	269740	205130	258900	1807.7	3583.8	2077.9	3029.6	3142.7	2250.7	36.4277	42.7772	61.0864	57.712	47.6061	65.7774	62.63	46.7212	51.996
Q6ZRV2;J3KPS2	Protein FAM83H	FAM83H	2	33	33	24	28	22	24	28	22	46.1	260.9	123040	153380	139470	116430	90720	121720	100550	116890	116900	78122	75638	96205	29423	50061	39310	45843	47340	51316	48.6199	37.1651	46.6021	43.7237	39.2868	45.1444	60.908	48.6032	56.6239
P33993;P33993-3;P33993-2;C9J8M6	DNA replication licensing factor MCM7	MCM7	4	31	31	27	28	29	27	28	29	51.6	323.31	397830	391870	340580	228030	227140	303900	261660	324100	216430	387760	340420	393360	337960	440430	355750	263960	353810	363550	36.4347	36.6941	47.1543	59.7087	51.228	64.5075	43.853	44.547	50.5422
Q9NRF8;H0Y5S6	CTP synthase 2	CTPS2	2	17	15	12	14	14	10	12	12	39.4	49.159	211310	186430	138860	142220	124760	152020	272030	292820	198630	158010	177470	161380	82372	94800	64615	60263	90390	76120	40.2286	40.0913	52.2621	36.7431	37.7363	44.8265	42.2498	48.8093	54.0875
P22570;P22570-7;P22570-5;P22570-2;P22570-3;A0A0C4DFN8;A0A0A0MSZ4;P22570-4;A0A0A0MTR6;A0A0C4DGN7;A0A0A0MT64;A0A0A0MTN9	NADPH:adrenodoxin oxidoreductase, mitochondrial	FDXR	12	21	3	18	19	17	3	2	2	51.5	75.637	418920	452760	330730	253070	220700	271300	355480	351080	286170	352240	335500	372970	89312	102320	64939	75083	79784	97481	37.6598	32.7711	45.0642	49.7711	48.8654	56.5843	45.6723	43.8123	60.0179
Q9NZ09-2;Q9NZ09;Q9NZ09-4;A0A0D9SG79;Q9NZ09-3	Ubiquitin-associated protein 1	UBAP1	5	6	6	3	5	5	3	5	5	22.2	15.982	34653	49518	38501	30763	19814	30383	49660	57314	34338	57163	47210	43903	199100	258500	203120	248560	248560	233240	47.0267	28.5784	44.1075	53.5119	45.1667	56.1125	55.5243	49.0198	53.4513
Q9H0H3	Kelch-like protein 25	KLHL25	1	5	5	4	3	1	4	3	1	11.7	6.1966	34418	36645	33360	24894	16017	23427	30898	29893	18506	29030	32749	34113	34024	45293	32968	33834	30321	40517	41.9713	30.4147	41.2542	48.4415	52.2796	64.8302	49.86	40.0997	55.1364
Q9H410-4;Q9H410;Q5JW54;Q9H410-2;Q5JW53;Q9H410-3;Q5JW57	Kinetochore-associated protein DSN1 homolog	DSN1	7	12	12	7	6	4	7	6	4	52.1	25.06	38815	25276	24162	24553	23457	39554	19145	18951	10842	21577	18412	20243	24814	31920	26042	36875	43853	36218	38.7467	48.1337	62.0786	52.9861	49.2787	65.1214	59.7756	57.8742	58.1722
P53396;P53396-2;P53396-3;K7EIE7;K7ESG8	ATP-citrate synthase	ACLY	5	53	53	50	51	45	50	51	45	58.3	323.31	7753100	6777100	5532600	2678700	2574900	3261100	2738000	3007500	2040100	1476300	1468700	1477500	1330400	1675800	1327000	662790	768140	755670	25.6782	27.5331	37.0845	35.0307	32.8113	42.0031	33.2527	31.4304	36.2837
F8W8M4;A0A0A0MRL6;O14639-2;O14639-6;O14639	Actin-binding LIM protein 1	ABLIM1	5	15	4	10	15	13	2	4	4	27.6	56.256	191650	200300	140810	202590	191510	240020	146860	182170	124880	151470	181690	156880	37675	45836	31037	61600	70098	74621	51.3875	48.8783	63.0255	50.7726	49.934	55.6786	62.0499	60.4637	70.625
Q99714;Q99714-2;Q5H928	3-hydroxyacyl-CoA dehydrogenase type-2	HSD17B10	3	15	15	14	14	14	14	14	14	88.9	224.2	684180	420700	382210	792320	527740	648570	407350	427660	253910	553780	477540	468040	221540	271350	165500	428710	555550	474160	53.662	55.643	62.9203	57.6176	52.7552	64.83	65.93	67.1847	74.1269
B4DDF4;B4DUT8;Q99439;Q99439-2;A0A087X271;A0A087X1X5;H3BVI6;K7ES69;H3BQH0;U3KPS3;A0A087WV51	Calponin;Calponin-2	CNN2	11	12	11	11	11	12	10	10	11	66.4	126.15	831410	725110	590880	1793100	1411600	1647600	802200	914810	546370	1815200	1639700	1607500	139720	164400	120810	657050	705980	675230	68.3213	66.0642	73.6035	69.3513	64.1884	74.6331	82.4642	81.1117	84.8236
Q9Y320;Q9Y320-2;E9PSF0;E9PRL5;H3BSU7;E9PLR1;G3V155	Thioredoxin-related transmembrane protein 2	TMX2	7	13	13	13	11	13	13	11	13	43.6	115.21	526500	465130	386920	931030	837680	901590	461450	502000	363970	774870	734240	777010	69038	95203	65087	238440	258180	257990	63.8772	64.2979	69.9715	62.6755	59.393	68.1002	77.547	73.0595	79.854
Q9Y5B8-2;Q9Y5B8;E9PNU1;B4DXC8	Nucleoside diphosphate kinase 7	NME7	4	9	9	6	6	6	6	6	6	37.6	23.295	110060	92004	85016	119330	118800	105730	60709	73617	48589	105620	116130	126400	96579	92730	79613	141440	186600	175010	52.0206	56.3557	55.4297	63.5007	61.2025	72.2331	59.4238	66.8027	68.733
F1T0B3;A0A087X2G1;Q92499;Q92499-3;Q92499-2	ATP-dependent RNA helicase DDX1	DDX1	5	34	34	30	33	29	30	33	29	65.9	175.93	5656000	5590000	4715500	4153200	4177500	4491500	3960600	4204000	2956600	2664400	2854100	2715000	804250	1001400	760650	845110	1064800	1012200	42.3398	42.7694	48.7835	40.2174	40.4372	47.8701	51.2387	51.5342	57.0945
Q92692	Nectin-2	PVRL2	1	13	4	12	12	12	4	4	4	35.7	75.285	149520	150510	113200	209040	161520	209860	160860	165770	121220	247730	311480	245370	121960	166810	132270	286700	341720	328950	58.2999	51.7643	64.9601	60.6305	65.2656	66.9331	70.1561	67.1976	71.3217
P48147	Prolyl endopeptidase	PREP	1	32	32	29	30	26	29	30	26	58	190.96	1505200	1442400	1131800	469990	411790	522750	1159700	1131300	822970	669700	660050	686740	345740	476550	320300	138570	150010	157260	23.7947	22.2086	31.5947	36.6076	36.8465	45.4882	28.6118	23.9418	32.9299
P41212;H0YG25	Transcription factor ETV6	ETV6	2	5	5	4	5	4	4	5	4	10.4	25.408	65814	64374	47297	72840	51832	68151	44273	36322	35353	56195	50532	50315	9624.9	11139	6585.6	16479	5832.5	15409	52.5336	44.6035	59.0318	55.9332	58.1804	58.7325	63.1285	34.3664	70.0581
J3KMZ7;Q9H0H0;J3KRH0	Integrator complex subunit 2	INTS2	3	9	9	7	6	5	7	6	5	12.8	53.047	53289	50127	33658	38475	22932	51572	18926	20879	13415	29491	31166	36720	53285	74706	43877	54109	59743	60418	41.9282	31.3883	60.5092	60.9104	59.8828	73.2422	50.3836	44.4354	57.9299
P27361;E9PQW4;P27361-3;P27361-2;E9PBK7;E9PJF0;B3KR49;H0YEX6;E9PRH7;H0YDH9	Mitogen-activated protein kinase 3;Mitogen-activated protein kinase	MAPK3	10	13	9	8	12	12	4	8	8	43.3	18.843	54369	72452	36628	20937	27383	35186	13903	13673	13658	10142	10527	15000	49809	41073	24964	16301	20557	26348	27.8026	27.4283	48.996	42.1792	43.5	52.3414	24.6574	33.3555	51.3486
Q8IXI1;I3L2C6;H3BST5;H3BUX4;Q8IXI1-2;H3BU27;H3BMP9;H3BVI5	Mitochondrial Rho GTPase 2	RHOT2	8	15	14	13	11	13	12	10	12	35.9	125.31	392020	469860	353520	456540	328540	406110	37178	34500	17327	76070	95078	64553	172080	243520	166470	306980	352800	321210	53.8017	41.1498	53.4616	67.1712	73.3751	78.8385	64.0797	59.1629	65.8649
Q9H6D7;G3V541;Q9H6D7-3;Q9H6D7-4;G3V5A5;H0YIZ6;H0YJ09;G3V4X7;G3V2T6;Q9H6D7-2;G3V5Z2	HAUS augmin-like complex subunit 4	HAUS4	11	8	8	6	7	4	6	7	4	27.3	13.644	23616	28468	17283	19661	14716	23273	16753	11635	8466	23019	24453	20553	17794	19791	17125	17235	23651	24374	45.4306	34.0774	57.3849	57.8774	67.7594	70.826	49.2021	54.4427	58.7339
Q01970;Q01970-2	1-phosphatidylinositol 4,5-bisphosphate phosphodiesterase beta-3	PLCB3	2	42	42	32	39	30	32	39	30	41.1	278.06	1021800	942280	735070	503700	454660	596140	792470	889320	601240	563150	552400	572850	387500	546350	429080	253660	293090	290300	33.0187	32.5469	44.7818	41.5419	38.3153	48.791	39.5627	34.9149	40.3542
Q9Y4P1-6;Q9Y4P1;Q9Y4P1-2;C9JIK8;C9JQ72;Q9Y4P1-4;Q9Y4P1-3;C9J3C0;C9JVD5;H7C2A6;C9J1C1;F2Z2K8;H0Y2Y0	Cysteine protease ATG4B	ATG4B	13	12	12	11	11	10	11	11	10	46.1	59.18	345410	318120	256680	314510	284620	341600	320930	290590	216190	276750	237800	283960	32254	47714	31279	42932	43478	52046	47.6588	47.221	57.097	46.304	45.0046	56.775	57.1011	47.6774	62.4614
J3KTA4;P17844;P17844-2;J3KRZ1;J3QSF1;J3QRQ7;J3QR02;J3KRX8;X6RLV5;J3QRN5	Probable ATP-dependent RNA helicase DDX5	DDX5	10	31	23	29	30	28	22	23	21	55.2	263.92	2139500	2074200	1772100	583350	585110	734970	983650	747830	661360	364510	328790	415140	392050	472690	362710	105460	169200	192000	21.4242	22.0023	29.3159	27.0376	30.5391	38.5639	21.1976	26.3597	34.6127
Q9UJU6;Q9UJU6-2;B4DDD6;Q9UJU6-6;H0Y5J4;Q9UJU6-5;F8WBG8;Q9UJU6-4;F8WC20;F8WBB2;F8WFE1;F2Z2V3;F8WB73;F8WCK3;F2Z3E3	Drebrin-like protein	DBNL	15	15	1	12	13	14	0	1	0	42.3	292.46	1387000	1245800	1034400	622890	563880	706350	694310	792050	536640	312570	304170	334350	388830	468710	366120	231470	268600	288040	30.9912	31.1591	40.5773	31.0434	27.7472	38.3874	37.3158	36.4297	44.032
Q9HBM1;C9JW94	Kinetochore protein Spc25	SPC25	2	6	6	3	6	5	3	6	5	39.3	48.839	58454	54643	41048	58907	53614	55974	5869.3	6856.5	5049.8	12881	14618	13734	2744.3	3395.9	2242.9	4882.1	4961.6	3379.6	50.193	49.5247	57.6921	68.6976	68.0714	73.1162	64.0158	59.367	60.1085
Q8TE77;Q8TE77-2;Q8TE77-3;A0A087WWG1;E9PIT5;C9JUG3;Q8TE77-4;Q8TE77-5;E9PMS1	Protein phosphatase Slingshot homolog 3	SSH3	9	20	20	18	20	17	18	20	17	44.5	207.91	304370	251200	218240	177840	146820	189430	117870	112910	81815	54954	62970	60213	229590	335370	247790	181610	243490	224300	36.8802	36.8876	46.4665	31.7977	35.8028	42.3952	44.1659	42.0637	47.5121
H3BTB7;Q5JPH6;Q5JPH6-2	Probable glutamate--tRNA ligase, mitochondrial	EARS2	3	8	8	5	7	7	5	7	7	18.4	22.15	109270	98139	81367	109330	84879	104600	115510	114720	80926	122550	107780	122160	52077	50060	60884	77701	98430	89334	50.0137	46.3774	56.2465	51.4786	48.4404	60.1519	59.8722	66.2873	59.4696
G5E9W7;G5E9V5;P82650;H7C5F2;H7C5H3;P82650-2;H7C5L9;C9J5D8	28S ribosomal protein S22, mitochondrial	MRPS22	8	15	15	13	14	13	13	14	13	51.1	47.618	81467	81129	64702	39222	34538	47082	29870	25044	20747	25440	11150	20747	52061	52589	33558	33150	27322	29328	32.4984	29.8599	42.1187	45.9953	30.8062	50	38.9034	34.1905	46.6368
C9J384;Q9BQ75-2;Q9BQ75;H7C515	Protein CMSS1	CMSS1	4	6	6	6	6	4	6	6	4	26.2	19.498	245640	254240	209480	67286	68549	92185	151780	142410	150490	60518	39217	53295	274260	376040	287290	94870	109680	100890	21.5022	21.2365	30.5587	28.5062	21.5921	26.1526	25.701	22.5809	25.9905
Q9NW13;Q9NW13-2;C9JAA9;C9JE21;H7C5G8	RNA-binding protein 28	RBM28	5	24	24	23	18	18	23	18	18	33.6	54.641	650800	681570	535530	422610	404000	503530	240350	265260	192860	174060	169850	194800	131780	199030	116030	117060	129140	138450	39.3708	37.2155	48.4601	42.0019	39.0361	50.2502	47.0423	39.3516	54.4051
Q9UPT9-2;Q9UPT9;K7ESK0;K7ERX6;A6NNY8;J3QS30	Ubiquitin carboxyl-terminal hydrolase 22	USP22	6	8	8	5	7	7	5	7	7	19.3	25.822	11371	7516	5822.9	9989.2	9756.5	2787.2	101470	99168	79926	71561	54011	79609	186030	254690	197690	235590	272600	259410	46.7655	56.4857	32.3713	41.3573	35.2601	49.9006	55.8773	51.6983	56.7513
P33981-2;P33981;D6RF82;D6REX1;D6RIC6;D6RFY1	Dual specificity protein kinase TTK	TTK	6	17	17	13	14	12	13	14	12	28.5	84.809	83153	78663	57068	116910	108710	133970	92997	107970	68389	224100	246870	240510	46874	58171	39917	91887	134580	117460	58.4366	58.018	70.1274	70.6724	69.5722	77.8604	66.2196	69.8206	74.6361
Q01813;Q01813-2;B1APP6;B1APP8;Q5VSR5;H0Y757;V9GY25;V9GYV7;H0Y3Y3	ATP-dependent 6-phosphofructokinase, platelet type	PFKP	9	32	28	30	31	29	27	27	25	53.8	323.31	3842100	4014900	2988100	1667100	1487400	1886400	1516100	1692300	1078000	1142900	1009000	1187600	1054100	1394900	978390	596530	723810	753030	30.2603	27.0323	38.6994	42.9823	37.3524	52.4188	36.1395	34.1628	43.492
P49790;P49790-3;P49790-2	Nuclear pore complex protein Nup153	NUP153	3	46	46	40	41	38	40	41	38	46.1	308.67	705110	659190	520040	732080	682470	791700	449500	431120	300270	928030	816640	836240	270940	356320	248570	420510	472470	422250	50.9383	50.8676	60.3549	67.3691	65.4485	73.5796	60.8157	57.0072	62.9454
Q7L5N7;Q7L5N7-2;H3BU68	Lysophosphatidylcholine acyltransferase 2	LPCAT2	3	21	21	21	20	16	21	20	16	44.3	293.01	448530	433790	347220	817160	674400	805580	396500	484820	288470	843510	836470	777860	246490	349760	245570	828250	1028100	998640	64.5624	60.856	69.8803	68.0245	63.3071	72.9474	77.0652	74.6157	80.263
P10588;M0R175	Nuclear receptor subfamily 2 group F member 6	NR2F6	2	10	8	8	9	7	6	7	6	38.9	33.268	321050	298000	226040	371100	291100	359280	265780	252110	206210	518610	484530	498550	94590	154190	97848	172800	192590	173050	53.6155	49.4144	61.3818	66.1163	65.7757	70.7404	64.6247	55.5367	63.8801
O15371-3;O15371;O15371-2;B0QYA5;B0QYA6;B0QYA4;B0QYA8	Eukaryotic translation initiation factor 3 subunit D	EIF3D	7	24	24	24	23	24	24	23	24	58.3	297.83	2886400	2864900	2150100	1596100	1586600	1799700	2539000	2287500	1733000	1560600	1378200	1585300	1012200	1302400	957720	746680	786200	870460	35.6074	35.6419	45.5643	38.0671	37.5972	47.7745	42.452	37.6424	47.6135
Q8TEW0-2;Q8TEW0;Q8TEW0-8;Q8TEW0-4;Q8TEW0-11;Q5VWU8;Q5VWV2;Q8TEW0-10;Q8TEW0-6;Q8TEW0-9;Q8TEW0-5;Q8TEW0-3;Q8TEW0-7;F5GZI3;B1AP52	Partitioning defective 3 homolog	PARD3	15	22	22	17	17	17	17	17	17	22	65.811	97706	107810	74200	65726	66923	88175	45449	44698	29323	32616	30151	39047	24453	32160	32487	22475	22658	29882	40.2161	38.3001	54.3033	41.7806	40.2824	57.1113	47.8925	41.3331	47.9116
Q9NTJ4-2;Q9NTJ4;Q9NTJ4-4;Q9NTJ4-3;A0A0C4DGU9;H3BRV3;H3BQJ2;H3BMJ3;H3BUW3;H3BQH9;B4DH23;H3BSE5;H3BRI3	Alpha-mannosidase 2C1	MAN2C1	13	12	12	6	9	6	6	9	6	18.3	23.159	136630	143550	117340	57527	38551	50783	32958	45519	25707	31047	31276	30247	92306	117840	110320	50301	59845	71471	29.6291	21.1701	30.2059	48.5071	40.7266	54.0569	35.2725	33.6804	39.3149
Q9BQL6;G3V1L6;Q9BQL6-2;Q9BQL6-4;Q9BQL6-3;Q5JWV4;A0A0U1RRM8;H0YJ34;Q96AC1-2;Q96AC1;Q96AC1-3	Fermitin family homolog 1	FERMT1	11	22	22	15	20	19	15	20	19	38.7	110.71	269460	214020	142410	39080	54027	59428	268170	287010	214250	177580	167260	175460	111670	115990	96284	25446	36606	53827	12.6661	20.1558	29.4434	39.8385	36.8195	45.0232	18.558	23.9888	35.8581
A0A0C4DG33;O43933;O43933-2;H7BZH3	Peroxisome biogenesis factor 1	PEX1	4	15	15	13	12	10	13	12	10	14.8	35.094	97527	112140	79734	109080	112710	105240	16203	24097	12971	25115	14683	21380	2240.6	8002.1	7453.8	5353.7	13521	9348.3	52.7959	50.1268	56.8945	60.7846	37.8623	62.2398	70.4963	62.8209	55.6377
O95453-2;O95453;O95453-3;H3BRK1;O95453-4;F5H1Z4	Poly(A)-specific ribonuclease PARN	PARN	6	19	19	19	16	15	19	16	15	37.4	57.745	665840	583490	576580	299290	295960	331210	465190	518780	351460	318450	347220	357630	244630	305720	234570	163340	194370	190820	31.0103	33.6529	36.4853	40.6373	40.0947	50.4351	40.0373	38.867	44.8577
P10586-2;P10586;H0Y6Z7;H0Y7Z9;H0Y4H1;H0Y380;A2A437;Q3KPI9;F5GWR7;P23468-3;P23468-7;P23468-5;P23468-4;P23468-6;P23468;P23468-2;G8JL96;A0A0A0MR60;Q13332-7;Q13332-5;Q13332-6;Q13332-3;Q13332-4;Q13332-2;Q13332	Receptor-type tyrosine-protein phosphatase F	PTPRF	25	45	45	36	40	31	36	40	31	35.1	217.68	260310	243630	196740	511770	452910	567670	80777	92846	64155	259400	249170	230510	72351	94505	77007	269670	303690	306840	66.2846	65.0228	74.2625	76.2544	72.8533	78.2278	78.846	76.2667	79.9381
H7BXI1;A0FGR8-6;A0A087WXU3;A0FGR8-2;A0FGR8;A0FGR8-4;A0FGR8-5	Extended synaptotagmin-2	ESYT2	7	29	29	25	28	25	25	28	25	41.4	183.34	400520	422530	373440	342730	267230	321840	438080	447380	340700	342450	343440	358650	110070	158200	112930	133700	149770	157710	46.1123	38.7425	46.2893	43.874	43.4283	51.2833	54.8468	48.6314	58.273
F6VRR5;Q9BY77;F8WCX5;Q6R954	Polymerase delta-interacting protein 3	POLDIP3	4	13	1	10	12	11	1	1	1	46.1	109.88	180640	185100	138940	61449	58756	76807	106280	103810	77629	49262	51128	55734	144220	174520	103380	46614	75462	72119	25.3828	24.0945	35.6005	31.6712	32.999	41.7912	24.4265	30.187	41.0937
A6NMQ1;P09884;A0A087WU64	DNA polymerase;DNA polymerase alpha catalytic subunit	POLA1	3	27	27	23	19	20	23	19	20	24.8	72.758	256900	237490	190590	106460	102990	126980	233770	257460	181120	227060	203390	240270	195270	247460	179500	109630	116630	131270	29.2988	30.2485	39.9849	49.272	44.1337	57.0184	35.9561	32.0333	42.2402
Q96ST3;H3BP90;H3BNZ3;H3BT34;H3BQ76;H3BQ88;H3BNA0;H3BQL7;H3BMA2	Paired amphipathic helix protein Sin3a	SIN3A	9	31	31	27	25	26	27	25	26	31.3	148.6	114150	97808	72717	105060	106240	135320	76455	71385	59349	148870	138470	181390	62702	79155	59180	101710	121330	132910	47.9266	52.0662	65.0461	66.069	65.9837	75.3472	61.8629	60.5182	69.1915
Q96S59;Q96S59-2;Q96S59-3	Ran-binding protein 9	RANBP9	3	16	15	14	15	13	13	14	12	32.5	81.093	350540	356890	250260	374210	327890	368170	228380	256030	163000	377870	331090	356110	13928	16837	22743	29635	26719	25299	51.633	47.8825	59.533	62.3291	56.3922	68.6001	68.0279	61.344	52.6602
Q96JB6	Lysyl oxidase homolog 4	LOXL4	1	7	7	4	6	4	4	6	4	15.2	17.172	36246	29281	26118	120750	107520	139240	19044	15181	12482	215420	208090	194860	17528	25108	17601	269080	251030	246440	76.9128	78.5959	84.2052	91.8776	93.2006	93.98	93.8843	90.9074	93.334
Q96P48;Q96P48-3;Q96P48-4;Q96P48-1;E7EU13;Q96P48-2;Q96P48-7;A0A0A0MSJ2;Q96P48-5;F5GWQ2;F8WBT0;F5GWN4;H0YGD1	Arf-GAP with Rho-GAP domain, ANK repeat and PH domain-containing protein 1	ARAP1	13	29	29	24	24	20	24	24	20	30.5	95.083	577390	585400	491950	240900	241820	294340	221380	239600	188980	284390	218850	249220	259860	375490	272420	139590	168990	196260	29.4394	29.2329	37.434	56.2291	47.7369	56.8736	34.9456	31.037	41.8751
Q147X3;Q147X3-2;J3KNC2;B4DK34	N-alpha-acetyltransferase 30	NAA30	4	8	8	6	7	5	6	7	5	31.5	32.303	275490	273100	242030	441210	364300	432970	108880	125210	82184	188860	145040	167240	7861	20174	14768	41371	35650	39865	61.5613	57.1541	64.1437	63.4312	53.6688	67.0505	84.0327	63.8614	72.9687
Q06546	GA-binding protein alpha chain	GABPA	1	15	15	12	14	11	12	14	11	52.6	186.91	55409	71730	53264	21846	14040	26851	116380	128330	79061	120080	122220	128760	244970	374720	258480	123480	139520	160930	28.2778	16.3694	33.5156	50.7824	48.7807	61.9572	33.5134	27.1313	38.3706
Q8N6T3;Q8N6T3-2;F8VWH9;Q8N6T3-5;F8W1U7;Q8N6T3-3;E5RHT6;E5RHC5;Q8N6T3-4;F8VWB3;E5RHH7;E5RGL6;E5RIU2;H0YIQ0	ADP-ribosylation factor GTPase-activating protein 1	ARFGAP1	14	13	13	11	12	10	11	12	10	42.1	137.09	274770	276690	230010	78503	87425	92814	208070	217830	160690	98557	108900	101760	88744	148230	105830	35285	44185	51844	22.2216	24.0103	28.7507	32.1423	33.3303	38.7731	28.449	22.9634	32.8805
Q5MIZ7-2;Q5MIZ7;Q5MIZ7-3;Q5MIZ7-5;G3V4R3;Q5MIZ7-4	Serine/threonine-protein phosphatase 4 regulatory subunit 3B	SMEK2	6	18	13	18	14	14	13	9	9	26.7	31.812	86942	95868	77240	30751	32248	48109	87915	94294	59869	58957	63874	73710	38737	44773	43262	7169.1	20047	19973	26.1281	25.1709	38.38	40.1418	40.3836	55.1808	15.6169	30.9272	31.5854
P46109	Crk-like protein	CRKL	1	17	17	11	17	12	11	17	12	64.7	117.37	184810	176290	139410	105280	105450	142850	136650	164000	118650	169480	138270	144980	28190	36811	19649	22421	18299	27009	36.2922	37.4281	50.6094	55.3621	45.7439	54.9937	44.3006	33.2045	57.8872
Q96PV6-2;A0A087WTE7;C9JMY0;A0A087WUE4;Q96PV6;A0A0G2JNN3;E7EWC7;B0VJY8;A0A0G2JPW6;Q96PV6-3	Leukocyte receptor cluster member 8	LENG8	10	14	14	10	12	9	10	12	9	27.6	179.7	311830	317630	259490	292080	296930	328610	297240	264820	217920	314630	315390	348380	66592	70852	63376	73591	94770	93961	48.3648	48.3159	55.8766	51.4211	54.3579	61.5186	52.4964	57.2207	59.7196
Q9NXR7;Q9NXR7-4;Q9NXR7-3;Q9NXR7-1;F8W733;C9J2G0;A0A075B7D2	BRCA1-A complex subunit BRE	BRE	7	8	8	6	6	5	6	6	5	28.5	14.439	633780	612200	517420	289810	288580	327290	225310	227910	173020	112010	118540	149760	103870	141450	102130	63377	67139	99774	31.3786	32.0367	38.7458	33.2059	34.2156	46.3969	37.8943	32.1872	49.4166
O95395;H0YMW7;H0YM40;H0YNA3	Beta-1,3-galactosyl-O-glycosyl-glycoprotein beta-1,6-N-acetylglucosaminyltransferase 3	GCNT3	4	21	21	18	19	19	18	19	19	50.9	73.58	493420	453030	356480	1941900	1633800	1930800	596220	697310	507710	2163800	2074700	1894300	49908	59851	50459	818650	871960	873950	79.739	78.291	84.4147	78.398	74.8446	78.8631	94.2539	93.5769	94.5415
O43865;O43865-2	Putative adenosylhomocysteinase 2	AHCYL1	2	21	13	20	21	18	12	13	10	43	87.865	3207100	3095000	2445800	2379500	2054200	2430100	2468100	2570000	1750300	2235500	2171000	2054600	610530	803290	587770	618970	782150	770810	42.593	39.8936	49.839	47.5274	45.792	53.9988	50.3432	49.3333	56.7364
Q8NFQ8	Torsin-1A-interacting protein 2	TOR1AIP2	1	15	14	13	14	11	12	13	10	52.6	192.76	108280	80815	62709	219220	221780	241130	64001	78700	47885	205210	205810	186020	13972	19162	15946	107190	109700	103290	66.9374	73.2927	79.3611	76.2265	72.3384	79.528	88.4683	85.1298	86.6265
Q96AY3;H0Y827;K7ESG6;K7ELI6;Q96AY3-2;K7EM43;C9JPC3	Peptidyl-prolyl cis-trans isomerase FKBP10	FKBP10	7	14	14	8	13	11	8	13	11	31.1	27.298	74952	76407	57425	229710	183940	207930	47310	52269	45414	361260	344630	339460	48680	70898	41750	397750	439090	387990	75.3983	70.6519	78.3592	88.4206	86.8307	88.2003	89.0957	86.0981	90.2848
O14874-2;O14874-3;O14874;H3BTL2;H3BS02;H3BNP3;H3BUV3	[3-methyl-2-oxobutanoate dehydrogenase [lipoamide]] kinase, mitochondrial	BCKDK	7	4	4	2	4	3	2	4	3	16.7	12.685	203590	243890	208830	203850	168940	201560	73738	89480	50235	107020	118530	108740	72382	109290	70293	100080	107550	115340	50.0319	40.9224	49.1143	59.2062	56.9828	68.4007	58.0302	49.5988	62.1333
O60568;H7C2V1;H7C2S8;H7C0B8;C9JU11;C9JIX5;H7C2A8	Procollagen-lysine,2-oxoglutarate 5-dioxygenase 3	PLOD3	7	28	28	25	25	24	25	25	24	49.9	122.25	680210	626510	528620	957290	823230	894260	726840	800880	532750	1217200	1221300	1076200	602760	818070	599040	1344000	1534000	1430100	58.4605	56.7847	62.8486	62.6119	60.3952	66.8883	69.0378	65.2191	70.4781
O95361;H0Y626;B3KP96;O95361-2;K7ENN8;Q309B1;K7EL43;I3L3K9;J3QKY5;I3L2F3;J3QL38;I3L1X9;J3KSX4;J3QR69;C9JWX7;J3QLP0;Q309B1-2	Tripartite motif-containing protein 16	TRIM16	17	21	21	18	18	14	18	18	14	50.5	69.98	551410	552420	437020	326460	300960	337950	784410	852810	622170	838150	872390	855670	278350	355650	263650	217940	260490	274450	37.1877	35.2668	43.6081	51.656	50.5675	57.9	43.9138	42.2777	51.0035
Q9NWV4	UPF0587 protein C1orf123	C1orf123	1	8	8	7	8	7	7	8	7	56.2	48.737	978470	967570	830630	594390	548610	672700	657600	780430	537690	625780	673690	622920	63577	88387	56064	51194	52234	61599	37.7904	36.1837	44.7473	48.7603	46.3297	53.6718	44.6053	37.1452	52.3521
J3KQJ3;Q9BRQ3-3;Q9BRQ3;F5H1N0;G3V1M6;Q9BRQ3-2	Nucleoside diphosphate-linked moiety X motif 22	NUDT22	6	2	2	2	2	2	2	2	2	12.3	8.1951	39826	35512	26272	22905	18049	22621	30190	34050	29540	23347	26890	26282	30108	30755	22360	15668	23248	20017	36.513	33.698	46.2663	43.6091	44.1254	47.0818	34.2275	43.0495	47.2355
P14618-2;H3BTN5;H3BQ34;H3BUW1;H3BTJ2;H3BT25	Pyruvate kinase PKM;Pyruvate kinase	PKM	6	39	0	39	38	36	0	0	0	72.5	30.764	128150	118200	86443	48795	36084	66197	92699	113350	70945	54407	62084	73617	57014	73363	58906	24905	35332	33046	27.5764	23.388	43.3681	36.9849	35.3888	50.9242	30.402	32.5056	35.9383
Q9NXR5;S4R3R2;Q8IUW1;Q9NXR5-2	Ankyrin repeat domain-containing protein 10	ANKRD10	4	4	4	4	4	4	4	4	4	12.9	7.3247	81318	67260	67716	127500	88850	122740	61703	62170	44451	103100	107820	119520	30007	51144	33152	77030	74117	85313	61.058	56.915	64.4453	62.5595	63.4273	72.8909	71.9658	59.1701	72.0154
O60566;O60566-3;O60566-2;H0YMK5;H0YN44;H3BTB9	Mitotic checkpoint serine/threonine-protein kinase BUB1 beta	BUB1B	6	29	29	23	27	23	23	27	23	36.1	116.52	381960	330400	275550	430640	398100	428390	344960	336850	265150	391310	343410	379660	141630	191700	166770	283000	327030	301460	52.9953	54.6465	60.856	53.1476	50.4822	58.8794	66.6463	63.0444	64.3829
Q8NI08;Q8NI08-2;Q8NI08-7;Q8NI08-4;Q8NI08-3;H0Y6T0;Q5TF96;Q8NI08-5;Q5TF98;Q5TF97;Q8NI08-6	Nuclear receptor coactivator 7	NCOA7	11	16	16	9	15	8	9	15	8	24.4	30.568	66114	69753	63076	58316	48002	69391	108650	121510	80128	125460	108590	129370	54677	62364	57214	49835	85114	70521	46.8665	40.7643	52.3836	53.5902	47.1925	61.7524	47.6835	57.713	55.2088
Q92664-2;Q92664;H7C326;H7BZH7	Transcription factor IIIA	GTF3A	4	4	3	3	2	2	2	2	2	16.2	7.8121	310160	344910	239790	750930	699100	853790	398090	474550	320610	589910	568990	577710	13878	32399	15618	69552	92268	80350	70.7697	66.963	78.0729	59.7075	54.525	64.31	83.3657	74.0116	83.7258
Q13033;G3V340;G3V3G7;H0YJZ4;H0YJT2	Striatin-3	STRN3	5	18	1	17	16	16	1	1	1	31.1	56.789	203200	172960	135410	180750	162510	226340	71726	88822	58161	90877	78280	84822	150970	204560	128340	200650	236410	222670	47.0764	48.4425	62.5681	55.8889	46.8456	59.3231	57.0644	53.6114	63.4369
H0YLP6;H0YMF4;H0YKD8;P46779-4;P46779-5;P46779;P46779-2;P46779-3	60S ribosomal protein L28	RPL28	8	4	4	4	4	4	4	4	4	44.9	10.576	4848100	5895300	5307600	1511500	1680100	1954500	1693000	1930500	1682100	749620	675170	911220	294250	387250	310800	114400	145330	124410	23.7672	22.1784	26.9137	30.6892	25.9116	35.1372	27.9946	27.2879	28.5862
P11908;P11908-2;H7C540;D3YTJ7;A6NMS2	Ribose-phosphate pyrophosphokinase 2	PRPS2	5	12	4	11	11	10	4	4	3	49.7	27.915	151660	127740	119090	154900	154000	166820	72602	82668	47071	169940	139780	223110	56197	64781	53947	101560	112440	102070	50.5284	54.6603	58.347	70.0662	62.8372	82.578	64.3775	63.4462	65.4224
Q4G0N4;Q4G0N4-2;Q4G0N4-3;B7Z8V7;A0A0C4DGV3;D6RHI4;H0Y9H7	NAD kinase 2, mitochondrial	NADK2	7	12	12	7	11	9	7	11	9	31.4	57.443	62927	47667	41257	20906	21204	22386	141210	172840	110730	50013	42902	41921	65522	87496	57469	29047	49739	43188	24.9377	30.788	35.1743	26.1543	19.8858	27.462	30.7151	36.2437	42.9061
H3BQQ9;B0QYN7;P63279;H3BPC4	SUMO-conjugating enzyme UBC9	UBE2I	4	4	4	3	4	3	3	4	3	47.4	29.101	30895	23848	29030	17658	12997	24136	46406	49052	29173	32461	31624	46558	50397	36314	28016	13749	27183	28354	36.3685	35.2748	45.3974	41.1592	39.1988	61.4781	21.4339	42.8099	50.2998
P16152;E9PQ63;A8MTM1;P16152-2	Carbonyl reductase [NADPH] 1	CBR1	4	15	13	15	14	14	13	12	12	69.3	244.7	434630	333600	280830	323520	237110	327750	175360	188840	132750	175730	173030	154400	145600	195450	145090	146820	173390	175290	42.6723	41.5465	53.8549	50.0527	47.8155	53.7698	50.2086	47.0095	54.7132
P42575;P42575-2;C9JRR9;A0A087WYM1;P42575-3	Caspase-2;Caspase-2 subunit p18;Caspase-2 subunit p13;Caspase-2 subunit p12	CASP2	5	14	14	12	13	11	12	13	11	39.4	56.935	428420	357070	267540	256260	192180	234800	311010	363170	207130	343890	314610	337520	111050	162660	138760	105070	127870	108790	37.4277	34.9895	46.7413	52.5103	46.4177	61.9701	48.6165	44.0127	43.9467
Q93050-3;Q93050-1;Q93050;B7Z641;B7Z2A9;K7EM24;K7EN36;K7EPG4;F5H1T6;K7ELZ6;K7EQW2;K7ERA0;K7ERA6	V-type proton ATPase 116 kDa subunit a isoform 1;V-type proton ATPase subunit a	ATP6V0A1	13	17	16	17	16	14	16	15	13	26.3	103.26	321370	274700	242470	62372	59847	86437	234750	214480	146320	128530	154990	169920	269150	358790	261570	71699	69614	82734	16.2536	17.889	26.2801	35.3804	41.9493	53.7313	21.0354	16.2496	24.0293
D3YTB5;P51617-2;P51617-3;P51617;P51617-4;H7C224;H7C2I6;F8WAB6;H7C3C1;H7C1F0;H7C3G8;F6U4U2;P51955-3;P51955-2;P51955-4;P51955	Interleukin-1 receptor-associated kinase 1	IRAK1	16	21	21	18	19	16	18	19	16	44.5	135.55	121090	113250	83129	156810	143070	155010	85050	108250	83170	158460	117600	158690	46463	57129	52494	96508	112540	94866	56.4268	55.8169	65.0922	65.0733	52.07	65.6123	67.5018	66.3291	64.377
Q92625;Q92625-2	Ankyrin repeat and SAM domain-containing protein 1A	ANKS1A	2	22	22	20	19	21	20	19	21	30.2	146.66	99712	104290	74031	120710	116270	135210	44977	45215	30650	78397	79132	67201	159500	262090	170300	287930	342410	322050	54.7631	52.7158	64.6193	63.5442	63.638	68.6769	64.352	56.6435	65.4108
P52701;P52701-3;P52701-4;P52701-2;A0A087WWJ1;A0A087WYT6;F8WAX8;F8W7G9;U3KQ72;C9JH55;C9J8Y8;C9J7Y7	DNA mismatch repair protein Msh6	MSH6	12	43	43	39	42	36	39	42	36	41.1	226.99	802540	804200	633940	712770	691930	827160	632940	719270	496200	698740	581610	699980	375220	455890	349640	463450	521440	553200	47.0379	46.248	56.6121	52.4706	44.709	58.5179	55.2601	53.3535	61.2733
Q9NRP0;Q9NRP0-2;A0A087WUD3	Oligosaccharyltransferase complex subunit OSTC	OSTC	3	3	3	3	2	2	3	2	2	18.8	5.2271	317450	346590	305120	495590	319380	420550	166840	195930	135260	299860	252150	259300	73643	135010	79111	156430	172840	177080	60.9552	47.9571	57.9533	64.2511	56.2734	65.7188	67.9915	56.1442	69.1203
Q15393;Q15393-3;Q15393-2;I3L4G7;H3BMB0;J3QRB2;J3QL37	Splicing factor 3B subunit 3	SF3B3	7	46	45	46	45	43	45	44	42	51.9	323.31	2155300	2031800	1626300	1935800	1623300	2001200	1392700	1665200	1087900	1458100	1445500	1549000	591090	783580	521260	737530	825180	863780	47.3173	44.4119	55.1675	51.147	46.4686	58.7432	55.511	51.2929	62.365
H0YM70;A0A087X1Z3;Q9UL46;H0YKU2	Proteasome activator complex subunit 2	PSME2	4	12	12	7	12	9	7	12	9	50.9	26.075	387270	291890	281880	100360	94835	107210	183270	254890	147340	111380	134160	134620	166450	224210	166150	60790	90553	87032	20.5812	24.5226	27.554	37.8008	34.484	47.7444	26.7515	28.7686	34.3753
P49005;A0A087WWF6;F8W8R3;C9JLE1;C9IZD2;C9J8Z7;C9JHC7;H7C1B3	DNA polymerase delta subunit 2	POLD2	8	16	16	14	14	13	14	14	13	47.1	128.47	453520	392610	327810	144720	136130	138350	684500	767860	519220	252730	292280	292600	268390	332500	257040	104130	143850	142050	24.191	25.7461	29.6787	26.9656	27.5699	36.0425	27.9529	30.1984	35.5935
H7BXD5;P28676;H7C2Z6;C9JIZ3;C9JWQ8;C9JV47	Grancalcin	GCA	6	8	8	7	8	8	7	8	8	47.5	73.978	846190	704760	502120	465510	407130	555080	543400	681120	389300	366870	409820	386470	107190	165310	92365	80646	96411	99944	35.4891	36.616	52.5047	40.3034	37.5658	49.8176	42.9343	36.8373	51.9705
Q86UX7-2;Q86UX7;F5H1C6;F5H3I6	Fermitin family homolog 3	FERMT3	4	9	9	5	9	7	5	9	7	21.7	39.804	44014	42578	34240	21014	17707	25719	47434	40798	28425	40197	27565	45356	28941	41642	18088	12630	25405	33011	32.3153	29.3721	42.8943	45.8708	40.3215	61.4738	30.3818	37.8913	64.602
P48651;P48651-3;P48651-2;J3KNR6	Phosphatidylserine synthase 1	PTDSS1	4	6	6	5	6	5	5	6	5	15	17.667	110160	109590	92650	299190	298940	314390	77975	76044	52792	211470	183830	183060	2772.2	550.01	1032	4788.6	5216.5	6232.4	73.089	73.1746	77.2381	73.0605	70.7381	77.6165	63.3346	90.462	85.7937
Q9HA77;H0YFF0;A0A087WWV1;H0YFV1;F5H623	Probable cysteine--tRNA ligase, mitochondrial	CARS2	5	12	12	8	11	8	8	11	8	23.4	42.12	350620	406120	324900	149800	143460	188420	124280	161720	100600	75492	75463	101130	11074	11937	8877.8	3846.2	6455.1	12021	29.9349	26.1036	36.7061	37.7891	31.8164	50.1314	25.7785	35.0971	57.52
P25705;P25705-3;K7ERX7;K7ENJ4;K7ESA0	ATP synthase subunit alpha, mitochondrial	ATP5A1	5	26	1	24	24	24	1	1	1	57.5	323.31	365270	315590	250120	503690	477000	529150	136500	158350	114930	151150	161260	167800	9921.8	13670	15982	25359	32733	35360	57.9647	60.1824	67.9033	52.5465	50.4552	59.3499	71.8776	70.5407	68.8715
Q96GD0;B1AHD3	Pyridoxal phosphate phosphatase	PDXP	2	9	9	6	8	7	6	8	7	42.6	23.675	87112	77025	59631	52694	47072	59253	100580	106590	93303	115920	109350	125640	27577	43588	19163	22060	28487	20240	37.6908	37.9316	49.841	53.5427	50.6391	57.3848	44.4427	39.5241	51.3666
Q09028-3;Q09028;Q09028-4;H0YF10;H0YCT5;H0YDK2;H0YEU5;C9JPP3;E9PNS6;E9PNS2;E9PND5;E9PIC4	Histone-binding protein RBBP4	RBBP4	12	17	1	15	17	17	1	1	1	66.3	323.31	828150	712630	534630	774810	731220	858880	302410	341870	196270	631770	634510	637580	138410	167590	124640	183410	244170	217840	48.3362	50.6438	61.6343	67.6283	64.986	76.4622	56.9915	59.2991	63.6066
P57740;P57740-2;P57740-3;G3V1T4;H0YG15;F5GY77	Nuclear pore complex protein Nup107	NUP107	6	32	32	21	30	29	21	30	29	44.2	263.12	12470	7563.4	7021.5	2214.8	6275	11804	31234	28390	15165	24536	23584	19773	11569	7254.3	2665.2	9656.4	10105	3015.6	15.0823	45.3448	62.7022	43.995	45.3765	56.5945	45.4945	58.2109	53.0841
P48960-2;P48960-3;P48960;K7EKV5;K7EPE8;K7EPP8;M0QY55;B4DWB8;M0R0K5;Q9UHX3-4;Q9UHX3-6;Q9UHX3-3;Q9UHX3-2;Q9UHX3	CD97 antigen;CD97 antigen subunit alpha;CD97 antigen subunit beta	CD97	14	12	12	9	12	11	9	12	11	27.5	143.94	22162	25854	18279	86932	73108	82589	43564	59289	41660	306530	304630	241000	10109	20016	12195	169890	188760	169410	79.6854	73.8748	81.8783	87.5565	83.7082	85.2614	94.3839	90.4127	93.2849
A0A0C4DFN3;Q99685;Q99685-2;E7EWX8;H7C599;H7C4E0;C9JAM4;C9J8Q3;H7C5K5	Monoglyceride lipase	MGLL	9	8	8	8	6	6	8	6	6	35.1	56.781	318410	335680	279290	275910	222220	260450	93987	123670	67532	78054	91398	75584	110460	115860	92739	100720	137860	114410	46.4245	39.8315	48.2547	45.3694	42.4973	52.8131	47.6939	54.3355	55.2308
Q9BYB4;Q9BYB4-2;C9JPQ6	Guanine nucleotide-binding protein subunit beta-like protein 1	GNB1L	3	12	12	10	11	10	10	11	10	48.9	69.263	171780	165840	129300	69194	67977	73373	1220200	1487000	1011000	379300	402420	451610	324260	397720	297260	167120	185480	183930	28.7143	29.0727	36.2027	23.7137	21.2986	30.877	34.0103	31.8038	38.224
H3BT22;Q9Y5N6;H3BTQ7	Origin recognition complex subunit 6	ORC6	3	7	7	5	5	3	5	5	3	44.8	28.679	151400	139920	80931	176150	129840	173220	69670	78339	54753	127920	134640	118840	12635	16240	4497.5	15491	27526	25145	53.778	48.1317	68.1563	64.7401	63.2175	68.459	55.0772	62.8936	84.8275
Q9UNQ2;A0A0C4DGB1;D6RCL3	Probable dimethyladenosine transferase	DIMT1	3	13	13	11	11	11	11	11	11	53.4	33.648	115140	109080	101300	35899	57556	59805	267910	321550	235120	139730	126200	150940	162140	236580	170770	109880	112070	121140	23.768	34.54	37.1218	34.2778	28.1854	39.0975	40.3941	32.144	41.4991
P61962;A0A087WWI6;P61962-2	DDB1- and CUL4-associated factor 7	DCAF7	3	11	11	8	10	8	8	10	8	38	85.156	369730	339050	298560	191230	186860	242130	300170	329570	224030	231210	224340	227190	184980	245840	191410	131480	172810	171530	34.0898	35.5308	44.7817	43.5112	40.5012	50.3502	41.5471	41.2779	47.2613
A0A0A6YYA0;Q86XR7-2;Q9Y3B3-2;Q9Y3B3;G3V2Y2	Transmembrane emp24 domain-containing protein 7	TMED7-TICAM2;TMED7	5	6	6	5	6	6	5	6	6	44.1	44.729	297110	318000	270810	1059200	798670	878020	103170	124740	74198	1097800	961530	885490	123420	137450	136760	991000	1152800	1223900	78.0942	71.5225	76.4273	91.4094	88.5167	92.2685	88.9252	89.347	89.949
O95685	Protein phosphatase 1 regulatory subunit 3D	PPP1R3D	1	8	8	6	7	6	6	7	6	36.1	20.971	113990	100310	63555	90470	92051	129240	124420	133430	86464	198410	175860	203840	128670	118120	105920	139610	160350	134460	44.2483	47.8533	67.0349	61.4596	56.8593	70.216	52.0389	57.5825	55.9364
F8W7U8;P49959;P49959-2;P49959-3;F5GXT0;F5H742;F5H256	Double-strand break repair protein MRE11A	MRE11A	7	22	22	20	21	22	20	21	22	38.2	118.92	402800	367380	313730	385130	339280	381190	746430	828710	617900	456440	436580	540870	13579	16118	12442	18081	14878	17928	48.8787	48.0118	54.8538	37.9459	34.5043	46.6762	57.1099	47.9997	59.0319
Q96C36;A0A087WTV6;J3KR12;A0A087WZR9;A0A087WX69;A0A087WZF0	Pyrroline-5-carboxylate reductase 2;Pyrroline-5-carboxylate reductase	PYCR2	6	12	11	12	10	12	11	9	11	50.6	39.911	797440	537390	382180	752380	568120	799130	404690	369400	220920	408640	406380	339100	94822	100080	55476	142320	144800	166790	48.5463	51.3899	67.6478	50.2428	52.3834	60.5514	60.0147	59.131	75.0407
Q15008;Q15008-4;Q15008-3;Q15008-2;C9J0E9;C9J7B7;H7C531	26S proteasome non-ATPase regulatory subunit 6	PSMD6	7	21	21	19	21	19	19	21	19	51.4	80.606	710780	631910	484190	762820	660140	821090	726150	892390	563370	881640	859810	930060	284040	489640	275790	433970	443010	439830	51.7657	51.0924	62.9053	54.8355	49.0703	62.2768	60.4407	47.5001	61.4614
Q9UHQ9;H7C0R7	NADH-cytochrome b5 reductase 1	CYB5R1	2	12	12	12	10	10	12	10	10	46.9	67.914	127790	123960	101330	54872	46904	64546	150260	166740	100850	97778	100290	94996	75920	90082	76544	30145	48589	46542	30.0402	27.4511	38.9122	39.4206	37.5576	48.5055	28.4213	35.039	37.8126
O75164;O75164-2	Lysine-specific demethylase 4A	KDM4A	2	12	12	5	8	8	5	8	8	17.1	19.256	55479	66789	40703	71453	62564	74925	160220	170480	116770	213210	194500	204290	6415.2	14249	6222.3	20845	17858	11894	56.2923	48.3669	64.7983	57.095	53.2906	63.6299	76.4668	55.6203	65.6536
P60900;G3V5Z7;P60900-2;P60900-3;H0YJC4	Proteasome subunit alpha type-6;Proteasome subunit alpha type	PSMA6	5	15	3	15	15	15	3	3	3	72.8	100.41	2373100	2230000	1840200	7319900	6551700	7294400	1737900	2027300	1434900	5768700	5680600	5006500	225460	241830	175840	1661200	1758600	1662100	75.5174	74.6063	79.8546	76.8484	73.6984	77.7238	88.0498	87.9111	90.4328
Q9BVP2-2;Q9BVP2;C9JZT7;B4DMU5;C9JYH9	Guanine nucleotide-binding protein-like 3	GNL3	5	22	22	20	19	19	20	19	19	43.9	91.857	764580	820920	606210	750430	720770	867920	234960	257180	203700	237180	205070	259270	107310	145250	101990	165680	159900	139130	49.533	46.7519	58.8768	50.2351	44.3634	56.0015	60.6909	52.4005	57.7016
Q8IY33;Q8IY33-5;Q8IY33-4;Q8IY33-2	MICAL-like protein 2	MICALL2	4	20	9	13	17	13	5	9	6	31.5	91.716	126030	131240	109710	197790	190980	222450	232970	290070	176040	531950	546870	591900	20418	30404	23774	50317	69015	68359	61.0802	59.2701	66.9707	69.5432	65.3416	77.0763	71.1345	69.4183	74.196
Q9NYU1;Q08AC9;A6NP03;E7EMU6;Q9NYU1-2	UDP-glucose:glycoprotein glucosyltransferase 2	UGGT2	5	16	14	12	13	12	10	11	10	13.1	26.365	11805	8369.7	11082	29151	32625	34549	4997.9	8145.5	3707.6	28913	24880	27172	4806.1	7401.7	3809.2	35706	42768	37811	71.1764	79.5835	75.7139	85.2617	75.3357	87.9934	88.1366	85.2467	90.8477
Q9BRA2;I3L0K2;I3L3M7;I3L2R6	Thioredoxin domain-containing protein 17	TXNDC17	4	6	6	4	6	6	4	6	6	66.7	44.416	131220	126380	88637	578740	512070	572850	681750	939480	648070	5848400	5885900	5842800	85894	99895	82186	1595400	1844300	1668000	81.5173	80.2052	86.6003	89.56	86.2355	90.0157	94.8912	94.8619	95.3042
Q9H7D7-2;Q9H7D7;H0Y9R3;C9JCS7;H0Y917;Q9H7D7-3;Q9H7D7-4	WD repeat-containing protein 26	WDR26	7	15	15	13	11	9	13	11	9	28.2	76.825	119060	103810	88402	160960	150650	162690	42105	43988	20821	89960	91091	71536	33839	52414	33721	74986	106780	106820	57.4816	59.2038	64.793	68.118	67.4354	77.456	68.9051	67.0754	76.0063
Q712K3	Ubiquitin-conjugating enzyme E2 R2	UBE2R2	1	6	5	5	6	5	4	5	5	23.9	10.362	126670	106120	88419	21943	19287	20347	274000	314840	207570	73184	59773	68541	232320	297830	246640	50634	60109	63511	14.7652	15.3795	18.7071	21.0793	15.9559	24.8237	17.8948	16.7931	20.4774
P36871;P36871-2;P36871-3	Phosphoglucomutase-1	PGM1	3	24	24	21	24	23	21	24	23	51.4	96.204	495780	455940	397560	375680	381920	413820	346290	370870	287940	289090	260810	295790	100080	114870	101040	95104	129640	127900	43.1093	45.5828	51.002	45.4988	41.2883	50.6724	48.7253	53.0203	55.8662
O14964;O14964-2;I3L1P5;I3L1E3;I3L165;I3L2H4	Hepatocyte growth factor-regulated tyrosine kinase substrate	HGS	6	19	19	16	16	17	16	16	17	30.2	88.901	662120	625090	483270	452670	452080	507390	378550	434850	288590	376440	379460	342200	608240	842460	619360	579620	663910	617960	40.6059	41.9692	51.2174	49.8603	46.599	54.2494	48.7953	44.0735	49.9434
A0A0A0MRG8;Q16611;Q16611-2	Bcl-2 homologous antagonist/killer	BAK1	3	2	2	1	2	2	1	2	2	18.3	8.1086	10759	11650	2329.9	13439	8657.7	17685	10989	9505	13637	27638	29023	17322	5500.8	6769.1	2779.6	8808.1	12334	14286	55.5376	42.6326	88.3592	71.551	75.3296	55.9514	61.5568	64.5654	83.7123
O14686;O14686-3;H0YEF2;F8VWW4	Histone-lysine N-methyltransferase 2D	KMT2D	4	19	19	10	13	9	10	13	9	6.6	26.741	19799	8871.2	8655.2	25819	23791	13765	32579	51531	26839	39797	34322	46166	7792.4	8050.9	2625.1	19429	18540	22381	56.5983	72.8396	61.3955	54.9865	39.9776	63.2368	71.374	69.7231	89.5022
P48449;P48449-3;P48449-2;A0A0G2JQD0;C9J315;A0A0G2JS81	Lanosterol synthase	LSS	6	25	25	23	25	21	23	25	21	40.7	100.28	1197200	1073100	956870	858070	743860	798210	1150500	1193400	864990	506300	416880	532690	364040	432980	293830	323680	407900	402470	41.7497	40.9398	45.48	30.5589	25.8887	38.1124	47.0657	48.5087	57.8012
E9PHI4;O94901-8;O94901;O94901-9;O94901-5;O94901-6;H0Y742;H0Y6N5;H7C2K3;O94901-2;O94901-7;O94901-3;C9JK55;H7C019;C9K051;C9JS54;C9JJU6;C9JR15;O94901-4;H7C3X3	SUN domain-containing protein 1	SUN1	20	24	24	17	20	19	17	20	19	39.4	167.17	36967	28892	19761	66234	49797	66157	48884	45927	39497	186160	178730	179340	25437	17802	14279	58618	52144	46405	64.1796	63.2833	77.0002	79.2022	79.5568	81.9514	69.7377	74.5489	76.4699
P42166;P42167-3	Lamina-associated polypeptide 2, isoform alpha;Thymopoietin;Thymopentin	TMPO	2	31	22	29	29	28	21	21	19	58.8	323.31	1583800	1533100	1289200	3170600	2964500	3332600	1069600	1195500	814380	2460600	2468100	2365200	370540	543680	392650	1266700	1448000	1425400	66.6877	65.9129	72.1061	69.7014	67.3682	74.3872	77.368	72.7024	78.4027
Q9UKX7-2;Q9UKX7;B0QY21	Nuclear pore complex protein Nup50	NUP50	3	18	18	18	16	16	18	16	16	50.5	81.258	484910	462570	415560	691000	654430	718180	97814	118370	63039	163190	189610	159930	14284	12147	7514.5	24232	25976	31590	58.763	58.5882	63.3461	62.5239	61.5657	71.7275	62.9141	68.1373	80.7835
O75534;O75534-2;O75534-4;O75534-3;E9PLT0;E9PLD4;E9PNG3;E9PKN4;E9PJK7	Cold shock domain-containing protein E1	CSDE1	9	40	40	38	39	37	38	39	37	57.4	317.71	4533400	4395400	3413400	1685100	1732700	2091600	2372700	2538800	1776500	1235900	1338300	1335600	535310	734790	504510	261040	281380	316820	27.0982	28.2747	37.9946	34.2487	34.5181	42.9164	32.7796	27.6902	38.574
Q9BSD7;Q5TDF0	Cancer-related nucleoside-triphosphatase	NTPCR	2	10	10	10	9	8	10	9	8	53.7	25.496	132880	89169	82330	308620	206680	238840	270450	267540	207460	664440	548770	574710	33958	52771	33153	151880	162530	141500	69.9026	69.86	74.3656	71.0715	67.2257	73.4764	81.7271	75.4897	81.0178
Q14914-2;Q14914;F2Z3J9;Q5JVP2;F6XGT7	Prostaglandin reductase 1	PTGR1	5	11	11	10	10	10	10	10	10	53.5	60.627	693610	682420	583360	222480	222740	218940	667940	683240	498750	262980	224610	272910	403280	618230	379660	160900	192910	193260	24.2858	24.6078	27.289	28.2495	24.7409	35.3666	28.5193	23.7826	33.7325
Q06124;Q06124-2;Q06124-3;A0A0U1RRI0;H0YF12	Tyrosine-protein phosphatase non-receptor type 11	PTPN11	5	28	28	23	27	26	23	27	26	60.6	139.43	401740	398870	349850	252960	219050	279110	346500	345780	259860	530770	489590	496880	427240	568870	442380	346140	377140	387140	38.6375	35.4496	44.3764	60.5025	58.6076	65.6606	44.7568	39.8664	46.6704
P09104;P09104-2;F5H0C8;F5H1C3;U3KQP4;U3KQQ1	Gamma-enolase;Enolase	ENO2	6	13	10	9	13	10	6	10	7	49.1	75.016	109560	80620	76788	71975	65687	106390	153300	173940	126340	167250	156580	173470	80246	103660	86645	84780	112330	121320	39.648	44.8967	58.0801	52.1759	47.3738	57.86	51.3737	52.007	58.3367
Q9UK59;Q9UK59-2;F8WAY1	Lariat debranching enzyme	DBR1	3	15	15	12	14	12	12	14	12	37.9	66.51	462090	450320	345880	261800	259860	308590	486490	622320	400980	523740	574450	468610	71947	105770	76757	52923	76930	64358	36.1657	36.5907	47.1511	51.8436	48	53.8886	42.3825	42.1073	45.6068
Q96H20-2;Q96H20;D6RJ86;D6RFY6;H0Y8S5;D6RBI1	Vacuolar-sorting protein SNF8	SNF8	6	6	6	5	6	6	5	6	6	30.4	28.211	78524	52720	46652	26855	23017	41840	43942	48200	38284	25133	31320	34464	55711	92622	51504	30261	37485	43490	25.4842	30.3907	47.2811	36.3851	39.3863	47.3745	35.1987	28.8109	45.7818
Q08378;Q08378-2;Q08378-4;A0A087WV43	Golgin subfamily A member 3	GOLGA3	4	51	51	42	46	40	42	46	40	46.1	296.72	68474	62451	65026	76494	49662	76052	115030	144520	72878	148290	146280	160760	16055	25220	15291	25214	35553	26089	52.7661	44.2964	53.9078	56.3155	50.3026	68.8073	61.0967	58.5013	63.0474
Q6ZN28	Metastasis-associated in colon cancer protein 1	MACC1	1	13	13	9	9	10	9	9	10	18.5	25.968	191010	204200	156900	119880	115090	146410	158860	159280	139330	139520	138950	145040	197870	231210	200810	153350	196700	161940	38.5603	36.0456	48.2707	46.7592	46.5916	51.004	43.6621	45.9676	44.6423
P30043;M0R192;M0QZL1	Flavin reductase (NADPH)	BLVRB	3	9	9	9	9	9	9	9	9	63.6	122.95	273080	217270	187750	127980	134710	154240	166030	180700	116470	143190	131610	126470	121880	122400	97411	61347	97379	86790	31.9104	38.2721	45.1007	46.3068	42.1408	52.0581	33.4814	44.3077	47.117
Q9UK23-2;Q9UK23;K7EPH3;Q9UK23-3;K7ERI4;K7EJ25;K7EL75	N-acetylglucosamine-1-phosphodiester alpha-N-acetylglucosaminidase	NAGPA	7	5	5	3	4	4	3	4	4	14.6	26.023	6736.1	7429.7	6461.4	21753	14278	29707	10890	12400	9278.5	104360	104920	114540	24415	23369	25108	183420	208210	190870	76.3555	65.7739	82.1352	90.551	89.4306	92.5064	88.2527	89.9088	88.3747
Q2NKX8;B5MDQ0	DNA excision repair protein ERCC-6-like	ERCC6L	2	36	36	27	33	29	27	33	29	35.8	135.74	184610	155290	136800	158860	147050	161890	225770	267090	187220	327590	314020	319700	103200	151050	114550	132680	156570	152170	46.2515	48.6373	54.2	59.2002	54.038	63.0672	56.2489	50.8972	57.0523
A0A087WUQ6;P07203;P07203-2	Glutathione peroxidase;Glutathione peroxidase 1	GPX1	3	12	12	12	12	11	12	12	11	65.8	76.876	756790	649400	638630	897910	741450	871570	728560	897530	592660	722730	714700	654580	81961	92891	89948	122640	156490	159380	54.2642	53.3091	57.7122	49.7991	44.3299	52.4823	59.9411	62.7514	63.9238
P10155;P10155-3;P10155-5;P10155-4;P10155-2;H0Y9N5;G5E9R9;D6RDN1;D6RE09	60 kDa SS-A/Ro ribonucleoprotein	TROVE2	9	19	19	18	17	15	18	17	15	41.8	60.286	656630	662840	548500	770580	669570	690710	410980	489150	335720	591960	502310	540470	132620	162570	105370	203510	269760	249650	53.9921	50.2525	55.7379	59.0225	50.6637	61.6841	60.545	62.3968	70.32
O43242;O43242-2;H0YGV8	26S proteasome non-ATPase regulatory subunit 3	PSMD3	3	27	26	25	26	24	24	25	23	51.9	153.66	464680	430290	342540	305940	248410	315400	214170	237520	156900	100370	72146	100680	84636	115060	76518	59365	97437	94057	39.7005	36.6009	47.9375	31.9101	23.298	39.0869	41.2254	45.8534	55.1411
G5E9W2;Q9P2E5;Q9P2E5-2;C9JZF7;H7C5L5	Chondroitin sulfate glucuronyltransferase	CHPF2	5	6	6	3	4	3	3	4	3	11.6	7.3507	11779	7628.7	7458.2	18987	8759.8	17936	13301	11170	11572	54475	67919	54098	11688	15833	14068	28934	28609	38835	61.7142	53.4509	70.6303	80.3751	85.8767	82.3786	71.2274	64.3738	73.4079
Q14137;Q14137-2;A0A075B729	Ribosome biogenesis protein BOP1	BOP1	3	18	18	14	18	14	14	18	14	28.6	120.43	1374000	1289600	1152800	432750	362860	446410	858830	935370	666480	442080	490800	486390	641150	910110	648130	244900	295090	299970	23.9518	21.9588	27.9144	33.9824	34.4138	42.1895	27.6395	24.4847	31.6391
A0A0A0MSP0;O75185;O75185-3;O75185-2	Calcium-transporting ATPase;Calcium-transporting ATPase type 2C member 2	ATP2C2	4	10	10	6	9	9	6	9	9	17.3	44.562	103740	118210	78870	106960	81584	107510	63343	55497	29058	94022	83398	108560	68361	91086	45537	96569	108600	109000	50.7641	40.8341	57.6832	59.7477	60.0439	78.885	58.5515	54.3854	70.5333
Q6Y7W6-4;Q6Y7W6-5;Q6Y7W6;I1E4Y6;Q6Y7W6-3;E7ESB6;C9JHW1;C9J0V6;C9JHT0;C9JRZ2;F8WCD5;C9JPV7;C9JXQ0;C9JH78;C9IYH5;C9JH18;C9J7G1;B8ZZD2;C9J1A6;C9JW88;C9JZC0	PERQ amino acid-rich with GYF domain-containing protein 2	GIGYF2	21	27	27	24	25	22	24	25	22	25.5	319.01	116860	122570	90624	106970	94880	122930	215500	269910	184050	164330	164070	156740	17873	14635	15919	14136	17954	20201	47.7907	43.633	57.5639	43.2641	37.8059	45.9931	44.1626	55.0922	55.9275
H0YFA4;P52943;P52943-2;H0YHD8	Cysteine-rich protein 2	CRIP2	4	6	6	4	6	4	4	6	4	45.3	56.418	173620	173680	149710	109340	113850	143880	216780	222260	148870	201320	250090	261420	94913	102830	95921	74749	86337	98508	38.6415	39.5959	49.0071	48.1512	52.9459	63.7159	44.0576	45.6406	50.6653
Q9H0L4	Cleavage stimulation factor subunit 2 tau variant	CSTF2T	1	13	7	9	13	12	3	7	6	36.4	55.826	68644	74831	65118	154840	127020	153470	33311	32008	28488	83923	69537	71350	36365	26341	22491	72770	108340	88955	69.2846	62.9276	70.2097	71.5859	68.479	71.4658	66.6789	80.4419	79.8189
Q96GM8;Q96GM8-2	Target of EGR1 protein 1	TOE1	2	15	15	14	13	11	14	13	11	43.1	114.64	106650	119490	98104	43720	28083	50057	393570	422150	290030	463580	359100	559790	96562	107450	80573	48631	50296	47742	29.0749	19.0299	33.7855	54.0839	45.9648	65.8716	33.494	31.8842	37.2069
Q02487-2;Q02487;J3QRL9	Desmocollin-2	DSC2	3	20	18	15	18	15	14	16	14	39.8	85.495	258940	228040	191410	391980	361550	356980	410720	403950	334520	913310	846230	789810	150180	207560	155910	360800	432890	378110	60.2194	61.3223	65.096	68.9796	67.6887	70.2472	70.6094	67.5915	70.8045
Q9NYL9;H0YNJ8;H0YKU1;H0YNU8;P28289-2;P28289	Tropomodulin-3	TMOD3	6	16	16	15	15	13	15	15	13	52.6	172.71	511390	445770	417350	135000	121000	136890	534470	641070	413510	245030	332470	305780	381230	562240	352930	124240	168810	135390	20.8852	21.349	24.6987	31.4343	34.1506	42.5114	24.5791	23.0914	27.7257
A0A0A6YYL1;A0A0U1RQM3;P49914-2;P49914;A0A0U1RR23;H3BMB9	5-formyltetrahydrofolate cyclo-ligase	ST20-MTHFS;MTHFS	6	6	6	6	6	5	6	6	5	38	16.287	53581	41707	42138	19164	17098	31245	81436	59678	53224	19898	32732	29895	34528	36553	40114	17412	18393	11947	26.3441	29.0758	42.578	19.6361	35.4204	35.9665	33.5233	33.4747	22.9481
O15226;O15226-2	NF-kappa-B-repressing factor	NKRF	2	26	26	22	22	21	22	22	21	42.8	100.34	372970	374570	319890	231880	216960	295320	347100	329970	242970	343840	318090	327000	163990	195720	132890	90082	154590	144370	38.3368	36.6778	48.0031	49.7641	49.0834	57.3714	35.4553	44.1295	52.0703
P33121-2;P33121-3;P33121;E7EPM6;B7Z3Z9;D6RER0;H0Y9U7;H0Y9Z9;D6RG07;Q9UKU0-7	Long-chain-fatty-acid--CoA ligase 1	ACSL1	10	19	17	13	19	13	11	17	12	33.4	35.709	315720	311730	261080	164210	151320	185600	423230	476610	327750	526310	526410	501330	124420	147270	122390	72589	95539	103380	34.2154	32.679	41.551	55.4279	52.4825	60.4682	36.8455	39.3474	45.79
Q9UNI6;V9GY92;V9GYV5	Dual specificity protein phosphatase 12	DUSP12	3	15	15	12	13	11	12	13	11	58.5	70.814	256780	263640	211470	485530	464270	465060	345740	417030	288610	358570	363550	364140	16664	21152	17408	54652	46238	52663	65.408	63.7812	68.742	50.9108	46.5743	55.7855	76.6336	68.6126	75.1566
P46736-2;P46736;P46736-3;H9KVA9;A0A087WZR3;A0A0D9SF50;P46736-5;X6RJS7;P46736-4;A0A0A0MS96	Lys-63-specific deubiquitinase BRCC36	BRCC3	10	12	12	7	10	10	7	10	10	52.6	50.125	174730	159210	119960	131030	110930	151470	155410	151440	121640	175470	186790	170160	198110	246530	165870	192140	218170	226930	42.8539	41.0639	55.8044	53.0313	55.2257	58.3139	49.2351	46.9486	57.7724
P35244;B5MC59	Replication protein A 14 kDa subunit	RPA3	2	6	6	6	6	5	6	6	5	62	19.65	199150	182110	138880	102470	87598	137790	200340	228300	181530	139720	146590	150340	126280	153760	114580	66474	98411	94661	33.9732	32.4788	49.803	41.0869	39.1021	45.3009	34.4864	39.0255	45.2402
Q86Y37;Q86Y37-2	CDK2-associated and cullin domain-containing protein 1	CACUL1	2	8	4	8	7	6	4	4	3	30.6	37.673	129670	108070	86474	66250	54230	69752	50155	58227	31961	28137	34236	24547	44092	49984	31397	29284	24811	19929	33.8148	33.4134	44.6481	35.9385	37.0267	43.4399	39.9095	33.172	38.8283
Q9Y697-2;Q9Y697;Q9Y697-3;F2Z2E7;F8WER8;A2A2M1;H7C0I5;F8WB23;H0YGN5;Q8WV90	Cysteine desulfurase, mitochondrial	NFS1	10	16	16	11	16	12	11	16	12	57.9	100.27	191920	181800	162300	196960	173880	219840	30248	27827	21502	38024	25223	27828	107070	155500	119710	170410	191640	166360	50.648	48.8866	57.5287	55.6949	47.5457	56.4119	61.4134	55.2054	58.1536
Q96G46;Q96G46-2;Q96G46-3;K7EJX8;K7EM42;K7EMI3;K7EPA4;K7ER20;K7EQU9	tRNA-dihydrouridine(47) synthase [NAD(P)(+)]-like	DUS3L	9	17	17	12	15	12	12	15	12	36.5	95.625	235270	219480	194830	223770	212130	272640	151890	190050	140270	232250	222250	210430	114070	131140	114330	147710	151650	175570	48.7474	49.1485	58.3225	60.4597	53.9049	60.0029	56.4252	53.6264	60.5623
U3KQC1;Q9BV38;A0A0A0MQU0;K7EIR0;K7EML4;U3KQK3;A0A087X237;K7EKX5	WD repeat-containing protein 18	WDR18	8	8	8	7	7	7	7	7	7	25.9	25.57	232810	180510	163580	113470	92698	109880	125330	158210	109120	95827	81009	94766	9384.7	16367	14014	5986.8	5505.5	8964.2	32.7683	33.9295	40.1814	43.3299	33.8639	46.4799	38.9474	25.1709	39.0118
Q5VZL5-2;Q5VZL5-4;Q5VZL5;H7C1I7;Q5VZL5-3	Zinc finger MYM-type protein 4	ZMYM4	5	14	13	11	12	10	11	11	9	14.6	38.665	30953	22677	18568	51134	49929	48526	37196	25613	19723	38843	43075	48830	15346	9380.8	7973.3	25764	37515	29845	62.2924	68.767	72.3254	51.083	62.7111	71.2296	62.6709	79.9965	78.9168
H7C5F7;B4DGY6;A0A0C4DGW0;Q9NV92	NEDD4 family-interacting protein 2	NDFIP2	4	2	2	2	2	2	2	2	2	22.6	53.073	379450	394890	306330	159070	140080	155600	131610	140440	110210	52005	53304	65062	106800	150620	119120	52966	77217	64763	29.5384	26.1846	33.6848	28.3228	27.5126	37.1206	33.1522	33.8913	35.2197
Q9Y5P4-2;Q9Y5P4;Q9Y5P4-3;A0A0A0MRE4;H0Y9J1	Collagen type IV alpha-3-binding protein	COL4A3BP	5	17	17	16	15	13	16	15	13	39.3	88.89	532160	487970	356750	363040	326520	384750	346140	348650	261440	228150	218880	252830	108530	145810	105120	94444	120310	117030	40.5541	40.0889	51.8881	39.7273	38.5671	49.1629	46.5301	45.2089	52.6806
Q8IWA0;F8WE20;F8WC81	WD repeat-containing protein 75	WDR75	3	21	21	18	17	16	18	17	16	34.9	126.07	322000	327020	282570	354240	321940	371630	224960	254110	177280	212520	199220	251750	44884	68847	45906	70407	75028	69154	52.3838	49.6086	56.8068	48.5782	43.9459	58.6789	61.0689	52.148	60.1026
Q9H9Q4;H7C0G7;Q9H9Q4-2;C9JWV4;G5E9Q8	Non-homologous end-joining factor 1	NHEJ1	5	5	5	4	4	4	4	4	4	35.5	55.743	286450	223640	162300	146980	125640	165460	115930	102430	64843	97555	81424	78196	63084	81763	59519	37857	57408	43523	33.9109	35.9711	50.4821	45.6964	44.2873	54.6676	37.5041	41.25	42.2381
Q5JWT2;Q9ULK4-4;Q9ULK4-5;Q9ULK4-3;Q9ULK4;Q9ULK4-2;Q9ULK4-6	Mediator of RNA polymerase II transcription subunit 23	MED23	7	17	17	13	13	12	13	13	12	14.3	43.208	47003	39562	19439	76856	73888	77774	67294	59383	42240	109920	94418	112250	10019	8449.6	9522.9	25293	29421	28083	62.0512	65.1283	80.0037	62.0267	61.3897	72.6584	71.6272	77.6882	74.6771
Q9Y2G3;H7C4W6;A0A0C4DG94;H0Y854;H0Y8C7	Probable phospholipid-transporting ATPase IF;Phospholipid-transporting ATPase	ATP11B	5	15	13	9	12	9	8	10	8	16.7	31.788	77237	74768	68145	87072	52718	91940	26246	37139	28735	30629	32736	27335	12571	16494	10402	19464	21387	20093	52.9928	41.352	57.432	53.8532	46.8494	48.7516	60.7585	56.4584	65.8895
P62330	ADP-ribosylation factor 6	ARF6	1	7	7	6	7	7	6	7	7	44.6	250.14	186120	162670	127290	100330	75990	114530	195350	230760	164750	125780	109340	104200	209460	279520	217620	140470	149310	159060	35.0253	31.8403	47.3617	39.1679	32.1494	38.7433	40.1423	34.818	42.2268
O75475;O75475-3;O75475-2	PC4 and SFRS1-interacting protein	PSIP1	3	16	16	15	16	15	15	16	15	36.2	71.05	78468	90449	74088	44662	51518	61427	99651	130170	86073	100370	111720	107910	122720	155940	127910	79912	111000	113480	36.2722	36.2887	45.3286	50.1797	46.1863	55.6286	39.437	41.5824	47.0111
A0A0A0MRI7;H7C484;Q9H2C2	Protein ARV1	ARV1	3	1	1	1	1	1	1	1	1	8.7	11.387	11539	9666.5	4612.2	11498	10097	11617	11713	13222	5367.3	17700	11500	12787	8682.2	18950	13218	16502	15296	18590	49.911	51.0891	71.5809	60.1775	46.5173	70.4351	65.5252	44.6651	58.4444
Q9P0J7;C9J3I2;C9JSW5	E3 ubiquitin-protein ligase KCMF1	KCMF1	3	9	9	8	7	8	8	7	8	45.4	64.565	344990	390170	298630	207850	199930	239780	585810	679710	429540	482990	503010	454030	230800	298390	219290	173940	200340	210760	37.5968	33.8807	44.5348	45.1899	42.5299	51.3859	42.9757	40.17	49.0083
H3BPE7;P35637-2;P35637	RNA-binding protein FUS	FUS	3	7	5	7	7	7	5	5	5	15.4	54.949	318470	363690	290930	461710	512290	537710	180380	190920	109580	327450	366240	325540	10779	16660	7472.4	22529	16199	23653	59.1799	58.4819	64.8907	64.4802	65.7334	74.8161	67.6384	49.2985	75.9926
Q13795;Q13795-2;Q13795-3;Q13795-4	ADP-ribosylation factor-related protein 1	ARFRP1	4	7	7	6	5	4	6	5	4	50.7	16.327	126250	140270	128820	182160	162150	179520	129150	145530	82925	238720	210370	235590	44469	34930	34448	43971	69437	78288	59.0642	53.6175	58.2214	64.8925	59.1093	73.9651	49.7185	66.5316	69.4437
P31146;H3BRY3;H3BTU6;H3BRJ0;H3BNA2;H3BU76;H3BSL1	Coronin-1A;Coronin	CORO1A	7	9	9	9	7	6	9	7	6	20.6	16.793	1024900	950830	677290	395790	362090	517830	718820	796900	528910	334080	389520	381670	97236	137970	89789	45337	40403	43628	27.859	27.579	43.3287	31.7295	32.8315	41.915	31.7991	22.6508	32.7005
Q7Z6U1;Q7Z6U2;P62380;Q7Z6U0;Q7Z6T9	TATA box-binding protein-like protein 1	TBPL1	5	3	3	3	3	3	3	3	3	30.5	7.9654	46854	46954	38538	84821	62275	75221	67161	73253	58917	65281	54335	58116	8816.1	10895	2101.1	14354	30241	13397	64.4169	57.0132	66.1231	49.2903	42.5863	49.6578	61.9505	73.5147	86.4429
F6XEV2;A0A0U1RRK1;Q9BPX6;Q9BPX6-3;Q9BPX6-5;Q9BPX6-4;Q9BPX6-2;E9PQV6;S4R3D7;S4R3V1;S4R3W3	Calcium uptake protein 1, mitochondrial	MICU1	11	10	10	5	6	5	5	6	5	30.1	14.98	43702	32895	29206	62399	36048	56351	10791	12863	8579.2	6250.8	4719.6	4316.6	9482.4	9878.3	7561.1	15774	20160	22344	58.8109	52.2867	65.8637	36.6792	26.8424	33.4729	62.4555	67.1143	74.7164
Q16576;E9PC52;Q5JP01;Q5JP02;C9J7L0;Q5JNZ6	Histone-binding protein RBBP7	RBBP7	6	17	1	16	17	17	1	1	1	57.9	323.31	402050	346540	297920	369580	324510	353870	739670	846640	583480	777910	812240	760720	312590	419900	354440	393510	490520	436330	47.896	48.3585	54.292	51.2599	48.9632	56.5928	55.7301	53.8784	55.1779
Q9BXS4;Q5T6Z8;Q5T704;Q5T706;Q5T703	Transmembrane protein 59	TMEM59	5	8	8	8	8	6	8	8	6	27.9	49.701	86547	71710	51183	541630	406160	588380	46218	57788	31897	430230	467100	372830	2609.5	11395	1668.7	154290	157800	141130	86.2225	84.9938	91.9972	90.2995	88.9904	92.1189	98.3368	93.2652	98.8314
P12268	Inosine-5-monophosphate dehydrogenase 2	IMPDH2	1	25	2	21	23	23	2	2	2	50.8	242.66	2227500	2139500	1658800	3415300	2832400	3217400	1562500	1916700	1218000	2602700	2635500	2568300	881670	1164800	833970	1962000	2255100	2156500	60.5249	56.9682	65.9817	62.4868	57.8951	67.8314	68.9953	65.9405	72.1124
Q9Y315;E9PPM8;G3V158;E9PML7;E9PMH9;E9PPK3;E9PJ44;E9PJB9	Deoxyribose-phosphate aldolase	DERA	8	11	11	8	9	7	8	9	7	48.7	46.447	68120	64628	66691	76556	68199	78602	215220	219800	150270	255880	309580	292810	15848	25163	10402	24069	23894	28167	52.9155	51.3442	54.099	54.3154	58.4797	66.0851	60.2976	48.7066	73.0302
Q96C19;H0Y4Y4;A0A087X1Z2;Q9BUP0-2;Q9BUP0;C9JTV4;Q8WYH2	EF-hand domain-containing protein D2	EFHD2	7	16	16	15	16	12	15	16	12	67.1	226.68	630850	675210	544840	228090	188500	242590	326530	399280	265330	131510	143650	166370	275050	390690	288110	119290	165890	151870	26.5548	21.8245	30.8078	28.7115	26.4583	38.5383	30.2505	29.8052	34.5175
P29317;P29317-2;J3KR66;Q9UF33-2;Q9UF33-3;Q15375-2;Q15375-4;Q15375;Q5JY90;U3NG26;F8W9W0;C9JXA2;E9PG71;F8VP57;B7ZKW7;B7ZKJ3;Q06187;Q06187-2;P54764-2;P54756-3;P29320;P54764;P54756-2;P54756	Ephrin type-A receptor 2	EPHA2	24	29	27	26	29	23	24	27	21	37.4	112.23	599910	550320	448440	1092700	1016600	1190900	346830	415110	284650	2142800	2063600	1772300	334410	425920	336240	946630	1113300	1065600	64.5571	64.8789	72.6451	86.069	83.253	86.1615	73.8954	72.3288	76.0144
Q8NF37;A0A0G2JQ62;A0A0G2JRI7	Lysophosphatidylcholine acyltransferase 1	LPCAT1	3	13	13	12	13	10	12	13	10	29.4	39.499	1009200	1097300	776360	1165300	1116100	1276200	699050	847650	564680	811060	804290	812700	266300	391020	302140	417100	479620	477790	53.5893	50.4247	62.176	53.7087	48.6876	59.0033	61.0331	55.0882	61.2606
A0A1C7CYX9;Q16555;Q16555-2;E5RFU4;D6RF19	Dihydropyrimidinase-related protein 2	DPYSL2	5	25	21	21	24	22	19	20	19	52.7	323.31	919990	808180	645140	575120	463070	554530	1164200	1328900	956090	706760	708210	703760	534400	685430	531630	409080	534360	541510	38.4667	36.4264	46.2235	37.7753	34.7654	42.399	43.3586	43.8075	50.4603
Q16851-2;C9JNZ1;C9JVG3;C9JWG0;C9JUW1;C9JTZ5;F2Z3H1;C9J3M0;F2Z3P4;F8WC70	UTP--glucose-1-phosphate uridylyltransferase	UGP2	10	22	1	22	22	22	1	1	1	50.9	197.22	324960	272820	218420	823240	621080	817660	557320	635580	436790	668200	570810	629320	54797	46215	36286	171180	205560	188210	71.6983	69.4798	78.9186	54.5238	47.3155	59.0296	75.7511	81.6443	83.8367
P33992;B1AHB1;B1AHB2;B1AHA9	DNA replication licensing factor MCM5;DNA helicase	MCM5	4	38	38	37	37	35	37	37	35	54.4	290.72	1798100	1681600	1314500	1069100	993390	1146100	1304700	1420600	950830	1217400	1173000	1156400	958480	1349800	932700	706980	866090	908650	37.2872	37.1362	46.5781	48.2693	45.2267	54.8777	42.4495	39.0854	49.3469
Q8TC12;Q8TC12-2;Q8TC12-3;G3V2G6;G3V234;H0YIZ8;H0YJ46;Q96NR8	Retinol dehydrogenase 11	RDH11	8	7	6	6	7	7	5	6	6	28	44.095	32761	30775	28235	65414	53110	67040	16982	21900	15096	32974	38589	36490	17127	21757	14921	53685	48908	51861	66.63	63.3129	70.3647	66.0061	63.7951	70.7362	75.8134	69.2111	77.6572
Q9UHY1;F8W6G1;C9JHZ6;C9JDW7	Nuclear receptor-binding protein	NRBP1	4	12	12	11	12	11	11	12	11	33.6	128.73	99329	97476	64713	159280	113720	138220	77318	73567	39861	255240	248210	251720	57674	66478	53529	105650	155650	147020	61.5911	53.8457	68.1111	76.7505	77.1373	86.3294	64.6874	70.0722	73.3088
O14893-3;O14893-2;O14893;H0YEL0;G5EA29;H0YDP6	Gem-associated protein 2	GEMIN2	6	6	6	4	6	5	4	6	5	30.8	10.909	8832.9	6657.5	10603	9932.5	5020.6	9575.8	44328	44656	33617	66932	57415	63788	73900	68112	50744	64221	79891	69969	52.9299	42.9916	47.4548	60.1582	56.2501	65.4874	46.4962	53.9793	57.9631
Q8ND56-3;Q8ND56-2;Q8ND56;A0A140TA76;K7EMZ9;A0A0G2JQ95;A0A096LP11;I3L4Q1;A0A140TA66	Protein LSM14 homolog A	LSM14A	9	9	9	9	7	8	9	7	8	26.3	51.944	1146000	1169200	925980	1410300	1288400	1592500	457960	463610	319070	589670	591020	589790	219450	279720	224190	369730	381600	403060	55.1696	52.4251	63.2326	56.2861	56.0405	64.8934	62.7533	57.7028	64.2583
Q9UFC0;H7C5S6;F8WDB4;H7C5N7	Leucine-rich repeat and WD repeat-containing protein 1	LRWD1	4	18	18	16	14	13	16	14	13	41.7	72.581	1113100	1214400	912300	406210	438240	526050	647560	747430	530380	332170	325200	368720	213170	343280	246650	93073	125920	134930	26.7365	26.5176	36.5732	33.9042	30.318	41.0099	30.3919	26.8372	35.3609
Q14149;H0YHQ4;H0YIR5	MORC family CW-type zinc finger protein 3	MORC3	3	23	23	17	18	14	17	18	14	35.8	136.96	328940	329380	268980	424850	374480	462100	204470	238780	168930	270900	286420	288530	50358	66555	50381	89641	97358	121050	56.3619	53.2038	63.2079	56.9872	54.5354	63.0722	64.0297	59.3961	70.6115
O43490-5;O43490-3;O43490-4;O43490-6;O43490-7;O43490-2;O43490;D6RIF3	Prominin-1	PROM1	8	15	15	13	13	13	13	13	13	24.7	63.298	134780	122540	91227	444450	359690	412770	141010	156680	97420	575480	538470	540150	19688	30347	18464	137980	137730	125390	76.7312	74.5889	81.8993	80.3193	77.461	84.7201	87.513	81.9446	87.1648
P20839;P20839-3;P20839-7;P20839-5;P20839-6;C9J381;P20839-2;P20839-4;C9K0R9;C9J029;H7C5T1;H7C511	Inosine-5-monophosphate dehydrogenase 1;Inosine-5-monophosphate dehydrogenase	IMPDH1	12	21	19	17	20	20	16	18	19	51.4	157.03	550140	432810	442200	365070	340320	366870	1395500	1426200	1271300	1311600	1371700	1303900	920310	1187300	912660	919580	1021300	941760	39.8892	44.0185	45.3447	48.4504	49.0261	50.633	49.9802	46.242	50.7846
Q5VWN6;Q5VWN6-2;J3KPH3	Protein FAM208B	FAM208B	3	23	23	16	17	14	16	17	14	15.6	79.524	200750	166690	130600	351340	327960	386580	78053	81696	29523	224590	209610	197160	68846	71842	57879	186490	218550	198830	63.6382	66.3014	74.7477	74.2095	71.9553	86.9761	73.0371	75.2603	77.4535
Q96SW2-2;Q96SW2;J3QT87;J3QT51	Protein cereblon	CRBN	4	6	6	5	5	4	5	5	4	20.2	15.122	52343	46009	33721	11056	17281	24101	264650	292770	211740	259800	251570	279420	37776	42622	43421	6185.7	23214	19497	17.4388	27.3045	41.6814	49.5376	46.2156	56.8898	14.0707	35.2603	30.988
Q9UIG0-2;Q9UIG0	Tyrosine-protein kinase BAZ1B	BAZ1B	2	41	41	33	37	36	33	37	36	36.6	131.55	1438600	1514700	1224400	942880	949180	1095300	886590	891680	700810	911180	850930	1000900	293480	400610	276390	239350	305900	306550	39.5922	38.5238	47.2173	50.6839	48.8308	58.8173	44.9205	43.2973	52.5869
O95059	Ribonuclease P protein subunit p14	RPP14	1	2	2	2	2	2	2	2	2	21	4.8262	61095	55599	42171	58014	38412	60407	68594	75234	51271	75210	62971	66252	9420.2	8535.9	6325.5	11631	8208.6	11021	48.7066	40.859	58.8888	52.3004	45.5635	56.3736	55.251	49.0227	63.5344
P28749;P28749-2;H0YE05	Retinoblastoma-like protein 1	RBL1	3	8	8	7	4	4	7	4	4	8.8	9.8731	43291	43010	42117	44823	27123	42304	12599	20002	5198.2	29338	29221	21177	23937	40345	20650	31528	36597	44493	50.8693	38.6737	50.1108	69.9573	59.3645	80.2913	56.8431	47.5644	68.3005
Q9ULC4;Q9ULC4-3;Q9ULC4-2	Malignant T-cell-amplified sequence 1	MCTS1	3	7	7	7	6	6	7	6	6	51.4	22.382	669020	574450	479270	135090	132030	161420	468850	535000	330790	152510	150000	179770	359370	460220	329620	82103	123710	142720	16.7999	18.6884	25.1947	24.5445	21.8978	35.2104	18.5975	21.1858	30.2155
Q96QE5;J3KTG7;Q96QE5-4	Transcription elongation factor, mitochondrial	TEFM	3	6	6	6	4	4	6	4	4	21.7	12.877	133280	123030	113370	83442	72159	92454	109480	114270	98395	177190	175630	197730	132690	166550	114610	94407	128910	113350	38.5019	36.9688	44.919	61.8097	60.583	66.7725	41.5712	43.6303	49.7236
Q9BQ70;H3BQ53;H3BSP8;H3BTU3;H3BMJ8;Q9H7D3;H3BSS3;Q9H384;H3BS87;H3BR53;H3BRP4	Transcription factor 25	TCF25	11	14	14	10	13	11	10	13	11	26.8	51.368	89982	92622	72297	103300	79314	97739	240350	241490	182550	207060	165640	217300	25906	25686	23279	39777	39186	36847	53.4452	46.13	57.4814	46.2797	40.6848	54.3454	60.559	60.4051	61.283
Q9H2G2;Q9H2G2-2	STE20-like serine/threonine-protein kinase	SLK	2	42	40	36	40	33	35	38	32	43.6	236.49	824190	726540	678630	742660	661750	732180	440760	411760	330740	740550	731520	735970	587620	717370	459360	613390	842450	760090	47.3983	47.6666	51.8978	62.6889	63.9843	68.9944	51.0728	54.0094	62.3306
Q2TB90;Q2TB90-3;Q2TB90-2	Putative hexokinase HKDC1	HKDC1	3	21	18	19	17	17	16	14	14	26.4	53.632	272130	278370	252670	233710	231500	276200	219620	231960	176520	212230	175210	209400	108240	147260	111390	118910	137050	137830	46.2024	45.4037	52.2246	49.1444	43.0312	54.26	52.3487	48.2044	55.3046
P18085;C9JPM4;C9JAK5;U3KQF2	ADP-ribosylation factor 4	ARF4	4	10	6	10	10	10	6	6	6	64.4	16.977	151790	174200	119790	99246	81553	107350	235720	218170	171500	200840	180340	200190	69982	89530	67274	56769	69323	71810	39.5346	31.8874	47.2616	46.0051	45.2536	53.8594	44.7878	43.6397	51.6307
Q8NBT0-2;Q8NBT0;Q8IU52;Q8NBT0-3;Q8TC44-2;Q8TC44	POC1 centriolar protein homolog A;POC1 centriolar protein homolog B	POC1A;TUWD12;POC1B	6	2	2	1	2	1	1	2	1	5.3	2.2582	46590	47569	52619	12488	10965	10202	56321	60846	31924	23921	25571	24421	56931	58316	47451	14259	15706	19305	21.1382	18.7327	16.2398	29.8111	29.5902	43.3419	20.0295	21.218	28.9187
A0A075B7F8;A8CG34;A0A087WY75;A8CG34-2;C9JER0;C9J370;A0A0J9YWR1;Q6PJE2-5;Q6PJE2;A6NF01;C9JFL1	Nuclear envelope pore membrane protein POM 121C	POM121C	11	15	4	14	14	13	4	3	2	20.9	109.73	38615	39586	36047	46082	33372	54061	20490	26643	11821	35503	27083	24150	2774.8	10886	4080.9	2728.7	17466	17946	54.4081	45.7414	59.9958	63.4061	50.4095	67.1374	49.5812	61.6041	81.4731
Q32P28;Q32P28-4;Q32P28-3;H7C2W6;Q32P28-2;E2QRI1;Q8IVL5-2;Q8IVL5	Prolyl 3-hydroxylase 1	LEPRE1	8	8	8	4	6	6	4	6	6	15.6	12.014	70189	59866	51821	284170	261900	266320	11756	18341	4041.5	142140	107840	123550	7497.4	5477	7068.4	82227	85170	82339	80.1927	81.3946	83.7113	92.3611	85.4645	96.8325	91.644	93.9579	92.0942
Q9HAW4-2;Q9HAW4-3;Q9HAW4;E7ESG2	Claspin	CLSPN	4	13	13	10	11	10	10	11	10	13.9	21.372	18915	17104	8563.8	9366.2	10465	11499	9934.5	16540	8700.4	10371	16305	7344.6	18734	25743	14040	14081	18230	17776	33.1181	37.9593	57.315	51.0748	49.6423	45.775	42.9103	41.4573	55.8713
O95816;O95816-2	BAG family molecular chaperone regulator 2	BAG2	2	9	9	7	8	7	7	8	7	41.7	33.456	201300	167960	141500	87804	64182	113170	256250	276940	208260	146130	154500	173870	226420	303620	196970	118300	114380	140920	30.3711	27.6477	44.4379	36.3164	35.8103	45.5002	34.3177	27.3636	41.7059
Q9P2N5;U3KPZ7	RNA-binding protein 27	RBM27	2	27	26	22	24	23	21	23	22	29.7	102.14	83625	79650	60850	85904	59522	84045	43856	43076	26771	64327	55939	49463	64405	62459	54585	71773	83581	75169	50.6722	42.7687	58.0041	59.4613	56.4955	64.8831	52.7053	57.2316	57.9319
P08758;D6RBL5;D6RBE9;E9PHT9;D6RCN3	Annexin A5;Annexin	ANXA5	5	21	21	18	21	19	18	21	19	71.6	280.52	2909100	2464100	1931800	920960	837690	1133600	1025000	1189000	777270	614110	573350	543350	434670	593700	443300	174560	186870	178420	24.0456	25.3708	36.9805	37.4661	32.5333	41.1436	28.6526	23.9402	28.6978
P23381;P23381-2;G3V3H8;G3V3Y5;G3V277;G3V423;G3V5U1;G3V456;H0YJP3;G3V3P2;G3V227;G3V4C7;G3V4N8;G3V5W1;G3V3S7;G3V3X0;G3V2F2;G3V3R3;G3V4S4;G3V313;G3V339;G3V2C0;G3V2Y7	Tryptophan--tRNA ligase, cytoplasmic;T1-TrpRS;T2-TrpRS	WARS	23	19	19	18	16	15	18	16	15	50.5	220.16	1747100	1456800	1283000	2324400	1790300	1960800	910380	972550	697340	1504900	1358500	1233400	883200	1022600	662110	1578200	1855200	1902200	57.0895	55.1354	60.4476	62.3075	58.2785	63.8822	64.118	64.4659	74.1798
Q8NHV4-2;Q8NHV4;Q8NHV4-3;G3V4I9	Protein NEDD1	NEDD1	4	11	11	8	11	8	8	11	8	30.8	137.96	21070	19213	12644	14594	23746	26265	78488	75024	66259	84734	83510	87109	4449.2	13266	13282	13739	22029	12223	40.9208	55.276	67.5037	51.9133	52.6764	56.7974	75.538	62.4139	47.9239
Q9NSV4-6;Q9NSV4-5;Q9NSV4-4;Q9NSV4;Q9NSV4-7;Q9NSV4-1;Q9NSV4-2	Protein diaphanous homolog 3	DIAPH3	7	14	14	12	10	8	12	10	8	13.4	18.739	143880	175520	142060	185420	207950	228170	332490	362280	286050	400280	358380	410250	147670	186570	131500	257400	325510	322690	56.3073	54.2285	61.6293	54.6256	49.7294	58.9186	63.5446	63.5662	71.0474
Q99996-2;A0A0A0MRF6;Q99996-3;Q99996;Q99996-6;Q99996-5;H7BYL6	A-kinase anchor protein 9	AKAP9	7	93	18	70	70	72	14	13	13	30.7	273.11	160680	147830	121880	239300	191730	235150	138340	145420	114480	344870	357560	377830	49936	80951	58353	111160	123250	121400	59.828	56.4642	65.8628	71.3706	71.0883	76.7464	69.0023	60.3572	67.5371
Q2T9J0;Q2T9J0-2	Peroxisomal leader peptide-processing protease;Peroxisomal leader peptide-processing protease, 15 kDa form;Peroxisomal leader peptide-processing protease, 45 kDa form	TYSND1	2	5	5	4	4	2	4	4	2	12.5	21.871	57274	49244	38180	109280	91681	105740	65327	67227	31737	67118	73663	63158	96801	99257	82593	244820	283470	274760	65.6124	65.0566	73.4714	50.6761	52.2841	66.5557	71.6642	74.0658	76.8876
Q86XP1-2;Q86XP1;A0A0D9SFR6;Q86XP1-5;Q86XP1-3;H7BZR7;Q16760-2;Q16760	Diacylglycerol kinase eta	DGKH	8	15	15	9	14	10	9	14	10	20.6	40.458	33201	27444	25869	33739	31085	38298	127820	118340	82188	128530	114590	123020	22407	42845	30044	39114	39002	44971	50.4019	53.1104	59.6849	50.1385	49.195	59.9489	63.5783	47.6523	59.9493
Q12904;Q12904-2;D6R937	Aminoacyl tRNA synthase complex-interacting multifunctional protein 1;Endothelial monocyte-activating polypeptide 2	AIMP1	3	17	17	15	17	15	15	17	15	72.8	222.71	662190	577820	430630	722880	633270	798910	559490	652530	454100	960030	895350	896490	289690	376800	267830	417100	400630	455140	52.1909	52.2893	64.9763	63.1798	57.8436	66.3777	59.0133	51.5326	62.9542
P31350;P31350-2;C9JXC1	Ribonucleoside-diphosphate reductase subunit M2	RRM2	3	18	16	18	18	15	16	16	13	51.7	101.1	473470	438650	384080	239510	208250	241390	540100	558810	411260	476670	486640	451760	577250	721040	490440	339100	440260	417000	33.5928	32.192	38.5934	46.8808	46.5484	52.3464	37.0055	37.911	45.9535
Q14671;H0YEH2;Q14671-4;E9PR38;E9PM68;E9PL65;E9PMX1;H0YDC5;H0YED4	Pumilio homolog 1	PUM1	9	25	1	22	21	19	1	0	1	30	220.12	168780	175950	95807	307790	285560	319550	114860	122030	63507	260100	239240	226990	32477	37608	26649	77659	101010	87669	64.5844	61.8751	76.9338	69.3674	66.2219	78.1385	70.5119	72.8693	76.6887
O60244;H7C3E5;H7C017	Mediator of RNA polymerase II transcription subunit 14	MED14	3	25	25	18	21	18	18	21	18	22.4	71.7	45431	49627	38776	58817	56768	67412	230910	239680	169400	299200	249660	278720	42517	61870	31390	74399	91090	86716	56.4203	53.3559	63.4836	56.4411	51.0197	62.1976	63.6346	59.5515	73.4222
P45974-2;P45974;F5H571	Ubiquitin carboxyl-terminal hydrolase 5	USP5	3	31	29	28	30	28	26	28	27	42.6	263.6	84979	93233	63990	81280	90041	88164	231440	251750	174960	403370	434430	387690	12397	29980	6697.5	15390	19353	26217	48.8876	49.1292	57.9439	63.5418	63.3114	68.9043	55.3856	39.2293	79.6518
Q8N1W1-4;Q8N1W1;Q8N1W1-6;Q8N1W1-3;Q8N1W1-5;Q8N1W1-2;D6RGZ3;D6RAP0	Rho guanine nucleotide exchange factor 28	ARHGEF28	8	16	16	10	12	9	10	12	9	14.7	39.245	44263	51907	40697	65289	50469	68584	143340	120710	83060	165200	153970	156270	21796	34931	27047	48027	48253	55332	59.5964	49.2977	62.7593	53.5425	56.0543	65.2948	68.7839	58.0075	67.1676
O00303;H0YDT6;E9PQV8	Eukaryotic translation initiation factor 3 subunit F	EIF3F	3	14	11	12	14	13	10	11	10	54.1	310.6	44164	33389	27247	19362	12884	15857	358660	352790	246470	209040	191810	183020	97967	115200	122020	57100	59738	63838	30.4789	27.8435	36.7878	36.8223	35.2203	42.6133	36.8228	34.1481	34.3477
P21980;P21980-2;A2A299;P21980-3;A2A2A0	Protein-glutamine gamma-glutamyltransferase 2	TGM2	5	28	28	26	25	25	26	25	25	54.4	323.31	13180000	12485000	9725500	4059900	3582100	4559100	9352300	10908000	7211300	3241100	3398700	3512300	4032600	5213200	4001900	1456300	1663900	1792000	23.5494	22.2946	31.9162	25.7365	23.756	32.753	26.5317	24.1948	30.9291
C9JXB8;C9JNW5;P83731	60S ribosomal protein L24	RPL24	3	5	5	5	5	5	5	5	5	39.7	13.537	1771700	2115700	1483500	1798200	2012200	2375000	874000	1010300	755140	1094300	1017600	1344200	1189600	1470000	1155100	1560800	1896800	1841900	50.3712	48.7463	61.5524	55.5962	50.18	64.0296	56.7481	56.3384	61.4581
G3V3G9;Q5TAQ9;V9GY54;Q5TAQ9-2;V9GZ39;V9GYZ9;H0YDY4;Q5TAQ8;Q5QNY5;H0YJ60;P40855-5;V9GYQ9	DDB1- and CUL4-associated factor 8	DCAF8	12	15	13	10	11	10	8	10	8	24.2	29.717	317370	322740	261120	286900	234690	288790	150730	164810	117420	92566	96172	95812	93048	135600	118940	136250	134670	136620	47.4788	42.1021	52.5159	38.0467	36.8501	44.9332	59.4205	49.8279	53.4591
Q8WWK9-6;Q8WWK9-5;Q8WWK9;Q8WWK9-4;C9J7Y4;C9J649	Cytoskeleton-associated protein 2	CKAP2	6	12	12	7	9	9	7	9	9	24	61.614	56193	63113	52195	93076	73865	89711	84449	99093	70017	109770	106710	111470	10953	14736	10241	23817	34710	25120	62.3545	53.9247	63.2186	56.5187	51.8506	61.4204	68.4987	70.1978	71.0387
Q7Z7N9;H0YEV1	Transmembrane protein 179B	TMEM179B	2	3	3	3	3	3	3	3	3	21.5	14.268	14699	11926	4603.9	58878	41922	52759	20269	16428	11164	126520	103720	102190	4683.6	9945.4	3871.7	42468	35696	40399	80.0223	77.8525	91.9741	86.1917	86.3269	90.1512	90.0669	78.2097	91.2545
O75340;O75340-2;A0A024QZ42;H0Y9X3;A0A087WZ38;E7EPW6;O75340-3	Programmed cell death protein 6	PDCD6	7	7	7	6	7	6	6	7	6	49.7	53.687	159670	167810	120900	114140	74498	87989	328130	403610	208730	280220	255740	255300	35837	55881	31722	31633	37221	36966	41.6858	30.7452	42.1224	46.0623	38.7867	55.018	46.8845	39.9787	53.8173
P08754	Guanine nucleotide-binding protein G(k) subunit alpha	GNAI3	1	13	8	11	13	13	6	8	8	42.9	204.41	2711600	2382800	1909800	1128100	932840	1200900	844520	872660	585560	583280	583300	588990	321080	423900	321830	158430	175900	171890	29.3799	28.1345	38.6055	40.8517	40.0629	50.146	33.04	29.3264	34.8153
O14776-2;O14776;G3V220;Q5VWI1	Transcription elongation regulator 1	TCERG1	4	35	35	32	33	31	32	33	31	29.5	149.74	310050	268790	255000	75221	52738	69902	372850	372280	302800	116280	127810	146680	533630	642310	541040	119180	180640	163700	19.5242	16.4023	21.5148	23.7728	25.5574	32.6333	18.2565	21.9503	23.2284
Q14247;Q14247-3;Q14247-2;H0YCD9;H0YEV2	Src substrate cortactin	CTTN	5	24	24	22	22	21	22	22	21	46	204.96	1042400	1038600	871860	1237400	1298900	1423500	886920	1162700	735360	1309400	1456900	1383700	89642	118580	79481	149190	171520	165270	54.2767	55.5679	62.0164	59.6179	55.6154	65.2978	62.4665	59.1244	67.5258
P41134;P41134-2	DNA-binding protein inhibitor ID-1	ID1	2	5	5	3	5	2	3	5	2	49	75.641	62834	59675	49195	130120	120650	138830	25498	19524	7674.7	59126	63173	45144	1392.4	2609.9	1949.2	6308.6	5065.7	6107.2	67.4358	66.907	73.8359	69.8691	76.3909	85.4697	81.9192	65.9974	75.8056
A0A0J9YX88;E9PJ24;B7ZM65;F8WEF5;A0A0J9YYB5;A0A0J9YWD5;Q9P1Y6-2;Q9P1Y6-3;Q9P1Y6	PHD and RING finger domain-containing protein 1	PHRF1	9	17	17	13	14	12	13	14	12	19.3	80.273	15660	14745	18472	13855	17343	10487	11152	12618	11626	38884	26380	35814	30501	32414	30758	34060	35494	43094	46.9422	54.0482	36.2133	77.712	67.6445	75.4933	52.7563	52.2678	58.3518
Q9Y5X9;J3QQQ0;B4DTR8;Q9Y5X9-2	Endothelial lipase	LIPG	4	4	4	4	2	2	4	2	2	12	13.203	52555	52856	35793	159270	166140	195650	23745	25152	24431	99410	96158	96847	12202	17547	9815.1	70501	87757	75818	75.1894	75.8644	84.5349	80.7194	79.2663	79.8554	85.246	83.3368	88.5382
O95470;H0Y3V8	Sphingosine-1-phosphate lyase 1	SGPL1	2	17	12	16	13	13	11	9	9	35	42.913	41858	42226	36241	17928	23977	30221	56293	50278	39985	43254	37140	36340	73247	95966	61306	50248	65403	53862	29.987	36.2174	45.4711	43.4508	42.4855	47.6122	40.6883	40.5301	46.7682
Q52LW3;F8VWZ8;Q52LW3-2	Rho GTPase-activating protein 29	ARHGAP29	3	37	37	32	32	28	32	32	28	37.9	112.35	273950	244970	184210	400740	308020	378840	329580	358480	262870	560300	539370	591700	133020	181680	136430	266520	325210	338900	59.3962	55.7008	67.2835	62.9635	60.0735	69.2395	66.7067	64.1579	71.2978
Q5VTB9;Q5VTB9-3;Q5TDE7;Q5TDE8;H0Y7B1	E3 ubiquitin-protein ligase RNF220	RNF220	5	6	6	4	6	5	4	6	5	14	15.345	67632	61648	55996	75005	69348	86729	93914	88985	62499	141120	121210	126520	32277	28761	26912	38406	52403	39417	52.5845	52.939	60.7665	60.0424	57.6655	66.9351	54.3356	64.5643	59.4265
A0A0A0MTC1;Q63HN8-4;A0A0A0MTR7;Q63HN8;Q63HN8-5;Q63HN8-6;I3L3H9	E3 ubiquitin-protein ligase RNF213	RNF213	7	65	65	42	51	45	42	51	45	16.2	213.57	60033	79088	38507	34756	39436	49183	361710	408920	334340	511030	412980	534000	435010	638090	449400	304190	330730	386640	36.6667	33.2726	56.0874	58.5547	50.247	61.4966	41.1512	34.1374	46.2466
P62495;B7Z7P8;P62495-2;I3L492;D6RJE8;D6RCB3	Eukaryotic peptide chain release factor subunit 1	ETF1	6	20	20	20	20	19	20	20	19	50.1	207.66	1531000	1283500	951920	2098800	1733600	2077000	768580	896940	524740	1185900	1111700	1131500	147150	171870	102590	250990	317390	308240	57.8214	57.4591	68.5723	60.676	55.3459	68.3174	63.0406	64.8714	75.0286
Q5SNT2;H0Y4R5;Q5SNT2-2;H0Y994	Transmembrane protein 201	TMEM201	4	13	13	8	12	7	8	12	7	25.5	39.045	20202	12160	16770	30735	32139	30371	47616	52216	36475	114890	92361	111640	18804	15743	15078	32239	41019	40653	60.3392	72.5502	64.4259	70.6989	63.8836	75.3739	63.1605	72.2649	72.945
Q567V2-2;Q567V2	Mpv17-like protein 2	MPV17L2	2	3	3	3	2	2	3	2	2	27.1	14.544	84292	94005	70961	158650	135070	141920	48365	49097	47340	134100	95127	118490	5673.8	9584.6	2593.4	15513	17442	7894.2	65.3037	58.9632	66.6664	73.4935	65.9578	71.4527	73.2201	64.5364	75.2717
Q5UIP0;Q5UIP0-2;H7BZN3;H7C2B5	Telomere-associated protein RIF1	RIF1	4	70	70	56	63	55	56	63	55	39.6	287.97	589240	580900	456770	814330	754950	907180	385320	440290	284990	895800	815600	795900	83086	99049	58667	154590	175580	152400	58.0185	56.5146	66.5112	69.9232	64.942	73.6338	65.0423	63.9335	72.2046
O94906;O94906-2	Pre-mRNA-processing factor 6	PRPF6	2	34	34	32	31	30	32	31	30	44	207.3	824150	840200	677100	456170	425000	556450	980700	1040300	823930	807080	727020	819200	527340	642460	428230	350600	420400	437560	35.6294	33.5915	45.1096	45.1443	41.1369	49.8561	39.9344	39.5537	50.5388
Q4LE39-3;Q4LE39-2;Q4LE39;Q4LE39-4;X6RCR8;H0Y7Y8;H7C5R6	AT-rich interactive domain-containing protein 4B	ARID4B	7	14	13	11	9	11	10	9	11	19	53.826	79336	75238	62216	48642	43345	49432	38593	46415	26704	135320	140120	137820	39639	62991	51755	29403	34949	41105	38.0081	36.5525	44.2749	77.809	75.1173	83.7689	42.5871	35.6841	44.2656
A0A0A0MT23;P27448-3;P27448-4;P27448;A0A0A0MQR8;A0A0A0MSZ1;J3KNR0;P27448-6;P27448-2;A0A0A0MST9;P27448-8;P27448-7;H0YIY6;B4DIB3;A0A087X0I6;Q9P0L2;Q9P0L2-3;H0YNV4;Q9P0L2-2;H0YKJ3;H0YKP9;Q96L34-2;Q96L34;K7EN95;K7EK17;K7EKG8;Q6IPE9	MAP/microtubule affinity-regulating kinase 3;Serine/threonine-protein kinase MARK1	MARK3;MARK1	27	14	5	13	11	12	4	4	5	25	26.143	73321	66846	54076	31933	24831	34289	101260	113500	95727	35495	51717	51645	47865	68198	54094	24646	30231	29373	30.339	27.0853	38.8038	25.9552	31.3025	35.044	33.9893	30.7135	35.1912
A0A0C4DG89;D6RJA6;H0Y9U3		DDX46	3	44	1	36	43	39	1	1	1	46.8	267.61	1010400	959250	749990	587060	517510	575690	619630	617540	481270	554950	515570	579900	240290	301090	206080	164160	210520	184660	36.7496	35.0436	43.426	47.2467	45.5004	54.6472	40.5885	41.1485	47.259
P24666;P24666-3;P24666-2;G5E9R5;P24666-4;F2Z2Q9;D3YTI2	Low molecular weight phosphotyrosine protein phosphatase	ACP1	7	6	6	6	6	6	6	6	6	58.2	148.38	253060	228860	154420	183080	158660	241470	231350	273130	179190	264150	281970	280410	275700	288410	223570	204800	255530	268830	41.9773	40.9424	60.9942	53.3098	50.7963	61.0117	42.6223	46.9776	54.5959
Q14997;Q14997-2;Q14997-3;F8WBH5;Q14997-4	Proteasome activator complex subunit 4	PSME4	5	44	44	37	41	36	37	41	36	32.2	248.06	1197700	1206600	969510	565340	484900	600900	619090	644990	466100	487980	438880	510230	84267	104500	61804	46895	58430	55380	32.0662	28.6669	38.2639	44.0785	40.4919	52.26	35.7535	35.862	47.259
O15042-2;O15042;E7ET15;O15042-3;H0Y8D9;E7EW00;H7C4V2;C9J5L1;U3KPT1;C9JDJ7	U2 snRNP-associated SURP motif-containing protein	U2SURP	10	28	28	24	25	24	24	25	24	35.7	215.72	813960	834210	720220	578770	556530	639010	549520	598700	420590	449520	419770	429970	196030	278430	202550	170190	190980	204920	41.5565	40.0168	47.0126	44.9952	41.2157	50.5514	46.4721	40.6851	50.2908
B7ZAX5;Q01415-2;Q01415;H0YK10;H0YLL3;H0YLL8;H0YNR7;H0YK30;H0YND3	N-acetylgalactosamine kinase	GALK2	9	10	10	8	7	8	8	7	8	34.1	39.42	691640	676590	525710	194050	209840	247440	226710	246960	190380	72389	78882	87767	222010	357820	235950	79927	99137	92461	21.9095	23.6725	32.0041	24.2024	24.2087	31.5542	26.4714	21.695	28.1541
Q14680-3;Q14680-4;Q14680-5;Q14680-2;Q14680-8;Q14680-6;Q14680;Q14680-7	Maternal embryonic leucine zipper kinase	MELK	8	2	2	1	2	1	1	2	1	7.4	1.4545	17691	18103	11836	11013	11606	11915	31076	22261	15341	22154	22046	31569	18130	23369	16356	10545	18100	20465	38.3675	39.0656	50.1663	41.6194	49.7574	67.297	36.7742	43.6471	55.5797
Q96T76;Q96T76-8;Q96T76-9;Q96T76-5;H0Y746;Q5T454;Q96T76-7;H7C1W5;B0QZ77;H0Y7V3;F8WCH8	MMS19 nucleotide excision repair protein homolog	MMS19	11	29	29	25	25	24	25	25	24	35.8	161.71	813570	867910	599550	1442200	1308000	1549900	793740	920950	695720	1727500	1480500	1627600	170810	245600	178090	426290	490630	449090	63.9338	60.1128	72.1068	68.5179	61.6503	70.0549	71.3934	66.6409	71.6046
O95243-3;O95243-5;O95243-2;O95243;O95243-6;D6RBI7	Methyl-CpG-binding domain protein 4	MBD4	6	8	8	7	5	5	7	5	5	18.5	43.044	9838.8	13593	4086.2	44593	37652	43999	16606	9975.5	9009.7	65094	66262	64042	2548.1	10259	1873.4	27219	23365	26228	81.9245	73.4745	91.5022	79.6744	86.9152	87.6667	91.4399	69.4891	93.3334
P18084;V9GZ57;H7C4W1;V9GYZ1;H7C5U2;H7C580;V9GYD8	Integrin beta-5	ITGB5	7	25	25	20	23	20	20	23	20	37.9	95.633	262540	245680	198990	1633300	1503500	1698500	103910	110030	80961	3338600	3272300	2728000	53297	85331	71714	1875700	1954000	1780100	86.1518	85.9546	89.513	96.9816	96.7469	97.1178	97.2371	95.8157	96.1274
P51452;P51452-2;K7ES89;K7ELG5	Dual specificity protein phosphatase 3	DUSP3	4	6	6	5	5	6	5	5	6	44.3	29.644	178910	177370	129020	236320	189150	201480	73078	75093	39840	122860	110710	117070	9026.5	7207.4	14858	15697	19824	9183.7	56.913	51.607	60.9622	62.7035	59.5846	74.6096	63.4902	73.3369	38.199
B4E0T2;P50542;P50542-4;P50542-2;P50542-3;F5H3X7;F5H5C0;J3KPV0;F5H432;F5GXX3;F5H205;F5GZ41;F5H0L9;F5GYB4;F5H637	Peroxisomal targeting signal 1 receptor	PEX5	15	12	12	10	10	6	10	10	6	26.2	50.546	25488	24763	26064	30825	29580	37986	71622	80238	56549	114890	116540	124490	53347	68805	62412	76789	122170	97657	54.7387	54.432	59.3068	61.5993	59.2241	68.7642	59.0067	63.9717	61.0093
Q9NS86	LanC-like protein 2	LANCL2	1	14	14	13	14	10	13	14	10	39.3	44.099	342870	353910	298500	253270	215220	266150	881560	982080	695810	617530	532240	633840	81112	95682	85429	67102	86035	89616	42.485	37.8156	47.1354	41.1937	35.1471	47.6697	45.2737	47.3456	51.196
P49023-3;F5GZ78;A0A1B0GTU4;P49023-2;P49023;A0A1B0GU60;F5H836;A0A1B0GV30	Paxillin	PXN	8	12	5	11	12	11	5	5	5	27.8	54.261	250240	265940	245660	174610	159320	221060	284030	314180	239950	308720	296400	293060	46208	50158	34244	39021	28601	45476	41.0992	37.4641	47.3646	52.0827	48.544	54.9821	45.7837	36.3146	57.0447
Q13547;Q5TEE2	Histone deacetylase 1	HDAC1	2	18	13	16	17	16	12	12	11	55	288.14	1057100	938540	732180	719570	628390	781340	1104000	1254800	772260	998410	972040	942740	648260	850580	585190	532660	551820	561660	40.501	40.1033	51.624	47.4888	43.6511	54.9703	45.1055	39.3483	48.9741
F8WAK2;F8VXI9;Q14161-10;Q14161-8;Q14161-4;Q14161-5;Q14161-3;Q14161;Q14161-9;R4GNG3;Q14161-11;Q14161-7;Q14161-6;F8W822;Q14161-2	ARF GTPase-activating protein GIT2	GIT2	15	12	9	8	11	8	5	8	5	25.1	51.52	157430	159330	116650	129200	127200	138510	56074	52269	41383	65607	67890	65759	34393	47028	23278	34652	44266	42896	45.0755	44.3933	54.2836	53.9172	56.5001	61.3756	50.1876	48.4873	64.823
A0A087WTS0;P18283;H0YJK8;G3V4J6;G3V323	Glutathione peroxidase;Glutathione peroxidase 2	GPX2	5	15	15	15	15	14	15	15	14	80.4	108.01	2579300	1982300	1874800	767640	595890	761310	2153000	2516400	1684800	791260	776660	808520	1432800	1717500	1456500	491790	594980	595680	22.9356	23.1127	28.8801	26.8747	23.5848	32.4274	25.553	25.7291	29.0267
O15460-2;O15460;C9JCP0;C9JX45;A8MXE0;E7ERI1;E7ENX0;E7EPI9;C9JN43;C9JIG4	Prolyl 4-hydroxylase subunit alpha-2	P4HA2	10	15	15	14	13	9	14	13	9	31.5	50.135	231560	208360	198960	593240	466650	541140	201940	234070	172810	245530	248980	234960	55106	74970	54315	221110	227150	228070	71.9253	69.1323	73.1171	54.8707	51.5433	57.6207	80.0497	75.1854	80.7656
O75319;C9JYA6;O75319-2;H7C0E6	RNA/RNP complex-1-interacting phosphatase	DUSP11	4	8	8	6	4	5	6	4	5	34.2	9.4464	24520	21475	12343	19555	13269	18215	72167	60630	67293	58590	50149	58721	27378	33982	17628	26694	27920	30384	44.3676	38.1908	59.608	44.8083	45.2694	46.5988	49.3675	45.1036	63.2842
Q8N6H7;G5E9L0;A0A0D9SF70;Q8N6H7-2;E9PQP3;E9PIY6;Q8N6H7-3;H0YDN9;E9PMU9	ADP-ribosylation factor GTPase-activating protein 2	ARFGAP2	9	16	11	15	16	14	11	11	11	40.3	193.69	110060	65084	67656	53302	46566	64505	61577	72741	44568	75088	56822	77354	55913	54535	43000	36475	47169	47591	32.6282	41.7071	48.8079	54.9431	43.8567	63.4455	39.4802	46.3787	52.5339
P38919;I3L3H2	Eukaryotic initiation factor 4A-III;Eukaryotic initiation factor 4A-III, N-terminally processed	EIF4A3	2	23	20	23	21	22	20	18	19	56.2	192.61	799840	811340	570070	529340	510260	534390	1008300	1218400	803970	797970	786650	774900	38206	62170	36784	30367	31288	30674	39.8246	38.6093	48.3847	44.1778	39.2334	49.0794	44.2842	33.4781	45.4713
A0A1B0GTW1;Q9UDY2-3;Q9UDY2;Q9UDY2-7;Q9UDY2-6;Q9UDY2-4;Q9UDY2-2;Q9UDY2-5;U3KQJ2;B1AN86	Tight junction protein ZO-2	TJP2	10	46	46	42	43	36	42	43	36	45.1	230.5	268720	273400	216980	162810	149970	179480	192330	223600	148830	172300	160690	166920	134380	173200	124340	97111	105460	117120	37.7285	35.4229	45.2706	47.2534	41.8148	52.8646	41.9502	37.8454	48.5049
Q9BZZ5-2;Q9BZZ5-5	Apoptosis inhibitor 5	API5	2	25	1	22	23	23	1	1	1	56	220.63	727400	689660	523730	309120	275030	364180	564150	664550	420520	299270	351470	321630	550870	703450	582330	273200	301590	350970	29.8229	28.5097	41.0154	34.661	34.5928	43.3376	33.1525	30.0078	37.6053
H0Y5B4;H7BZ11;J3KQN4;Q969Q0;P83881;R4GN19	60S ribosomal protein L36a-like;60S ribosomal protein L36a	RPL36A;RPL36A-HNRNPH2;RPL36AL	6	2	2	1	2	2	1	2	2	15.2	4.0434	649180	919140	592410	1417900	1562700	1847600	249360	321970	234790	784320	773400	861490	447570	612450	433550	1468000	1450600	1391800	68.5943	62.9654	75.721	75.8765	70.6063	78.583	76.6352	70.3134	76.2484
Q14790-4;Q14790-2;Q14790-3;A0A0A0MS31;Q14790-8;C9JB29	Caspase-8;Caspase-8 subunit p18;Caspase-8 subunit p10	CASP8	6	17	2	14	16	14	2	2	2	42.7	85.944	324610	319840	251340	309660	281900	318350	271410	292800	230350	251630	229070	233770	22167	35475	19503	26294	32912	38021	48.8215	46.8475	55.8813	48.1091	43.8941	50.3684	54.2581	48.1261	66.0959
P23434;H3BNV1;H3BQ30;H3BUG8	Glycine cleavage system H protein, mitochondrial	GCSH	4	4	4	3	3	3	3	3	3	28.9	11.833	63680	52946	57093	178180	156790	173600	130720	150620	87714	417860	421360	384650	72063	48087	40807	175860	235960	237380	73.6707	74.7559	75.2515	76.1712	73.6669	81.4308	70.9333	83.0708	85.3311
O00232;O00232-2;J3KTJ5;J3KSK1	26S proteasome non-ATPase regulatory subunit 12	PSMD12	4	20	20	18	20	18	18	20	18	46.7	238.79	854480	941980	647840	526860	526710	610940	524810	640210	425480	519520	489840	504030	456280	639970	389960	335520	413950	412330	38.1412	35.8626	48.5343	49.7467	43.3468	54.2253	42.3743	39.2772	51.3941
P63096;P63096-2;C9JPP4;C9JL77	Guanine nucleotide-binding protein G(i) subunit alpha-1	GNAI1	4	10	5	10	10	10	5	5	5	32.8	22.848	391560	346860	286690	145990	131700	162900	406950	434920	273170	296190	211970	253190	300620	394680	321740	132340	150910	185050	27.1584	27.5201	36.233	42.1239	32.7675	48.1021	30.5663	27.66	36.5141
O14733;O14733-4;O14733-3;O14733-2	Dual specificity mitogen-activated protein kinase kinase 7	MAP2K7	4	13	13	9	9	8	9	9	8	40.8	21.262	118960	137440	122560	131180	134600	121440	91441	101150	72878	176960	168170	148610	5913.3	8498.9	6103.4	7300.7	9522.5	11456	52.4426	49.478	49.7705	65.9312	62.4424	67.0962	55.2497	52.84	65.2414
K4DI93;Q13620-1;Q13620;Q13620-3;A6NE76	Cullin-4B	CUL4B	5	39	27	35	36	35	24	25	25	47.4	108.99	926770	877060	659320	492510	496990	557260	433590	490180	334170	291250	291850	283770	55300	73954	66803	37084	46126	47274	34.7014	36.1697	45.8055	40.1813	37.3195	45.9219	40.1411	38.4127	41.4404
H0YIA6;P31270	Homeobox protein Hox-A11	HOXA11	2	4	4	3	4	4	3	4	4	30	29.324	45231	37502	31603	69461	53533	60574	70259	84504	56851	174230	157720	173060	13436	16833	10071	25788	34450	22504	60.5631	58.8049	65.7149	71.2629	65.1133	75.2726	65.7455	67.1763	69.0837
Q13188;Q13188-2;A0A087WZ06;E5RFQ9;Q8NBU1;E5RIM6	Serine/threonine-protein kinase 3;Serine/threonine-protein kinase 3 36kDa subunit;Serine/threonine-protein kinase 3 20kDa subunit	STK3	6	16	8	13	16	15	7	8	7	39.9	17.709	11749	8393.2	8818.9	11407	13650	5925.5	46865	57602	41531	60858	60856	72714	36629	37662	40888	30718	49469	49239	49.2615	61.9239	40.1881	56.4949	51.3735	63.6474	45.6115	56.7754	54.6329
Q99575;E5RK39	Ribonucleases P/MRP protein subunit POP1	POP1	2	30	30	25	28	24	25	28	24	42.4	196.12	970730	929950	706960	1130300	1075100	1214900	774070	858350	609180	1005500	1006200	1027800	390460	481720	332220	574800	661410	644730	53.7974	53.6196	63.2148	56.5024	53.9648	62.7864	59.5487	57.8596	65.9942
P37235;E9PC71;P84074;C9JW46;H7BZC1;P61601	Hippocalcin-like protein 1	HPCAL1	6	9	9	7	9	8	7	9	8	50.3	21.458	109620	67145	80018	37784	26296	48908	210860	300720	186700	119520	116740	125560	139900	215030	166600	74450	70140	75365	25.633	28.1418	37.9349	36.1765	27.9644	40.2101	34.7329	24.5959	31.1471
Q5T5C7;P49591	Serine--tRNA ligase, cytoplasmic	SARS	2	18	18	16	18	17	16	18	17	42	129.11	3396100	3513700	2801900	1149900	1168500	1383100	1908300	2218700	1554300	844850	850520	950160	970110	1438300	1087100	376940	468960	469480	25.2948	24.9562	33.049	30.6867	27.7113	37.9387	27.9826	24.5882	30.161
P48047;H7C068;H7C086	ATP synthase subunit O, mitochondrial	ATP5O	3	10	4	9	10	9	4	4	4	58.7	64.62	109550	97327	84481	39380	27971	34737	62936	66262	49785	29999	26368	29598	58321	76399	67990	16177	31583	35144	26.442	22.3236	29.1374	32.2796	28.4659	37.2851	21.7147	29.2484	34.0761
A2A2V1;P04156-2;P04156;X6RKS3	Major prion protein	PRNP	4	5	5	4	5	5	4	5	5	35.7	33.292	111270	109180	106850	1046300	887550	955880	4842	9695.1	3243.8	418290	428250	342710	9034.2	6952.5	15039	1755100	2061100	1890100	90.3876	89.0462	89.9457	98.8557	97.7862	99.0624	99.4879	99.6638	99.2106
H0YMV8;Q71UM5;C9JLI6	40S ribosomal protein S27;40S ribosomal protein S27-like	RPS27L	3	3	1	3	3	3	1	1	1	32	12.717	1271900	1075000	882990	1423400	1192300	1261200	633030	648830	492460	822420	799340	856510	685550	811330	592220	961270	914020	873480	52.8104	52.5868	58.8194	56.5062	55.1966	63.4936	58.3713	52.9759	59.5947
O60293;O60293-2;G3V1X1;O60293-4	Zinc finger C3H1 domain-containing protein	ZFC3H1	4	16	16	9	10	10	9	10	10	12	20.915	30157	34624	34336	15902	16759	20445	25705	21290	14395	23534	36373	35542	54176	58780	48763	32875	37764	30091	34.5253	32.6158	37.3213	47.7954	63.0786	71.1737	37.7652	39.1158	38.1604
P56962;E9PIC2;E9PJW1;E9PQU9;E9PJV6	Syntaxin-17	STX17	5	5	5	5	5	5	5	5	5	22.8	26.228	44241	35077	27727	75551	58441	71311	18210	26839	19273	50147	52278	47410	23075	29682	29075	54480	68228	62373	63.0685	62.4917	72.0037	73.3604	66.0768	71.0976	70.2469	69.6844	68.206
Q96JH7	Deubiquitinating protein VCIP135	VCPIP1	1	29	29	22	27	23	22	27	23	32.9	87.152	388140	382070	326720	414010	338520	456290	146770	130680	89534	338680	290150	363820	189910	229820	163170	251950	270790	260710	51.6125	46.9782	58.2738	69.7662	68.9471	80.2508	57.0203	54.092	61.5056
P33316-2;H0YNJ9	Deoxyuridine 5-triphosphate nucleotidohydrolase, mitochondrial	DUT	2	9	1	8	9	9	1	1	1	67.1	5.4054	19695	16649	14112	22975	22406	16154	10932	16348	7294.7	11786	15041	15562	12194	20384	9140.7	17965	12974	13407	53.8434	57.3704	53.3734	51.8796	47.9181	68.0851	59.5676	38.8932	59.4606
Q8TF72	Protein Shroom3	SHROOM3	1	12	12	7	10	8	7	10	8	9.7	25.145	14376	10192	13018	39174	26969	45235	16374	19871	15030	60834	56945	55321	8386.4	18695	12596	45437	66059	52951	73.1541	72.5734	77.6527	78.7924	74.1317	78.6357	84.4187	77.942	80.7833
P51553;E7EQB8;P51553-2;E9PF84;G5E9Q7;H7C1W2;H0Y5Q7	Isocitrate dehydrogenase [NAD] subunit gamma, mitochondrial;Isocitrate dehydrogenase [NAD] subunit, mitochondrial	IDH3G	7	11	11	10	11	11	10	11	11	43.5	151.63	2609800	2698000	1953000	804820	823740	1019300	1208600	1521700	1035200	453380	461660	544740	664330	899790	626690	233700	241500	285180	23.5698	23.3901	34.2933	27.2795	23.2767	34.4785	26.0236	21.1603	31.2742
Q9BSW2-2;Q9BSW2;H7BXT2	EF-hand calcium-binding domain-containing protein 4B	CRACR2A	3	8	8	4	7	7	4	7	7	19.8	15.144	172210	144690	150420	149920	121200	158330	97381	75433	58037	95007	89405	112820	18245	23620	16354	19937	17013	17276	46.5402	45.5828	51.281	49.383	54.2381	66.0318	52.2157	41.8699	51.3708
P78310;P78310-2;P78310-6;P78310-7;P78310-5;P78310-4;P78310-3	Coxsackievirus and adenovirus receptor	CXADR	7	10	10	7	10	9	7	10	9	28.8	43.567	154630	142480	135270	1171200	948100	1066900	22200	41096	18683	496000	516020	481620	20393	15723	28192	778570	891140	869790	88.3371	86.9354	88.7478	95.7159	92.6234	96.2657	97.4476	98.2662	96.8605
P07199	Major centromere autoantigen B	CENPB	1	8	8	7	8	6	7	8	6	20.2	38.143	132870	117190	87365	144690	106490	149280	74973	84125	65972	92147	81672	77751	55965	85610	60725	83709	107290	82156	52.1293	47.6082	63.0818	55.1382	49.2602	54.0978	59.9317	55.6195	57.4996
Q7Z5L9-2;Q7Z5L9;Q7Z5L9-3	Interferon regulatory factor 2-binding protein 2	IRF2BP2	3	17	14	15	17	13	12	14	11	41	100.82	263610	231990	210380	356570	351470	427600	208700	251800	152280	438450	513680	440490	15583	19833	18046	30838	47313	33941	57.4946	60.2389	67.024	67.7509	67.1056	74.3104	66.4311	70.4629	65.2875
P36957;P36957-2;Q86SW4;H0YJF9;G3V3F0;G3V5M3	Dihydrolipoyllysine-residue succinyltransferase component of 2-oxoglutarate dehydrogenase complex, mitochondrial	DLST	6	15	15	14	15	15	14	15	15	45.3	172.97	73921	71970	53973	201280	173730	180380	22957	11848	17979	94660	103480	79203	12104	15911	11400	50425	49970	55326	73.1393	70.7082	76.9694	80.4816	89.7267	81.4997	80.6426	75.8489	82.9152
Q68CZ2;Q68CZ2-2;E9PCX8;C9JHU5;Q68CZ2-3;Q68CZ2-4;C9JWN9;C9JTD0	Tensin-3	TNS3	8	31	30	23	23	28	22	22	27	34.6	153.57	219400	215370	166630	261360	237000	289390	164760	179650	127490	259800	183480	221590	163660	242140	184310	247680	299780	275600	54.3639	52.3907	63.4599	61.1928	50.5274	63.4783	60.213	55.3181	59.9248
F8WJN3;Q16630-3;Q16630;Q16630-2;F8W084	Cleavage and polyadenylation specificity factor subunit 6	CPSF6	5	12	12	11	10	10	11	10	10	32.6	85.593	598540	530310	399350	523980	483000	609200	230280	237960	163020	304420	324970	362230	25771	28636	24240	16486	32762	26834	46.6789	47.6656	60.4035	56.9329	57.7283	68.9634	39.0137	53.36	52.5395
A0A087WZ13;E9PAU2;Q8IY67-2;Q8IY67;K7EKR9;Q8IY67-3;K7EQG2	Ribonucleoprotein PTB-binding 1	RAVER1	7	21	21	19	19	19	19	19	19	46.1	210.16	1168400	981640	930420	1156400	1003000	1175200	566300	556050	417790	660920	573790	620110	366950	475880	321140	461470	517460	530040	49.7419	50.5381	55.8125	53.8551	50.7851	59.7466	55.7048	52.0929	62.2712
O94915;F2Z2S2;H0Y9X0;D6RJI4;D6R9B9;O94915-2	Protein furry homolog-like	FRYL	6	41	37	26	37	27	24	33	24	17.5	73.784	79561	72526	59534	81387	72023	92090	270360	282040	218570	402510	342660	408340	74819	98139	75456	94186	101860	104410	50.5673	49.826	60.7358	59.8199	54.8519	65.1353	55.7297	50.9303	58.0488
A0A0C4DGS1;P39656;P39656-3;P39656-2;U3KQ84	Dolichyl-diphosphooligosaccharide--protein glycosyltransferase 48 kDa subunit	DDOST	5	14	14	14	14	14	14	14	14	37.1	321.91	473510	399480	264530	203170	188430	223160	493360	608220	394180	279560	224870	227460	401450	563690	421640	219180	220610	235490	30.0245	32.0508	45.7586	36.1693	26.9923	36.5903	35.3157	28.1283	35.8361
Q96DZ1-3;Q96DZ1;Q96DZ1-2	Endoplasmic reticulum lectin 1	ERLEC1	3	11	11	9	10	11	9	10	11	30.9	35.868	21617	13953	9755.3	88780	58864	73432	71582	60694	57841	638710	598310	581300	26886	31473	28817	213250	254410	261790	80.4189	80.8383	88.2731	89.9222	90.79	90.9502	88.8038	88.991	90.0839
O75369-8	Filamin-B	FLNB	1	146	3	139	140	135	3	3	3	77.2	323.31	14894000	13051000	10398000	16510000	14412000	16615000	9878200	11073000	7107000	11830000	11822000	11256000	3619500	4575400	3068800	4967600	6049300	5863800	52.5729	52.4779	61.5074	54.4955	51.6357	61.2972	57.8496	56.9362	65.6449
O75083;O75083-3;D6RD66	WD repeat-containing protein 1	WDR1	3	27	27	24	25	23	24	25	23	65.8	323.31	4522000	3703600	3117500	2456800	1954000	2509000	2854900	3117600	2080000	1641600	1647500	1612300	1825500	2464500	1825800	1154000	1199800	1300100	35.2038	34.5376	44.5926	36.5084	34.5743	43.6665	38.7313	32.743	41.5912
P49721;A0A087WVV1	Proteasome subunit beta type-2	PSMB2	2	11	11	9	11	11	9	11	11	57.2	120.92	515740	425930	337440	1625000	1290200	1512600	5471300	5761900	3747200	3460200	3201000	3144900	37107	52068	24579	187820	187940	214050	75.9083	75.1808	81.7604	38.7415	35.7139	45.6305	83.5026	78.3057	89.6999
F5H070;Q9Y4C1;F8WE62;C9J7Q7	Lysine-specific demethylase 3A	KDM3A	4	9	7	7	6	4	6	5	4	8.9	11.973	94980	106620	81996	89539	95327	103780	43538	41669	31811	55403	48757	62518	11082	17343	10608	10821	19836	12310	48.5256	47.204	55.863	55.996	53.9192	66.2765	49.4042	53.3527	53.7132
Q96QU8;Q96QU8-2;H3BPG8;I3L2K0;H3BR41;H3BRV5;I3L0S8;H3BMW9	Exportin-6	XPO6	8	19	19	13	16	14	13	16	14	23.1	61.158	215370	181570	157140	372930	324720	356870	337400	360920	278550	635920	558110	579000	51150	84737	68971	150200	146390	164880	63.3911	64.1372	69.4286	65.3351	60.7282	67.5179	74.5965	63.3375	70.5064
Q96KP1;Q2MDF5	Exocyst complex component 2	EXOC2	2	23	23	17	21	21	17	21	21	27.7	60.13	328980	386910	256600	373570	328200	386740	367250	372860	274790	455550	421720	441600	197000	253340	188760	276980	301640	290790	53.1734	45.895	60.1144	55.3658	53.0746	61.6424	58.4371	54.3515	60.6381
Q8TD49;Q9H1A3-2;Q9H1A3;H3BN86;H3BPE9;H3BM54;H3BQD2	Methyltransferase-like protein 9	PAP1;METTL9	7	5	5	3	5	4	3	5	4	19.9	13.715	67602	80401	68967	15728	24498	16305	67474	66045	57888	31161	40997	54919	121690	155920	129160	32370	34930	42455	18.8744	23.3539	19.1212	31.5922	38.2999	48.684	21.0113	18.3023	24.7385
P34949;H3BPB8;F5GX71;H3BMZ9;H3BPP3;H3BP57;H3BUZ9;P34949-2;H3BNY8;H3BT48;H3BU66;H3BPM5;H3BQX0;H3BN01;H3BT46;H3BPU7;H3BUG1;B4DYB8	Mannose-6-phosphate isomerase	MPI	18	11	11	11	10	8	11	10	8	34.5	34.858	192210	188130	142120	165100	119470	139880	301050	364870	190120	269490	265790	215820	37348	45764	32030	38510	37716	50518	46.2064	38.8394	49.6028	47.2342	42.1447	53.1655	50.7659	45.1797	61.1983
O95373;E9PLB2;E9PLJ0	Importin-7	IPO7	3	33	32	27	33	31	26	32	30	39.1	275.93	2115300	2048200	1496500	2426400	2044100	2440500	1491300	1803300	1157500	2127300	2074000	2142600	852750	1219500	865440	1211800	1422800	1402900	53.4249	49.9499	61.9888	58.7879	53.4908	64.9253	58.6956	53.847	61.847
Q96AT9;Q96AT9-2;C9J6A7;C9J9T0;C9IZU8;Q96AT9-5;Q96AT9-3;Q96AT9-4;C9IYE8;E7ESZ6;C9J8S0;F8WBT4;E9PBG9;C9JCL8;Q2QD12	Ribulose-phosphate 3-epimerase	RPE	15	6	6	4	6	5	4	6	5	53.5	89.639	135740	106500	81107	56005	48905	68386	390980	466540	263040	160420	192700	189750	36698	50862	26555	19389	14204	23550	29.2081	31.4694	45.7453	29.0932	29.2306	41.9068	34.5695	21.8301	47.0013
Q02790;F5H1U3;H0YFG2;F5H120	Peptidyl-prolyl cis-trans isomerase FKBP4;Peptidyl-prolyl cis-trans isomerase FKBP4, N-terminally processed	FKBP4	4	30	30	29	29	29	29	29	29	66.9	222.56	2086400	1829400	1406200	1813700	1667900	1987400	2074100	2273800	1609200	2802800	2817800	2776900	858790	1147800	894810	943930	1122200	1117300	46.5039	47.6911	58.5632	57.4709	55.3421	63.3114	52.3614	49.4361	55.5288
A3KN83-2;A3KN83;A3KN83-3;A3KN83-4;K7ES28;Q9Y2G9-3;Q9Y2G9	Protein strawberry notch homolog 1	SBNO1	7	33	33	29	26	25	29	26	25	33.7	190.48	270920	224220	185300	323100	286640	332550	212740	227460	158870	220230	193160	247510	5268.5	4186.9	4426	5573.9	7035.9	7090.6	54.3921	56.1093	64.2174	50.865	45.9227	60.906	51.4084	62.6929	61.5685
P38117;P38117-2;M0QY67	Electron transfer flavoprotein subunit beta	ETFB	3	18	18	16	18	16	16	18	16	74.9	132.88	2015600	2125000	1469400	1255900	1286800	1407900	737660	940710	680090	854790	769430	772280	391300	573160	404630	284690	319140	306510	38.3891	37.7162	48.9313	53.6777	44.9922	53.1738	42.1145	35.766	43.1012
Q9BXW9;Q9BXW9-1;Q9BXW9-3;Q9BXW9-4;H7BZJ7	Fanconi anemia group D2 protein	FANCD2	5	16	16	10	14	10	10	14	10	12.7	56.215	58930	52800	38296	82174	76606	75660	70985	74695	57182	117960	102420	107020	8587.8	9776.4	3930.6	9031.9	18076	8713.4	58.2365	59.1982	66.394	62.4309	57.8268	65.1758	51.2602	64.8993	68.9133
J3KMZ9;P01130;P01130-2;P01130-3;P01130-6;P01130-4;P01130-5;H0YMD1	Low-density lipoprotein receptor	LDLR	8	10	4	7	8	5	3	3	2	15.1	42.994	40179	33222	32499	46469	37182	54614	182650	185410	140800	686430	660960	566450	89761	114100	100470	138260	106470	143160	53.6296	52.8123	62.6933	78.9835	78.0935	80.0919	60.6348	48.2704	58.7612
O15294;O15294-2;O15294-4;C9JZL3	UDP-N-acetylglucosamine--peptide N-acetylglucosaminyltransferase 110 kDa subunit	OGT	4	38	2	34	35	35	2	2	2	49.1	258.77	1015800	988350	726910	687320	595870	782630	891000	948640	662050	809510	701460	759040	903860	1171600	846840	716420	831260	800970	40.3565	37.6128	51.8456	47.604	42.5102	53.4125	44.2158	41.5036	48.6082
A0A0G2JHC2;Q6NYC8;Q6NYC8-3;Q6NYC8-2;Q6NYC8-4;A0A0G2JKF1	Phostensin	PPP1R18	6	9	9	5	9	6	5	9	6	22.7	22.35	123700	159480	128860	51550	55598	65418	136820	174760	101010	134800	139470	141030	106370	122020	118510	55265	56520	56304	29.4151	25.8502	33.6724	49.6282	44.3847	58.2672	34.1912	31.6568	32.2079
P27487;F8WE17;H7C1N5;F8WBB6	Dipeptidyl peptidase 4;Dipeptidyl peptidase 4 membrane form;Dipeptidyl peptidase 4 soluble form	DPP4	4	18	18	15	18	16	15	18	16	25.2	52.989	116330	85734	83928	599190	495960	560960	105470	105610	68028	743400	742600	718160	8584.4	7759.2	5655.7	102890	108510	100300	83.7419	85.2613	86.9856	87.5752	87.5491	91.3471	92.2992	93.3265	94.6622
P63218	Guanine nucleotide-binding protein G(I)/G(S)/G(O) subunit gamma-5	GNG5	1	1	1	1	1	1	1	1	1	39.7	92.836	54134	44995	35152	56079	39242	76972	41856	59942	26863	82703	73778	74706	52200	57902	42748	51406	72720	72794	50.8824	46.5852	68.649	66.3966	55.1735	73.552	49.6168	55.6721	63.0022
P57057	Glycerol-3-phosphate transporter	SLC37A1	1	1	1	1	1	1	1	1	1	3	3.0656	27678	27960	13739	87091	71870	88635	7912.5	10417	8957.7	45547	34030	42074	14444	23551	17154	70651	82612	95934	75.8837	71.9924	86.5796	85.1991	76.5631	82.4468	83.026	77.8162	84.8313
O14787-2;O14787;A0A075B780;K7ESC1	Transportin-2	TNPO2	4	18	11	15	16	14	9	9	8	26.3	49.361	207280	186180	133320	167990	151050	155380	93168	112250	73781	93619	106840	109260	82852	107770	72468	79532	100750	107840	44.7651	44.7914	53.8206	50.1207	48.7653	59.6915	48.9777	48.3167	59.8088
Q92888-3;Q92888-4	Rho guanine nucleotide exchange factor 1	ARHGEF1	2	39	1	36	36	35	0	1	0	46.2	323.31	3128200	3654400	2578200	2278100	2184200	2490800	1468200	1777200	1168400	1281800	1185900	1313800	454630	591000	467800	388460	474140	438770	42.1379	37.4097	49.1379	46.6109	40.0223	52.9289	46.0757	44.5143	48.3989
Q9H5V8;Q9H5V8-2;Q9H5V8-3	CUB domain-containing protein 1	CDCP1	3	19	19	16	17	15	16	17	15	27.4	43.265	141590	118160	108740	1126500	1026900	1181700	124420	148900	92003	1244200	1276100	1074900	22084	38210	19199	1113100	1188900	1122000	88.8344	89.6809	91.5734	90.9091	89.5509	92.1156	98.0546	96.8862	98.3176
Q8N9T8;H0YFD2;H0YH26;F8WFC1	Protein KRI1 homolog	KRI1	4	12	12	9	10	8	9	10	8	24.9	37.41	196350	235550	160250	89912	98699	132230	30536	34690	23046	28233	29090	25379	74248	104070	67173	35119	54432	44434	31.409	29.5286	45.2099	48.0406	45.6099	52.4089	32.1111	34.3415	39.8129
Q9BUJ2-2;Q9BUJ2;A0A0A0MRA5;B7Z4B8;Q9BUJ2-4;M0R3F1;Q9BUJ2-3;M0QYZ0;M0QYI8;M0R0K8;M0R203;M0QZV6;M0QYM5;M0R247;A0A087X1I2;Q9BUJ2-5	Heterogeneous nuclear ribonucleoprotein U-like protein 1	HNRNPUL1	16	26	26	26	25	25	26	25	25	45	219.95	893300	1034100	809510	2871100	2394800	2777600	874850	992240	776350	1768800	1519800	1443700	815700	1083700	716510	4089200	4608800	3815800	76.2698	69.8416	77.4328	66.9075	60.5006	65.0301	83.3697	80.9627	84.1911
Q5HYJ3;F5GX09;Q5HYJ3-3;Q5HYJ3-2;F5H5F4	Protein FAM76B	FAM76B	5	6	6	4	6	4	4	6	4	24.5	9.6669	30510	23273	22095	57815	53040	54647	49558	53920	33100	111370	99996	97084	6614.1	12340	8088.1	20905	26775	26837	65.4571	69.5032	71.2087	69.2049	64.9679	74.5744	75.9654	68.452	76.8416
A0A0U1RRM4;P26599;P26599-2;P26599-3;A6NLN1;K7EKJ7;A0A0D9SF20;K7EK45;A0A087WU68;K7ES59;K7ELW5;K7EKX4;A0A087WUW5	Polypyrimidine tract-binding protein 1	PTBP1	13	20	18	18	20	19	16	18	17	63.3	323.31	2672500	2464900	1923100	1239000	1123900	1350800	2106800	2137400	1485200	1267000	1147000	1339200	614440	856900	587570	325300	371160	400660	31.6758	31.3169	41.2597	37.5541	34.9227	47.4154	34.616	30.2233	40.5432
Q9UJX5;Q9UJX5-3;Q9UJX5-2;D6RAP6;D6RFM7	Anaphase-promoting complex subunit 4	ANAPC4	5	11	11	10	9	7	10	9	7	15.7	24.378	419780	418530	348910	190240	182800	215630	217570	277660	160820	77384	58462	76950	163290	179930	159880	74616	92964	82602	31.1859	30.3993	38.1957	26.236	17.3931	32.3632	31.3636	34.066	34.0652
A0A087X0S5;P12109	Collagen alpha-1(VI) chain	COL6A1	2	6	6	4	6	6	4	6	6	8.6	37.42	23262	19922	26882	42713	30495	51900	43748	40659	33949	94120	81591	120150	10385	26056	20344	32141	62904	39798	64.7412	60.4856	65.878	68.2682	66.7411	77.9694	75.5796	70.7104	66.1734
P32969;D6RAN4;H0Y9V9;E7ESE0;H0Y9R4	60S ribosomal protein L9	RPL9	5	8	8	7	7	8	7	7	8	61.5	71.458	1131000	1309100	1028300	619420	594960	808840	1179800	1381800	1006400	606200	619600	730470	89956	90480	71078	48600	56992	67010	35.3869	31.2469	44.0271	33.9418	30.9583	42.0567	35.0761	38.646	48.527
Q7Z406-6;Q7Z406;Q7Z406-2;Q7Z406-4;Q7Z406-5;M0QY43;A1L2Z2;A0A0C4DFM8	Myosin-14	MYH14	8	109	96	102	104	101	89	92	89	57.4	323.31	2510300	2464300	2087800	1212900	1095300	1284300	1004000	969810	739670	699110	610310	815370	139420	155960	117080	75490	86119	89232	32.5768	30.7703	38.0861	41.049	38.6243	52.434	35.1263	35.5748	43.251
Q92667;Q92667-2;I3L0W0;I3L2A2;I3L2N7;I3NI36;I3L0K6;I3L3K1;I3L364;I3L0V5;I3L3V6	A-kinase anchor protein 1, mitochondrial	AKAP1	11	29	29	24	27	24	24	27	24	42.7	162.85	140260	115590	82877	269420	214730	266580	233190	215020	164050	378210	320790	326160	209680	272070	212730	533690	605890	600590	65.7635	65.0067	76.2841	61.8597	59.8701	66.5348	71.7933	69.0111	73.8442
Q96F63;M0QXS4	Coiled-coil domain-containing protein 97	CCDC97	2	8	8	6	8	5	6	8	5	29.2	21.298	137610	143680	137290	144180	132350	157960	197330	216030	137790	187760	228950	232310	98709	125280	95500	124720	147700	170630	51.1658	47.9477	53.5004	48.7574	51.4518	62.7695	55.8209	54.1065	64.1153
Q9P1U0	DNA-directed RNA polymerase I subunit RPA12	ZNRD1	1	2	2	2	1	1	2	1	1	19	5.5128	253190	229980	190970	318730	310500	362720	45381	36165	32475	74754	97319	80511	33846	41098	32759	56832	58906	72855	55.7298	57.4489	65.5096	62.225	72.9069	71.2575	62.6745	58.9036	68.9823
O75683	Surfeit locus protein 6	SURF6	1	6	6	6	3	4	6	3	4	18.3	34.861	91312	97906	97147	30681	38198	42383	48475	50382	47533	29960	23158	27679	1848.6	2890.7	3009.5	815.43	728.42	2309.9	25.1498	28.0653	30.3755	38.1972	31.4903	36.8013	30.6089	20.127	43.4241
Q9NS87;Q9NS87-2;C9JKA9;Q9NS87-4;D6RCT7;Q9NS87-3;H7C1K7;H7BZT2	Kinesin-like protein KIF15;Kinesin-like protein	KIF15	8	26	26	22	20	21	22	20	21	24.7	70.204	34936	41420	29237	22106	27834	29337	14788	15678	10401	10268	7655	10775	15787	17134	13316	12319	13530	6083.9	38.7539	40.1912	50.0854	40.9802	32.8076	50.8831	43.8305	44.1234	31.3605
Q6PCB5;Q6PCB5-2;H7C2D3;C9JM20	Round spermatid basic protein 1-like protein	RSBN1L	4	15	14	10	14	11	9	13	10	26.6	32.463	70013	68255	58205	103060	80417	134380	130280	138540	96488	166720	150650	170170	114220	162510	114810	211520	252670	248180	59.5471	54.0902	69.777	56.1347	52.0938	63.8158	64.9352	60.8579	68.371
B5MCA1;Q96G28;B5MC35;B5MD16;Q96G28-2	Cilia- and flagella-associated protein 36	CFAP36	5	3	3	3	3	3	3	3	3	17.6	19.201	73203	59547	43346	54601	40881	62820	65714	78421	39476	43922	42390	55177	48751	55163	36357	26798	48088	51411	42.7225	40.7068	59.1715	40.0617	35.0879	58.294	35.471	46.5739	58.576
O15355	Protein phosphatase 1G	PPM1G	1	21	21	20	20	19	20	20	19	46.2	323.31	138870	130150	112790	73407	82685	89798	103950	107680	61395	60092	57317	65614	132290	170140	147450	97172	111610	118030	34.5808	38.8493	44.3254	36.6321	34.7382	51.6609	42.3478	39.6131	44.4591
A0A0G2JNY3;Q6ZUM4;E9PIR1;A0A0G2JRG8;Q6ZUM4-3;Q6ZUM4-2;A0A0C4DGE6;E9PNT2;A0A0G2JP16;Q6ZUM4-4;E9PNX6	Rho GTPase-activating protein 27	ARHGAP27	11	14	14	13	13	13	13	13	13	25.1	71.868	796670	754800	600750	458750	421720	523150	281660	358130	253940	208150	237960	217910	19611	32092	11982	12981	11194	15629	36.5416	35.8447	46.5477	42.4961	39.9201	46.182	39.8288	25.8606	56.6043
Q92793;Q92793-2;I3L466;I3L3I5;I3L0Q1	CREB-binding protein	CREBBP	5	25	17	17	24	19	10	16	14	14.3	92.006	18694	17614	10094	26256	29380	21188	181690	209970	155270	353090	328130	357840	18862	18695	12203	32412	39969	39955	58.4116	62.5186	67.7322	66.0253	60.9794	69.7394	63.2133	68.1321	76.6038
Q7Z2W9;Q7Z2W9-2;F5H7V8;H3BUY0	39S ribosomal protein L21, mitochondrial	MRPL21	4	8	8	7	8	7	7	8	7	42	55.35	520310	458860	341790	619070	601420	766500	209910	273630	212260	235290	180320	218130	211940	251100	171290	342840	349080	398980	54.3339	56.7228	69.1606	52.8504	39.7224	50.6819	61.7975	58.1626	69.9634
H0Y962;Q8N4T8-2;Q8N4T8;D6RAV8;D6RJF4;D6RGF2	Carbonyl reductase family member 4	CBR4	6	3	3	3	2	2	3	2	2	21.5	9.6849	53860	50678	44243	152600	126260	120430	45626	35849	31789	142160	155700	135520	34788	50357	27486	136200	134280	129150	73.9126	71.3583	73.1328	75.7032	81.2847	80.9998	79.6547	72.7265	82.4523
P49366;A0A087WZK0;Q5J8M5;P49366-2;P49366-3;M0R253;M0QX43;B4E3M2;M0R264;M0R1T2;M0R0V2;M0R0J4;M0QYZ7;M0R1T4	Deoxyhypusine synthase	DHPS	14	10	10	9	10	9	9	10	9	33.3	28.585	123970	129720	89592	247200	176220	214510	172070	189460	138960	195170	176580	208870	22149	24271	19384	60172	63923	50866	66.6002	57.5995	70.5388	53.1451	48.2406	60.0494	73.0944	72.48	72.4071
P56945-5;P56945-8;P56945;P56945-7;P56945-3;P56945-2;P56945-6;P56945-4;H3BN62;H3BVF0;H3BSY4;H3BQJ7;H3BSB2;H3BTL5;H3BTB0;H3BU42	Breast cancer anti-estrogen resistance protein 1	BCAR1	16	23	22	19	22	18	19	21	18	40.4	143.31	245210	270970	201610	122820	93007	115520	144670	182290	102870	86797	69900	87184	108860	154780	92496	62057	67110	57844	33.3723	25.553	36.4267	37.4986	27.7172	45.8733	36.3083	30.2447	38.4755
P54278;C9J167;P54278-3;P54278-2;P54278-4;Q13401;Q13401-2;A4D2B8-3;A4D2B8-2;A4D2B8	Mismatch repair endonuclease PMS2	PMS2	10	14	13	10	8	9	9	7	8	21.9	25.196	27604	22701	19361	40338	37487	44246	55744	56835	31910	64853	67974	72440	20334	22096	18562	34648	46437	49303	59.3712	62.2832	69.5615	53.7766	54.4624	69.4202	63.017	67.7586	72.6486
O43395;O43395-3	U4/U6 small nuclear ribonucleoprotein Prp3	PRPF3	2	20	20	19	18	18	19	18	18	37.3	121.72	207150	219060	169810	130150	119530	142450	175540	170990	148120	176650	179460	185770	51165	56218	36969	37015	39683	53696	38.5858	35.3023	45.619	50.1576	51.2084	55.6381	41.9766	41.3791	59.2246
Q9H8V3-4;Q9H8V3;Q9H8V3-3;Q9H8V3-2;H7C3G1;C9J1C4;C9JDB4;C9J0L6;C9JDV9;C9JTI2;H7C103;C9JB41	Protein ECT2	ECT2	12	24	24	20	22	19	20	22	19	35.3	63.823	593090	568600	468670	537240	484820	584330	351020	295370	263600	236030	248340	292390	134130	147930	103960	114410	158380	145750	47.5295	46.0234	55.4919	40.2061	45.6751	52.5891	46.0328	51.7058	58.3677
Q92835-2;Q92835;Q92835-3;H0Y5Q9;H7C403;R4GMN8	Phosphatidylinositol 3,4,5-trisphosphate 5-phosphatase 1	INPP5D	6	43	41	37	37	32	35	35	30	47.6	219.04	394580	393080	298360	388900	335750	376170	488180	541020	386080	462870	384330	447550	36970	35358	27223	43370	37727	42751	49.6375	46.067	55.7677	48.6694	41.5335	53.6869	53.9831	51.6207	61.0955
J3KPF0;F8VWT9;Q9Y4D8-4;Q9Y4D8;Q9Y4D8-2;Q9Y4D8-5;Q9Y4D8-3	Probable E3 ubiquitin-protein ligase HECTD4	HECTD4	7	12	12	5	9	6	5	9	6	3.8	7.904	65360	51086	48590	63098	59070	63555	26562	21983	18407	28995	24900	26161	14200	12318	15910	19851	23747	21778	49.1196	53.624	56.6722	52.1896	53.1109	58.6991	58.2978	65.845	57.785
C9JJV1;Q9Y5U2-2;Q9Y5U2;A6NCC9;E9PME3;C9JHT9;E9PL88;C9JDU0	Protein TSSC4	TSSC4	8	6	6	6	5	4	6	5	4	33.3	11.379	605390	613090	580460	85311	103780	135080	392190	431910	280460	84786	85815	92975	263640	347370	278300	49233	56707	67994	12.3514	14.4768	18.8781	17.7757	16.5754	24.8972	15.7358	14.0337	19.6348
O95433;O95433-2;G3V438;H0YJU2;H0YJG7;G3V3W9;H0YJ63	Activator of 90 kDa heat shock protein ATPase homolog 1	AHSA1	7	17	17	17	16	16	17	16	16	68.9	87.343	1554400	1351400	1175800	354960	327670	432580	690270	753900	535570	289960	321910	332720	255980	318370	229670	68907	82517	86303	18.5905	19.515	26.8954	29.5808	29.9226	38.319	21.2095	20.5836	27.3134
A0A0U1RR06;Q9Y484;Q9Y484-3;C9J471;A0A0U1RQR1;G8JLI5;C9JYH8;Q9Y484-2;C9JBX7;C9J0A8;H0Y329;A0A0U1RQG6;A0A0U1RQM7;C9J5L0;C9J7Q8;C9JUS5;C9JE01;A0A0U1RQS7;A0A0U1RQJ7;A0A0U1RR42;H7C5B4;H7C4N7;C9JVT3	WD repeat domain phosphoinositide-interacting protein 4	WDR45	23	6	4	4	6	6	2	4	4	26.9	30.425	102790	84072	86602	101770	89540	120710	186750	189200	142890	367320	380420	393760	60475	63959	57449	51006	81471	85052	49.7507	51.5748	58.2262	66.2949	66.7849	73.3737	45.7531	56.0208	59.6852
Q9NR12;Q9NR12-2;D6RH06;Q9NR12-5;Q9NR12-6;Q9NR12-4;D6RF83;H7BYK4;Q9NR12-3;D6RAN1;H0Y8W6	PDZ and LIM domain protein 7	PDLIM7	11	13	13	10	13	9	10	13	9	44.2	52.488	307230	289990	222560	255270	238510	308510	204240	237990	164630	204860	197040	233250	302700	360740	277360	285310	350630	346200	45.3813	45.1296	58.0922	50.0758	45.2934	58.6232	48.5213	49.2894	55.5199
P04083;Q5T3N1;Q5T3N0	Annexin A1;Annexin	ANXA1	3	24	24	24	23	23	24	23	23	68.2	323.31	2794600	2587700	1994900	837120	814620	959220	2357800	2523700	1708000	992440	1193600	1095300	1839800	2249000	1642000	625860	789790	721190	23.0502	23.9431	32.4706	29.623	32.1093	39.0718	25.3831	25.9903	30.5176
Q14738;E9PFR3;Q14738-2;H0Y8C4;Q14738-3;H7C5Q9;H0YJ35	Serine/threonine-protein phosphatase 2A 56 kDa regulatory subunit delta isoform	PPP2R5D	7	19	13	18	18	18	12	12	12	38.9	56.481	878530	925490	694910	535290	468670	614610	712920	900370	603750	599180	572060	669480	117640	159990	120880	82067	105190	110290	37.8613	33.6167	46.934	45.6657	38.8514	52.5812	41.0937	39.6674	47.7095
Q9NXH8	Torsin-4A	TOR4A	1	18	18	17	18	16	17	18	16	48.7	122.29	210880	188040	151770	582340	466390	590850	175090	198680	143510	656570	613180	588670	63347	93050	63330	248150	267100	265000	73.4147	71.2666	79.5629	78.9469	75.5278	80.3996	79.6637	74.1635	80.7115
O15400-2;O15400	Syntaxin-7	STX7	2	7	7	5	6	4	5	6	4	43.9	39.795	68684	81491	57480	184440	144790	168310	33219	29657	21611	105910	178100	93429	46615	79561	31264	176040	211950	147530	72.8655	63.9868	74.5427	76.1236	85.7252	81.2144	79.064	72.7074	82.514
P04183	Thymidine kinase, cytosolic	TK1	1	11	1	10	11	11	1	1	1	59.4	82.408	2625700	2331300	1909900	2669000	2231600	2637400	2962000	3287800	2352300	3691100	3634800	3545900	612310	808810	638390	739150	832470	813340	50.4089	48.9075	57.9993	55.4794	52.5063	60.1183	54.6927	50.7208	56.0256
P62829;J3KT29;J3KTJ3;C9JD32;B9ZVP7;J3QQT9	60S ribosomal protein L23	RPL23	6	7	7	6	6	5	6	6	5	62.1	27.817	1959200	1767900	1350000	1395600	1196900	1482100	1455200	1780700	1355700	1580500	1747400	1930000	532750	647480	447190	421350	532350	459410	41.6001	40.3703	52.3322	52.0638	49.5281	58.7394	44.162	45.1209	50.6739
Q6ULP2-5;Q6ULP2-2;Q6ULP2-4;Q6ULP2;Q6ULP2-3;B8ZZI9;A0A0A0MSN6;A0A0U1RR74	Aftiphilin	AFTPH	8	20	20	15	18	16	15	18	16	35.6	124.5	87820	76712	64782	120620	90357	120860	134650	126810	88534	146110	159660	125640	85807	118590	102300	165110	175740	172360	57.868	54.0836	65.1038	52.0409	55.7336	58.6626	65.8026	59.7085	62.754
Q13310;Q13310-3;B1ANR0;Q13310-2;H0Y5F5;H0YCC8;H0YEU6;H0YEQ8;B1ANR1;H0Y6X6;H0YER0;P0CB38	Polyadenylate-binding protein 4;Polyadenylate-binding protein	PABPC4	12	25	14	23	23	23	14	13	13	50.3	111.1	34827	62901	30948	75521	73317	79818	29276	19196	12769	60218	50014	57795	29308	34376	28023	79377	98812	86467	68.4389	53.8233	72.06	67.2872	72.2641	81.9044	73.034	74.1899	75.5236
Q9Y3B2;R4GNH9;B1AMU7;B1AMU4;R4GMQ7;B1AMU3	Exosome complex component CSL4	EXOSC1	6	7	7	7	6	6	7	6	6	46.7	31.05	605950	559270	470940	614090	537740	669330	405600	436510	254320	549820	540520	573810	458090	636140	463600	549760	568560	569540	50.3336	49.0187	58.6993	57.5475	55.3228	69.2898	54.5478	47.1952	55.1271
Q00653-4;Q00653;Q00653-3;M0R119	Nuclear factor NF-kappa-B p100 subunit;Nuclear factor NF-kappa-B p52 subunit	NFKB2	4	22	22	17	20	16	17	20	16	33.9	61.249	93146	101360	75171	217700	211440	240830	175450	193440	137100	195190	184740	188890	16207	22721	15191	50935	66872	48723	70.0347	67.5959	76.2118	52.663	48.8498	57.9435	75.8616	74.6398	76.2321
P21964-2;P21964;E7EMS6;E7EUU8;F8WBW9;H7BZ45	Catechol O-methyltransferase	COMT	6	14	14	13	14	14	13	14	14	83.7	323.31	5876300	5481100	4743200	1511500	1241900	1588000	4929300	5483800	4083400	1738900	1890300	1831800	1077100	1461600	1143600	285870	416130	432760	20.4594	18.4724	25.0821	26.0775	25.6343	30.9677	20.974	22.1613	27.4531
Q99523;Q99523-2;A0A0J9YVX1;A0A0J9YX61	Sortilin	SORT1	4	11	11	8	11	10	8	11	10	18.8	95.525	186770	152300	162530	634910	582500	648790	184760	184450	149970	852370	818660	736800	57827	59365	58388	351090	402080	353610	77.2697	79.2733	79.9672	82.1855	81.6122	83.0881	85.8585	87.135	85.8281
P08603;P08603-2;A0A0D9SG88;Q5TFM2;A0A087WYK9;Q6NSD3;Q02985-2;Q02985	Complement factor H	CFH	8	20	20	12	16	14	12	16	14	24.9	87.966	77904	88394	60501	531950	481810	594940	117370	117840	105080	1084200	1134100	1055600	46231	71064	23701	787020	958710	822880	87.2258	84.4978	90.7694	90.2319	90.5874	90.9467	94.4517	93.0991	97.2004
P30084	Enoyl-CoA hydratase, mitochondrial	ECHS1	1	15	15	15	15	15	15	15	15	68.3	238.4	1038100	851870	751050	2455200	1761000	2101300	1468600	1740500	1149000	3809600	4099000	3312700	1177900	1229500	1023600	3138800	3914300	3323400	70.2831	67.3972	73.6691	72.1761	70.1944	74.2475	72.713	76.0974	76.4527
Q96EL3;B9A051	39S ribosomal protein L53, mitochondrial	MRPL53	2	4	4	3	3	3	3	3	3	42.9	9.6523	243420	233700	167800	132240	95458	138140	115110	143250	81219	112360	107450	158670	124550	150250	108880	74778	92508	101880	35.202	29.0007	45.1526	49.3955	42.86	66.1431	37.5151	38.1071	48.3393
Q8TAG9;E7EW84;Q8TAG9-2;F2Z3K0;B1AP46	Exocyst complex component 6	EXOC6	5	17	15	11	16	15	10	14	14	24.8	73.107	176990	201130	135580	144010	120000	144700	102700	104570	88486	120270	107160	114040	163220	218540	166990	154090	168880	200010	44.8629	37.368	51.6269	53.94	50.6116	56.3088	48.5613	43.5909	54.4986
O95159;E9PQA5;E9PQ47;E9PNY1;E9PMQ3;H0YCU8;E9PJX1;E9PJ47	Zinc finger protein-like 1	ZFPL1	8	7	7	4	6	4	4	6	4	34.5	11.624	536510	512000	402980	517810	466980	605470	220840	216780	167340	341420	350620	343530	41489	52255	38058	40013	59289	52745	49.1132	47.7007	60.0397	60.7228	61.7941	67.2441	49.0945	53.153	58.0873
Q3SXY8;Q3SXY8-3;Q3SXY8-2;F8WAY0;F8W837	ADP-ribosylation factor-like protein 13B	ARL13B	5	7	7	5	7	6	5	7	6	21.3	16.606	39349	43058	27583	44880	34755	42056	18129	19905	8772.3	31453	29773	24460	14253	23538	7358.3	19415	20473	23951	53.2833	44.6648	60.3914	63.4363	59.932	73.6031	57.666	46.5179	76.498
Q5T749	Keratinocyte proline-rich protein	KPRP	1	12	12	11	9	5	11	9	5	30.6	33.505	59226	46463	32713	406380	256350	185520	86280	96990	65170	1029300	1681300	773500	22126	21998	24063	254430	239480	389920	87.2798	84.6562	85.0101	92.2659	94.5459	92.2294	91.9995	91.5871	94.1874
Q9C0C2;Q9C0C2-2;E9PKK0;E9PKE7	182 kDa tankyrase-1-binding protein	TNKS1BP1	4	75	75	65	69	65	65	69	65	64.3	323.31	815140	897730	754310	1704300	1862600	2044400	1029800	1227100	744540	2145500	2081400	1940800	331720	457200	341340	910560	991910	931920	67.646	67.4774	73.0479	67.5684	62.9107	72.2739	73.2975	68.4496	73.1916
Q6P2C8;Q6P2C8-2;Q6P2C8-4	Mediator of RNA polymerase II transcription subunit 27	MED27	3	10	10	8	8	4	8	8	4	46.6	27.771	262250	207340	177220	364060	298460	409550	121740	119730	109890	189850	180360	178180	102770	131330	125370	196710	231870	216710	58.1278	59.0075	69.7974	60.9294	60.102	61.853	65.6839	63.8409	63.3507
Q92506	Estradiol 17-beta-dehydrogenase 8	HSD17B8	1	8	8	6	6	5	6	6	5	44.4	34.807	163370	141270	101170	346160	235870	287450	85924	84405	66703	216080	212950	184020	69522	91676	79955	206180	244920	221640	67.9371	62.5418	73.9669	71.5487	71.6147	73.3957	74.7836	72.7638	73.4893
P28838-2;P28838;H0Y9Q1;H0Y983	Cytosol aminopeptidase	LAP3	4	27	27	26	27	25	26	27	25	66.8	117.2	1584800	1286900	1055900	936760	658610	820350	1385300	1305200	854770	1350100	1298300	1256600	452810	575660	389940	283190	386740	370060	37.15	33.8528	43.7229	49.3566	49.8675	59.5159	38.4769	40.185	48.6921
Q9Y508;A0A096LNV3;A0A096LP02;Q9Y508-2;A0A096LNT1;A0A096LNN8;A0A096LPF9	E3 ubiquitin-protein ligase RNF114	RNF114	7	8	8	4	7	3	4	7	3	45.6	16.447	259200	245610	199400	284960	275470	334250	407070	472660	294430	573400	608980	620790	104200	116190	82637	128670	155130	152970	52.367	52.8652	62.6347	58.4822	56.3015	67.8296	55.254	57.176	64.9259
P33527;I3L4X2;P33527-9;P33527-3;P33527-4;P33527-2;A0A0A0MS99;P33527-7;P33527-5;P33527-6;P33527-8	Multidrug resistance-associated protein 1	ABCC1	11	35	34	32	30	23	31	30	22	31.9	231.62	398710	397050	313550	226630	190320	218140	202490	191760	121280	206240	159810	183650	195180	286530	203650	125810	152360	167910	36.2411	32.4021	41.0277	50.4587	45.4561	60.2269	39.1944	34.7148	45.1905
Q9H3K2	Growth hormone-inducible transmembrane protein	GHITM	1	8	8	8	8	7	8	8	7	24.9	43.677	9240.2	6974.3	6596.2	17219	11937	16501	21667	24067	10403	47305	58384	51418	7603	6499.5	2860.7	11671	15428	12220	65.0776	63.121	71.4416	68.5858	70.8105	83.1724	60.5531	70.3591	81.0307
Q8IVS2;Q8IVS2-2	Malonyl-CoA-acyl carrier protein transacylase, mitochondrial	MCAT	2	12	12	9	10	10	9	10	10	46.7	52.067	518910	437390	408190	245080	198270	249300	151400	197560	126140	113820	119260	116460	39890	38217	33585	14923	20290	24642	32.079	31.1912	37.9169	42.9153	37.6428	48.0049	27.2253	34.6796	42.3206
A0A0J9YWL0;Q9Y4K1;Q9Y4K1-2;Q96QW7	Absent in melanoma 1 protein	AIM1	4	59	59	47	56	48	47	56	48	41.2	323.31	700400	693750	586820	724530	638760	726420	388850	362850	275520	555790	483300	512220	165030	213630	164380	201260	241870	208320	50.8467	47.9366	55.3151	58.8362	57.1175	65.024	54.9455	53.0999	55.8948
H0YMB3;H0YLV5;A0A087WWM4;F8WAN9;H0YNJ6;Q9P2T1;Q9P2T1-2;Q9P2T1-3;H0YLB8;H0YNS9;H0YK13;H0YK71;H0YNH0;H0YL68;H0YKE1;H0YN22;H0YMW6;H0YMR9;H0YMV5	GMP reductase;GMP reductase 2	GMPR2	19	6	6	6	6	6	6	6	6	24.1	18.602	654940	703760	536520	401660	350250	400400	294460	415830	255210	275990	313220	314600	173350	418990	197790	120850	183710	153920	38.0144	33.2302	42.7358	48.3811	42.9628	55.2114	41.0775	30.4812	43.7633
P08240;P08240-2	Signal recognition particle receptor subunit alpha	SRPR	2	28	28	26	25	20	26	25	20	50	248.69	913680	951150	745280	785890	652760	791160	1195000	1300600	917050	983140	928780	973100	270430	370510	246540	269920	310790	294260	46.2405	40.698	51.4931	45.1367	41.6609	51.4827	49.9528	45.6172	54.412
Q9H5X1;H0YKV4;Q9H5X1-2	MIP18 family protein FAM96A	FAM96A	3	3	3	3	3	3	3	3	3	19.4	9.9236	29836	20714	15461	59411	41982	56839	50089	41124	36868	102910	100250	97045	25580	21448	19090	55168	56057	64444	66.5692	66.9612	78.6155	67.2619	70.9112	72.4687	68.3212	72.3269	77.147
O15431	High affinity copper uptake protein 1	SLC31A1	1	2	2	2	1	1	2	1	1	15.8	4.7415	303300	282150	232250	224110	183550	201440	253510	282080	187650	239170	238880	221810	238200	330980	233410	188900	280750	242110	42.4926	39.4138	46.4479	48.5447	45.8538	54.1713	44.2285	45.8944	50.9148
Q63HQ0;Q63HQ0-2;H0Y8Y4	AP-1 complex-associated regulatory protein	AP1AR	3	7	7	6	4	2	6	4	2	27.5	16.939	7212.7	3770.1	6342.2	12779	11664	11032	5439.1	9866.3	1666.7	20194	23187	23165	13250	15663	9078.8	29511	25440	22697	63.9215	75.5729	63.4964	78.781	70.1503	93.288	69.0138	61.8933	71.4286
Q14669-2;Q14669-4;H7C2Y1;F8W9P3;C9JLJ5;C9JSX9;H7C1L9	E3 ubiquitin-protein ligase TRIP12	TRIP12	7	44	2	37	39	35	2	2	1	32	295.32	618290	724920	501410	425970	404970	469250	442850	525380	367320	437340	429010	459370	131610	181890	126250	103530	118950	124110	40.7916	35.8415	48.3434	49.687	44.9512	55.5674	44.0291	39.5393	49.5726
Q96N66;Q96N66-3;Q96N66-2;A9C4B8;M0R1Z5;H7C2M4;C9J4E9;A0A0G2JNX6	Lysophospholipid acyltransferase 7	MBOAT7	8	7	7	7	7	6	7	7	6	17.2	40.403	544910	579670	401910	1163600	1050900	1171500	427510	500430	351630	1100200	1006000	1077100	410250	571090	419380	1231100	1249900	1162800	68.1061	64.4499	74.4561	72.0163	66.7804	75.3886	75.0053	68.6385	73.4935
Q6NUQ4;Q6NUQ4-2;H7C085;H7C008;H7C0H8;H7BZI0	Transmembrane protein 214	TMEM214	6	17	17	16	15	12	16	15	12	29.9	71.082	122750	118200	118130	150000	124330	178880	156020	163890	107520	244270	214070	257510	59251	92808	56623	86365	105760	93483	54.9954	51.2638	60.2269	61.0233	56.6383	70.5449	59.3101	53.2614	62.278
Q96JM3;S4R3K0	Chromosome alignment-maintaining phosphoprotein 1	CHAMP1	2	27	27	22	22	17	22	22	17	38.5	49.805	77603	76208	51882	114930	96927	117120	49672	54258	45956	119540	110290	106220	83758	123900	84838	151310	169360	172360	59.6937	55.9835	69.301	70.6451	67.026	69.8008	64.3686	57.7508	67.0145
Q06609;Q06609-3;Q06609-4;E9PNT5;Q06609-2;E9PJ30;Q9NZG9;E9PI54	DNA repair protein RAD51 homolog 1	RAD51	8	11	11	8	10	9	8	10	9	39.2	48.61	86128	65294	50449	80737	70439	77049	223260	251040	158940	194680	186660	234030	52112	90573	55603	66203	85071	86961	48.3846	51.8953	60.4315	46.5808	42.6456	59.5542	55.9549	48.4338	60.9979
E7EUI8;E7EM57	Glucose-6-phosphate 1-dehydrogenase	G6PD	2	23	1	21	21	21	1	1	1	79	1.8902	267370	247320	211710	49497	37593	60755	133240	141780	91673	25914	27260	27578	65176	77470	66044	6903.4	15685	16671	15.6207	13.1946	22.2983	16.2823	16.1264	23.126	9.57749	16.8375	20.1547
P27797;K7EJB9;K7EL50	Calreticulin	CALR	3	19	19	19	16	13	19	16	13	55.9	290.83	355390	354650	304500	1776700	1718400	1910700	156870	176690	102970	934250	994410	807460	52812	80968	64309	542300	644840	566610	83.3314	82.8924	86.2541	85.623	84.9125	88.69	91.1257	88.8444	89.8071
Q86VR7-2;Q86VR7	V-set and immunoglobulin domain-containing protein 10-like	VSIG10L	2	26	26	20	24	19	20	24	19	45.6	193.21	157560	143330	123030	1090200	881590	988180	73486	110110	77582	736720	710040	672300	7755.3	13490	14749	203760	216950	203110	87.3726	86.0155	88.9283	90.93	86.5744	89.6541	96.3335	94.146	93.23
O43278;O43278-2;H3BVD9;H3BTQ8;H3BMB6;H3BSM2	Kunitz-type protease inhibitor 1	SPINT1	6	22	10	20	22	20	9	10	10	47.1	140.85	719290	617180	531600	6375100	6494500	7191400	245180	312390	260700	11656000	11960000	10346000	105910	138110	159200	7597900	8491500	7780400	89.8611	91.3216	93.1167	97.9399	97.4545	97.5421	98.6252	98.3996	97.9949
P06756-3;P06756;P06756-2;H7BZG1	Integrin alpha-V;Integrin alpha-V heavy chain;Integrin alpha-V light chain	ITGAV	4	34	34	30	32	31	30	32	31	40.4	187.57	558020	467310	387310	4193500	3754000	4275800	253010	293910	184140	3987600	4299700	3727500	111140	120320	89659	2530200	2692800	2620700	88.256	88.9297	91.6942	94.0336	93.6018	95.2925	95.7923	95.7229	96.692
Q9BVK6	Transmembrane emp24 domain-containing protein 9	TMED9	1	8	7	8	8	8	7	7	7	37.9	87.218	55258	46026	36413	438950	364600	420900	13165	14154	13345	298060	295560	245270	16171	17265	12215	350240	364980	349020	88.8189	88.7913	92.0376	95.7699	95.43	94.8398	95.5866	95.4833	96.6185
J3KNC9;O75596	C-type lectin domain family 3 member A	CLEC3A	2	4	4	4	3	2	4	3	2	21.8	5.8695	37994	27229	27745	131160	119070	132020	20341	12775	9314.4	97016	105360	103950	10087	22999	13311	99715	120400	93798	77.5388	81.3881	82.6339	82.6674	89.1861	91.7764	90.8135	83.9615	87.5725
Q969S3	Zinc finger protein 622	ZNF622	1	10	10	9	9	6	9	9	6	25.4	25.298	577090	572310	408730	1077100	987820	1325400	391900	483500	338150	776200	654700	686560	261030	320690	239610	610450	685270	672660	65.1134	63.3165	76.4303	66.4498	57.5206	67.0004	70.0475	68.121	73.7347
P04424;P04424-2;P04424-3;F8W943;H7C0S8	Argininosuccinate lyase	ASL	5	20	20	18	18	17	18	18	17	44.6	60.386	76609	80557	61832	320200	258760	288290	12973	12101	9813.8	136590	103830	104610	30008	26593	24014	168360	173650	197750	80.6937	76.2591	82.3399	91.3261	89.5619	91.4233	84.8726	86.7196	89.1714
P98088;Q9HC84	Mucin-5AC	MUC5AC	2	69	68	61	62	52	60	61	51	27.4	323.31	728710	681100	547970	4893300	5033800	5660000	526290	580260	389460	5250100	5258900	4557500	137730	147850	120890	2275300	2612200	2326500	87.0383	88.082	91.1731	90.8889	90.0626	92.1273	94.2922	94.6432	95.0605
Q9UQ80;Q9UQ80-2;F8VR77;F8W0A3;H0YIN7;F8VZ69	Proliferation-associated protein 2G4	PA2G4	6	23	23	22	23	21	22	23	21	75.4	323.31	6816600	6176500	5026400	2208000	2113700	2811000	3325300	3809000	2668600	1681100	1739200	1708300	1616400	2005300	1501700	609900	690510	759990	24.4665	25.4964	35.8665	33.579	31.3471	39.0299	27.3952	25.6142	33.6027
Q15758;M0QXM4;Q15758-3;Q15758-2;M0QX44;M0R144	Neutral amino acid transporter B(0);Amino acid transporter	SLC1A5	6	11	11	10	10	11	10	10	11	28.1	232.53	223100	153670	148020	727950	557370	675540	152530	194740	116260	605140	502420	584490	26711	60738	42695	204550	288840	227960	76.5417	78.388	82.0268	79.8685	72.0667	83.4092	88.4498	82.6253	84.2253
Q53H12;E9PC15;A0A0G2JLG5;E9PG39;A0A0G2JLD0;Q53H12-2	Acylglycerol kinase, mitochondrial	AGK	6	16	16	13	14	10	13	14	10	50.5	80.095	504190	456320	354520	917400	772120	873270	91890	79256	70602	247980	234170	225380	27797	28017	21591	52250	63359	61658	64.5334	62.8537	71.1254	72.9632	74.713	76.1465	65.2742	69.3388	74.0646
Q92576-2;Q92576;E7EVH3;E9PE34;A0A1B0GX99;D6R9X2;E7ER40;H0Y8L0;D6RBF0	PHD finger protein 3	PHF3	9	27	27	21	23	22	21	23	22	21.7	107.27	38346	35781	34141	60042	56205	80760	105730	132120	60615	194320	180310	206450	110910	121300	84218	191880	231660	195350	61.0257	61.1017	70.2866	64.7625	57.7121	77.3033	63.3707	65.6335	69.8757
Q9Y3C6	Peptidyl-prolyl cis-trans isomerase-like 1	PPIL1	1	5	5	5	5	5	5	5	5	35.5	12.196	173520	115950	100140	64420	78553	79403	313130	318140	195000	170430	173620	190590	31118	35778	23076	13659	27403	21240	27.0741	40.3865	44.2251	35.2449	35.3058	49.4281	30.5045	43.3722	47.9285
Q9NQS1;H0YKR0	Cell death regulator Aven	AVEN	2	8	8	8	8	6	8	8	6	24.9	25.129	350910	387380	322790	320610	335250	390980	231630	273740	179380	231450	267510	243090	79611	77651	56662	66585	81624	77895	47.7439	46.393	54.7767	49.9806	49.4245	57.5402	45.545	51.2472	57.89
Q96I51;Q96I51-3;Q96I51-2;A0A087WT38	Williams-Beuren syndrome chromosomal region 16 protein	WBSCR16	4	12	12	10	12	10	10	12	10	39.7	84.14	429770	374120	337080	568070	514150	566600	230260	266200	190540	352690	362440	332030	60634	87533	74501	107150	122530	122210	56.93	57.8822	62.6992	60.5009	57.6546	63.5379	63.8619	58.3301	62.1267
Q08AD1-2;Q08AD1-3;Q08AD1	Calmodulin-regulated spectrin-associated protein 2	CAMSAP2	3	13	13	7	12	10	7	12	10	14.1	32.009	10304	17579	8707.8	17146	13431	15595	77267	83998	55733	157890	139630	171870	21980	28815	16831	44710	43503	42445	62.4627	43.3118	64.1696	67.1424	62.4385	75.5131	67.0415	60.1551	71.6057
Q16881-2;F8W809;A0A087WSW9;A0A182DWI3;A0A087WSY9;Q16881-5;Q16881-4;Q16881-3;Q16881-6;Q16881;E9PIR7;E9PKD3;E9PIZ5;A0A0B4J225;E9PLT3;E9PKI4;E9PQI3;E9PJU2	Thioredoxin reductase 1, cytoplasmic	TXNRD1	18	22	4	21	21	21	3	4	3	60.6	266.56	875530	690040	692650	2248200	1713100	1936000	614710	743770	519780	2633800	2744900	2313700	605840	808220	643180	2165000	2450600	2183600	71.9716	71.2859	73.65	81.0772	78.6804	81.6558	78.1352	75.199	77.2469
Q09666-2	Neuroblast differentiation-associated protein AHNAK	AHNAK	1	7	2	7	7	6	2	2	2	84.6	33.952	82518	76699	59470	136030	128020	146830	76775	88514	42944	164330	187580	169640	24685	28836	23686	46457	61917	48274	62.2426	62.5345	71.173	68.157	67.9406	79.799	65.3018	68.2258	67.0845
Q9BXB5;Q9BXB5-2;H7C487;H7C199	Oxysterol-binding protein-related protein 10;Oxysterol-binding protein	OSBPL10	4	13	11	11	10	10	9	8	8	24.1	31.921	91656	78761	68083	142690	138520	151340	71415	65524	52449	149910	130490	135270	35659	57281	37539	77107	94406	100740	60.8886	63.7515	68.9718	67.733	66.5718	72.0598	68.3779	62.2374	72.8527
E7ES19;P35443	Thrombospondin-4	THBS4	2	9	6	5	8	7	2	5	4	14.6	12.535	57622	58437	55955	102710	90864	133460	94252	79299	75197	540510	328980	660040	98795	153050	107130	216880	287300	269370	64.0608	60.8596	70.459	85.1516	80.5773	89.7724	68.7036	65.2436	71.5458
Q9Y4X5;H3BNB9;A0A087WT96;H3BSK4	E3 ubiquitin-protein ligase ARIH1	ARIH1	4	12	12	8	11	8	8	11	8	30.7	156.81	720780	837090	610960	476630	484810	609590	195320	232170	156140	244610	252030	230760	20849	28018	23123	20823	19495	17224	39.8051	36.6752	49.9439	55.602	52.0508	59.6433	49.9688	41.0309	42.6897
F5H008;Q9H267;Q9H267-2;G3V3F9	Vacuolar protein sorting-associated protein 33B	VPS33B	4	18	18	12	17	12	12	17	12	37.6	61.408	139700	117220	91988	134490	112750	136890	113390	128490	105480	169350	174580	184580	68926	112270	68302	76496	83998	92380	49.0499	49.0281	59.8092	59.896	57.6039	63.6351	52.6028	42.7976	57.4924
P61964;V9GZ59;V9GYQ5	WD repeat-containing protein 5	WDR5	3	13	12	9	13	11	8	12	11	62.6	91.404	266850	221040	218920	1224500	1062200	1235200	400030	448510	386400	955580	962550	896910	99967	87285	89267	712360	809960	705430	82.1068	82.7749	84.9448	70.4908	68.2147	69.8904	87.6937	90.2719	88.7672
Q96HS1;Q96HS1-2;F5GXG4	Serine/threonine-protein phosphatase PGAM5, mitochondrial	PGAM5	3	18	18	16	18	16	16	18	16	64	70.688	48089	49481	39137	275210	223490	271110	45829	35550	40636	228560	160000	184660	9153.6	14202	18325	146700	148790	139400	85.1255	81.8732	87.3852	83.2978	81.8205	81.9633	94.1268	91.2867	88.3817
P83916;J3KS05;B5MD17;K7ELA4;C9JWS9	Chromobox protein homolog 1	CBX1	5	7	6	5	7	7	4	6	6	37.8	27.55	126930	149220	108970	156420	176070	176250	37388	38168	28128	92964	90287	124530	59816	59980	36003	57073	86994	88413	55.2038	54.1271	61.7944	71.3177	70.2869	81.5745	48.8267	59.1901	71.0624
Q14344;Q14344-2	Guanine nucleotide-binding protein subunit alpha-13	GNA13	2	10	10	9	8	8	9	8	8	32.1	41.9	370460	362040	249550	363460	331360	378260	361920	431800	302680	347080	266090	299490	193100	297130	198470	218600	221470	226310	49.5231	47.7877	60.2507	48.9535	38.1278	49.7351	53.0969	42.7054	53.277
J3KMY5;G3V3E8;E7EMS2;G3V3D1;P61916;H0YIZ1;G3V2V8;P61916-2	Epididymal secretory protein E1	NPC2	8	7	7	6	7	6	6	7	6	56.1	53.97	212130	187250	142690	1909900	1532400	1676000	26659	42219	26026	1045500	1161100	968350	32775	55407	31420	888610	1060400	929110	90.0034	89.1112	92.1542	97.5135	96.4915	97.3827	96.4429	95.0344	96.7289
Q9UHN6-2;Q9UHN6;F5H6B2;B4E1B9;H3BLX9;H3BLY0	Transmembrane protein 2	TMEM2	6	34	34	31	29	25	31	29	25	31.3	122.73	155360	163020	115150	588730	550610	539500	86856	99486	70066	305300	317980	270810	60568	70609	42098	332120	391620	398030	79.1208	77.1562	82.4104	77.8517	76.1691	79.4453	84.5761	84.7242	90.4351
A0A087WVR3;A0A087WTW0;Q96T88;Q96T88-2;A0A087WWG9	E3 ubiquitin-protein ligase UHRF1	UHRF1	5	29	28	26	26	27	25	25	26	47.3	157.02	1760600	1856500	1439300	1459200	1410700	1691700	905340	901990	745660	966070	930940	958770	596000	780510	582740	554440	735200	605940	45.3196	43.1776	54.0307	51.6226	50.7897	56.2517	48.1937	48.5053	50.9759
P07741;P07741-2;H3BQF1;H3BQZ9;H3BQB1;H3BSW3	Adenine phosphoribosyltransferase	APRT	6	11	11	11	11	10	11	11	10	77.2	323.31	1071700	701750	610490	1173500	716030	842870	922430	933850	641950	929640	946060	754880	640120	651310	563860	655810	826610	832820	52.2671	50.5036	57.9946	50.1946	50.3247	54.0424	50.6054	55.9306	59.6285
P16455	Methylated-DNA--protein-cysteine methyltransferase	MGMT	1	7	7	6	7	6	6	7	6	46.9	54.821	584540	497840	448670	485460	410280	462050	297670	370820	259610	286450	313980	282970	99216	142410	106780	94674	130050	100670	45.3701	45.1791	50.7346	49.0396	45.8499	52.1527	48.8287	47.7318	48.5274
Q86Y56;Q86Y56-2;H0Y650;E9PGY2;Q86Y56-3;H7C3B1	Dynein assembly factor 5, axonemal	DNAAF5	6	33	33	31	31	27	31	31	27	52.6	233.64	528110	524590	383960	1316100	1053300	1283200	370800	408140	300650	969070	912600	938270	202100	378490	235610	677180	767560	759530	71.3639	66.7537	76.9692	72.3257	69.0976	75.7329	77.0153	66.9744	76.3239
Q13158	FAS-associated death domain protein	FADD	1	4	4	3	4	4	3	4	4	34.1	51.234	95759	53214	51405	58601	44318	71420	108450	111880	68303	82451	88578	67931	67097	93281	46809	63434	73679	61040	37.9639	45.4394	58.1478	43.1904	44.1878	49.8635	48.5969	44.1297	56.5977
Q8TEP8-3;H0Y966;A0A0A0MR42;K7ENP4;Q8TEP8;K7EPA2;Q8TEP8-2;K7ELX0;C9JT09;H0Y9P3	Centrosomal protein of 192 kDa	CEP192	10	14	14	8	13	9	8	13	9	9	28.81	10173	8541.3	9284.8	11653	13937	12655	70244	75892	49975	100210	86059	100700	61768	69052	58900	99404	104740	100180	53.3905	62.002	57.6806	58.7901	53.1389	66.8326	61.6757	60.2674	62.9746
P12931;P12931-2	Proto-oncogene tyrosine-protein kinase Src	SRC	2	18	12	16	17	14	10	11	9	41.6	101	602010	496090	416970	531320	426520	556780	381110	361530	243610	462860	417880	469430	94807	99524	68750	89853	99953	104030	46.8813	46.2297	57.1789	54.8432	53.6149	65.835	48.6586	50.1075	60.2095
O60763-2	General vesicular transport factor p115	USO1	1	38	2	35	34	33	2	2	2	49.7	323.31	176840	184300	141820	73848	64659	76952	151980	142480	105940	102260	104720	102830	76793	93083	73658	24299	42773	35246	29.4581	25.9717	35.1745	40.2218	42.3625	49.2552	24.0365	31.4841	32.3643
O43159;E9PPY3;E9PPP6	Ribosomal RNA-processing protein 8	RRP8	3	12	12	10	10	10	10	10	10	36.6	40.686	99886	102340	61769	143780	117480	138490	61762	66948	47836	97987	105200	99543	98147	130120	84782	167560	219610	254610	59.007	53.4437	69.1554	61.3381	61.1102	67.5422	63.0619	62.7942	75.0194
Q8N5K1;D6RCF4;I3L1N9	CDGSH iron-sulfur domain-containing protein 2	CISD2	3	5	5	5	4	4	5	4	4	41.5	24.032	94045	78192	54569	120610	114820	136030	30932	48711	22113	76791	93073	62776	6119.8	10446	9664.5	14354	12167	16867	56.1878	59.4885	71.3697	71.2856	65.6442	73.9507	70.1091	53.8053	63.5735
Q5T160;H0Y450	Probable arginine--tRNA ligase, mitochondrial	RARS2	2	14	14	12	12	12	12	12	12	28.9	33.166	145470	149020	121350	239310	206800	257040	128800	138110	121960	218190	222240	219350	112860	148080	111940	223240	216560	226200	62.194	58.1193	67.9299	62.8808	61.6734	64.2671	66.4207	59.3901	66.8954
P30044-2;P30044;P30044-3;P30044-4	Peroxiredoxin-5, mitochondrial	PRDX5	4	10	10	8	10	8	8	10	8	86.4	68.738	69472	51135	34725	291400	217910	250880	62318	111330	61054	280270	298530	255380	24862	28599	13789	150820	181990	159440	80.7489	80.9939	87.8416	81.8096	72.8371	80.7056	85.8483	86.4195	92.04
Q14145;K7EQX2;K7EJ49;K7EJD8;K7ESE0	Kelch-like ECH-associated protein 1	KEAP1	5	16	16	10	13	10	10	13	10	34.9	33.802	157110	131610	136690	416480	332620	394370	180520	186670	123870	589900	549670	528070	73998	96168	66044	254480	290320	291690	72.6094	71.6498	74.2609	76.5686	74.6489	80.9998	77.4725	75.1175	81.5382
Q9Y6D6;E5RIF2;E5RHL7;E5RHZ1;E5RJN9	Brefeldin A-inhibited guanine nucleotide-exchange protein 1	ARFGEF1	5	53	38	48	47	43	34	34	30	38.7	246.73	1228200	1242300	925180	1308900	1138500	1394100	841390	951850	644100	1032500	1024200	1031300	562530	842160	539200	688410	804330	805360	51.5904	47.8201	60.1092	55.0993	51.8307	61.5554	55.0314	48.8512	59.8977
O15084;O15084-4;O15084-1;O15084-2;B4DIW9;Q8N8A2-5	Serine/threonine-protein phosphatase 6 regulatory ankyrin repeat subunit A	ANKRD28	6	20	17	15	18	18	12	15	15	28.7	124.94	379110	375130	312340	268170	241330	296640	568920	550030	437570	536490	499850	564160	196070	236560	189910	150850	187330	199980	41.4303	39.1477	48.711	48.5331	47.6102	56.3186	43.4826	44.1931	51.2914
P50452;A0A1B0GU38;P50452-2;C9JVA8;H7BXK7;P50452-3;C9JTJ8	Serpin B8	SERPINB8	7	14	11	13	12	13	10	9	10	42.5	103.66	106570	77957	81412	196240	150460	185570	142520	138280	92656	242020	272530	208910	158080	196620	140660	373340	427200	404830	64.8063	65.8708	69.5066	62.9375	66.3397	69.2751	70.2533	68.4813	74.214
Q99538-3;Q99538-2;Q99538;G3V4E4	Legumain	LGMN	4	5	5	4	5	4	4	5	4	18.3	15.872	78140	86344	67520	64222	37638	69344	106610	133990	84119	118920	134760	111040	79092	97252	86097	59900	90139	82170	45.1118	30.3576	50.6664	52.7291	50.1433	56.8972	43.096	48.1021	48.8331
Q13546;Q13546-2	Receptor-interacting serine/threonine-protein kinase 1	RIPK1	2	16	16	12	13	15	12	13	15	30.7	79.51	454460	393230	323500	236300	207440	257760	385160	359620	283760	241430	220610	261370	323870	428640	316040	188760	231000	230560	34.2087	34.5348	44.345	38.5308	38.0211	47.9464	36.8219	35.0191	42.1808
P16930;P16930-2;H0YLC7;H3BNP8	Fumarylacetoacetase	FAH	4	12	12	9	12	10	9	12	10	43.9	152.72	130970	103970	91071	1170400	819740	888570	88430	92566	47670	505340	445630	363360	9541.6	13628	4701.7	222600	265540	238660	89.936	88.7443	90.7036	85.107	82.8007	88.4023	95.8898	95.1184	98.068
Q05469-2;Q05469;M0QY29;M0R201;M0QXB1;M0QXM5;M0R2G1;M0QYP8;REV__H7BZZ3;REV__Q07912-2;REV__Q07912;REV__C9J1X3;REV__Q07912-3	Hormone-sensitive lipase	LIPE	13	16	16	10	14	14	10	14	14	24.1	45.438	311920	278480	231280	141580	132690	188550	56788	39306	33951	31551	23783	36894	155270	207720	152850	75614	108840	99520	31.2194	32.2713	44.911	35.7158	37.6975	52.0771	32.7498	34.3821	39.4342
P52732	Kinesin-like protein KIF11	KIF11	1	32	32	27	29	25	27	29	25	33.8	293.76	336600	361800	266320	322450	321460	333950	451840	554160	374500	555380	550440	522250	103830	164660	125440	113040	141180	138690	48.9265	47.048	55.6333	55.1399	49.8316	58.2381	52.1234	46.1614	52.5082
Q9GZT8-2;Q9GZT8;Q9GZT8-3;E7EXA3;Q6X734;B8ZZI0;C9JN42;H7C1A8	NIF3-like protein 1	NIF3L1	8	11	11	8	11	10	8	11	10	39.4	42.563	109540	102660	74865	380440	293900	365750	74222	67526	54446	258500	240820	249390	18845	25355	13539	89760	95448	97954	77.644	74.1124	83.009	77.6925	78.1006	82.0805	82.6481	79.0113	87.8566
E9PHV5;P28290;P28290-2;P28290-3;E7EUL7;H7BZ26	Sperm-specific antigen 2	SSFA2	6	28	28	24	26	25	24	26	25	30.8	162.31	105360	99334	64727	160270	117390	142190	115200	132680	96362	210290	218080	218540	103560	131650	98930	185680	218550	189280	60.3358	54.1657	68.7184	64.6072	62.1736	69.3994	64.1958	62.4072	65.6743
I3VM54;Q9Y2K7;Q9Y2K7-5;Q9Y2K7-4;Q9Y2K7-3;A0A0C4DGG3;Q8NHM5-4;Q8NHM5-2;Q8NHM5-3;Q8NHM5	Lysine-specific demethylase 2A	KDM2A	10	30	6	25	25	20	6	4	3	32.8	130.66	305480	365390	272330	251150	266840	307850	204620	169550	156830	156310	156990	185030	195690	297420	196240	180620	209050	191390	45.1197	42.2062	53.0611	43.3076	48.0768	54.1245	47.9977	41.2759	49.3744
O75351;K7EL71;K7EKZ3	Vacuolar protein sorting-associated protein 4B	VPS4B	3	19	16	17	16	18	14	13	16	44.8	106	430270	360780	309390	239360	189420	255050	442520	435500	314560	551740	515880	519660	431730	568440	386780	264860	271780	295300	35.7451	34.4275	45.1864	55.4925	54.2244	62.2929	38.0224	32.3463	43.294
P10644;P10644-2;K7EPB2;K7EIE5;K7EID3;K7EJ40;K7EK41;K7EMZ6;K7EMU2;K7EM13;K7EQK3;X6RAV4;K7EPR5;K7EKR1	cAMP-dependent protein kinase type I-alpha regulatory subunit;cAMP-dependent protein kinase type I-alpha regulatory subunit, N-terminally processed	PRKAR1A	14	17	15	17	16	16	15	14	14	45.7	51.219	601170	640180	509170	386420	309490	398850	558670	571380	421370	413320	437870	461090	428300	635160	446910	305130	385600	386540	39.1276	32.5892	43.9252	42.5231	43.3857	52.2505	41.6032	37.7758	46.3783
A0A0G2JQX1;A0A0G2JPW5;A0A0G2JSA7;A0A087X1Z1;Q96RT8-2;Q96RT8;A0A0G2JQK2;A0A087WVL9;A0A087X006;A0A0G2JQK7;A0A0G2JR45;A0A0G2JRG1	Gamma-tubulin complex component 5	TUBGCP5	12	8	8	4	8	5	4	8	5	10.9	14.272	64338	67281	49653	46535	52897	55224	127700	135580	108640	159530	165580	165580	25282	27260	17767	22240	18833	25079	41.9714	44.0155	52.656	55.5409	54.9807	60.3822	46.7994	40.8587	58.5329
Q15392;Q15392-2;Q3LIE7;H7C4B7	Delta(24)-sterol reductase	DHCR24;Nbla03646	4	14	14	13	14	12	13	14	12	32.6	58.411	1073100	1004900	904510	661780	608540	723940	2294600	2510000	1887000	2510000	2257000	2444300	209150	292740	203190	142660	176500	174010	38.1456	37.7169	44.4558	52.2416	47.3463	56.4334	40.5503	37.614	46.132
O95486;O95486-2;H0Y9J6	Protein transport protein Sec24A	SEC24A	3	18	17	15	16	15	15	15	14	21.9	62.322	94054	100070	79402	67622	63759	66627	388820	356490	301930	281800	229440	272640	281750	339800	276480	217290	272000	292400	41.8256	38.918	45.6259	42.0208	39.1583	47.4511	43.5416	44.459	51.3992
F8W7C6;A0A087WV22;H7C123;H7C2C5;Q96L21;H7C2U2		RPL10	6	11	2	11	10	10	2	2	2	55.2	129.4	1877200	2133200	1515600	1816800	1740600	1813700	608370	652800	521970	681340	617070	768560	106140	149820	95845	116270	146630	125880	49.1825	44.9326	54.4769	52.8289	48.5932	59.5538	52.2773	49.462	56.773
Q6ZRP7;H0Y430	Sulfhydryl oxidase 2	QSOX2	2	21	21	18	19	16	18	19	16	39.5	111.75	73936	63752	47822	368060	344000	359390	20316	27638	11942	258790	237090	199170	25767	54371	30012	238180	277200	260480	83.2722	84.365	88.2562	92.721	89.5599	94.3433	90.2378	83.602	89.6686
O43353-2;O43353	Receptor-interacting serine/threonine-protein kinase 2	RIPK2	2	8	8	6	8	8	6	8	8	29.5	25.698	37552	28193	22493	59750	49954	68148	36497	38030	21231	84393	70704	88175	19063	15280	16409	38571	32375	46112	61.4068	63.9231	75.1845	69.8097	65.0247	80.5943	66.924	67.9362	73.7544
Q9Y5B9	FACT complex subunit SPT16	SUPT16H	1	35	35	32	31	32	32	31	32	38.5	155.97	846320	861860	675580	1207100	1155900	1179200	882530	1131600	859960	784800	802190	874450	298320	401540	332810	496630	578360	621700	58.7849	57.2863	63.5763	47.0693	41.4828	50.4177	62.4731	59.0223	65.1329
E7EWM3;A0A087X127;Q8NF64-3;Q8NF64-2;Q8NF64	Zinc finger MIZ domain-containing protein 2	ZMIZ2	5	10	5	7	10	7	4	5	4	15.4	16.682	25234	23174	18155	29367	30240	32831	118310	107400	87845	164740	158890	151090	23944	33989	19032	36161	43347	42961	53.7847	56.6144	64.3922	58.2017	59.668	63.2348	60.163	56.0502	69.2998
O95197-7;O95197-2;O95197;F5H891;F5GWG7;O95197-4;F5H617	Reticulon-3	RTN3	7	7	5	7	4	5	5	2	3	13.7	110.42	282160	225340	199040	841930	807250	841400	129710	147040	95883	466970	474480	433580	9772.8	12069	2247.9	40566	59144	48505	74.8988	78.1772	80.8696	78.2614	76.3419	81.8905	80.5859	83.0523	95.5709
P01111	GTPase NRas	NRAS	1	8	2	8	8	8	2	2	2	51.9	10.655	113330	103990	94925	99405	69172	89524	116950	148820	66022	214770	245450	251190	27151	47714	26618	26747	41861	33243	46.7271	39.9464	48.5359	64.7444	62.2543	79.1868	49.6252	46.7329	55.5337
P06733;K7EM90;E5RI09;E5RG95;K7EPM1;K7EKN2;E5RGZ4	Alpha-enolase	ENO1	7	25	5	23	25	22	5	5	5	71	323.31	51223000	45251000	37401000	15344000	13150000	16864000	8764500	9898400	6485500	4887200	5109400	5173900	14801000	20208000	14193000	4795400	5147800	5144200	23.0505	22.5167	31.0771	35.7992	34.045	44.3754	24.4708	20.3023	26.6026
P54920;M0R0Y2;M0R2M1;M0R058;M0R0I4;M0R213;M0R027;A0A087WZQ7;Q9H115-3;Q9H115-2;Q9H115;M0QZM9;M0QZN5;M0R031	Alpha-soluble NSF attachment protein	NAPA	14	18	18	17	17	17	17	17	17	79	230.6	3422300	2950900	2119600	1841900	1635700	2057700	1410400	1511800	936080	1250900	1311000	1357000	1327800	1635400	1196200	808730	977720	1045600	34.9892	35.6626	49.2591	47.0033	46.4432	59.178	37.8525	37.4158	46.6411
A0A0U1RQV9;Q9GZN4;A0A0U1RR72;A0A1B0GTW8;I3L116	Brain-specific serine protease 4	PRSS22	5	5	5	3	4	3	3	4	3	20.3	8.1393	46646	34410	39587	113760	73543	105590	25655	33638	26782	135430	118990	114460	30901	38005	21930	94020	94473	91499	70.92	68.125	72.7319	84.0736	77.9608	81.0382	75.2636	71.3122	80.6663
Q15257;A6PVN5;Q15257-3;Q15257-2;F6WIT2;Q5T949;Q5T948;A6PVN9;Q15257-4;Q68CR8;B7ZBQ0;C9IZ76;B7ZBP9;A6PVN7;B7ZBP7;A6PVN8;B4DDQ6;A6PVN6;H0Y6E5	Serine/threonine-protein phosphatase 2A activator	PPP2R4;DKFZp781M17165	19	8	8	7	7	6	7	7	6	30.4	20.373	36657	31394	21353	71339	75241	71687	47912	59086	35050	169050	144940	159020	14875	21318	12791	44321	59662	47848	66.0571	70.5594	77.0497	77.9169	71.04	81.9395	74.8716	73.675	78.9063
Q92616	Translational activator GCN1	GCN1L1	1	112	112	104	107	100	104	107	100	48.7	323.31	3138100	3208300	2428700	4531400	3948500	4505100	1863700	1888800	1475300	3570000	2969300	3375600	1271000	1663400	1257500	2134900	2458800	2398900	59.0834	55.1713	64.973	65.7011	61.1206	69.5871	62.6824	59.6478	65.6082
P15260;Q5TFC9;P15260-2	Interferon gamma receptor 1	IFNGR1	3	10	10	8	10	10	8	10	10	32.3	86.783	59015	60061	36696	36545	24377	22336	40580	28588	32249	47604	55826	42403	17231	16117	13662	6827.7	12286	9154.3	38.243	28.8697	37.8371	53.9826	66.1336	56.8009	28.3793	43.256	40.1218
Q14134-2;Q14134;E9PRL4;E9PI31;E9PLI4;E9PJ94;H0YD78;E9PIQ2;H0YF27;E9PPX1;E9PM74;E9PJD4	Tripartite motif-containing protein 29	TRIM29	12	26	26	26	25	21	26	25	21	51.1	168.41	1363400	1309700	1080300	1051900	1065000	1259300	1021200	1157000	790550	1100100	1091700	1077900	1131200	1464200	1023600	1025000	1163800	1126600	43.5515	44.8478	53.8254	51.8597	48.548	57.6895	47.5373	44.2846	52.3951
Q8NCW5-2;Q8NCW5;Q5T3I4;Q5T3I3	NAD(P)H-hydrate epimerase	APOA1BP	4	7	7	6	6	6	6	6	6	54.1	190.04	62262	52928	34611	308960	241210	281850	89422	91401	80226	1245600	1336900	1053000	58590	65379	32952	396250	488920	376480	83.2278	82.0057	89.0631	93.3018	93.6007	92.9206	87.1185	88.2051	91.9518
Q8NEW0;H0Y362	Zinc transporter 7	SLC30A7	2	7	7	5	7	6	5	7	6	25.5	48.331	312030	343180	263830	294800	258550	266590	163170	187120	137820	215520	214230	188300	125690	168710	120480	132970	178880	178130	48.5803	42.9678	50.2602	56.912	53.3774	57.7395	51.4073	51.4629	59.6531
P39880-3;P39880-2;P39880;P39880-4;P39880-5;P39880-6;O14529	Homeobox protein cut-like 1	CUX1	7	29	13	20	23	24	9	11	10	27.4	104.33	28634	24131	26706	27509	23487	17675	41055	40187	32529	32775	28757	35753	24987	26606	19749	20830	28708	32116	48.9981	49.3238	39.8256	44.3925	41.7107	52.3608	45.4635	51.9001	61.9223
Q9Y6C9	Mitochondrial carrier homolog 2	MTCH2	1	12	4	11	12	12	3	4	4	46.9	68.718	684020	780770	544770	1017500	841180	1022400	607430	697280	534190	908500	840220	876100	406880	607850	435050	721140	796320	751600	59.7995	51.8623	65.2386	59.9302	54.6485	62.122	63.9297	56.7111	63.338
P09622;E9PEX6;P09622-3;P09622-2;F8WDM5;F2Z2E3	Dihydrolipoyl dehydrogenase, mitochondrial;Dihydrolipoyl dehydrogenase	DLD	6	15	15	15	13	13	15	13	13	43.4	138.32	264100	241680	195280	1772200	1605100	1734100	293470	265420	239940	2665200	2836300	2446500	62879	43782	23724	400540	515200	443080	87.0304	86.9134	89.8786	90.081	91.4428	91.0685	86.4315	92.1675	94.9178
Q12907;D6RBV2;D6RIU4;D6RDX1;D6RBH1	Vesicular integral-membrane protein VIP36	LMAN2	5	14	14	13	13	13	13	13	13	48.6	78.848	298690	279790	249200	1599900	1333100	1407500	354000	414420	298630	2241600	2277700	1939300	43789	51128	46034	362260	440160	380840	84.2678	82.6529	84.958	86.3615	84.6062	86.656	89.2158	89.5931	89.216
O43570-2;O43570;B3KUB4	Carbonic anhydrase 12	CA12	3	6	6	4	6	5	4	6	5	27.4	77.666	8842.4	4553.1	6102.6	33580	41525	34742	60678	59768	41005	195180	198250	166360	4630.2	5290.7	5264.7	34042	49122	47664	79.1563	90.1187	85.059	76.2845	76.8357	80.2257	88.0271	90.2767	90.0532
Q9H1E5;E9PIN7	Thioredoxin-related transmembrane protein 4	TMX4	2	7	7	7	7	6	7	7	6	31.2	54.931	51348	59931	44889	6267.2	6642.7	8311	47501	66791	35849	13752	4024.8	5955.7	57000	63095	50287	7417.8	4399.8	18582	10.8777	9.97796	15.6222	22.4511	5.68348	14.2465	11.5151	6.51872	26.9817
B7WPE2;Q32P44;Q32P44-2;H0Y3M3;G3V1D0;G3V195;C9J6V3;E9PJV5;E9PSB4;Q32P44-3;H7C355	Echinoderm microtubule-associated protein-like 3	EML3	11	16	16	13	16	14	13	16	14	22.6	68.672	79469	66132	59478	119890	101400	132090	21078	23342	20013	59288	51321	60074	6967.1	5020.3	5392.2	2235.2	11055	9606.8	60.1377	60.5258	68.952	73.7725	68.7369	75.0109	24.2896	68.7701	64.0496
Q9H2P0;E9PQK8	Activity-dependent neuroprotector homeobox protein	ADNP	2	37	37	30	32	31	30	32	31	42.8	129.49	300350	291650	234650	389690	376220	458490	268930	257320	221040	511600	431840	475960	397690	476880	313860	589730	691830	663930	56.4735	56.3313	66.1468	65.5452	62.6618	68.2869	59.7243	59.196	67.9011
P04181;P04181-2	Ornithine aminotransferase, mitochondrial;Ornithine aminotransferase, hepatic form;Ornithine aminotransferase, renal form	OAT	2	15	15	12	15	13	12	15	13	46.9	95.546	196130	168530	133400	58732	36128	67928	484220	501230	357320	286110	270640	300840	285410	398830	296390	91970	96120	97962	23.0446	17.6529	33.74	37.1412	35.0629	45.7093	24.3707	19.4201	24.8413
Q7L8L6	FAST kinase domain-containing protein 5	FASTKD5	1	10	10	6	9	5	6	9	5	18.2	19.851	61834	68606	53585	86493	64780	96253	67942	69715	53909	94139	86005	125280	2412.7	2489.2	2930	3880.8	4253.5	2690	58.3124	48.5658	64.238	58.0815	55.2305	69.915	61.6636	63.083	47.8648
P35251-2;P35251;H0Y9P8;H0Y8U4;D6RAD2;E0CX09	Replication factor C subunit 1	RFC1	6	26	26	21	24	19	21	24	19	31.4	198.47	146720	154830	149840	89067	76836	96203	144770	165000	141290	147670	140980	158890	155310	185650	126660	103300	97773	98041	37.7743	33.1667	39.1001	50.4958	46.0749	52.9316	39.9443	34.4972	43.6318
P27348;E9PG15	14-3-3 protein theta	YWHAQ	2	14	11	14	14	13	11	11	11	60	288.05	5582600	4773300	4319500	1968600	1546900	2045500	2791800	3193000	2032900	1436200	1494000	1465800	2697500	3508500	2556400	1026600	1280100	1288500	26.07	24.4755	32.1367	33.9688	31.8754	41.8956	27.5664	26.7322	33.5119
Q9BRP1;U3KQA4	Programmed cell death protein 2-like	PDCD2L	2	10	8	8	10	9	6	8	7	40.2	134.65	1022900	857790	773460	576070	518960	608770	900000	887750	621660	461100	503640	482800	145890	206910	143020	96661	136960	111490	36.0276	37.6946	44.0426	33.877	36.1969	43.7137	39.8518	39.829	43.8057
O43488;H3BLU7;H7C5H7;H7C4Q7	Aflatoxin B1 aldehyde reductase member 2	AKR7A2	4	11	8	10	11	10	7	8	8	48.2	140.43	2060500	1813600	1469100	521940	487900	650800	1133800	1128400	789050	620860	554380	605160	137450	195900	150590	39698	46102	56005	20.2111	21.1992	30.6996	35.3835	32.9443	43.4052	22.4095	19.0503	27.1086
P15880;H0YEN5;E9PQD7;E9PMM9;I3L404;E9PPT0;E9PM36;H3BNG3;H0YE27	40S ribosomal protein S2	RPS2	9	13	13	12	12	10	12	12	10	45.7	51.485	2532100	2568000	2079300	2032900	1861700	2058200	2268000	2258800	1641700	2583200	2335500	2452500	709150	800020	566390	617060	711000	644480	44.5323	42.0277	49.745	53.2487	50.8347	59.9018	46.5281	47.0543	53.2245
Q16531;F5GY55;Q16531-2;F5GZY8;F5H2L3;F5GYG8;F5GWI0;F5H198	DNA damage-binding protein 1	DDB1	8	56	56	54	55	54	54	55	54	55.6	323.31	2151500	1900100	1606200	4707300	3758000	4068400	2094300	2532500	1648000	4170500	3725000	3611300	855550	856650	664160	1861500	2259900	2284500	68.6315	66.4181	71.6949	66.5704	59.5286	68.665	68.5118	72.5129	77.4759
A0A0C4DGH0;Q5ZPR3-4;Q5ZPR3;Q5ZPR3-3;Q5ZPR3-2;H0YL10;H0YK40;H0YK59;H0YLT8;H0YN85;H0YN29	CD276 antigen	CD276	11	8	8	7	7	6	7	7	6	27.6	47.537	33784	36785	27786	389270	333780	411820	5314.6	6812.8	6549.8	419150	521110	444950	20904	9258.1	12806	421680	473860	444850	92.0143	90.0733	93.6793	98.7479	98.7095	98.5493	95.2768	98.0837	97.2018
Q969F9-2;Q969F9;G5E9V4;H7C5G2	Hermansky-Pudlak syndrome 3 protein	HPS3	4	15	15	13	13	12	13	13	12	21.7	29.101	136610	151530	125660	120620	78659	104920	105350	103340	87421	146620	111960	145210	114770	172290	121400	106160	125850	129660	46.8919	34.1715	45.5026	58.1895	52.0019	62.4207	48.0514	42.2117	51.645
P53794	Sodium/myo-inositol cotransporter	SLC5A3	1	5	5	3	5	4	3	5	4	11.7	10.885	143460	141340	119740	266430	195140	249140	45053	45229	42930	194640	192310	189650	16398	20899	9662.8	35886	27538	33398	65.0004	57.9945	67.5396	81.2039	80.9593	81.5418	68.6367	56.8532	77.5601
Q15262-2;Q5TG12;E9PGC5;Q15262;Q15262-3;Q15262-4;H0YDP9;H0Y6P5;H0Y6V4;A0A0G2JQF6;E9PRW2;E7EPS8;P28827;P28827-2	Receptor-type tyrosine-protein phosphatase kappa;Protein-tyrosine-phosphatase	PTPRK	14	28	28	22	20	20	22	20	20	26.2	69.783	347070	369140	285850	575840	584520	641880	202750	226520	182320	404850	357120	395500	132560	180290	155120	281190	270980	299180	62.3939	61.2923	69.1882	66.631	61.1884	68.4469	67.9613	60.0483	65.8552
Q16401-2;Q16401;F2Z3J2;Q4VXH0	26S proteasome non-ATPase regulatory subunit 5	PSMD5	4	22	22	20	22	21	20	22	21	59.4	181.44	1073300	984580	818050	627810	539840	664070	720980	817800	586210	681070	719940	675440	476600	668780	465150	304030	364880	390910	36.9059	35.4128	44.8054	48.5767	46.8181	53.5362	38.9467	35.2998	45.6639
Q8TCG1;A0A087X211;Q8TCG1-2;F8WAX6;F8WF26	Protein CIP2A	KIAA1524	5	30	30	24	25	24	24	25	24	35	81.212	255870	213350	168590	498880	397150	465630	234690	305940	171220	549710	475440	482490	201900	280810	206030	465520	517380	544000	66.0987	65.0532	73.4177	70.0803	60.8462	73.808	69.7492	64.8192	72.5304
P21291;E9PS42;E9PND2;E9PP21	Cysteine and glycine-rich protein 1	CSRP1	4	6	6	6	6	5	6	6	5	43.5	55.214	594640	570800	495920	877010	889700	1067200	360980	416200	270360	665700	677910	669450	166620	258060	198720	299790	371930	359790	59.5937	60.9175	68.2737	64.8401	61.9599	71.2325	64.2761	59.0374	64.4196
F8VV56;F8W022;F8VWK8;P08962-3;P08962-2;P08962;F8VNT9	Tetraspanin;CD63 antigen	CD63	7	4	4	4	3	4	4	3	4	27.6	33.27	78894	52821	47566	480250	408510	511100	105750	86328	67633	1145900	1237500	1192700	3090.9	5300.6	2565.7	43876	42912	50397	85.8902	88.5503	91.4858	91.5512	93.4789	94.6337	93.419	89.0058	95.1556
Q6PD74;Q6PD74-2;H0YL49	Alpha- and gamma-adaptin-binding protein p34	AAGAB	3	7	7	7	7	7	7	7	7	31.7	36.255	398940	379740	281120	186250	155900	212050	276130	332340	204610	128400	129850	157260	70496	87004	66968	29970	43973	39562	31.8273	29.1054	42.9973	31.7405	28.0945	43.4576	29.831	33.5731	37.137
Q5VV41;Q5VV41-2;B0QZD3;B0QZD4	Rho guanine nucleotide exchange factor 16	ARHGEF16	4	24	24	20	22	19	20	22	19	46.1	139.39	103630	94706	80194	95772	87287	105620	51534	51991	36717	52686	48161	55207	72746	83293	69192	71908	85475	78436	48.0296	47.9617	56.8418	50.5527	48.0879	60.0572	49.7103	50.6464	53.1308
Q9HD45;Q5TB53	Transmembrane 9 superfamily member 3	TM9SF3	2	14	14	13	14	14	13	14	14	23.4	157.89	397570	377700	290690	2237200	1927700	2074400	1166800	1361500	885020	3230100	2955100	2793600	119790	157010	124150	1151000	1301400	1060900	84.9106	83.6167	87.7091	73.4631	68.459	75.9415	90.5736	89.2342	89.5236
Q13137-4;Q13137;Q13137-3;D6REB0;Q13137-5;D6RJE7;D6RF70;Q13137-2;I3L493;H0Y9G3;D6RBI4;H0YBP4;I3L4E1	Calcium-binding and coiled-coil domain-containing protein 2	CALCOCO2	13	11	11	8	9	7	8	9	7	29.8	17.379	21756	18358	15049	26207	27334	31300	84047	84077	57862	66253	94073	72561	33343	43322	39973	55956	73993	78875	54.64	59.8223	67.5311	44.0805	52.8055	55.6351	62.6614	63.0721	66.3663
A0A0X1KG75;Q53SF7-4;Q53SF7-3;Q53SF7-2;Q53SF7;A0A0D9SG04;A0A0B4J1Z0;H7C1G2;C9J8C4	Cordon-bleu protein-like 1	COBLL1	9	27	27	22	22	21	22	22	21	35.7	78.217	170730	158470	124930	191790	203710	268440	200860	227340	139700	177750	191600	198350	26248	30996	23580	38239	41580	51708	52.9047	56.2455	68.2411	46.948	45.7345	58.6748	59.2972	57.2917	68.6803
P51809;P51809-3;P51809-2;E5RH06	Vesicle-associated membrane protein 7	VAMP7	4	11	11	10	11	10	10	11	10	61.4	34.587	215820	200530	148880	174210	150200	160810	237560	270650	191880	192820	209840	202580	74598	98606	74468	61045	87637	80915	44.6658	42.825	51.9261	44.8023	43.6721	51.3563	45.0042	47.0552	52.0746
O00629;H7C4F6	Importin subunit alpha-3	KPNA4	2	14	10	13	14	13	9	10	9	41.5	189.47	1285000	1013000	786750	1143400	930260	1083300	987070	1023600	645880	1154600	1087200	1164800	369260	429820	282790	365450	437290	435560	47.0845	47.8711	57.9289	53.9112	51.5065	64.3294	49.7407	50.4307	60.6334
Q9BUP3-3	Oxidoreductase HTATIP2	HTATIP2	1	16	2	14	16	13	2	2	1	55.4	68.266	1382000	1237300	974360	813740	701140	858750	833480	755160	593760	668570	529520	633250	43861	45098	43339	28150	27245	27752	37.0599	36.1703	46.8466	44.5105	41.218	51.6092	39.0912	37.6609	39.0373
E5RJM0;B7ZLQ8;Q17RY0-2;Q17RY0;E5RFP2;Q17RY0-3;H0Y9D9;J3KN18;Q7Z5Q1-7;Q7Z5Q1-5;Q7Z5Q1-4;Q7Z5Q1-6;Q7Z5Q1-3;Q7Z5Q1;Q8NE35-2;Q8NE35;Q7Z5Q1-8;Q7Z5Q1-9;H0YBG1	Cytoplasmic polyadenylation element-binding protein 4	CPEB4	19	5	5	2	4	2	2	4	2	9.7	3.1477	71005	69280	78227	108470	75279	105880	21632	24293	13868	40093	32237	31054	24640	30881	29934	37862	47531	42062	60.4374	52.0749	57.51	64.9542	57.0264	69.1287	60.5773	60.617	58.4227
Q9Y5Y2;H3BNF0;H3BNS4;H3BQR2;H3BRK5;H3BMW1;H3BRE1;B7Z6P0	Cytosolic Fe-S cluster assembly factor NUBP2	NUBP2	8	9	9	8	7	6	8	7	6	43.9	28.493	285220	202520	206550	352060	252030	300380	80032	86198	58372	166470	139330	130890	92277	115850	90527	129480	131100	145990	55.2442	55.446	59.2547	67.5329	61.7795	69.1581	58.3882	53.0877	61.725
Q8NG31-2;Q8NG31;Q8NG31-4;E9PPJ1;Q8NG31-3;H0YCZ2;H0YEY7	Protein CASC5	CASC5	7	29	29	18	22	15	18	22	15	17.6	47.928	31999	27415	18541	57809	46267	58892	69000	80659	57588	182770	155600	202110	11425	15484	14148	24035	22155	36204	64.3695	62.7928	76.0554	72.594	65.8599	77.825	67.7806	58.8618	71.9018
O94886;X6RI56;Q2HIZ8	CSC1-like protein 1	TMEM63A	3	10	10	7	8	7	7	8	7	16.5	32.465	17488	20090	12015	36749	31945	32395	36783	33722	25966	134120	103150	129960	19313	27429	16009	48061	36031	42635	67.7563	61.3914	72.9453	78.4773	75.3624	83.3472	71.3346	56.7775	72.7014
Q8NHP8;Q8NHP8-2	Putative phospholipase B-like 2;Putative phospholipase B-like 2 32 kDa form;Putative phospholipase B-like 2 45 kDa form	PLBD2	2	9	9	7	8	6	7	8	6	18.2	15.778	63881	64376	62130	345360	302940	344250	62923	67467	44181	370910	332050	297740	9314	5546.8	5940	39972	44113	48668	84.3904	82.4739	84.7114	85.496	83.1129	87.0786	81.1021	88.8304	89.1225
P49184;A6QRJ0;E7ESG1;Q5HY40;E7EUJ0	Deoxyribonuclease-1-like 1	DNASE1L1	5	6	6	6	6	5	6	6	5	28.8	27.751	11687	4911.3	6814.1	33307	30208	33185	16654	13572	14593	93491	80273	73425	27280	50936	41390	253480	275990	285130	74.0254	86.0154	82.9644	84.8799	85.5379	83.4204	90.2835	84.4197	87.3239
Q9HDC9;H0Y512;Q9HDC9-2	Adipocyte plasma membrane-associated protein	APMAP	3	20	20	14	20	18	14	20	18	57.7	130.52	7631.1	13570	3873.3	80262	82616	72303	31989	49145	31665	854630	825380	716380	31940	49132	37457	895650	1045100	926670	91.3177	85.8919	94.9153	96.392	94.3804	95.767	96.5567	95.5099	96.1149
O75400;O75400-2;F5H578;H7C2N3	Pre-mRNA-processing factor 40 homolog A	PRPF40A	4	26	2	21	26	21	2	2	2	26.3	62.798	161320	203720	141480	585100	534340	618020	377510	486450	349950	878170	790080	780530	6220.1	6391.8	7096.9	29322	30340	22027	78.3875	72.3979	81.372	69.9358	61.8928	69.0441	82.4993	82.5987	75.632
Q9UPZ3-2;Q9UPZ3;G3V159;F5GWM5;F5H6Q8	Hermansky-Pudlak syndrome 5 protein	HPS5	5	10	10	6	5	3	6	5	3	11.9	10.883	68339	71496	58543	85096	84166	103220	50796	82007	48728	100490	97006	111240	45288	50885	33997	52798	71329	67220	55.4606	54.0697	63.8094	66.4239	54.1894	69.5389	53.8283	58.364	66.4118
Q6P587;Q6P587-2;Q6P587-3	Acylpyruvase FAHD1, mitochondrial	FAHD1	3	7	7	6	7	7	6	7	7	47.3	35.441	45537	49555	36742	169890	119610	147900	50144	38442	30773	292240	264410	252790	87604	70124	52758	316450	341660	288260	78.862	70.7061	80.101	85.3545	87.3067	89.1477	78.3187	82.9707	84.5293
Q9Y5Q9;Q9Y5Q9-2;H7C0C0;H7BZV8;H7C143;F8WC64;H0YFI7	General transcription factor 3C polypeptide 3	GTF3C3	7	16	16	14	13	14	14	13	14	25.1	56.471	358470	356760	301350	212640	189640	246580	180780	219840	141780	158330	141090	168630	12522	18671	7946.5	8060.7	5534.1	13110	37.2328	34.7072	45.0021	46.6899	39.0907	54.3249	39.1625	22.8634	62.2611
O60449-3;O60449-2;Q8IX05;A0A087WT00;Q8IX05-2	Lymphocyte antigen 75	LY75	5	26	2	13	24	19	1	1	1	19.9	74.085	117910	112940	90004	758720	598050	707670	112550	92560	74023	969950	957010	878460	37558	48061	31363	380800	398490	377360	86.5496	84.1151	88.7167	89.6028	91.1812	92.2284	91.0225	89.2373	92.3266
Q13155	Aminoacyl tRNA synthase complex-interacting multifunctional protein 2	AIMP2	1	9	1	9	8	7	1	1	1	35.9	116.74	2277300	2195400	1799900	1657300	1510000	1780800	1417100	1456900	1065000	1281100	1241100	1324000	670840	869040	649590	533440	632620	606620	42.1212	40.7513	49.7333	47.4798	46.0007	55.4207	44.2953	42.128	48.2897
B4DLN1			1	12	0	10	11	12	0	0	0	31.2	54.002	325850	343150	265970	542000	480740	568190	201160	200460	128270	336660	278340	338350	178270	265470	179420	340990	389520	395910	62.4532	58.35	68.1152	62.5972	58.1328	72.5108	65.6685	59.4696	68.8144
O14682;O14682-2	Ectoderm-neural cortex protein 1	ENC1	2	6	6	3	6	5	3	6	5	11	6.5623	43035	35779	43703	88498	71209	86187	171430	164120	148950	243440	274820	287910	7797.1	4934.8	8395.8	11413	11500	21201	67.282	66.5579	66.3538	58.6786	62.6099	65.9044	59.4115	69.9735	71.6327
Q02952-3;Q02952-2;Q02952	A-kinase anchor protein 12	AKAP12	3	33	33	26	28	26	26	28	26	34.4	141.76	94322	117180	88528	71115	64513	71465	78276	82676	49287	47727	60966	55376	79429	125610	87490	65481	91189	76094	42.9862	35.5066	44.6676	37.8777	42.443	52.9089	45.1874	42.0615	46.5168
P52597;A0A1B0GW42	Heterogeneous nuclear ribonucleoprotein F;Heterogeneous nuclear ribonucleoprotein F, N-terminally processed	HNRNPF	2	19	17	15	17	18	13	15	16	68	323.31	5632200	5318200	4157200	4242800	3774500	4733900	2483000	2969000	2047600	2681900	2725600	2662800	1278900	1924900	1322200	1052700	1237900	1211100	42.9651	41.5113	53.2431	51.9255	47.8629	56.5302	45.1493	39.1394	47.8072
Q16563-2;C9JYN0;Q16563;A0A0U1RQT9;H7C4J8	Synaptophysin-like protein 1	SYPL1	5	6	6	6	6	5	6	6	5	36.9	31.462	144480	140460	81608	650150	527630	570090	143100	136540	97324	896420	913090	828380	117350	163790	117880	718380	807380	816860	81.818	78.9759	87.4776	86.234	86.9916	89.4865	85.9584	83.1348	87.389
Q92990;Q92990-2;M0QX84;M0QXG8	Glomulin	GLMN	4	13	13	6	10	9	6	10	9	25.9	68.093	11029	9199.5	7592.6	19594	15891	13260	26901	28849	24549	65781	75965	70898	29544	41447	34472	51059	91702	69376	63.9846	63.3347	63.5892	70.9749	72.476	74.28	63.3463	68.8717	66.8053
H3BPJ9;O96000;H3BV16;O96000-2	NADH dehydrogenase [ubiquinone] 1 beta subcomplex subunit 10	NDUFB10	4	7	7	5	6	4	5	6	4	41	15.535	66798	52007	57996	428680	385280	459950	62038	72245	58308	453860	434420	440670	2720.4	529.23	639.19	6272.2	9447.5	7954.1	86.5185	88.1069	88.8027	87.9748	85.7411	88.3145	69.7485	94.6954	92.5618
Q9UHB6;Q9UHB6-4;F8VQE1;Q9UHB6-2;Q9UHB6-5;F8VRN8;F8VS07;Q9UHB6-3;F8VTU2;F8VVQ7;J3QQM5;Q9BT23	LIM domain and actin-binding protein 1	LIMA1	12	36	36	32	32	31	32	32	31	54	196.23	984520	914080	760720	837330	717710	887210	835610	907540	640550	744930	707040	717070	332560	441820	322590	310180	332000	323120	45.9604	43.983	53.8378	47.1314	43.791	52.8182	48.259	42.904	50.041
Q14684;Q14684-2	Ribosomal RNA processing protein 1 homolog B	RRP1B	2	25	25	21	20	22	21	20	22	42.3	107.26	537360	554640	441080	702050	661070	768090	115120	145280	110810	226740	213290	241330	88238	102420	64534	129440	133160	161040	56.6439	54.3773	63.5221	66.3254	59.4835	68.5324	59.464	56.5243	71.3912
E9PNW4;E9PR17;P13987;H0YET2;E9PI80	CD59 glycoprotein	CD59	5	5	5	4	5	5	4	5	5	44.4	13.825	555800	545800	463900	7475600	7344500	8092100	107890	95763	91768	3587100	3457100	3229500	57411	108670	74442	3035100	3380100	3132500	93.0797	93.0826	94.5781	97.0801	97.3046	97.237	98.1435	96.8851	97.6787
Q9NUQ2;E5RH21	1-acyl-sn-glycerol-3-phosphate acyltransferase epsilon	AGPAT5	2	6	5	4	5	6	4	5	5	20.3	13.664	30946	26506	21827	44490	38646	43579	44696	51608	23445	87425	83017	86083	37133	41313	30793	61188	58585	62389	58.9771	59.3167	66.6284	66.1704	61.6654	78.5945	62.2329	58.6448	66.9539
O75143-2;O75143;O75143-5;O75143-3;O75143-4;J9JIF6;E9PPR2;J3KRU6;H0YEM7;J3QLH7;J3QR16;A0A1B0GXJ3;J3KST9;J3QR83;J3QRL1;H0YDR0;H0YCL5	Autophagy-related protein 13	ATG13	17	11	11	10	9	8	10	9	8	29.8	59.595	40303	33676	28178	93150	74387	81387	46113	48159	36699	159810	125270	141060	29137	27389	21747	40576	74870	65508	69.7999	68.8367	74.2819	77.6067	72.2313	79.3546	58.2044	73.216	75.0765
Q8IUI8;Q8IUI8-2;J3KST8;J3QLS9	Cytokine receptor-like factor 3	CRLF3	4	10	10	9	8	7	9	8	7	28.7	30.176	445000	374380	330960	141580	108560	171600	201500	204560	145190	53388	64370	60967	133510	170560	116720	45256	37555	55633	24.1365	22.479	34.1452	20.9457	23.9356	29.5731	25.3158	18.0453	32.2785
Q14BN4;Q14BN4-2;Q14BN4-3;H7BZK0;Q14BN4-4;H7C3M8;B7Z964;Q14BN4-5;Q14BN4-6;Q14BN4-7;H7BZW9;B7Z863;Q14BN4-8;C9JA20;C9JCH4	Sarcolemmal membrane-associated protein	SLMAP	15	19	17	14	17	15	12	15	13	26.3	42.157	61377	66572	40149	114660	101030	114300	99400	99960	74517	189160	147630	179670	42589	56623	29534	91794	101670	112120	65.134	60.2797	74.005	65.5531	59.6268	70.6842	68.3077	64.229	79.1506
P18669;P15259;Q8N0Y7	Phosphoglycerate mutase 1;Phosphoglycerate mutase 2	PGAM1;PGAM2	3	11	11	11	10	11	11	10	11	51.2	115.8	204950	143160	136760	638130	421830	515950	285230	340330	112220	1011700	1199400	856360	196490	196590	133260	595150	756400	700230	75.6903	74.6615	79.0474	78.0073	77.8968	88.414	75.1794	79.3712	84.0118
Q5VZF2-3;Q5VZF2;Q5VZF2-2;O95205	Muscleblind-like protein 2	MBNL2;MBLL	4	10	6	8	9	8	4	5	4	48.8	70.301	666830	634880	475470	865900	789820	967430	459820	476820	316920	908780	954180	872430	67284	96563	59451	101140	105030	86406	56.494	55.4376	67.0476	66.4022	66.6792	73.3535	60.0508	52.1	59.2402
Q9H773;H3BSA6;H3BPN2	dCTP pyrophosphatase 1	DCTPP1	3	9	9	9	9	9	9	9	9	55.9	45.525	69355	64515	66026	31536	15301	40560	61081	79178	47318	19872	18087	14227	74104	61875	69597	29215	30169	34867	31.2575	19.1703	38.0538	24.5476	18.5956	23.1164	28.2765	32.7767	33.377
F6XU50;A0A0B4J1V9;Q9NRZ9-3;Q9NRZ9-2;Q9NRZ9;Q9NRZ9-6;Q9NRZ9-5;A0A087WSW7;Q9NRZ9-4;Q9NW36;Q9NRZ9-8;Q9NRZ9-7;B1ALG6	Lymphoid-specific helicase	HELLS	13	28	27	25	25	23	24	24	22	40.6	64.178	122190	128560	93604	230880	183500	262290	78157	94395	52527	120650	117030	118000	63468	91353	54621	138390	157570	167730	65.3921	58.8028	73.6989	60.687	55.353	69.1973	68.5581	63.3007	75.4348
Q96BN8;H0Y9T0;H0Y8S4;D6RD57	Ubiquitin thioesterase otulin	OTULIN	4	13	13	10	12	10	10	12	10	40.6	23.991	99444	95166	79188	75778	75074	77553	173920	199260	146650	430550	402600	371970	148420	167350	159540	132410	134180	137190	43.2469	44.0989	49.4784	71.2277	66.8926	71.723	47.1495	44.4997	46.234
G3V0I5;P49821-2;P49821;B4DE93;E9PQP1;E9PMX3;E9PLC6;H0YE81;E9PPR0;E9PJL9;E9PPD6;E9PPS5;H0YD04;E9PPE0	NADH dehydrogenase [ubiquinone] flavoprotein 1, mitochondrial	NDUFV1	14	16	16	14	13	13	14	13	13	44.4	114.35	1153900	1126200	912410	892280	773240	907010	568640	586140	474490	704740	666650	659170	188760	254610	172830	134360	214440	194220	43.6071	40.7088	49.8516	55.344	53.2132	58.1453	41.5821	45.7179	52.9138
P36405	ADP-ribosylation factor-like protein 3	ARL3	1	8	8	7	8	7	7	8	7	67	99.35	83599	60957	68948	17517	9244.9	12046	253200	368140	206210	118350	122500	113870	41033	42531	24663	5856.1	7842.8	6905.4	17.3237	13.169	14.8727	31.853	24.9674	35.5755	12.4893	15.5692	21.8744
Q96AP7;F8WDW9;C9JIE7;Q96AP7-2	Endothelial cell-selective adhesion molecule	ESAM	4	10	10	6	9	8	6	9	8	38.5	42.103	59634	38158	41845	293260	230270	280050	41670	40716	26172	271860	242350	209700	7331.5	12948	5021.1	64256	88134	56125	83.1014	85.7846	87.0004	86.7094	85.6161	88.9042	89.7587	87.1906	91.7884
P62879;C9JXA5;E7EP32;P62879-2	Guanine nucleotide-binding protein G(I)/G(S)/G(T) subunit beta-2	GNB2	4	13	3	13	13	12	3	3	3	57.1	225.25	4282500	4156000	3260400	1335500	1358200	1661600	4788800	5371700	3726000	1881600	1963100	1928000	1266200	1620400	1257500	355000	562580	519040	23.7718	24.631	33.7586	28.2082	26.7642	34.0998	21.8974	25.7712	29.2163
Q9Y5T5-2;Q9Y5T5;Q9Y5T5-3;Q9Y5T5-5;Q9Y5T5-4;H9KVB6	Ubiquitin carboxyl-terminal hydrolase 16	USP16	6	11	11	6	7	8	6	7	8	19.8	25.715	209130	221600	215010	240770	190710	226970	43373	46281	29841	67428	59585	69840	29998	46324	29577	34818	52138	44467	53.5163	46.254	51.353	60.855	56.2834	70.0635	53.7182	52.9524	60.0548
Q9HAJ7-2;Q9HAJ7-3;Q9HAJ7	Histone deacetylase complex subunit SAP30L	SAP30L	3	1	1	1	1	1	1	1	1	19	7.2839	17051	17930	13711	22012	21711	23688	20243	15555	11671	17263	22230	23719	10945	16754	9963.9	15704	20915	16951	56.35	54.7691	63.3386	46.0273	58.8329	67.0218	58.929	55.5231	62.98
Q9H936;E9PJH7;A0A0D9SEI9;A0A0D9SFE1;K4DIB8;K4DIA8;E9PS95;K4DIB6;K4DIB3;E9PQ36;A0A0D9SFA8;K4DIB0;K4DIA2;A0A0D9SG84;E9PI74;Q9H1K4;E9PJY0;A0A0A6YYN8;K4DIB4	Mitochondrial glutamate carrier 1	SLC25A22	19	12	12	11	11	12	11	11	12	51.1	322.4	280580	303160	239460	454590	397490	467100	267160	330240	221130	605240	520270	597290	186150	290070	197970	340650	413600	383910	61.8347	56.7316	66.109	69.3764	61.1715	72.9809	64.664	58.7776	65.9775
Q15269;C9J544	Periodic tryptophan protein 2 homolog	PWP2	2	21	1	16	19	17	1	1	1	29.8	225.7	348800	355910	343240	207570	189790	219510	260120	271180	223520	176660	156870	179790	190410	230780	168210	117810	147630	150350	37.3079	34.7792	39.0067	40.446	36.6476	44.5786	38.2227	39.0132	47.1968
Q9UKN8;F2Z356	General transcription factor 3C polypeptide 4	GTF3C4	2	33	33	27	32	24	27	32	24	50.2	136.65	765190	773270	608000	596160	598170	711010	944610	1097400	689520	695250	767110	789140	213650	295690	225000	180490	212340	214920	43.7918	43.6162	53.9048	42.3969	41.1427	53.3686	45.7934	41.7967	48.8543
Q15054;Q15054-3;Q15054-2;E9PM91;E9PNC0;E9PRK3	DNA polymerase delta subunit 3	POLD3	6	7	7	6	6	6	6	6	6	17	19.9	121570	110860	84894	74427	50665	74573	322080	313750	231640	315580	301880	291620	251780	273750	214600	150680	180250	184630	37.9735	31.3667	46.7639	49.4903	49.0359	55.7314	37.4397	39.7026	46.2465
Q9UJA5;Q9UJA5-2;Q9UJA5-4;Q9UJA5-3	tRNA (adenine(58)-N(1))-methyltransferase non-catalytic subunit TRM6	TRMT6	4	20	20	18	18	15	18	18	15	43.5	111.37	567930	535360	441070	413120	398880	487340	259200	316130	212900	254380	248420	238110	156980	208660	153010	126580	149860	142310	42.11	42.6957	52.4919	49.5307	44.0032	52.7948	44.6396	41.7996	48.1884
X6RLT1;H0UI80;Q8IXH7-4;Q8IXH7;Q8IXH7-3	Negative elongation factor C/D	NELFCD;TH1L	5	16	16	13	13	12	13	13	12	37.6	78.707	187170	182040	138780	373350	310320	396760	127820	181810	98473	341020	334980	305250	98548	126000	98491	224860	288970	265640	66.6078	63.0271	74.086	72.737	64.8194	75.6088	69.5283	69.6364	72.9518
Q99567;J3KMX1;I3L4K7;I3L245;I3L2W3	Nuclear pore complex protein Nup88	NUP88	5	18	18	17	15	17	17	15	17	30	234.1	540420	484000	385290	431450	340400	393650	272960	280000	199660	223000	216840	232550	20409	35115	16200	17669	16681	27661	44.3938	41.2906	50.5366	44.9633	43.6438	53.8049	46.4021	32.2052	63.0651
Q8TDB6;Q8TDB6-2	E3 ubiquitin-protein ligase DTX3L	DTX3L	2	17	17	13	14	12	13	14	12	29.5	63.436	257990	253200	219340	217870	202060	237300	314520	336660	231050	293680	284880	284350	135930	229390	168540	139080	169300	154670	45.7845	44.3834	51.9665	48.2867	45.8345	55.1707	50.5727	42.4641	47.8543
Q13526;K7EN45;K7EMU7	Peptidyl-prolyl cis-trans isomerase NIMA-interacting 1	PIN1	3	7	7	5	7	6	5	7	6	58.3	90.126	61019	64441	57460	107680	121290	138790	31338	41032	7925.9	49388	44086	41001	25308	37662	32932	69721	68222	70801	63.8297	65.3041	70.721	61.1798	51.794	83.8005	73.3681	64.4309	68.2531
P50895;A0A087WXM8;K7ENU8;K7ERB7	Basal cell adhesion molecule	BCAM	4	23	23	22	22	21	22	22	21	51.1	323.31	600960	565200	525680	6356600	5362200	6175100	244610	327600	198070	4562200	5133800	4087700	131920	168370	115630	2788000	3131500	2864600	91.3625	90.4646	92.1549	94.9112	94.0015	95.3784	95.4821	94.8977	96.1201
O43291;K7EM91;K7ESI5;K7EKQ0;K7EQZ3;K7EKC8;K7ES27	Kunitz-type protease inhibitor 2	SPINT2	7	10	2	9	10	10	2	2	2	45.2	255.96	1029800	718430	615790	6318400	5800800	6465900	615600	614190	440390	4245900	4339600	3910400	229280	311340	192880	3040200	3323500	3010900	85.9857	88.9798	91.3045	87.3372	87.6016	89.8779	92.9873	91.4346	93.9796
P53582;H0Y955;H0Y903;H0Y9L0;D6RF24;H0YAI3	Methionine aminopeptidase 1	METAP1	6	21	21	18	20	20	18	20	20	76.9	272.13	3156100	3062900	2677900	3392200	3173600	3555900	2371700	2617600	1679000	2899300	3223600	2805600	1387900	1787100	1332400	1637600	1908700	1790100	51.8028	50.8875	57.0423	55.0047	55.1873	62.5608	54.1266	51.6451	57.3291
Q9Y383;V9GZ75;F8WEU3	Putative RNA-binding protein Luc7-like 2	LUC7L2	3	17	1	14	15	14	1	1	1	37.8	100.07	2724800	2584600	2210700	2701300	2502800	2971800	2934100	3329000	2349000	2903800	3298100	3127600	218530	305460	226320	236870	251070	259920	49.7835	49.1961	57.343	49.7405	49.7669	57.1084	52.0136	45.1135	53.4551
Q8IYB7;Q8IYB7-2;Q8IYB7-3;H7C440;Q8IYB7-4;Q8IYB7-5;H7C036;C9JGP4;H7C1Q8	DIS3-like exonuclease 2	DIS3L2	9	25	25	21	19	21	21	19	21	36.4	57.353	207000	205090	166340	318960	315170	318100	342740	391510	269400	564800	544880	537750	216720	286230	224820	374360	442340	421790	60.6434	60.5793	65.6634	62.2342	58.1894	66.6233	63.3349	60.7135	65.231
Q9NVP1;H7C452	ATP-dependent RNA helicase DDX18	DDX18	2	22	22	20	19	19	20	19	19	47.3	254.01	1599300	1665000	1321000	640270	627730	769440	1332500	1357200	1079400	698050	745160	855930	561630	720550	508950	219200	306630	286940	28.589	27.3792	36.8076	34.3774	35.444	44.2266	28.0727	29.8516	36.0527
O96017;O96017-9;O96017-12;O96017-13;O96017-4;H0Y820;O96017-11;O96017-8;O96017-7;H0Y4V6;B7ZBF7;B7ZBF6;B7ZBF2;C9JFD7;O96017-3;O96017-5;O96017-2;H7C0V7;A0A087X102;F8WCV2;B7ZBF8;O96017-6	Serine/threonine-protein kinase Chk2	CHEK2	22	11	10	10	9	9	9	9	9	30.2	42.404	498370	487350	436710	320220	308440	356700	248390	288220	171000	179950	171990	201580	134690	145400	93108	77663	100360	104090	39.1185	38.759	44.9578	42.011	37.3721	54.1038	36.5726	40.8366	52.7845
P57088;D6RAA6;H0Y8N0;J3KN43;D6RBY2	Transmembrane protein 33	TMEM33	5	10	10	9	10	9	9	10	9	42.1	81.677	694590	716560	516110	929180	842590	967030	302560	314480	222800	407230	355680	370850	90804	136910	92805	134590	167520	146340	57.2236	54.0416	65.2015	57.3733	53.0739	62.4695	59.7132	55.0274	61.193
Q8TEY7-3;Q8TEY7-2;Q8TEY7;H0YCV3;H0YD08	Ubiquitin carboxyl-terminal hydrolase 33	USP33	5	5	5	5	5	5	5	5	5	10.5	18.706	13811	11646	8991.4	44050	27942	44567	63866	69480	39030	159250	159960	160850	22811	32343	23847	88144	89631	94606	76.1307	70.582	83.212	71.3754	69.7176	80.4733	79.4412	73.4837	79.868
Q6NVY1;Q6NVY1-2;B8ZZZ0;B9A058;F8W8A6;H7C126;H7BYI7;H7C1A5;H7C400	3-hydroxyisobutyryl-CoA hydrolase, mitochondrial	HIBCH	9	13	13	12	12	11	12	12	11	37	52.518	206470	180200	159240	790010	607990	681810	104470	96984	56857	337870	327860	287200	59629	60345	44869	217960	288860	251090	79.2801	77.1375	81.0665	76.3824	77.1719	83.4745	78.519	82.7193	84.8395
Q5T5X7	BEN domain-containing protein 3	BEND3	1	12	12	9	10	8	9	10	8	19.2	21.717	88036	79018	85418	125870	102900	116250	61827	72900	40152	66947	63870	75352	80834	89055	76628	89307	134390	118910	58.8436	56.5639	57.6442	51.988	46.6988	65.2376	52.49	60.1446	60.8117
Q14114-3	Low-density lipoprotein receptor-related protein 8	LRP8	1	18	0	14	18	15	0	0	0	27.5	93.449	159210	187070	142870	1409000	1661300	1834000	88471	112820	80255	1114300	1090100	982860	49792	63575	54007	832690	908230	806860	89.8477	89.8792	92.7729	92.6444	90.6212	92.451	94.3577	93.458	93.7264
P21810;C9JKG1	Biglycan	BGN	2	11	11	11	11	10	11	11	10	39.9	66.507	135600	111610	90328	784780	729970	814530	67762	103150	75295	395590	339730	336640	21094	32349	35205	294330	306220	276760	85.267	86.738	90.0174	85.3757	76.7093	81.7216	93.3125	90.4454	88.7151
Q9NPI1;Q9NPI1-2;I3L4V5	Bromodomain-containing protein 7	BRD7	3	8	8	6	7	5	6	7	5	18.1	28.293	88872	70372	68092	74166	103190	119580	11511	18135	12777	14747	15036	14512	89057	127010	90643	145910	180570	147840	45.49	59.4543	63.7175	56.1619	45.3288	53.1789	62.0981	58.7067	61.9918
Q9NTM9;Q5TCZ7;A0A0B4J226	Copper homeostasis protein cutC homolog	CUTC	3	6	6	4	6	6	4	6	6	32.6	15.756	296170	242550	222880	186200	141240	186820	184950	223870	140930	80657	59536	67411	166310	202380	152080	111990	132570	127690	38.6011	36.8014	45.5992	30.367	21.0073	32.3561	40.2407	39.579	45.6411
Q9NU22;Q5T795;M0QXR3;REV__P21359-3;REV__P21359-5;REV__P21359-4;REV__J3KSB5;REV__P21359-2;REV__P21359-6;REV__P21359	Midasin	MDN1	10	124	124	95	100	96	95	100	96	29.2	323.31	820330	802920	692620	715800	625940	747080	657890	695290	599220	602440	538700	632460	568900	756770	529690	536810	613620	565760	46.5976	43.807	51.8914	47.8002	43.6551	51.3494	48.5489	44.777	51.6464
Q9NQR4;H7C579;F8WF70	Omega-amidase NIT2	NIT2	3	17	17	17	17	16	17	17	16	80.4	122.98	580330	464660	391830	1232400	904750	1007200	607820	681880	459680	1069600	1038400	894830	149000	152020	118970	310150	369000	359190	67.9859	66.0686	71.9927	63.7646	60.3623	66.063	67.5487	70.8226	75.1192
A0A0C4DH01;Q9NVU0-5;Q9NVU0;Q9NVU0-4;Q9NVU0-3;Q9NVU0-2;H3BM46;H3BRY1;H3BMR4;H3BSI5	DNA-directed RNA polymerase III subunit RPC5	POLR3E	10	11	10	8	8	8	7	8	8	22.2	26.504	208170	221780	170380	379850	293670	356260	118940	119940	75847	110010	97148	115080	13181	39935	19358	35782	48912	39820	64.5981	56.9735	67.6477	48.0498	44.7505	60.2743	73.0797	55.0519	67.2885
Q8NAV1	Pre-mRNA-splicing factor 38A	PRPF38A	1	12	12	9	11	12	9	11	12	34.9	33.973	344330	379330	312730	243070	218500	248870	378570	381420	272050	245730	226860	227470	59739	75259	50320	35306	57007	50278	41.3807	36.5489	44.3145	39.3609	37.2953	45.5377	37.1466	43.1003	49.9791
Q96HE7;G3V3E6;G3V5B3;G3V2H0;G3V503	ERO1-like protein alpha	ERO1L	5	17	16	13	16	11	12	15	10	49.6	242.98	72597	67721	47697	247520	211230	257390	183010	214620	136430	690320	846400	703960	60435	65228	62176	237720	295430	256760	77.3217	75.723	84.3661	79.0446	79.7723	83.7659	79.7303	81.9142	80.5052
Q8NBN3-3;Q8NBN3;Q8NBN3-2;H3BMU0;H3BUZ1;H3BPJ4;H3BM87;H3BSZ0;H3BTS6	Transmembrane protein 87A	TMEM87A	9	10	10	8	8	9	8	8	9	20.9	38.482	106950	67939	76207	674260	594840	628930	12528	20924	11572	154880	155170	153700	11304	9649.2	13556	146080	181340	153840	86.3097	89.7494	89.1926	92.5165	88.1177	92.9982	92.8176	94.9478	91.9018
P48444;B0YIW6;P48444-2;Q6P1Q5;E9PK34	Coatomer subunit delta	ARCN1	5	29	29	25	28	25	25	28	25	53.8	175.7	621020	518270	405830	541100	457690	606100	834290	848800	615060	643130	669610	667300	746680	1027500	647080	711300	801340	812580	46.5615	46.8964	59.8954	43.5306	44.0994	52.0369	48.7867	43.8168	55.6691
Q9NVR2;E5RHN1;E5RJN5	Integrator complex subunit 10	INTS10	3	4	4	3	3	2	3	3	2	5.8	7.2714	36679	21760	23691	17515	13874	21838	88928	82777	70068	115540	100610	106300	58833	73363	58394	38560	49906	47894	32.3191	38.9347	47.965	56.5076	54.8621	60.2717	39.5922	40.4854	45.0606
Q04724;Q04727-2;Q04727-4;Q04727;Q04727-3;Q5T3G3;K7EMK7;Q04725;Q04725-3;F8WAY5;A0A0A0MT79;Q5JSZ2;K7EPD4;K7EPF3;Q5T3G2;K7ESD8;Q5JSY8;Q5JSZ1;E7EQH3;Q5JSY7;H7C4E4	Transducin-like enhancer protein 1;Transducin-like enhancer protein 4	TLE1;TLE4	21	15	11	12	13	10	9	10	8	30	100.12	182060	187590	138160	171690	143960	184200	147930	167380	118490	152650	139760	158170	56314	66911	43557	41876	68164	75175	48.5343	43.4203	57.1411	50.7851	45.5037	57.1713	42.6479	50.4638	63.3149
Q8NBX0	Saccharopine dehydrogenase-like oxidoreductase	SCCPDH	1	9	9	9	8	6	9	8	6	25.4	49.567	235250	242470	209580	166580	122620	166980	145930	155460	125920	106670	94351	110160	195810	234340	193970	123550	177460	184190	41.4553	33.5862	44.3435	42.2288	37.769	46.6621	38.6867	43.0937	48.7069
E7EP87;Q9UHQ1-4;Q9UHQ1-3;Q9UHQ1;A0A088AWN8;Q9UHQ1-2;J3KTG5;J3KT43;J3KS48;E9PH27	Nuclear prelamin A recognition factor	NARF	10	6	4	2	4	4	1	3	3	16.9	5.7003	25686	16923	8884.8	60438	36654	50209	25967	29961	22404	80199	72922	65564	18212	19032	15030	39799	51296	61563	70.1756	68.4137	84.9649	75.5411	70.8786	74.5316	68.606	72.9382	80.3768
P26006;P26006-1;D6R9X8;K7EMU3;H0YA49;H0YA32	Integrin alpha-3;Integrin alpha-3 heavy chain;Integrin alpha-3 light chain	ITGA3	6	18	18	15	17	15	15	17	15	22.3	101.04	129850	127440	123100	1772000	1558800	1620800	41169	65084	47397	1212200	1266200	1042900	39917	42733	30823	1112400	1214100	1153000	93.1724	92.4424	92.9411	96.7153	95.1112	95.6528	96.5359	96.5999	97.3963
Q08345-2;Q08345-6;Q08345;Q08345-5;A0A0G2JNZ7;A0A0A0MSX3;A0A0G2JI85;A0A0G2JIA2;E7EPN2;E7EUP7;A2ABL2;A0A0G2JIZ7;E7EQ30;H0Y9F4;E7EPH4;Q08345-4;E7ERI6;E7ETI3;E7EN94;E7EVT1;E7ES06;E7ETX3;E7EUD5;E7EVW6;E7ERN0;A0A0G2JHK4;E7ESR9;A2ABL0;H0Y717;E7ENJ2;A2ABM8;A0A140T972;A0A0G2JJA0;E7EQ23;E7EX99;E7EXB0;H0YAH6;Q16832	Epithelial discoidin domain-containing receptor 1	DDR1	38	15	15	8	14	12	8	14	12	23.3	40.008	51668	50328	41010	43818	28070	41180	93985	90743	74640	70514	61516	59383	36630	43562	39641	35149	39723	35219	45.8894	35.8045	50.1034	42.8659	40.4022	44.3081	48.9684	47.6953	47.0465
Q587I9	Vesicle transport protein SFT2C	SFT2D3	1	3	3	2	3	3	2	3	3	20	28.705	93576	75370	82866	111540	89209	123270	42845	52889	43237	78950	77216	72809	39309	58550	56542	57848	62999	73436	54.379	54.2044	59.8003	64.822	59.349	62.7415	59.5407	51.8301	56.4988
P06748-2;P06748;P06748-3;E5RGW4	Nucleophosmin	NPM1	4	11	9	11	8	9	9	6	7	55.5	314.67	87706	108490	72382	220920	221570	208320	248070	337340	185190	530700	483110	479800	51475	88679	33117	149380	156810	124920	71.5818	67.1302	74.2139	68.1459	58.8835	72.1515	74.3721	63.8766	79.0448
P19525;P19525-2;C9JZT2;F8WBH4	Interferon-induced, double-stranded RNA-activated protein kinase	EIF2AK2	4	17	17	15	16	14	15	16	14	34.3	44.702	133560	156990	125710	93937	91981	92601	133910	153530	111220	65199	67597	63549	15853	16375	12143	11153	12303	16858	41.2915	36.9445	42.417	32.7454	30.5693	36.3617	41.2982	42.9005	58.129
O00116;A0A1B0GWA2;B8ZZ81	Alkyldihydroxyacetonephosphate synthase, peroxisomal	AGPS	3	26	26	22	25	26	22	25	26	60.2	323.31	1035700	931670	743440	400260	249050	478660	1017700	1114000	735860	448190	368120	468930	434840	621530	480430	177260	189920	251120	27.874	21.0931	39.167	30.5746	24.8374	38.9221	28.9593	23.405	34.3271
Q96HC4;Q96HC4-7;Q96HC4-4;Q96HC4-6;H0Y8Y3;A0A0D9SFR4;A0A0A0MSP3;Q96HC4-3;Q96HC4-2;H0YBI4;H0Y929	PDZ and LIM domain protein 5	PDLIM5	11	25	25	24	22	18	24	22	18	50.5	174.41	1555600	1477400	1161500	1019600	982440	1235100	2095300	2242600	1526300	1539900	1552300	1549600	423250	663290	425470	300160	354830	387710	39.593	39.9392	51.5355	42.3608	40.9049	50.3788	41.4924	34.8515	47.6783
O95347;O95347-2;A0A0C4DGE5;Q5T821	Structural maintenance of chromosomes protein 2	SMC2	4	47	47	47	44	43	47	44	43	45.7	323.31	625250	583620	503140	297680	255070	362740	305300	318000	220040	285160	268510	304090	531380	602850	482180	267780	298720	338140	32.2538	30.4129	41.8926	48.2946	45.781	58.018	33.5077	33.1333	41.2205
Q9UMS4;F5GY56;H0YGZ5;H0YGF3;F5H2I0	Pre-mRNA-processing factor 19	PRPF19	5	20	20	18	20	18	18	20	18	69.2	297.86	2061800	1777900	1584400	1899600	1489100	1702300	3322500	3428400	2524000	2164500	1912000	1994700	1659200	2009300	1572600	1646700	1950600	1826100	47.9527	45.58	51.7936	39.4478	35.8026	44.1432	49.8109	49.2588	53.7294
O75533;B4DGZ4;H7C341;O75533-2;F8WC19	Splicing factor 3B subunit 1	SF3B1	5	44	44	43	43	41	43	43	41	48.7	323.31	929680	990850	770180	953530	817370	1073700	980810	1100600	795970	1045200	854900	1059300	1227200	1712000	1076400	1360500	1747800	1990200	50.6332	45.203	58.2305	51.5891	43.7177	57.0968	52.5756	50.5174	64.8992
O15498;O15498-2;H7C3K7	Synaptobrevin homolog YKT6	YKT6	3	11	11	9	10	11	9	10	11	63.1	160.8	104000	96773	76794	829500	692860	743500	44560	51614	42765	730390	629330	578030	50198	47351	46645	505750	564950	585120	88.8591	87.7446	90.6382	94.25	92.4202	93.1113	90.9707	92.2667	92.6167
Q15746-2;Q15746;Q15746-4;Q15746-5;Q15746-3;Q15746-6;Q15746-7;Q15746-11;Q15746-9;D6R9C2;Q15746-8;Q15746-10;F8WBL7	Myosin light chain kinase, smooth muscle;Myosin light chain kinase, smooth muscle, deglutamylated form	MYLK	13	26	26	22	21	20	22	21	20	20.2	59.432	115880	101950	79965	95610	81861	119270	47722	54286	23926	46988	52115	54568	120820	146480	104340	95450	129340	127070	45.2078	44.5354	59.864	49.6125	48.9798	69.5187	44.1346	46.8929	54.9112
Q96EY1;I3L1T6	DnaJ homolog subfamily A member 3, mitochondrial	DNAJA3	2	12	1	9	10	11	1	1	1	31.2	44.476	533280	508200	435620	662090	630800	752800	639980	574540	471910	828610	779200	770160	309470	333550	257860	401120	450290	430650	55.3879	55.3819	63.3446	56.4221	57.5591	62.0062	56.4489	57.4467	62.5481
Q9UNM6;Q9UNM6-2;J3KNQ3;A0A087WUL9;E9PL38;H0YD73;E9PQG3;E9PPD2;F8W8J6	26S proteasome non-ATPase regulatory subunit 13	PSMD13	9	20	20	20	18	18	20	18	18	57.2	64.765	1564100	1512500	1108600	889810	718700	963160	1616800	1905900	1314800	1020600	1053600	1074000	324180	427020	314380	195390	229940	237700	36.2609	32.2114	46.4899	38.6972	35.6006	44.9598	37.6061	35.0006	43.0554
Q8IUC4;Q8IUC4-2;A8MT19;K7EL35	Rhophilin-2	RHPN2	4	27	27	20	24	25	20	24	25	51.6	85.532	72623	85950	75523	86340	88349	93556	260840	270580	190960	373630	330100	393540	48078	61761	47594	64411	64835	61360	54.3145	50.6882	55.3327	58.8885	54.9544	67.3293	57.2598	51.2141	56.3173
P49903;P49903-2;P49903-4;P49903-3;Q5T5U6;Q5T5U7	Selenide, water dikinase 1	SEPHS1	6	10	10	10	10	10	10	10	10	42.6	132.11	148670	125500	97130	62882	46945	61239	458910	480380	340180	241090	202760	259400	196750	239210	192450	87648	90256	101990	29.7241	27.2232	38.6686	34.4414	29.6806	43.2636	30.8188	27.3946	34.6386
O15382;B3KSI3;M0QZ10;M0QXF9;O15382-2;M0QZP4;M0R2K7	Branched-chain-amino-acid aminotransferase, mitochondrial;Branched-chain-amino-acid aminotransferase	BCAT2	7	15	15	11	15	12	11	15	12	49.5	56.522	176810	161210	145350	1150300	941420	1002100	329640	469130	309330	940170	1020300	843650	52644	64973	45077	466440	556110	509010	86.6771	85.3795	87.3328	74.0402	68.5027	73.1713	89.8583	89.5388	91.8646
A0A0A0MRE5;Q9ULH1;Q9ULH1-2;H0YBF7;H0YBM4;E5RHD7;E5RFD9	Arf-GAP with SH3 domain, ANK repeat and PH domain-containing protein 1	ASAP1	7	25	23	19	21	20	17	19	18	30	72.849	87077	65657	68108	58232	44048	67910	54565	57715	41799	30042	42272	28982	61256	73877	70887	43675	50404	58074	40.0746	40.1513	49.9272	35.5077	42.2775	40.946	41.6226	40.5565	45.0322
Q8NBJ5;M0QX72;M0QYH0	Procollagen galactosyltransferase 1	COLGALT1	3	20	20	16	18	15	16	18	15	38.9	102.39	576400	521260	436300	486770	448870	499310	582660	521400	397050	479750	478690	490820	37511	36318	35957	34566	44514	31709	45.7848	46.2691	53.3673	45.1568	47.8647	55.2806	47.957	55.0698	46.8611
P48553;A0A096LPH7;F8WE24;P48553-2	Trafficking protein particle complex subunit 10	TRAPPC10	4	8	8	4	8	6	4	8	6	9.7	57.128	44397	37051	33665	51696	45248	50433	20271	21535	7234.4	24656	11072	18552	31200	63715	41386	48655	45400	54819	53.7979	54.98	59.9693	54.8801	33.9559	71.9449	60.9292	41.6075	56.9814
P63244;J3KPE3;D6RAC2;D6REE5;H0YAF8;H0Y8W2;D6R9Z1;H0YAM7;D6R9L0;D6RFX4;H0Y8R5;D6RHJ5;D6R909;H0Y9P0;D6RDI0	Guanine nucleotide-binding protein subunit beta-2-like 1;Guanine nucleotide-binding protein subunit beta-2-like 1, N-terminally processed	GNB2L1	15	21	1	19	21	19	1	1	1	87.7	323.31	10469000	9668400	7831500	4004800	3380100	4154600	17795000	18121000	13044000	7129000	6565000	7461600	2908200	3724100	2903400	1166700	1497200	1639700	27.6693	25.9041	34.6618	28.603	26.594	36.3881	28.6314	28.6749	36.0921
Q9NUQ6;Q9NUQ6-4;Q9NUQ6-3;B8ZZZ7;Q9NUQ6-2;F8W6C2;C9JW67;F8VT91;C9JKE4;F8VZ02;C9JGM8;C9IZC3;C9J8M7;F2Z2S1;H7C2G5;Q4ZFW0;F8WAV0	SPATS2-like protein	SPATS2L	17	19	19	16	17	13	16	17	13	38	51.964	1324500	1553500	1173400	1166000	1170700	1372900	919160	1022200	807270	1059000	935510	1213800	216130	265160	189510	203690	224230	233330	46.8179	42.9741	53.9174	53.5346	47.7859	60.0573	48.5184	45.8183	55.1816
Q86V15;Q86V15-2;K7EQC6	Zinc finger protein castor homolog 1	CASZ1	3	11	11	10	7	5	10	7	5	8.7	28.569	35420	32513	22066	28181	46744	45817	13615	19716	13330	39457	36276	40827	31346	45543	25774	49248	43528	43799	44.3091	58.9778	67.4941	74.3462	64.7878	75.3864	61.1063	48.8689	62.954
Q9H706-2;Q9H706-3;Q9H706	GRB2-associated and regulator of MAPK protein	GAREM	3	4	4	2	2	3	2	2	3	6.7	6.5737	27513	24097	19048	36459	34377	54673	20911	21300	14459	39828	30371	31128	16625	18697	12840	23308	29132	22402	56.9921	58.7902	74.162	65.5724	58.7777	68.2826	58.3678	60.9087	63.5662
Q8IZL8;C9JFV4;E7EV54;I3L445;I3L4P1;I3L1P4;I3L4M7	Proline-, glutamic acid- and leucine-rich protein 1	PELP1	7	25	25	24	23	19	24	23	19	39.5	148.19	490650	489490	331530	470550	400530	470910	549570	634610	394530	754820	709970	750800	221100	358510	224070	227520	280880	253050	48.9544	45.0024	58.6848	57.8677	52.8024	65.5532	50.7155	43.9294	53.037
Q9H2H8;H7BZ14;C9K058;B8ZZ77;Q9H2H8-2;F8WC82;C9J4N2	Peptidyl-prolyl cis-trans isomerase-like 3;Peptidyl-prolyl cis-trans isomerase	PPIL3	7	7	7	6	7	6	6	7	6	55.3	46.833	1036400	874790	848070	66682	80884	166590	578250	646370	437910	219890	224890	218160	962030	1212000	967140	80031	116480	131010	6.04506	8.46356	16.4183	27.5503	25.812	33.2525	7.68007	8.76792	11.9301
Q6ZSZ5-2;Q6ZSZ5;A0A087WZG4;M0QZS0	Rho guanine nucleotide exchange factor 18	ARHGEF18	4	14	14	8	11	12	8	11	12	21.7	32.196	20113	11713	14383	4210.9	11394	11334	45558	44180	36779	42871	28549	31986	46388	53250	41675	38967	41955	35966	17.3118	49.3097	44.072	48.4807	39.2539	46.5149	45.6529	44.0681	46.3235
Q8TC07-2;Q8TC07;Q8TC07-3;C9JA93;F8VV61;F8WDJ1;F8WF35;F8WCB5	TBC1 domain family member 15	TBC1D15	8	20	20	18	18	15	18	18	15	32.5	120.72	1048500	942160	840790	810610	652760	812250	519290	527950	413290	556010	564900	565460	127740	170900	109940	105200	128840	98086	43.602	40.9274	49.1367	51.7074	51.6905	57.7737	45.1618	42.9839	47.1508
Q14240;Q14240-2;E7EQG2;J3KSN7	Eukaryotic initiation factor 4A-II;Eukaryotic initiation factor 4A-II, N-terminally processed	EIF4A2	4	20	9	18	19	19	7	8	9	53.3	39.138	379930	346870	290710	284480	239170	298500	199150	228880	153440	125040	137050	148210	149120	226360	118930	118800	151430	155390	42.8169	40.8112	50.6611	38.57	37.4525	49.1331	44.3416	40.0831	56.6455
Q9UIA9;E7ESC6;H0YBE1;E5RIW1;A0A087WTZ2	Exportin-7	XPO7	5	29	28	24	22	23	23	22	22	32.6	146.18	816930	814640	613430	1017900	851370	1002900	417010	516280	319370	721590	647760	714580	212560	316590	213860	287000	338920	365050	55.4765	51.1023	62.048	63.3752	55.6476	69.1117	57.4506	51.7033	63.0582
H3BLV0;B1AP13;H7BY55;P08174-4;P08174;P08174-3;P08174-5;P08174-2;P08174-6;P08174-7;B1AP15	Complement decay-accelerating factor	CD55	11	15	15	13	14	11	13	14	11	65.6	213.11	215250	211250	159670	2713800	2284600	2688700	103870	116950	92519	3759500	3875200	3210800	49433	79827	57484	1334100	1503500	1360600	92.6512	91.5359	94.3943	97.3114	97.0705	97.1992	96.427	94.9583	95.9464
Q96RQ3;E9PHF7;F5GYT8;E9PG35;G5E9X5;F8WDI3	Methylcrotonoyl-CoA carboxylase subunit alpha, mitochondrial	MCCC1	6	18	18	11	16	15	11	16	15	35.9	104.77	83429	64904	40907	46255	34945	39608	79270	68980	56101	47135	39309	49274	63184	77572	59089	37006	42521	46990	35.6675	34.9978	49.1933	37.2889	36.3001	46.7606	36.9358	35.4067	44.2972
Q14554;Q14554-2;C9JY10;H7C4F9	Protein disulfide-isomerase A5	PDIA5	4	16	16	9	15	15	9	15	15	41.8	45.198	238680	230710	220050	791990	723660	855280	249000	314570	210900	975580	985870	880490	5183.4	6965	1930.3	20193	24172	29195	76.8422	75.8259	79.5365	79.6665	75.8105	80.676	79.5739	77.6311	93.7983
Q641Q2;E7ESD2;Q641Q2-2;F8W7U3;A0A087WYF6;Q5T1D7	WASH complex subunit FAM21A	FAM21A	6	32	8	24	32	25	6	8	5	37.3	155.75	91784	96120	81243	74699	81855	84080	103080	103700	69989	114060	96222	94251	8984.9	14452	7924.8	10037	13141	5488.8	44.8688	45.9924	50.858	52.5283	48.1298	57.3861	52.7655	47.6244	40.9197
P25786;P25786-2;F5GX11;B4DEV8	Proteasome subunit alpha type-1	PSMA1	4	11	11	10	10	10	10	10	10	59.3	151.78	70637	48711	46771	245190	153150	210000	143750	151980	88521	410920	473000	366470	100340	120860	80147	411270	467610	399690	77.6343	75.869	81.7849	74.0837	75.6824	80.5445	80.3874	79.462	83.297
A0A0A0MTH9;O14981;O14981-2	TATA-binding protein-associated factor 172	BTAF1	3	31	31	25	22	19	25	22	19	22.6	99.373	121290	128830	107160	113130	100650	118410	154570	146870	109120	148540	114640	158430	80961	123170	97676	80827	90736	99443	48.2595	43.86	52.4937	49.0053	43.8377	59.2151	49.9586	42.4186	50.4482
Q9NRX5	Serine incorporator 1	SERINC1	1	4	4	4	4	3	4	4	3	11.3	9.94	67840	41551	22223	610950	453780	564790	56598	59803	38379	459350	430370	433960	17812	32359	20546	343150	425210	372930	90.0057	91.6115	96.2142	89.0303	87.7996	91.8747	95.0654	92.9281	94.7783
Q14696;H0YLI4;Q14696-2	LDLR chaperone MESD	MESDC2	3	10	10	10	8	8	10	8	8	44	22.599	35784	37050	8609	228580	238160	231710	11715	12175	6354.5	108210	113060	86377	11691	15806	9695.8	99944	133610	126750	86.4641	86.5376	96.4177	90.2314	90.2783	93.1474	89.5275	89.4215	92.894
Q96FQ6	Protein S100-A16	S100A16	1	3	3	3	3	2	3	3	2	32	5.1162	17954	16241	17200	58495	29190	38618	20160	33537	4465.5	37029	50951	35894	39822	48414	29917	100120	91486	87379	76.5151	64.2513	69.1856	64.7485	60.3056	88.9357	71.5439	65.3939	74.4944
P31260;P31260-2;P28358;Q9NYD6	Homeobox protein Hox-A10	HOXA10	4	7	5	4	7	5	4	5	4	29.3	72.329	27275	14487	14805	61199	54617	63041	14782	16961	24124	100010	83259	98388	39799	41042	27825	144950	183370	157490	69.1717	79.0359	80.9817	87.1228	83.0762	80.3089	78.4578	81.7113	84.985
Q96SZ6-6;Q96SZ6-3;Q96SZ6;Q96SZ6-2;Q96SZ6-4;Q96SZ6-5;H0Y721	CDK5 regulatory subunit-associated protein 1	CDK5RAP1	7	12	12	8	8	6	8	8	6	27.5	39.954	88213	109560	81844	121610	115240	126290	116290	140790	98762	242130	207980	213070	32160	36672	25199	42107	54810	61340	57.9584	51.2633	60.6773	67.5548	59.6324	68.3285	56.6968	59.9134	70.8813
Q9Y5Y6	Suppressor of tumorigenicity 14 protein	ST14	1	24	24	21	23	20	21	23	20	40.9	323.31	352150	329290	253130	3768600	3296900	3560300	340450	434880	311520	3431700	3445400	2917900	79611	110050	59717	1377500	1592400	1443600	91.4542	90.9191	93.3621	90.9746	88.7926	90.3537	94.5364	93.5358	96.0277
A6NGJ0;P51808;F2Z328	Dynein light chain Tctex-type 3	DYNLT3	3	3	3	2	3	2	2	3	2	33.6	43.777	64238	68089	56238	47221	43317	47540	162900	198680	132120	97244	103320	111950	80114	99317	71214	62401	63974	65646	42.3663	38.8821	45.8093	37.3808	34.2119	45.868	43.7856	39.1779	47.9658
Q8TEM1;Q8TEM1-2	Nuclear pore membrane glycoprotein 210	NUP210	2	40	40	34	38	32	34	38	32	28.3	156.73	105080	95141	82040	652200	544060	655200	17959	28162	22224	322010	331190	273660	22549	32120	19871	182270	223490	198060	86.124	85.1156	88.872	94.7175	92.1631	92.4889	88.9908	87.434	90.882
A0A0U1RQP1;Q05193-3;Q05193;A0A0D9SFB1;Q05193-5;Q05193-2	Dynamin-1	DNM1	6	30	1	26	29	30	1	1	1	43.6	127.96	117500	115300	98943	74343	74904	75898	176100	176440	131740	144580	122670	111140	90692	128430	77858	62186	56439	58851	38.752	39.3809	43.4097	45.0854	41.0117	45.7592	40.6769	30.5292	43.0484
O60231;A0A140T947;Q5SQH5;A0A140T8Y5;A0A140T9T4;A2AB15	Putative pre-mRNA-splicing factor ATP-dependent RNA helicase DHX16	DHX16	6	28	27	28	24	24	27	23	23	33.3	202.87	483120	471760	413290	618500	552120	644770	178740	178040	164270	244190	242790	229970	168470	199300	144410	232460	261570	268920	56.1446	53.9243	60.9389	57.7377	57.6931	58.3325	57.9802	56.7557	65.0618
Q9P0R6;G3V4I5;G3V368	GSK3-beta interaction protein	GSKIP	3	3	3	3	3	3	3	3	3	24.5	9.233	120200	68711	102800	36434	24154	43699	174320	176280	132830	50398	43487	67838	149270	170650	129640	38851	62666	69096	23.2606	26.0098	29.8289	22.4272	19.7878	33.8061	20.6521	26.8589	34.7677
O14672;O14672-2;C9J9B4;H0YNC5;H0YK87;H3BS53;B5MC71	Disintegrin and metalloproteinase domain-containing protein 10	ADAM10	7	30	30	25	28	23	25	28	23	54	316.4	530300	462450	373440	4744600	5379400	5896500	343600	393280	276840	2674000	2834200	2459400	75700	105300	82604	1594500	1805100	1598300	89.9467	92.0838	94.044	88.6135	87.8146	89.8825	95.4676	94.4881	95.0857
P30048-2;P30048	Thioredoxin-dependent peroxide reductase, mitochondrial	PRDX3	2	10	10	10	9	10	10	9	10	56.3	177.76	93076	74338	71755	284680	248980	256540	141600	138260	73640	545290	585690	517720	75141	97552	72796	291210	351650	325110	75.3608	77.0078	78.1431	79.3853	80.902	87.5473	79.4893	78.2833	81.7052
O95071-2;O95071;E7EMW7;E7ET84;E5RFK7;H0YBB4;H0YAV7	E3 ubiquitin-protein ligase UBR5	UBR5	7	60	60	51	52	47	51	52	47	29	323.31	1008900	956490	870470	829350	731580	851100	424560	411400	303530	838480	661080	898530	143760	198390	147080	111460	172900	171740	45.1163	43.3383	49.4374	66.3859	61.6403	74.7492	43.6721	46.5674	53.8674
Q9BX68	Histidine triad nucleotide-binding protein 2, mitochondrial	HINT2	1	5	5	5	5	5	5	5	5	47.2	45.449	11317	20006	16737	80372	81033	85185	21799	27159	13961	112210	152720	91516	22568	39459	14205	141470	177200	175680	87.6572	80.1997	83.5786	83.7332	84.9015	86.7639	86.2422	81.7875	92.5192
C9JIZ6;P07602;P07602-2;P07602-3;Q5BJH1;A0A0J9YXB8	Prosaposin;Saposin-A;Saposin-B-Val;Saposin-B;Saposin-C;Saposin-D	PSAP	6	16	16	15	16	14	15	16	14	33.6	86.206	82144	59574	61661	1085500	1003600	1313100	214780	227680	173760	3427300	4051200	3343000	49817	63689	34433	1797300	2363000	2033100	92.965	94.3966	95.5148	94.1028	94.679	95.0591	97.303	97.3755	98.3346
Q5JSZ5;Q5JSZ5-5;Q5JSZ9;Q5JSZ5-2;Q5JSZ5-3;Q5JSZ5-4;H3BLU0;Q5JT00	Protein PRRC2B	PRRC2B	8	32	24	25	31	23	19	23	17	24.9	139.99	155340	165240	130260	357060	347510	426030	54303	55974	42888	153680	141040	149010	11233	4827.2	5851.1	16757	13747	14947	69.6838	67.7738	76.5842	73.8907	71.5888	77.6506	59.8678	74.0113	71.8671
G3XAI2;P07942;E7EPA6	Laminin subunit beta-1	LAMB1	3	22	22	15	18	18	15	18	18	17.5	154.59	86135	72409	70813	475150	550110	654910	187020	221770	136150	1436400	1554500	1361000	48296	47068	27178	410180	483390	412450	84.654	88.3684	90.2424	88.4799	87.5148	90.9061	89.466	91.1269	93.818
Q9H8H0;J3QR28;J3QLQ6;Q9H8H0-2;J3QKV1	Nucleolar protein 11	NOL11	5	27	27	24	22	20	24	22	20	49.7	90.808	148090	155180	133610	60574	64768	78041	476050	570660	372510	198030	197350	213350	33267	48060	32220	15156	11821	14049	29.0294	29.447	36.8725	29.3778	25.6963	36.4166	31.2992	19.7408	30.3637
A0A140T9I0;A0A140T9X5;A0A140T913;P01892;P10316;A0A140T955;A0A140T933;P01891;A0A140T941;A0A140T9Z6;B0UXQ0;P30512;P16190;P16189;Q29940;P30493;P30492	HLA class I histocompatibility antigen, A-2 alpha chain;HLA class I histocompatibility antigen, A-69 alpha chain;HLA class I histocompatibility antigen, A-68 alpha chain	HLA-A	17	11	0	10	9	8	0	0	0	32.6	1.309	118760	102920	65406	1191200	1011000	1159200	323840	348610	258430	2020100	1999400	1771200	36720	46886	46414	702770	699980	676500	90.9341	90.7606	94.659	86.1839	85.153	87.2671	95.0344	93.7223	93.5796
Q9Y4C2;Q9Y4C2-2;C9JD13;C9K0E7;C9J9F4	TRPM8 channel-associated factor 1	TCAF1	5	19	19	9	17	13	9	17	13	23.1	44.945	97456	110340	88485	50371	31708	51632	276380	346440	246970	203030	183850	235110	59597	102140	68603	32258	43273	46979	34.0743	22.322	36.8492	42.35	34.6697	48.7699	35.1184	29.7587	40.6456
B1AHD1;P55769	NHP2-like protein 1;NHP2-like protein 1, N-terminally processed	NHP2L1	2	5	5	5	5	5	5	5	5	40.2	29.214	509020	453800	439170	350230	291420	341710	471090	573880	380680	362010	397070	363500	229940	327720	228130	166540	232230	193700	40.76	39.1052	43.7596	43.4534	40.895	48.8457	42.0046	41.4733	45.919
Q96CW6;A0A087X0P9;I3L4S1	Probable RNA polymerase II nuclear localization protein SLC7A6OS	SLC7A6OS	3	5	5	4	4	4	4	4	4	21.4	32.195	104990	102430	95616	105930	114290	117300	62429	76623	33185	160140	157660	162620	71461	86894	69374	83413	103400	104620	50.2228	52.7362	55.0921	71.9507	67.2947	83.052	53.8586	54.337	60.1285
Q06210-2;Q06210;O94808;E5RJP4	Glutamine--fructose-6-phosphate aminotransferase [isomerizing] 1	GFPT1	4	36	36	35	35	33	35	35	33	61.7	323.31	2450700	2120100	1851000	2207800	1970600	2240100	1274900	1245700	860430	1406300	1338900	1347700	731920	941470	732800	721080	824580	835940	47.3929	48.1727	54.7554	52.4504	51.803	61.0335	49.627	46.6906	53.2874
P08397;P08397-2;F5H345;P08397-3;P08397-4;F5GY90;F5H226;F5H0P4;F5H4X2;F5H4W5	Porphobilinogen deaminase	HMBS	10	16	16	14	15	12	14	15	12	57.1	96.328	104290	76547	70703	224630	152050	199030	161460	185370	122200	518120	543610	506390	23916	30932	27547	55940	73404	70832	68.2932	66.5144	73.7878	76.2412	74.5713	80.5597	70.0511	70.3535	71.9991
Q5VW36;S4R3S9;S4R450;S4R3N8	Focadhesin	FOCAD	4	22	7	15	18	13	5	7	4	14.3	34.479	81167	83225	65773	87072	95157	90557	144560	161750	132200	122180	104750	135500	27597	41430	44481	33648	51426	45272	51.7549	53.3445	57.9268	45.8049	39.3058	50.6164	54.94	55.3825	50.4407
Q9UBK8-2;Q9UBK8;H0Y8S9;D6RGC7;D6RAZ2;D6RF21;H0Y963;H0Y9D5;D6RIS8;D6RAY3;H0Y9Q0;Q9UBK8-3	Methionine synthase reductase	MTRR	12	11	11	10	10	10	10	10	10	25.4	61.707	17472	18451	10434	9617.3	9106.1	9639.3	35257	41900	35540	15785	20499	19090	46476	54746	27968	24084	31553	33654	35.5022	33.0445	48.0205	30.9255	32.8515	34.9442	34.1327	36.5624	54.6136
A0A087X0N2;O15243	Leptin receptor gene-related protein	LEPROT	2	1	1	1	1	1	1	1	1	9.3	5.992	72391	67012	47657	144490	118960	139820	45094	36066	28217	104990	90858	99198	3306.8	10290	6650.3	15104	21695	14535	66.6218	63.9666	74.5798	69.9542	71.5846	77.8543	82.0388	67.8287	68.6089
Q8TEQ6	Gem-associated protein 5	GEMIN5	1	49	49	39	44	38	39	44	38	43.4	316.69	2504600	2591500	2055300	1968700	1877000	2217900	1723300	1924700	1338200	1484700	1548400	1552100	534770	763370	577130	443240	566970	583260	44.01	42.0051	51.9026	46.2812	44.5826	53.7003	45.3206	42.6184	50.2641
Q92896;Q92896-2;Q92896-3;H3BM42;H3BQU9;H3BQT1;H3BRD8	Golgi apparatus protein 1	GLG1	7	44	44	39	40	37	39	40	37	46.1	215.59	1196800	1101200	1009100	10604000	9354700	9959200	795300	884080	625570	8546900	8896000	7740800	316380	425410	338450	3986000	4586300	4186500	89.8583	89.4681	90.7999	91.487	90.9604	92.5228	92.6464	91.5117	92.5204
P05556;P05556-2;P05556-5;P05556-4;P05556-3;E7EQW5;C9JPK5;Q5T3E6;E9PLR6;E7EUI6;H7C4N8;E7ERX5;C9JJP8;Q5T3E5;E9PQJ2;C9JNE0	Integrin beta-1	ITGB1	16	24	24	21	21	20	21	21	20	37.1	77.602	587450	577670	539280	8290200	10347000	12268000	438960	486900	389570	15101000	15259000	12949000	141370	168660	109550	5525100	5927100	5357700	93.3828	94.7122	95.7893	97.1753	96.9078	97.0794	97.5051	97.2332	97.9963
Q6PJT7-5;Q6PJT7;G3V256;Q6PJT7-10;Q6PJT7-4;G3V411;G3V3Y4;G3V3R9;G3V473;G3V240;G3V572;A0A087WTC9;G3V2X4;G3V4R5;Q6PJT7-8;H0YJ51	Zinc finger CCCH domain-containing protein 14	ZC3H14	16	19	1	16	15	12	1	1	1	37.7	119.45	32102	25868	19285	58031	52725	59613	124680	135450	93871	211440	215150	202270	5296.5	2609.9	5972.6	11816	15257	9323.7	64.3837	67.0861	75.557	62.9061	61.3662	68.3019	69.0489	85.3925	60.954
Q96KN1	Protein FAM84B	FAM84B	1	13	13	12	13	11	12	13	11	56.8	99.807	162600	143730	112030	236290	194250	219990	444850	514250	355840	599130	562590	495140	202100	246910	183200	300840	385620	342400	59.2369	57.4738	66.2581	57.389	52.2445	58.1847	59.8163	60.9647	65.1446
Q8TBX8;Q8TBX8-3;Q8TBX8-2;F8VNT5;H0YIJ6;F8VU68;F8VVB2	Phosphatidylinositol 5-phosphate 4-kinase type-2 gamma	PIP4K2C	7	14	14	12	13	13	12	13	13	37.8	141.63	202040	162630	140280	737110	552770	655400	136810	159240	115270	472530	457740	394280	180200	223440	178610	760700	816610	749350	78.4869	77.2673	82.3698	77.5478	74.1904	77.3781	80.8481	78.5164	80.7524
Q96EX3;A2A3F8;A2A3F9	WD repeat-containing protein 34	WDR34	3	8	8	3	7	7	3	7	7	25.6	16.816	14136	16154	12392	19768	23084	16863	6413	8155.2	4707.2	6222.8	12979	10797	7154.9	31787	16679	20897	35089	24999	58.3058	58.8307	57.6414	49.2474	61.4123	69.6392	74.4941	52.4687	59.9813
P11274;P11274-2;A9UF01;H0Y554	Breakpoint cluster region protein	BCR	4	26	25	19	18	18	18	17	17	29.2	49.406	26932	20464	12992	25276	17783	19537	23167	19741	15653	21115	26314	23792	11866	13051	8261.2	11773	8711.1	9222.5	48.414	46.4951	60.0603	47.683	57.136	60.3169	49.8033	40.0288	52.7491
Q9Y2H1;Q9Y2H1-2;F5H277;F5H7Z3;F5GY51;F5H0V1;H0YGN4;I3L0D0	Serine/threonine-protein kinase 38-like	STK38L	8	14	11	10	10	10	8	8	7	40.7	33.025	514270	468200	426060	388790	308890	402740	371090	382090	292510	337520	277540	319020	24630	21349	22645	10433	17209	18000	43.0525	39.7496	48.5931	47.6313	42.0751	52.1675	29.755	44.6315	44.2859
Q9UBE0;M0QZS6;B3KNJ4;Q9UBE0-2;Q9UBE0-3;M0QX65;M0R054;M0QYM8;M0R286;M0R375;M0QYP2	SUMO-activating enzyme subunit 1;SUMO-activating enzyme subunit 1, N-terminally processed	SAE1	11	20	20	19	20	18	19	20	18	75.7	320.94	1973100	1691000	1435500	655370	523840	694670	1686400	1902400	1143800	949210	949830	922310	599010	825010	589500	206570	265460	262100	24.9335	23.6514	32.611	36.0148	33.3013	44.6399	25.6424	24.3436	30.7774
O14944	Proepiregulin;Epiregulin	EREG	1	2	2	1	2	2	1	2	2	11.8	4.1175	11024	9331.3	12807	125250	114870	133230	6647.1	4380.1	2311.4	265390	263900	221170	7786.9	11607	9680.3	165920	181210	166630	91.9104	92.487	91.2303	97.5565	98.3673	98.9657	95.5172	93.9803	94.5095
Q5H9A7;P01033;H0Y789;Q5H9B5;Q5H9B4	Metalloproteinase inhibitor 1	TIMP1	5	8	8	6	7	7	6	7	7	83.2	64.994	201650	189900	127520	2457400	2239800	2646800	116470	153870	91955	2429800	2605500	2349000	58895	70317	64932	1166400	1342000	1227900	92.4165	92.1842	95.4036	95.4259	94.4237	96.2328	95.1934	95.0212	94.9775
Q09666;E9PKR9;E9PLK4;E9PJZ0;E9PJC6;E9PQE3	Neuroblast differentiation-associated protein AHNAK	AHNAK	6	233	226	223	226	215	216	219	210	69	323.31	1835000	1834900	1559300	1108200	1010000	1243300	1548600	1677400	1055600	906810	974590	952770	1509900	1789100	1423200	953770	977100	1039800	37.6529	35.5021	44.3624	36.9311	36.7494	47.44	38.7134	35.3228	42.2168
A0A0U1RQK7			1	42	2	32	36	33	1	2	1	30.9	112.9	136090	124300	111190	117000	90264	121720	177780	189150	136020	243000	220920	257540	57094	76859	61223	51698	67321	67066	46.2286	42.0686	52.2605	57.7499	53.8737	65.4386	47.52	46.6923	52.2773
Q99442;F8WF48;F8WCJ7	Translocation protein SEC62	SEC62	3	8	8	8	6	6	8	6	6	15.3	17.345	1723100	1339400	1171800	1900900	1846900	2125300	614260	700370	451300	607280	703130	661280	270360	371710	214910	398380	467900	479810	52.4531	57.9638	64.4597	49.7143	50.0983	59.4366	59.5717	55.7283	69.0652
Q9HC52;C9J6K3;C9JM54;B0QXZ6;O95503	Chromobox protein homolog 8	CBX8	5	11	11	7	8	9	7	8	9	39.1	35.298	71693	79085	58605	332000	333820	382900	28939	27682	26565	48881	32393	39398	10998	3072.4	3063.9	15337	16771	29744	82.2407	80.8467	86.7261	62.8129	53.9209	59.7274	58.2381	84.5168	90.6611
P61626;F8VV32;A0A0B4J259	Lysozyme C;Lysozyme	LYZ	3	9	9	9	8	8	9	8	8	62.2	96.702	119420	70639	97643	1963400	1919700	2221700	97680	100020	146650	6436600	8966800	5598300	42092	37797	47581	2998000	2383800	2556500	94.2664	96.4509	95.7901	98.5051	98.8969	97.4473	98.6154	98.4392	98.1728
P17301	Integrin alpha-2	ITGA2	1	33	6	28	31	31	6	6	6	38.4	298.73	344050	321720	289730	3341500	2693500	2865600	185010	170810	125350	2541800	2453400	2256900	187140	208180	166270	2474400	2835800	2604300	90.6649	89.3301	90.8178	93.2151	93.491	94.7382	92.9687	93.1609	93.9987
P34897-3;P34897;P34897-2;H0YIZ0;G3V2Y4;G3V5L0;G3V4W5;G3V540;G3V2W0;G3V241;G3V3Y8;G3V4T0;G3V4X0;G3V2E4;G3V2D2;G3V2Y1;G3V3C6	Serine hydroxymethyltransferase, mitochondrial;Serine hydroxymethyltransferase	SHMT2	17	26	25	25	24	24	24	23	23	65.2	195.43	1406700	1264600	980050	2978100	2414400	2922600	879310	976770	670940	1842400	1937300	1671600	363220	386660	271300	668510	893000	733860	67.9187	65.6265	74.8876	67.6927	66.4809	71.3584	64.7951	69.7842	73.0093
P02545;P02545-6;P02545-5;P02545-4;H0YAB0	Prelamin-A/C;Lamin-A/C	LMNA	5	45	1	41	42	41	1	1	1	70.3	323.31	1022100	860490	754560	1043500	977180	1092600	1847900	2123900	1449400	1640200	1739500	1707400	607530	694560	521710	692800	836260	720290	50.518	53.1749	59.1503	47.0227	45.0251	54.0864	53.2788	54.6282	57.9944
Q96EE3;Q96EE3-1;K7ELV2;K7ENI5;K7EP88;K7EPZ5	Nucleoporin SEH1	SEH1L	6	12	12	10	12	7	10	12	7	51.9	179.41	184950	202490	133310	151160	122550	182420	480940	480970	333970	389160	385700	380910	19858	12041	18830	14070	17508	16168	44.9734	37.7031	57.7772	44.7259	44.5037	53.2831	41.4702	59.2507	46.1969
Q7L4E1;Q7L4E1-3;H7C474	Protein FAM73B	FAM73B	3	5	5	4	4	3	4	4	3	10.6	8.7208	21061	10885	18766	57885	57309	56087	27681	35404	29079	102480	92538	88471	16042	23895	18631	54633	56730	62138	73.3223	84.0382	74.9295	78.7333	72.3281	75.2624	77.3017	70.3628	76.933
P00533;E9PFD7;Q504U8;P00533-4;P00533-3;P00533-2;C9JYS6;H3BLT0	Epidermal growth factor receptor;Receptor protein-tyrosine kinase	EGFR	8	37	34	33	35	29	31	32	27	39.1	265.52	453930	368660	302680	2775300	3180000	3394200	341380	388700	228350	3016100	3051900	2751100	106020	138520	106050	1217800	1349700	1316500	85.9431	89.6113	91.8126	89.8323	88.7026	92.3358	91.9914	90.6922	92.5451
B7ZM87;A2RUF3;O75044;A0A075B7B5;P0DMP2;P0DJJ0;Q5VZB4;A0A075B7E9;A0A075B7C8;A0A075B743;E9PDX4;A0A087WW56;A0A075B7E6;A0A087X0L1;A0A087X1G6	SLIT-ROBO Rho GTPase-activating protein 2;SLIT-ROBO Rho GTPase-activating protein 2B	SRGAP2;SRGAP2B	15	20	19	17	16	15	17	15	14	25.7	91.299	58584	53554	49026	90789	78014	112790	215450	239010	140250	354050	348160	344630	52792	63662	43514	87590	104850	100970	60.7801	59.2956	69.7026	62.1686	59.2946	71.0753	62.394	62.2211	69.8832
Q92973-2;Q92973;Q92973-3;S4R398;E7EW37;K7ENW1;K7ELC3	Transportin-1	TNPO1	7	32	25	28	30	25	22	23	19	44	234.56	1240100	1301500	908870	1742000	1477300	1760000	975500	1304100	777680	1867500	1787700	1863600	545240	777610	469350	816710	923200	878760	58.4152	53.1632	65.9455	65.6877	57.8207	70.5567	59.9662	54.28	65.1846
Q9UBR2	Cathepsin Z	CTSZ	1	11	11	10	11	8	10	11	8	44.6	33.327	66837	51291	47847	972360	886220	1023100	252130	285480	187780	1737200	1850300	1581300	3611.2	7124.1	12869	187340	233290	196730	93.5684	94.529	95.5323	87.3259	86.6335	89.3854	98.1088	97.0367	93.8602
O15067;H0YGH1;J3QSG0;J3QSH6;J3KT98;J3QL39;J3KTL4;J3KTQ5	Phosphoribosylformylglycinamidine synthase	PFAS	8	41	41	28	37	33	28	37	33	49.2	323.31	1949200	1711800	1389600	981100	853850	1015000	1396500	1391500	977180	791920	857500	825920	665430	876960	661330	348380	430740	463890	33.4812	33.2801	42.2108	36.1868	38.1281	45.8056	34.3634	32.9387	41.2266
Q8IW35;Q8IW35-2;E9PG22;F8WF91;H7C4Y5	Centrosomal protein of 97 kDa	CEP97	5	13	13	8	12	6	8	12	6	20.2	16.09	43760	25109	13343	50301	48712	58055	44654	46297	34854	103120	93597	91388	40520	48044	35151	85027	93862	94587	53.477	65.9866	81.3118	69.7822	66.9057	72.3911	67.7252	66.1438	72.9062
Q6IA17;C9JFX4;Q6IA17-2;E9PLG6;H0YDF8;H0YDR5;E9PSD9;E9PK23	Single Ig IL-1-related receptor	SIGIRR	8	14	14	12	13	12	12	13	12	44.6	112.38	22683	18637	15976	56804	32402	49504	96399	110560	66030	153140	146000	145680	15404	18864	16141	42366	42216	50092	71.4633	63.4848	75.6017	61.3692	56.9068	68.8111	73.3356	69.1159	75.63
Q6UWU4;Q6UWU4-2;Q6UWU4-3	Bombesin receptor-activated protein C6orf89	C6orf89	3	5	5	3	5	4	3	5	4	17	8.8944	11138	9326.1	3688.1	192060	147580	170460	11934	11517	8332.3	162480	179150	142720	8339.9	5217.6	5521.6	185340	208650	177650	94.5186	94.0563	97.8822	93.1577	93.9596	94.4838	95.694	97.5604	96.9856
X6R5C5;X6R8A1;P10619-2;P10619;Q5JZH0;U3KQ41;U3KQU6	Carboxypeptidase;Lysosomal protective protein;Lysosomal protective protein 32 kDa chain;Lysosomal protective protein 20 kDa chain	CTSA	7	9	9	7	9	8	7	9	8	24.1	96.738	149860	141260	110670	1440000	1336600	1450700	148210	152910	129140	1396900	1436500	1220000	119800	111290	69341	1258000	1461800	1306000	90.574	90.4416	92.912	90.4078	90.3794	90.428	91.305	92.9254	94.9583
Q9NRG0;E5RGS9	Chromatin accessibility complex protein 1	CHRAC1	2	3	3	3	3	3	3	3	3	31.3	23.857	143900	184100	124820	93087	89955	117380	138830	247530	112050	93063	122710	106270	102830	179670	102690	69396	85973	105820	39.2794	32.8237	48.4641	40.1319	33.1434	48.6763	40.2936	32.3641	50.7506
Q99873-4;A0A087X1W2	Protein arginine N-methyltransferase 1	PRMT1	2	21	2	19	21	21	2	2	2	70	151.08	559370	464980	318090	1246800	1069600	1153600	350920	395460	190620	931660	866320	841640	235890	319920	242090	614670	714500	604870	69.03	69.6999	78.3861	72.6395	68.6586	81.5337	72.2665	69.0725	71.4166
X6R8F3;P80188;P80188-2	Neutrophil gelatinase-associated lipocalin	LCN2	3	6	6	4	6	5	4	6	5	43	37.953	50937	52189	42797	242230	198360	241820	89647	120350	76710	325990	415720	311570	18996	22057	13066	99322	121690	122750	82.6253	79.1701	84.9633	78.4314	77.5496	80.2436	83.945	84.6557	90.3796
O95573;F5GWH2;F5H062	Long-chain-fatty-acid--CoA ligase 3	ACSL3	3	26	23	25	25	23	22	22	20	46.9	102.67	2188500	2458700	1886400	1623600	1580300	1866100	1761100	1908600	1336700	1372100	1246600	1372000	491560	716210	481880	380570	499500	479280	42.5907	39.126	49.7295	43.7923	39.5094	50.6516	43.6368	41.0871	49.8647
Q13884;Q13884-2;E5RIX7;Q13424-2	Beta-1-syntrophin	SNTB1	4	19	18	16	15	15	15	15	15	48.7	130.44	43248	28649	23655	41464	33571	46217	170290	180720	122770	184220	152590	158250	19477	23569	8744.1	13148	29129	14664	48.947	53.9553	66.1452	51.9647	45.7802	56.3127	40.3004	55.2753	62.645
Q9Y3I0	tRNA-splicing ligase RtcB homolog	RTCB	1	19	19	19	19	19	19	19	19	47.5	83.18	503980	504980	378660	759010	616690	721530	327960	336770	226760	481950	479150	493660	155210	201750	141880	248490	262380	267790	60.0963	54.9796	65.5823	59.5066	58.7251	68.5239	61.5531	56.5316	65.3672
M0QYT0			1	13	0	12	12	12	0	0	0	57.3	23.372	177920	175770	130350	1385800	1077100	1094700	33458	37743	32479	716340	721490	604980	14798	10298	16191	145450	164580	150910	88.622	85.9706	89.3596	95.5377	95.0288	94.9049	90.7656	94.1113	90.3107
O95985;O95985-3;O95985-2;H0Y6W0;C9JEI7;C9JKE2;C9JT00;F2Z2A5;C9JEQ1;C9J9X4;H7C4B0	DNA topoisomerase 3-beta-1;DNA topoisomerase	TOP3B	11	10	9	5	7	3	5	6	3	16.1	13.011	72021	77966	74674	59382	49245	62293	33497	29565	30356	65345	56056	59355	17235	12414	15148	13947	16005	13048	45.1907	38.7113	45.4803	66.1106	65.4699	66.1625	44.7277	56.318	46.2761
P10599;P10599-2	Thioredoxin	TXN	2	8	8	8	8	7	8	8	7	85.7	92.691	13943000	12120000	10247000	14094000	13887000	16030000	9657900	12599000	7355100	11157000	12017000	11110000	2523500	3175100	2278000	3044300	3396300	3368400	50.2693	53.3972	61.0039	53.601	48.8178	60.1676	54.6769	51.6831	59.6557
Q8IZ73;Q8IZ73-2;A0A087WXE2	RNA pseudouridylate synthase domain-containing protein 2	RPUSD2	3	16	16	10	13	12	10	13	12	43.1	49.794	124790	128040	102310	153530	132700	159980	57390	57894	47834	31393	32165	25982	42849	55387	39505	55613	66589	72797	55.1631	50.8936	60.9936	35.3592	35.7155	35.1983	56.4817	54.5919	64.8225
O15230;O15230-2;A0A075B783	Laminin subunit alpha-5	LAMA5	3	38	37	28	28	24	28	27	24	15.5	124.6	85930	85896	73290	615880	662710	755250	29222	46826	26684	513910	472780	467090	18013	24848	24890	212380	239850	195650	87.7559	88.5259	91.1543	94.6197	90.9882	94.5959	92.1816	90.6127	88.7141
E9PJK1;E9PRJ8;H0YDL9;H0YDJ9;E9PIF1;A6NMH8;P60033;E9PM31;H0YEE2	Tetraspanin;CD81 antigen	CD81	9	3	3	3	3	3	3	3	3	35.8	54.476	58393	56056	60279	574240	496390	674280	87646	89272	48772	721860	779140	691100	17489	27851	5311.5	228970	235570	251350	90.7698	89.8531	91.7939	89.1729	89.7201	93.408	92.9039	89.4272	97.9305
E9PQ57;P78406;E9PPG9;B0QZ36;B0QZ37	mRNA export factor	RAE1	5	15	15	15	15	14	15	15	14	56.1	286.82	478810	448750	357320	841670	796890	827420	562270	732290	445820	995540	971370	974120	74650	108310	62280	141560	150030	156090	63.7397	63.9743	69.8398	63.9064	57.0167	68.6029	65.4734	58.0746	71.4796
P18031;B4DSN5	Tyrosine-protein phosphatase non-receptor type 1;Tyrosine-protein phosphatase non-receptor type	PTPN1	2	20	20	20	20	18	20	20	18	59.1	112.45	432520	481240	332660	737070	609350	767790	561910	684740	461380	1181600	1223000	1115900	258930	319030	274800	470120	514090	520410	63.0195	55.8734	69.7705	67.7713	64.1073	70.7484	64.4839	61.7066	65.4431
Q14435;C9J2C3;E7EUL0;Q14435-2;H7BZS4;C9J388;S4R3S5	Polypeptide N-acetylgalactosaminyltransferase 3	GALNT3	7	16	15	14	16	14	13	15	13	37.3	65.187	177840	138980	122970	631150	588250	624060	133440	128750	109760	959950	872480	882300	87479	106110	74285	419480	493140	428770	78.017	80.8891	83.5388	87.7958	87.1408	88.9362	82.7444	82.2929	85.2332
O15160;E7EQB9;O15160-2;H0Y723;D6RDJ3	DNA-directed RNA polymerases I and III subunit RPAC1	POLR1C	5	15	15	13	14	14	13	14	14	58.4	170.97	244020	233490	153180	252050	221400	257100	148640	141190	117140	154460	172940	173460	73791	87324	75799	79838	87582	87238	50.8094	48.6711	62.6645	50.9601	55.0536	59.6903	51.9681	50.0738	53.5081
Q00325-2;F8VVM2;Q00325;F8VWQ0;F8VZL5;F8VWR4;F8VY00;F8VYH5	Phosphate carrier protein, mitochondrial	SLC25A3	8	12	12	12	12	12	12	12	12	40.7	41.914	79358	76953	63078	129200	114480	135540	90199	95803	49605	170620	164980	164150	20946	23637	9858.6	30484	40867	31881	61.9492	59.8016	68.2415	65.417	63.2633	76.7935	59.2728	63.3558	76.3807
Q9BXP2;Q9BXP2-2;Q9BXP2-3;Q9BXP2-4;C9JBD8;C9JMQ7;C9J0I5	Solute carrier family 12 member 9	SLC12A9	7	10	10	9	10	8	9	10	8	17.2	27.8	22342	27531	18860	72318	42559	57950	41486	32513	27940	98329	94445	86424	42464	50265	36318	143430	150500	133410	76.3976	60.7205	75.4459	70.3279	74.3907	75.5692	77.1569	74.9633	78.6022
P28072;A0A087X2I4;I3L3X7	Proteasome subunit beta type-6;Proteasome subunit beta type	PSMB6	3	9	9	9	7	7	9	7	7	61.1	66.717	34257	36974	28834	161310	136020	145120	30527	34468	26527	418520	472330	403900	16608	18478	24165	89364	105250	103120	82.4832	78.627	83.4244	93.2018	93.1989	93.8371	84.3279	85.0656	81.015
Q96H55;Q96H55-4;Q96H55-3;Q96H55-2;A0A087WZQ9;A0A087WU55;B4DSL5;A0A087WY49;A0A087WYT7;A0A087WW10	Unconventional myosin-XIX	MYO19	10	20	20	17	13	14	17	13	14	32.3	53.4	489850	501410	408670	357850	304740	380170	307280	340230	253840	304560	305770	348030	212120	272770	198560	161050	188300	195520	42.2142	37.8019	48.1936	49.7777	47.3328	57.8248	43.1573	40.8398	49.6143
Q9BVC3	Sister chromatid cohesion protein DCC1	DSCC1	1	14	14	9	13	11	9	13	11	48.1	27.537	327490	335370	261330	206860	195200	198350	430330	427290	288210	310500	344500	328350	121550	158800	130820	79613	89130	95430	38.7125	36.7906	43.1496	41.9124	44.6365	53.2552	39.5764	35.9497	42.179
Q3YEC7;H0Y4Z8;Q3YEC7-2;A0A0X1KG72;G3V154;F2Z2T0;Q3YEC7-4;Q3YEC7-6;Q3YEC7-3;Q3YEC7-5;H0Y7H6	Rab-like protein 6	RABL6	11	16	16	14	15	13	14	15	13	25.9	76.174	228470	275180	211840	255390	231240	266140	209640	277220	212030	298610	241450	291480	87665	118110	99239	117740	114070	116300	52.7818	45.6617	55.6802	58.7526	46.5518	57.8896	57.3209	49.13	53.9578
Q6PL18;A0A0B4J211;Q6PL18-2	ATPase family AAA domain-containing protein 2	ATAD2	3	33	30	27	31	29	24	28	26	32.6	113.67	329410	376640	302630	302690	317230	381710	422750	438210	396730	610450	552570	712380	437600	574480	445530	419560	493430	544440	47.8864	45.7189	55.7778	59.0834	55.7712	64.2299	48.9477	46.2052	54.9956
P20020-6;P20020-3;P20020-4;P20020;P20020-5;P20020-2;F8W1V5	Plasma membrane calcium-transporting ATPase 1	ATP2B1	7	28	5	26	26	27	5	5	5	33	159.37	609530	633170	495920	625560	472890	592430	308230	399480	250610	529320	483170	482430	571440	808800	615190	668740	825610	660370	50.6489	42.7545	54.4338	63.1986	54.7408	65.8122	53.9228	50.5143	51.771
Q9BXJ9;A0A0B4J1W3;Q9BXJ9-4	N-alpha-acetyltransferase 15, NatA auxiliary subunit	NAA15	3	41	34	38	40	40	31	33	33	46.7	256.39	5583800	5335500	4482600	1253500	1140200	1445600	2336900	2567300	1844700	757190	779740	815640	1372600	1808800	1270800	309600	416710	483980	18.3333	17.6074	24.3851	24.4721	23.2964	30.6592	18.4045	18.7242	27.5807
Q96T51;Q96T51-2;Q96T51-3;J3KPP6;H0YAC8;H0Y9Y8	RUN and FYVE domain-containing protein 1	RUFY1	6	25	14	22	24	21	13	14	11	41.4	150.96	685490	629550	498720	912330	727600	927330	719890	794430	536010	956410	968960	930950	166550	209500	141910	228840	292900	269680	57.0984	53.6123	65.0279	57.0548	54.9487	63.4612	57.877	58.3002	65.5215
Q9Y5X3;Q5QPE5;Q5QPE4;A0A087WUY5;U3KQL0;U3KQP5;Q9Y5X3-2	Sorting nexin-5	SNX5	7	18	18	17	18	15	17	18	15	49.5	63.721	218590	167170	115270	202680	188000	241420	352340	419860	217840	415670	399350	421580	97740	104040	59670	107990	122360	130030	48.1117	52.9324	67.6834	54.123	48.7482	65.9316	52.4911	54.0459	68.5451
Q7KZ85;Q7KZ85-3;Q7KZ85-2	Transcription elongation factor SPT6	SUPT6H	3	54	54	43	44	42	43	44	42	41.1	267.6	366860	326780	289380	354870	292520	349430	746270	816130	594330	767340	701360	684890	299090	360830	283570	295800	363750	341970	49.1694	47.234	54.7001	50.696	46.2184	53.5397	49.7235	50.2015	54.668
Q9UL25	Ras-related protein Rab-21	RAB21	1	13	13	12	13	12	12	13	12	70.7	144.4	2125000	1803600	1371800	1090900	1005000	1249400	1159200	1252200	737470	780160	791570	813040	590370	798650	540250	339730	404910	463980	33.9221	35.783	47.6652	40.2277	38.7309	52.4369	36.5262	33.6427	46.2026
Q8NBY1;B4E0Y9;Q9P289;Q9P289-2;Q9P289-3	Serine/threonine-protein kinase 26	STK26	5	15	8	15	13	13	8	7	7	45.2	21.791	381310	355780	276230	228970	184130	255840	234970	241950	133730	140940	122160	143790	281400	384260	239490	174660	233510	242850	37.5188	34.1038	48.0839	37.493	33.5503	51.8125	38.2976	37.7989	50.3483
Q8N4N3;Q8N4N3-2;H3BQW5;H3BPB9;H3BQE9	Kelch-like protein 36	KLHL36	5	5	5	3	3	2	3	3	2	11.2	8.4261	54262	53316	39530	34411	30842	38724	36184	30392	16981	28022	37317	35643	72558	85486	69854	42605	56038	65902	38.8066	36.6477	49.485	43.6439	55.1138	67.7315	36.9954	39.5961	48.5444
Q6P1M0;Q6P1M0-2	Long-chain fatty acid transport protein 4	SLC27A4	2	18	18	15	15	14	15	15	14	35.9	62.333	366210	375860	331270	217410	222320	244510	172540	221850	142010	221930	205690	242380	227880	340310	250330	139720	167700	166950	37.252	37.1661	42.4659	56.2603	48.1101	63.0558	38.0087	33.0112	40.0091
Q9H3C7;Q9H3C7-3;Q9H3C7-2;A0A087X1N0;A0A087X1D7;A0A087X0E5	Gametogenetin-binding protein 2	GGNBP2	6	9	9	5	7	6	5	7	6	18.2	25.773	71941	77115	51428	137260	125980	152330	102760	124500	84462	299350	274330	282550	42415	50005	42043	82534	101250	112860	65.6115	62.0301	74.7603	74.4448	68.7837	76.9866	66.0542	66.9399	72.8585
P34932;A0A087WYC1;A0A087WTS8;P34932-2	Heat shock 70 kDa protein 4	HSPA4	4	46	43	40	41	39	37	39	37	65.6	323.31	3685500	3357600	2770500	6266300	5284100	5899600	3244200	3947200	2552900	6574900	6680400	5795700	600840	706520	523280	1014600	1268100	1253300	62.9665	61.1465	68.0454	66.9603	62.859	69.4212	62.8064	64.22	70.5457
Q16513;Q16513-3;Q16513-2;Q16513-4;Q16513-5;B1AL79;H0Y5V5;H0Y429;Q6P5Z2	Serine/threonine-protein kinase N2	PKN2	9	38	36	36	34	32	34	33	31	46.6	175.12	921460	761230	660750	587610	506150	610140	599730	519300	410960	506890	484400	574420	134760	188680	139520	92573	117100	121970	38.9386	39.9367	48.0089	45.8052	48.2614	58.2943	40.7213	38.2955	46.6442
H0Y621;H0Y5K5;Q9Y282;Q9Y282-3;Q9Y282-2;H0Y802;H0Y6Z0;A6PVJ2;A0A0C4DH46	Endoplasmic reticulum-Golgi intermediate compartment protein 3	ERGIC3	9	9	9	7	8	7	7	8	7	26.7	22.933	38246	28414	19885	487190	469470	491470	12464	9061.7	14493	364150	376830	307670	41519	44857	40219	1029800	1153600	1002100	92.7211	94.293	96.1113	96.6905	97.6518	95.5013	96.1245	96.2571	96.1414
Q92804-2;Q92804;A0A075B7D9;A0A075B7F4;A0A075B7F2	TATA-binding protein-associated factor 2N	TAF15	5	6	4	6	6	6	4	4	4	14.4	21.735	284020	331880	270450	572720	646770	699140	292170	237600	176020	681540	693790	655840	19460	19824	16272	40400	42410	37682	66.8488	66.088	72.1068	69.9941	74.4897	78.8402	67.4908	68.146	69.841
Q9Y6H1;Q5T1J5	Coiled-coil-helix-coiled-coil-helix domain-containing protein 2;Putative coiled-coil-helix-coiled-coil-helix domain-containing protein CHCHD2P9, mitochondrial	CHCHD2;CHCHD2P9	2	4	4	4	4	4	4	4	4	33.8	42.264	61319	62555	59930	1026900	857460	1045400	18577	42252	23067	1342800	1900700	1204900	34257	36620	24658	858710	921520	773220	94.3652	93.2007	94.5781	98.6354	97.8254	98.1215	96.1637	96.178	96.9096
Q96NB2;R4GMR9;R4GN74;R4GNC2;R4GN63;A0A1B0GX61;R4GMW0;A0A0C4DGR6;R4GMS6	Sideroflexin-2	SFXN2	9	6	6	5	3	5	5	3	5	23.3	7.9876	20555	15537	14188	53719	42256	49644	24897	29281	23197	86642	63446	66352	19439	26083	14657	56831	71076	57084	72.3254	73.1161	77.7729	77.6787	68.4224	74.0957	74.5129	73.1543	79.5696
Q8WWI5-3;Q8WWI5-2;Q8WWI5	Choline transporter-like protein 1	SLC44A1	3	10	10	10	9	9	10	9	9	19.9	48.771	62369	54312	54734	867460	659650	828630	55127	54544	22046	1045500	1053800	934930	17173	24277	15593	330440	385940	364710	93.2924	92.3929	93.8039	94.9913	95.0788	97.6963	95.0597	94.0819	95.8998
Q8WZ73;Q8WZ73-2;J3KSI3;J3KSU7;C9JE27;Q8WZ73-3	E3 ubiquitin-protein ligase rififylin	RFFL	6	3	3	2	3	3	2	3	3	16.8	24.227	25751	20526	15876	22861	16932	24142	14326	16969	9916.3	9934.7	12911	10023	56596	68797	45958	46700	63280	64728	47.0275	45.2026	60.3279	40.9498	43.2095	50.2676	45.2099	47.9114	58.4789
P40926;P40926-2;G3XAL0	Malate dehydrogenase, mitochondrial;Malate dehydrogenase	MDH2	3	16	16	16	15	16	16	15	16	61.2	201.91	939710	509020	438690	8615000	5833900	6476700	930890	675020	489330	9111800	8873700	7396700	1266600	780680	511070	9907500	11595000	10098000	90.165	91.975	93.6563	90.7307	92.9308	93.795	88.6649	93.6918	95.1827
P82675;P82675-2	28S ribosomal protein S5, mitochondrial	MRPS5	2	9	9	7	8	8	7	8	8	25.8	18.088	151310	142600	122970	69883	72795	89651	66163	64722	60415	57879	49058	61445	49494	66730	41477	25973	31798	44906	31.5937	33.796	42.1647	46.6608	43.1165	50.4226	34.4164	32.2731	51.9848
Q9P1F3;Q5SZC9	Costars family protein ABRACL	ABRACL	2	2	2	2	2	2	2	2	2	35.8	14.788	152680	97502	109230	31709	20972	36029	102110	136520	72869	12631	14571	10996	51515	62334	53166	11328	10470	16403	17.1968	17.7018	24.8033	11.0083	9.64386	13.1115	18.0259	14.3811	23.578
Q96GX2	Putative ataxin-7-like protein 3B	ATXN7L3B	1	2	2	2	2	2	2	2	2	30.9	15.855	23791	21039	21279	45917	28940	54098	26772	29395	20039	70812	69562	79656	4219.9	10252	3758.1	8594.1	11679	21932	65.8705	57.9043	71.7699	72.5652	70.2952	79.8997	67.0681	53.2534	85.3714
Q9NV70-2;Q9NV70	Exocyst complex component 1	EXOC1	2	22	22	18	20	17	18	20	17	32	51.729	445480	484960	328480	392520	365810	448440	307300	364190	246700	354400	318100	355940	254650	370410	257180	232050	259990	263830	46.8401	42.9975	57.7202	53.559	46.6224	59.0635	47.6782	41.2421	50.6382
Q9UJJ9;H0YEA7;A0A087WWA2;E9PQQ5	N-acetylglucosamine-1-phosphotransferase subunit gamma	GNPTG	4	4	4	3	3	3	3	3	3	17.7	6.7138	28833	22257	27393	110960	90620	96265	9650.3	14066	8262.9	61751	63891	58084	19701	14438	18780	71324	72391	79003	79.3745	80.2821	77.8478	86.4844	81.9567	87.5459	78.3565	83.3719	80.7942
Q8IYB8;B1AR60	ATP-dependent RNA helicase SUPV3L1, mitochondrial	SUPV3L1	2	21	21	19	19	18	19	19	18	31.7	153.93	292240	312720	265520	347090	336760	338770	323950	348470	261190	429780	409010	390090	378150	427940	307090	422300	528350	501080	54.2896	51.8507	56.0608	57.0204	53.9961	59.8959	52.7578	55.25	62.0018
P18583-5;P18583-2;P18583-7;P18583;P18583-9;P18583-10;P18583-4;P18583-3;H7C1M2;J3QSZ5;P18583-8;H7C2G8;H7C1S4;H7C257	Protein SON	SON	14	42	13	35	37	37	8	11	11	25.9	191.56	161900	143610	128240	77572	69621	87928	218880	214460	174930	177600	160500	176020	229410	297970	237880	124310	145580	118370	32.3929	32.6505	40.6758	44.7942	42.8046	50.1553	35.1436	32.8216	33.2267
O95302;O95302-3;O95302-2;C9J4P8;Q75LS8	Peptidyl-prolyl cis-trans isomerase FKBP9	FKBP9	5	14	14	13	12	10	13	12	10	25.4	32.31	75841	66013	42357	1503800	1204200	1381200	88345	178990	111200	1244200	1243200	1085700	17504	35094	45741	898850	1088900	914210	95.1988	94.803	97.0246	93.3702	87.4145	90.7093	98.0898	96.8777	95.2351
A0A0A6YYI3;A0A0B4J1V8;Q9NQ55-2;Q9NQ55;Q9NQ55-3;A8MV53;C9J3W3;C9JHF7	Suppressor of SWI4 1 homolog	PPAN-P2RY11;PPAN	8	13	9	8	12	12	5	8	8	29.4	55.181	79721	103230	74361	145360	131730	139350	33727	37104	25200	15211	23000	23563	58237	71397	39358	111520	131980	112070	64.5812	56.0649	65.2049	31.0822	38.267	48.3215	65.6939	64.8943	74.0088
P08236;P08236-3;P08236-2;F8WBK6;F2Z3L6	Beta-glucuronidase	GUSB	5	12	12	7	10	11	7	10	11	28.4	19.944	8684.9	11453	15341	22237	15375	16906	25004	25402	17210	36679	35664	36112	13971	25334	14768	19529	22260	22790	71.9134	57.3095	52.4266	59.4637	58.4024	67.7244	58.2955	46.7706	60.6795
Q9UNP9;Q9UNP9-2;Q9UNP9-3;E9PEQ6;E9PKY5;E9PIB0;E9PK21	Peptidyl-prolyl cis-trans isomerase E;Peptidyl-prolyl cis-trans isomerase	PPIE	7	16	15	12	13	12	11	12	11	55.8	134.71	94112	100070	85085	263970	181170	229550	66933	76988	45647	169970	212360	194170	137910	102960	87978	222580	296130	267300	73.7178	64.4183	72.9576	71.7467	73.3926	80.9659	61.7437	74.2013	75.2369
P18754;P18754-2;C9JW69;C9JRH2;C9JMJ4;C9J3R0;C9JQZ4	Regulator of chromosome condensation	RCC1	7	17	17	15	17	16	15	17	16	60.1	323.31	3872700	3614100	2977100	1089200	1000700	1343900	2404300	2127900	1700800	655100	813510	821720	1002500	1201800	956290	254070	345370	383470	21.9513	21.6846	31.1016	21.4127	27.6571	32.5754	20.2193	22.3227	28.6223
P25789;H0YMZ1;H0YN18;H0YL69;H0YMA1;P25789-2;H0YMI6;H0YKS0;H0YLC2;H0YMV3;H0YLS6	Proteasome subunit alpha type-4;Proteasome subunit alpha type	PSMA4	11	12	3	12	10	11	3	3	3	58.6	132.8	274970	250290	180920	1335200	944700	1130600	479690	525390	384490	2219000	2093000	1756800	59559	77383	59219	320210	366980	369060	82.9229	79.0551	86.2053	82.2251	79.9346	82.044	84.317	82.5856	86.1728
P11802;F8VYH9;F8VTV8;F8VWX7;F8W1L8;F8VZZ0;F8VZ51;F8VYY1;Q96BE9;P11802-2;F8VXD2	Cyclin-dependent kinase 4	CDK4	11	11	10	10	10	9	9	9	8	40.3	28.865	34053	22054	18232	28208	20286	26362	158070	161390	104340	145580	120410	136500	58964	69175	43180	58767	58229	41004	45.3061	47.9121	59.1156	47.9434	42.7289	56.6766	49.9163	45.7042	48.7076
Q9NZT2-2;Q9NZT2;A0A0A0MRN5;A0A087X028;Q4VXW3	Opioid growth factor receptor	OGFR	5	23	23	22	22	19	22	22	19	53.3	192.92	389600	403650	363300	459410	430900	517660	186220	195290	137870	326190	338780	307000	85136	130240	93604	104080	124010	130720	54.1113	51.6326	58.7609	63.658	63.4336	69.0089	55.0059	48.7748	58.2729
Q7Z3T8;Q7Z3T8-3;H0YAA4;D6RC80;H0YAB1	Zinc finger FYVE domain-containing protein 16	ZFYVE16	5	28	28	26	24	23	26	24	23	24.1	176.26	165840	138270	93762	251500	237830	274060	117020	122710	84523	164240	149570	153960	87134	120050	74523	153180	216010	195700	60.2626	63.2358	74.5089	58.3944	54.9324	64.5581	63.7416	64.2772	72.4217
C9J2Y9;P30876;C9J4M6;C9JMN3;C9JZW8	DNA-directed RNA polymerase;DNA-directed RNA polymerase II subunit RPB2	POLR2B	5	45	45	42	39	35	42	39	35	45.2	203.37	1105100	985960	895580	817850	747850	841210	1457900	1579200	1144100	1236900	1178800	1323300	446910	576340	436270	348790	418460	450360	42.531	43.1333	48.4348	45.8995	42.7411	53.6314	43.8344	42.0647	50.7946
O00268;A0A0G2JRY5;V9GY14;V9GY03;J3KTH2;Q92750	Transcription initiation factor TFIID subunit 4	TAF4	6	22	22	18	20	16	18	20	16	30.4	166.52	14541	12648	14049	14713	14813	7594.3	107830	112350	61777	97577	87785	92646	11557	15975	15806	17579	16700	13833	50.294	53.942	35.0885	47.5042	43.8629	59.9949	60.3343	51.1094	46.6716
Q9BTC0;Q9BTC0-1;Q9BTC0-2;Q9BTC0-3	Death-inducer obliterator 1	DIDO1	4	58	58	45	51	48	45	51	48	39.1	323.31	123750	91301	86819	100750	106000	142310	199240	226470	169590	318030	297760	340400	31315	43875	26449	37638	39775	48725	44.8775	53.725	62.1091	61.4824	56.7995	66.7464	54.585	47.5493	64.8163
E9PI08;Q9Y256;E9PKA7;E9PPV9	CAAX prenyl protease 2	RCE1	4	3	3	3	3	3	3	3	3	11.7	11.375	79938	54790	45766	314110	286920	321980	54161	78908	55507	275810	269820	250160	28035	43388	29409	162760	202790	179730	79.7136	83.9659	87.555	83.5861	77.3726	81.8407	85.3062	82.3754	85.9381
Q9H6S3-3;Q9H6S3;Q9H6S3-2;A0A087WX39;E9PLH1;E9PN68;E9PLN2;E9PNT0;H0YD62;H0YF37;E9PNY4;E9PM34	Epidermal growth factor receptor kinase substrate 8-like protein 2	EPS8L2	12	28	28	27	27	26	27	27	26	48.2	167.66	1191500	1194400	1000600	1012300	901480	1140100	1264100	1522200	1030800	570790	611900	606610	434790	609850	400870	380400	416050	411690	45.9343	43.012	53.2583	31.1076	28.6725	37.0469	46.664	40.5546	50.6658
P05109	Protein S100-A8;Protein S100-A8, N-terminally processed	S100A8	1	2	2	2	1	2	2	1	2	23.7	2.4057	39198	20797	16694	75640	62110	49604	15042	20419	14916	102930	161980	58201	37759	30546	17378	83015	96656	69070	65.8667	74.9153	74.8198	87.2495	88.8053	79.5998	68.7358	75.9862	79.8977
Q9UKA4	A-kinase anchor protein 11	AKAP11	1	17	17	11	11	10	11	11	10	13.2	23.679	16558	27262	13398	35761	36570	45587	36456	34831	32072	100970	84516	86559	58409	59593	71863	123130	180090	163070	68.3518	57.291	77.2858	73.4723	70.8154	72.9649	67.8256	75.1367	69.4113
P30153;B3KQV6;C9J9C1;E9PH38;E9PPI5;E9PHZ6;M0QXG4;M0R0K6;E9PNM7	Serine/threonine-protein phosphatase 2A 65 kDa regulatory subunit A alpha isoform	PPP2R1A	9	28	22	27	26	26	21	21	22	61.6	213.4	5857600	5448200	4116800	2667000	2207000	2765200	2902700	3269600	2027500	2012600	2149900	2082500	1424200	1849500	1209900	663070	820520	811770	31.2859	28.8301	40.1802	40.9456	39.6697	50.6691	31.7673	30.7309	40.1534
Q8WYQ5-3;Q8WYQ5;Q8WYQ5-2	Microprocessor complex subunit DGCR8	DGCR8	3	11	11	8	11	10	8	11	10	22.2	25.993	111950	104890	66099	140500	158980	186880	158260	147700	119990	188620	168340	190700	61389	86538	52721	96733	104180	100320	55.6546	60.2494	73.8717	54.3762	53.2654	61.3795	61.1762	54.6252	65.5511
A0A024RCR6;A0A0G2JK23;P46379-2;P46379;P46379-3;A0A0G2JL47;P46379-5;P46379-4;X6REW1;A0A0G2JJM1;F6S6P2;A0A0G2JJR8;F6VEM6;F6X9W3;F6U341;F6UR09;F6XTU0;A0A1B0GX79;F6WML8;F6U1F2;H0Y710;H0Y4L1;F6TC96;H0Y7K4;H0Y759;A0A0G2JJ92;A0A0G2JIB3;A0A0G2JIA9	Large proline-rich protein BAG6	BAT3;BAG6	28	31	31	28	29	31	28	29	31	42.8	323.31	437990	409840	298010	441910	395610	421060	270980	329930	206100	328000	309660	288800	83069	111120	74024	88672	98297	77014	50.2228	49.1166	58.5562	54.7598	48.4154	58.3552	51.6312	46.9384	50.9898
Q5T200;Q5T200-2;Q5T9K0;A0A087WX14	Zinc finger CCCH domain-containing protein 13	ZC3H13	4	16	16	16	16	13	16	16	13	11.3	37.482	159680	164100	144220	273160	322860	366230	85475	132920	82542	210900	260510	228920	71282	87081	62779	146630	177780	149840	63.1088	66.3011	71.7465	71.1598	66.2151	73.4985	67.2886	67.122	70.4735
Q99598;C4P0D6;C4P0D8;Q5VVQ1;C4P0D4	Translin-associated protein X	TSNAX;DISC1	5	10	10	8	8	8	8	8	8	50	42.331	63374	64443	65442	376970	310570	358000	50801	44166	35400	226640	222220	186990	4990.2	11302	5832.7	41252	50568	35246	85.6081	82.8158	84.5452	81.6894	83.4203	84.082	89.2086	81.7327	85.8012
Q05639	Elongation factor 1-alpha 2	EEF1A2	1	18	5	18	17	17	5	5	5	43.8	58.329	145310	139470	107000	225810	202840	241020	100390	113520	73974	343250	330080	364570	9450.7	6827	7320.8	14559	23897	11810	60.8455	59.2562	69.2546	77.3713	74.4094	83.1319	60.638	77.7796	61.7329
Q96T23;Q96T23-2;H0YER1;Q96T23-3;H0YCN2;H7C306;H0YEX0;H0YDG9	Remodeling and spacing factor 1	RSF1	8	32	32	27	29	28	27	29	28	27.7	90.366	365460	336910	242710	419620	418740	453510	316470	380850	230690	399450	373910	378880	150690	195480	145190	193520	231900	219730	53.4493	55.4145	65.1389	55.7953	49.5403	62.1553	56.2215	54.2608	60.2132
M0R0P8;Q13459-2;Q13459;M0R300;M0QZY4;M0R332;M0QXP0;M0R2J3;M0R240;H3BMM1;B2RTY4-5	Unconventional myosin-IXb	MYO9B	11	43	42	31	32	33	31	31	33	27.1	164.55	9664	8577.9	7930.6	5608	3762.1	5819.8	87262	114270	103480	82490	65806	85026	67483	72133	64085	40066	41093	47317	36.7208	30.487	42.3246	48.5944	36.5435	45.1052	37.2537	36.2929	42.4741
O75643;O75643-2;B4E0P5	U5 small nuclear ribonucleoprotein 200 kDa helicase	SNRNP200	3	96	96	88	91	87	88	91	87	53.5	323.31	5406100	5100100	4161400	1866700	1724700	2094500	2831000	2978900	2239800	1239400	1154900	1355700	1652700	2122000	1568000	581730	665120	642770	25.6669	25.2711	33.4804	30.4491	27.938	37.7055	26.0348	23.8641	29.0745
P62306;A0A0B4J254;F8W0W6	Small nuclear ribonucleoprotein F	SNRPF	3	5	5	5	5	5	5	5	5	48.8	14.184	812100	750980	700830	1825000	1502300	1598600	756070	1025700	707960	1812900	1788100	1701000	97479	129840	96765	229490	276190	285380	69.2048	66.6717	69.5216	70.5691	63.5475	70.6114	70.1871	68.0221	74.6785
Q2TAM5;A0A087X0W8;Q04206-2;Q04206;E9PKH5;Q04206-3;Q04206-4;E9PKV4;A0A087WVP0;E9PI38;E9PQS6;E9PMD5;E9PJR1;E9PRX2;E9PNV4;H0YCB4	Transcription factor p65	RELA	16	15	15	15	14	14	15	14	14	45.9	97.035	636050	678180	533020	682080	649640	766990	582590	658310	489740	540750	475800	506240	176760	268210	192350	195210	229550	237000	51.746	48.9253	58.9988	48.1377	41.9536	50.8283	52.48	46.1166	55.1997
Q96IR7	4-hydroxyphenylpyruvate dioxygenase-like protein	HPDL	1	13	13	13	12	10	13	12	10	46.9	131.11	457590	352790	305980	1006500	623360	755680	219650	211560	137720	597490	499790	469240	97019	119940	77087	223280	242890	220430	68.7458	63.859	71.1791	73.1197	70.2594	77.3099	69.7099	66.9432	74.0899
P04075;J3KPS3;H3BQN4;H3BUH7;H3BR04;H3BMQ8;H3BU78;H3BR68	Fructose-bisphosphate aldolase A;Fructose-bisphosphate aldolase	ALDOA	8	33	1	28	32	28	1	1	1	85.2	323.31	11015000	9171500	7107000	15321000	11376000	13853000	4783900	5133400	3357500	6104000	6078500	5431300	1694800	1931400	1311500	2421300	2776800	2957000	58.1751	55.3644	66.0926	56.0622	54.2147	61.798	58.8251	58.978	69.2749
O43765;K7EMD6;K7ERW5	Small glutamine-rich tetratricopeptide repeat-containing protein alpha	SGTA	3	9	9	8	9	9	8	9	9	32.9	43.332	1568700	1365700	1215000	674230	627180	708990	589500	655990	477790	378160	368750	386690	596210	753910	521840	279350	331460	327470	30.0602	31.471	36.85	39.0798	35.9847	44.7309	31.9053	30.5389	38.5572
Q9UJS0;Q9UJS0-2;R4GN64	Calcium-binding mitochondrial carrier protein Aralar2	SLC25A13	3	27	21	25	26	21	19	20	15	45.6	132.59	415740	430420	332370	347670	330160	370470	317330	337440	247250	257240	244440	279980	495440	683250	469130	424940	411270	460280	45.5417	43.409	52.7104	44.7709	42.0087	53.104	46.1701	37.5754	49.5239
P98160;A0A0U1RQT3;H0Y5A9	Basement membrane-specific heparan sulfate proteoglycan core protein;Endorepellin;LG3 peptide	HSPG2	3	78	78	56	67	56	56	67	56	27.6	225.93	389550	331420	334680	2863100	2824700	3248000	273350	271000	229430	2695700	2903200	2518800	173220	227240	174760	1695300	1970400	1763000	88.0236	89.4991	90.6584	90.7934	91.4624	91.6517	90.7296	89.6598	90.9813
P50851-2;E9PEM5	Lipopolysaccharide-responsive and beige-like anchor protein	LRBA	2	86	0	79	75	71	0	0	0	38.2	323.31	3253400	2961500	2503600	2526200	2264300	2571200	1429100	1410400	1041700	985260	946430	1004900	342790	457860	334970	272720	337020	322940	43.7089	43.3293	50.666	40.8083	40.1569	49.1009	44.308	42.3989	49.0857
Q13206;E9PIF2	Probable ATP-dependent RNA helicase DDX10	DDX10	2	23	23	20	18	17	20	18	17	27.8	81.527	414650	466400	395490	285940	266860	296640	205650	204460	175820	122240	124760	150850	200040	263280	209330	141150	149020	151760	40.8142	36.3936	42.859	37.2808	37.8956	46.1781	41.3699	36.1436	42.0283
Q9BZE2;A0A087WY59;E9PRI9;E9PNY6	tRNA pseudouridine(38/39) synthase;tRNA pseudouridine synthase	PUS3	4	11	11	10	9	8	10	9	8	29.1	22.117	21828	22456	17453	32172	31041	30507	41790	51963	32443	73832	83265	86617	29207	52647	39637	53953	65328	60412	59.5778	58.0238	63.6093	63.8564	61.5738	72.7507	64.8785	55.3744	60.3824
Q9BYC9;I3L2X1;Q9BYC9-2	39S ribosomal protein L20, mitochondrial	MRPL20	3	7	7	6	5	6	6	5	6	37.6	15.974	68044	72995	48521	109440	114950	114870	114230	141010	110290	76672	64846	68979	26936	31907	28829	38928	63401	48018	61.6619	61.1615	70.3037	40.163	31.5007	38.4779	59.1036	66.5222	62.4852
E7EVA0;P27816-4;B5MEG9;H0Y2V1;F8W9U4;A0A0J9YW37;A0A0J9YVV8;P27816-3	Microtubule-associated protein	MAP4	8	61	25	50	57	50	19	23	19	39.5	221.36	266720	272320	205820	412380	386630	428350	413620	457210	286910	547610	518350	566000	385320	520430	373850	618050	660260	597920	60.7245	58.6736	67.545	56.9697	53.1336	66.361	61.5974	55.9215	61.529
J3KMX2;B9EGA3;Q92925-3;Q92925-2;Q92925;J3QWB6;Q6STE5-2;Q6STE5;C9JYI7	SWI/SNF-related matrix-associated actin-dependent regulator of chromatin subfamily D member 2	SMARCD2	9	18	16	13	14	16	12	13	14	45.4	54.028	1250200	1221100	1113700	1084000	935950	1132900	159820	174730	146180	222960	190680	242380	235020	296410	241790	191240	263370	280140	46.4399	43.3903	50.4273	58.2476	52.1825	62.379	44.8646	47.0488	53.6739
A0A087WZG2;Q04912-2;Q04912;J3KQS7;Q04912-5;H7C3Z8;H7C074;A0A087WZQ8;Q04912-3;Q04912-4;Q04912-6;H2E272;Q9H3Y6	Receptor protein-tyrosine kinase;Macrophage-stimulating protein receptor;Macrophage-stimulating protein receptor alpha chain;Macrophage-stimulating protein receptor beta chain	MST1R	13	14	13	12	13	11	11	12	10	12.3	32.743	36914	30266	32579	352880	320820	353140	145940	180740	137030	662180	659780	635220	25579	41794	28555	329900	390620	355840	90.5299	91.3793	91.5537	81.9408	78.4966	82.2557	92.8044	90.3347	92.5714
P62633-2;P62633;P62633-7;P62633-3;P62633-5;P62633-6;D6RAT4	Cellular nucleic acid-binding protein	CNBP	7	8	1	8	8	6	1	1	1	50.6	3.6228	103060	176700	135770	329420	517330	616240	354590	340330	215760	1720800	1565000	1685800	51634	90470	51160	174430	160160	190770	76.17	74.54	81.9457	82.9145	82.138	88.6535	77.1596	63.903	78.8534
E7ETZ4;Q9Y6E2;B5MCH7;B5MCE7;Q75MG1;E9PFD4;E7EMS9;E9PFE3;C9JF98;F8WDX8;Q9Y6E2-2	Basic leucine zipper and W2 domain-containing protein 2	BZW2	11	21	20	21	21	18	20	20	17	43.4	54.473	199430	193470	147190	383860	284050	364610	205740	246460	165370	401750	424600	380520	117150	159450	119670	272050	261910	239180	65.8095	59.4844	71.2407	66.1328	63.273	69.7064	69.8998	62.1582	66.6518
P31939;P31939-2;H7C1S2;C9JLK0;F8WEF0	Bifunctional purine biosynthesis protein PURH;Phosphoribosylaminoimidazolecarboxamide formyltransferase;IMP cyclohydrolase	ATIC	5	37	37	34	35	34	34	35	34	78.7	323.31	2819300	2236500	1799100	1625500	1271600	1598100	1855100	1614800	1097700	1330900	1289700	1401300	1062800	1271900	890530	562460	748140	707900	36.5708	36.2475	47.0417	41.7734	44.4035	56.0744	34.6074	37.0359	44.2872
O43172-2;O43172	U4/U6 small nuclear ribonucleoprotein Prp4	PRPF4	2	20	20	18	18	15	18	18	15	59.3	234.53	1548200	1448700	1159200	1116500	963300	1169600	1482100	1756800	1106600	1077000	1059700	1079100	228050	305200	254570	168080	201950	227780	41.8997	39.9378	50.2233	42.0851	37.6247	49.3709	42.4305	39.8206	47.223
P11717;S4R328	Cation-independent mannose-6-phosphate receptor	IGF2R	2	72	72	54	67	57	54	67	57	42.2	323.31	661490	659600	529190	7447400	6577400	7317100	510230	550910	388250	7844600	7824200	6947500	235410	307550	234410	3129500	3777900	3407300	91.8424	90.8857	93.2555	93.893	93.4221	94.7074	93.004	92.4721	93.5632
P23229-5;P23229-3;P23229;P23229-4;P23229-2;P23229-9;P23229-6;H7BZ97	Integrin alpha-6;Integrin alpha-6 heavy chain;Integrin alpha-6 light chain;Processed integrin alpha-6	ITGA6	8	43	7	40	41	40	6	6	6	49	323.31	301280	266100	301880	5544200	4778700	5138200	174210	214540	149620	3159600	3146500	2936300	71827	117400	66432	1682300	1848600	1647800	94.8459	94.7253	94.4508	94.7744	93.6169	95.1515	95.9053	94.0285	96.1247
Q99805	Transmembrane 9 superfamily member 2	TM9SF2	1	15	15	13	14	10	13	14	10	31.1	135.58	182250	112470	99800	2696400	2238500	2563500	162430	257680	120160	3509200	3550300	3012300	152600	270820	146480	4059700	4584200	4188400	93.6689	95.216	96.2528	95.5761	93.2332	96.164	96.3773	94.4219	96.6209
P52907	F-actin-capping protein subunit alpha-1	CAPZA1	1	13	11	13	12	12	11	10	10	73.1	244.72	641870	484200	387180	1109300	863620	1092600	548060	604740	365820	1084200	1068100	1163500	567180	629940	436460	950490	1161900	1229000	63.3462	64.0753	73.8353	66.4232	63.8495	76.0796	62.6282	64.844	73.7934
E7ESY4;Q13330;Q13330-3;Q13330-2;H0Y4T7;F8W9Y9;H7C3F3;H0YIT0	Metastasis-associated protein MTA1	MTA1	8	18	14	14	12	15	10	9	12	31.3	69.263	280010	293520	242310	348800	265060	359810	151510	182880	133430	222780	210500	176140	103580	116630	109780	98572	149220	155850	55.4699	47.4525	59.7572	59.5207	53.5106	56.8983	48.7613	56.1294	58.6718
P01344;P01344-2;P01344-3	Insulin-like growth factor II;Insulin-like growth factor II;Insulin-like growth factor II Ala-25 Del;Preptin	IGF2	3	2	2	2	2	2	2	2	2	13.9	10.267	41474	42045	48744	1515000	1678700	1637000	58258	65046	60395	3271200	3352300	3258300	35533	42081	44544	2458400	2710900	2588200	97.3354	97.5566	97.1085	98.2502	98.0966	98.1802	98.5752	98.4714	98.3081
P21695-2;P21695	Glycerol-3-phosphate dehydrogenase [NAD(+)], cytoplasmic	GPD1	2	10	10	6	7	7	6	7	7	39.6	23.668	281300	219090	199630	139900	110610	141700	16646	27815	8312.6	29848	24537	20990	51603	69390	55002	20049	35651	32820	33.2146	33.5487	41.5141	64.1975	46.8693	71.6319	27.9811	33.9401	37.371
Q9Y4A5-2;Q9Y4A5	Transformation/transcription domain-associated protein	TRRAP	2	75	0	55	45	52	0	0	0	25.3	234.79	1103600	1120300	858090	778180	723860	864280	365410	380770	300570	406820	330730	421760	390550	519670	326690	280900	362920	368330	41.3534	39.2515	50.1797	52.6812	46.4835	58.3888	41.8348	41.1199	52.9956
Q7Z2K6;E7ER77;A0A0C4DGF0;Q7Z2K6-2	Endoplasmic reticulum metallopeptidase 1	ERMP1	4	23	23	21	18	19	21	18	19	31.1	101.09	328950	339200	250380	338290	295610	339070	44793	46120	34750	152270	145000	130710	43919	51452	43708	50892	41041	45993	50.6999	46.5667	57.5231	77.2697	75.8686	78.9979	53.6773	44.372	51.2737
Q96L96	Alpha-protein kinase 3	ALPK3	1	22	22	14	19	12	14	19	12	20.7	59.433	87165	89844	84527	123990	113350	134950	76372	91547	71650	100020	95343	89602	112310	149780	118710	167020	188140	173500	58.7199	55.7841	61.4871	56.7033	51.0156	55.5664	59.7931	55.6759	59.3751
P15529-7;P15529-4;P15529-6;P15529-3;P15529-5;P15529-2;P15529-16;R4GN18	Membrane cofactor protein	CD46	8	7	1	7	7	7	1	1	1	21.4	11.24	135080	131390	101440	1901700	1760500	1934700	222180	239730	187650	1790100	1959500	1681300	77532	82835	80278	1306500	1413400	1286600	93.368	93.0551	95.018	88.9588	89.0994	89.9596	94.3981	94.4638	94.1269
Q05048;A0A0A0MSZ9;A3KFI9;A0A087WV92	Cleavage stimulation factor subunit 1	CSTF1	4	15	15	14	14	13	14	14	13	55.2	157.86	274560	238600	172670	1771200	1654300	1797500	261680	249630	173930	2144000	2199800	1852700	75454	60080	50680	343510	455780	396620	86.5791	87.395	91.2358	89.1224	89.8086	91.4178	81.9903	88.3534	88.6698
P00367;P00367-3;P00367-2;P49448	Glutamate dehydrogenase 1, mitochondrial;Glutamate dehydrogenase 2, mitochondrial	GLUD1;GLUD2	4	25	25	23	24	24	23	24	24	53	235.13	421750	363450	289990	1574300	1297800	1467300	387060	377910	281300	1855600	1718400	1719700	247320	304370	214920	972950	1040700	1076600	78.8708	78.1219	83.4979	82.741	81.9726	85.942	79.7324	77.3714	83.3591
Q8N3C0;Q8N3C0-4;E5RFZ0;Q8N3C0-3;J3KNJ4	Activating signal cointegrator 1 complex subunit 3	ASCC3	5	68	68	53	55	58	53	55	58	38.2	175.55	440000	485320	396800	635550	577220	673420	512700	539330	445690	702580	602890	671940	318200	385290	291480	445890	571620	540190	59.0907	54.3245	62.9235	57.8122	52.7823	60.1219	58.3557	59.736	64.9524
P08243-2;P08243;P08243-3;F8WEJ5;C9J057;C9JT45;C9JM09;C9JLN6	Asparagine synthetase [glutamine-hydrolyzing]	ASNS	8	27	27	25	26	24	25	26	24	60.6	134.28	989850	1036800	814680	594930	501460	654560	859100	1052300	694590	752290	687020	752920	658310	921060	665730	402520	471550	440310	37.5402	32.5992	44.5509	46.6858	39.4993	52.0148	37.9439	33.8609	39.8096
Q6P1X6;H0YF29;Q6P1X6-2;J3KNI2	UPF0598 protein C8orf82	C8orf82	4	5	5	5	5	5	5	5	5	30.1	14.209	503800	401040	353450	207730	185830	227350	426630	452130	325420	323010	291270	293870	233020	303980	231360	109670	132920	145870	29.1948	31.6646	39.1443	43.0887	39.1808	47.4527	32.0027	30.4234	38.6687
Q9Y3U8;J3QSB5;J3KTD3	60S ribosomal protein L36	RPL36	3	3	3	3	3	2	3	3	2	28.6	10.938	54813	67768	52200	62816	82300	89696	212660	314720	223700	220240	210250	250290	85148	110960	83295	105870	95691	124680	53.4018	54.8418	63.2125	50.8755	40.0499	52.8049	55.4241	46.3056	59.9495
O60763;REV__R4GMN2;REV__Q5VZ89-5	General vesicular transport factor p115	USO1	3	37	1	34	33	32	1	1	1	46.7	29.127	97509	97322	70123	68705	61795	65652	36952	32517	28994	26705	10505	21517	51830	51445	46255	21700	38404	33179	41.3353	38.8362	48.3535	41.9514	24.4177	42.5986	29.5118	42.7428	41.7693
A5PLN9-2;A5PLN9-4;A5PLN9;A5PLN9-5;A5PLN9-7;D6RB83	Trafficking protein particle complex subunit 13	TRAPPC13	6	7	7	3	7	5	3	7	5	26.5	40.14	40914	40895	37532	54896	35654	47385	126550	138740	97017	300430	253280	260960	104790	158790	98972	135410	156980	161700	57.2967	46.5767	55.8015	70.3616	64.6089	72.8985	56.3739	49.7134	62.032
P07355;P07355-2;H0YN42;H0YMD0;H0YMU9;A6NMY6;H0YM50;H0YKS4;H0YNP5;H0YN28;H0YL33;H0YMM1;H0YKZ7;H0YLV6;H0YMT9;H0YKX9;H0YKL9;H0YMW4;H0YNA0;H0YKV8;H0YMD9;H0YNB8;H0YN52;H0YKN4;H0YLE2	Annexin A2;Annexin;Putative annexin A2-like protein	ANXA2;ANXA2P2	25	25	25	25	25	25	25	25	25	70.8	323.31	7678200	6917900	6824700	10048000	7731600	9170900	2994300	4268200	2785200	5035800	5878000	4629700	2893900	3317200	2402700	3877500	4429200	3929200	56.6845	52.7772	57.3339	62.7115	57.933	62.4378	57.2629	57.1775	62.054
J9JIC5;Q9HAS0;J3KRR1;K7EII1;K7ERX0;K7EIQ2	Protein Njmu-R1	C17orf75	6	12	12	8	11	7	8	11	7	35.1	36.855	66690	58399	54519	44159	28015	38923	423390	489950	273190	439340	421350	443560	45247	76801	42950	30472	37731	37887	39.8371	32.4195	41.6547	50.9244	46.2361	61.8849	40.2435	32.9436	46.8684
Q9HBY8-2;Q9HBY8-3;Q9HBY8;X6R8H3;F2Z3C8;Q5H8Y5	Serine/threonine-protein kinase Sgk2	SGK2	6	11	11	8	10	11	8	10	11	42.2	38.154	96980	122100	74089	139920	95004	128640	21989	22014	13207	32710	30451	25579	43944	86635	59373	71934	89349	87790	59.0629	43.7597	63.4542	59.8	58.0406	65.9491	62.0774	50.7711	59.6549
K7ELL7;P14314-2;P14314;K7EPW7;K7EKX1;K7EJ70;A0A0C4DGP4;K7EIP3;K7EL27	Glucosidase 2 subunit beta	PRKCSH	9	21	21	19	21	19	19	21	19	55.9	305.06	113030	123350	108830	2611500	3653000	3993900	76748	136430	61726	4646400	4990300	3902600	80852	118420	58674	3419500	3668100	3261900	95.8514	96.7336	97.3474	98.3751	97.3388	98.443	97.6902	96.8726	98.233
Q16553;E5RIQ1;E5RI33;E5RGI6	Lymphocyte antigen 6E	LY6E	4	2	2	2	2	2	2	2	2	29.8	35.123	25362	16684	19805	956750	831390	973660	24508	30219	28141	1191500	1202100	1014700	18227	11717	9080.9	977910	1114700	1082100	97.4176	98.0327	98.0065	97.9846	97.5478	97.3015	98.1702	98.9598	99.1678
Q75N03;C9J2P9;Q75N03-2;C9K074;F8WEM5	E3 ubiquitin-protein ligase Hakai	CBLL1	5	8	8	5	3	5	5	3	5	21.2	23.031	121960	136000	92001	136970	144810	150440	66382	63720	49491	81408	70171	79482	56334	55622	50705	63868	63732	74097	52.8985	51.5687	62.0522	55.0836	52.409	61.6269	53.1339	53.3975	59.3716
P35790-2;P35790;E9PM06;H0YD02	Choline kinase alpha	CHKA	4	9	9	7	7	7	7	7	7	35.5	115.44	55338	43891	28203	116390	90369	114710	33197	27470	12595	69673	61854	65371	25165	27274	12469	42763	59067	50338	67.7758	67.309	80.2656	67.7292	69.2468	83.8455	62.9534	68.4113	80.1471
O94916-2;O94916-3;O94916;O94916-5;O94916-4;J3KRL6	Nuclear factor of activated T-cells 5	NFAT5	6	9	9	8	6	6	8	6	6	10.6	17.934	36326	22868	16611	51849	41920	46365	12146	13267	8768.8	11223	18532	19389	10281	18605	3985	19353	22356	27319	58.8024	64.7033	73.6233	48.0252	58.2786	68.8584	65.3067	54.5787	87.27
P14174	Macrophage migration inhibitory factor	MIF	1	3	3	3	2	2	3	2	2	18.3	12.522	542200	457610	549150	16159000	10969000	12909000	326700	400350	400760	8587300	8853400	7286300	618880	540580	374860	14678000	16799000	15159000	96.7535	95.9952	95.9196	96.335	95.6736	94.7866	95.9542	96.8824	97.5868
P53634;H0YCY8;P53634-2;P53634-3	Dipeptidyl peptidase 1;Dipeptidyl peptidase 1 exclusion domain chain;Dipeptidyl peptidase 1 heavy chain;Dipeptidyl peptidase 1 light chain	CTSC	4	11	11	10	11	9	10	11	9	35.2	186.97	498070	422460	359150	1594500	1395300	1571800	462780	509020	346970	1396000	1369800	1274100	214300	254700	205190	736410	818920	821430	76.1982	76.7593	81.4003	75.103	72.9075	78.5962	77.459	76.2765	80.0131
C9J7K9;O15162-2;O15162;C9J9P4;H7C5I5;C9J0H3;C9JE06	Phospholipid scramblase 1	PLSCR1	7	5	5	3	5	3	3	5	3	17.4	5.0125	129630	95669	92212	26888	28749	45405	60855	69377	45911	144020	110820	136250	61065	72747	75200	18568	20553	27637	17.1789	23.1068	32.9937	70.2965	61.4994	74.7965	23.317	22.0289	26.8746
Q8TBP6	Solute carrier family 25 member 40	SLC25A40	1	3	3	2	3	2	2	3	2	11.2	7.0991	48805	30912	31317	46531	39506	54556	52051	52323	40189	80297	85225	85224	4116.7	7999.3	2583.2	5366.1	9510.5	9287.8	48.8074	56.1021	63.531	60.6711	61.9602	67.9547	56.5877	54.3153	78.2394
P42765;A0A0B4J2A4;K7EME0;K7EJB1;K7EJ68	3-ketoacyl-CoA thiolase, mitochondrial	ACAA2	5	19	17	19	18	19	17	16	17	72.8	283.55	2515400	2143700	1759900	651040	514350	676980	2428100	2941900	1778900	796790	836360	791420	1761700	2533000	1786300	460790	573450	574730	20.5606	19.3507	27.7806	24.7075	22.1361	30.7907	20.7331	18.46	24.3423
O14524;O14524-2	Transmembrane protein 194A	TMEM194A	2	4	4	3	4	3	3	4	3	8.6	6.5466	72466	62511	40320	73935	56287	84287	124490	135200	95468	209570	200930	192770	37519	45728	28371	38909	40977	40430	50.5017	47.3804	67.6423	62.7342	59.7775	66.8788	50.9094	47.2603	58.7637
R4GND3;Q8WV24	Pleckstrin homology-like domain family A member 1	PHLDA1	2	4	4	2	3	3	2	3	3	19.6	13.623	71734	76287	52988	48764	41022	56392	143100	140060	112800	146030	142950	156690	30403	37744	26070	20584	25993	20752	40.4687	34.9692	51.556	50.5067	50.5106	58.1432	40.3711	40.7816	44.321
A0A0A6YYJ5;O94854;O94854-2	Uncharacterized protein KIAA0754	MACF1;KIAA0754	3	17	16	13	13	13	12	12	12	19.6	57.73	97105	89012	79699	136500	130280	141800	101310	110820	70085	161460	149190	168270	96543	105850	88768	120010	158470	132310	58.432	59.4094	64.0183	61.4454	57.3786	70.5964	55.4183	59.9538	59.8477
Q99614;H0YB37	Tetratricopeptide repeat protein 1	TTC1	2	8	8	7	7	7	7	7	7	38.4	23.246	35448	38640	25635	65480	69402	91104	9435.7	39061	12174	31944	52458	23808	11795	3539.4	11278	22251	20664	14942	64.8779	64.2361	78.0408	77.1973	57.3192	66.1664	65.3557	85.3764	56.987
Q08380;K7EP36;K7ESM3;K7EKQ5;K7ERZ6;K7EJD3;K7ES75;K7EN99;K7EJY8;K7EQT9	Galectin-3-binding protein	LGALS3BP	10	17	17	16	15	16	16	15	16	40	323.31	388910	315250	298220	5807100	4817400	5539000	290100	318490	269960	6225400	6264800	5793200	164890	206030	185040	3069200	3472500	3200700	93.7232	93.8579	94.8911	95.5475	95.1621	95.5475	94.9015	94.3991	94.5347
Q06481;Q06481-2;E9PQS3;E9PSC7;E9PK76	Amyloid-like protein 2	APLP2	5	21	1	21	20	17	1	1	1	36.7	69.071	71676	61422	28751	845730	873580	884040	123400	143570	77520	2348000	2476300	2134400	51107	59075	42837	802550	942840	909080	92.1871	93.4308	96.8502	95.0069	94.52	96.4954	94.0132	94.1038	95.4999
Q7Z7H8;Q7Z7H8-2	39S ribosomal protein L10, mitochondrial	MRPL10	2	7	7	6	5	5	6	5	5	34.5	12.634	36502	32688	24742	73836	63463	87328	68362	86983	58380	128610	118270	116090	11283	8830.4	10512	21631	24963	21726	66.918	66.0035	77.9227	65.2935	57.6216	66.5387	65.7198	73.8695	67.3925
Q12965;H0YNQ8;H0YLE5;H0YLJ4;O00160;H0YN00;M0QXU2	Unconventional myosin-Ie	MYO1E	7	27	27	23	22	22	23	22	22	30	74.71	250010	276360	197990	154590	140310	151880	178380	183040	151790	106370	88440	110180	63621	86900	52474	37014	54348	36234	38.2081	33.6741	43.4104	37.3556	32.577	42.0583	36.7804	38.477	40.8464
O95396	Adenylyltransferase and sulfurtransferase MOCS3;Molybdopterin-synthase adenylyltransferase;Molybdopterin-synthase sulfurtransferase	MOCS3	1	14	14	13	12	10	13	12	10	43.5	107.9	194890	159370	126350	258640	176780	232540	165950	143740	97103	228550	185280	174070	135130	151760	107260	182280	160790	194600	57.0282	52.5896	64.7942	57.9341	56.3127	64.1915	57.4273	51.4446	64.467
Q9P107-2;Q9P107;K7EQR5;K7EJC2	GEM-interacting protein	GMIP	4	9	9	7	7	6	7	7	6	15.6	24.76	25261	31569	19681	28453	25328	29448	74761	86694	47429	97530	76542	84112	50578	63363	47920	53475	72413	67811	52.9713	44.5155	59.9402	56.6077	46.8904	63.9436	51.3921	53.3327	58.5936
Q96H79;Q96H79-2	Zinc finger CCCH-type antiviral protein 1-like	ZC3HAV1L	2	6	6	6	5	3	6	5	3	28.7	42.668	90668	83748	61850	57384	42968	65139	46572	40199	34713	42694	43831	43117	70572	103090	75872	45157	47574	57936	38.7594	33.9089	51.295	47.8278	52.1611	55.3989	39.0196	31.5762	43.2979
A0A0D9SFK2;Q92614-4;Q92614;Q92614-3;Q92614-2;Q92614-5;H0YEV9;A0A1B0GWJ6	Unconventional myosin-XVIIIa	MYO18A	8	81	81	76	73	73	76	73	73	47	323.31	1176700	1144900	896680	793290	818830	922100	539400	548620	412750	390030	416160	443900	299170	351030	235980	208170	253920	270060	40.2687	41.6977	50.6988	41.9644	43.1352	51.8181	41.0317	41.9737	53.3673
Q02338;E9PCG9;C9K0G7;H7C2W1;C9JM78;C9JQ90;A0A0G2JRX6;C9JEB9	D-beta-hydroxybutyrate dehydrogenase, mitochondrial	BDH1	8	10	10	7	8	8	7	8	8	39.7	35.817	431930	398560	346270	704390	557900	651550	113830	118160	77174	165580	163060	144890	157990	170680	136370	226310	283240	258300	61.9887	58.3297	65.2973	59.2606	57.9831	65.247	58.8889	62.3987	65.4471
A5YKK6;A5YKK6-4;H3BVC9;H3BNB1;H3BTH2;H3BR89;H3BU44;H3BMH0;H3BT18	CCR4-NOT transcription complex subunit 1	CNOT1	9	78	1	70	72	67	1	1	1	39.2	269.59	1247300	1249100	955640	1341200	1089400	1338500	670050	666220	528980	830140	774070	866210	520160	711800	496770	566980	662440	723510	51.8138	46.5854	58.3443	55.3357	53.744	62.0855	52.1534	48.2041	59.2905
Q14019;H3BT58	Coactosin-like protein	COTL1	2	10	10	10	8	6	10	8	6	74.6	83.834	92514	47884	43544	680330	482760	576470	149980	146610	102340	907960	985390	753770	3773.9	7955.8	2648	40975	59347	69459	88.0294	90.9762	92.9769	85.8234	87.0486	88.0459	91.5665	88.1791	96.3277
Q9Y617;Q9Y617-2	Phosphoserine aminotransferase	PSAT1	2	17	17	17	17	17	17	17	17	51.1	138.71	791060	715900	628690	3266500	2385800	2831900	629200	585780	440560	1877200	1937900	1716900	173190	215800	176030	737830	850480	768720	80.504	76.9191	81.8329	74.8963	76.7887	79.5797	80.9894	79.7614	81.3676
P23284	Peptidyl-prolyl cis-trans isomerase B	PPIB	1	9	9	9	9	9	9	9	9	42.1	86.814	352820	329590	290730	5087400	3811400	4474800	290880	440840	284340	3495700	3245700	2814900	15045	31546	14723	238400	258220	273680	93.5146	92.0408	93.8993	92.3181	88.0419	90.8255	94.0638	89.1133	94.895
M0QZI8;Q9UBX7-1;Q9UBX7-4;Q9UBX7;Q9UBX7-3;M0QZV0;A0A0A0MR55;M0QYW4	Kallikrein-11;Kallikrein-11 inactive chain 1;Kallikrein-11 inactive chain 2	KLK11	8	3	3	3	3	2	3	3	2	26.5	98.34	9677.3	8093.1	13958	119940	94288	119570	15784	15098	5523.2	151630	169420	136900	6897.2	9488.1	2038.2	86204	101480	89169	92.5339	92.0951	89.5468	90.5719	91.8176	96.122	92.5917	91.4497	97.7653
J3KQQ5;Q96FL9-2;Q96FL9-4;Q96FL9;Q96FL9-3	Polypeptide N-acetylgalactosaminyltransferase 14	GALNT14	5	8	8	6	8	6	6	8	6	24.2	60.466	17961	17255	15425	178580	156650	177530	26202	39427	20231	242290	238340	211600	7045.3	18740	10230	98874	108340	107840	90.8614	90.0779	92.0059	90.2411	85.8057	91.2734	93.3484	85.2534	91.3356
P49257	Protein ERGIC-53	LMAN1	1	15	15	10	15	12	10	15	12	41.8	323.31	60992	72261	38363	1445500	1177000	1395100	62513	87395	52168	1191200	1162600	1098100	23364	40150	29444	730550	850570	800010	95.9514	94.2157	97.3238	95.0138	93.0084	95.4647	96.901	95.4924	96.4502
P12081;P12081-4;B3KWE1;B4DDD8;P12081-2;P12081-3;B4E1C5;E7ETE2;D6RF05	Histidine--tRNA ligase, cytoplasmic	HARS	9	26	19	25	24	24	18	17	17	56.2	136.07	1351700	1322500	940020	1678300	1409400	1660600	1135300	1299800	774680	1791200	1777100	1772800	314320	416820	249850	394540	497140	482830	55.3894	51.5905	63.854	61.2062	57.7562	69.5903	55.6584	54.3941	65.8992
Q9BS26	Endoplasmic reticulum resident protein 44	ERP44	1	17	17	17	15	14	17	15	14	49.5	187.89	140700	113830	98469	2225000	1981600	2203400	82161	134080	71155	2083600	2241100	1868500	64875	110020	78142	1341900	1590100	1492600	94.0525	94.5677	95.7222	96.2064	94.355	96.3316	95.3884	93.5287	95.0252
J3KND1;E9PRZ1;Q96ER3;E9PMD2;H0YEK5;H0YCN7;H0YDM3;E9PL53	Protein SAAL1	SAAL1	8	12	12	11	11	11	11	11	11	33.6	111.9	207610	205200	162790	435720	391400	405380	213840	234940	138720	419860	380030	357530	61651	70987	58568	123810	151120	162000	67.7288	65.6051	71.3484	66.2553	61.7965	72.0463	66.758	68.0393	73.4467
P42224;P42224-2;J3KPM9;E7EPD2;D2KFR9;E7ENM1;E9PH66;H7BZB5;H7BZ88	Signal transducer and activator of transcription 1-alpha/beta;Signal transducer and activator of transcription	STAT1	9	30	30	28	26	27	28	26	27	51.2	274.26	116720	109300	92248	429760	288250	368950	69878	76814	67360	194730	160450	170920	29709	24153	26324	68866	96437	98885	78.6415	72.5066	79.9982	73.5919	67.6251	71.7307	69.8615	79.971	78.976
P10646;C9JBB3;C9JKV3;P10646-2;C9JT76;C9JQ14	Tissue factor pathway inhibitor	TFPI	6	9	9	5	9	5	5	9	5	34.9	27.306	75570	64606	59622	562300	666980	701620	76532	71095	56260	633470	723570	720510	38964	48875	36423	421930	520660	507840	88.1528	91.169	92.1678	89.2209	91.0535	92.7572	91.546	91.4184	93.3078
K7ENV7;K7EKW4;Q96AB3-3;Q96AB3;Q96AB3-2	Isochorismatase domain-containing protein 2, mitochondrial	ISOC2	5	3	3	2	2	3	2	2	3	25.9	12.734	102160	70957	65070	307670	203830	239370	113030	86039	68538	235010	189010	173130	21979	31820	24819	79854	97424	75227	75.0726	74.1775	78.6263	67.5238	68.7187	71.6396	78.4166	75.3799	75.1924
Q71U36-2;Q71U36;Q13748;Q13748-2;Q6PEY2;V9GZ17	Tubulin alpha-1A chain;Tubulin alpha-3C/D chain;Tubulin alpha-3E chain	TUBA1A;TUBA3C;TUBA3E	6	25	0	25	25	23	0	0	0	75.7	6.5434	1782000	1578000	1352800	1409800	1199600	1436400	1843100	1790500	1316100	1360300	1333000	1293000	166120	215590	156380	130000	171780	181120	44.1694	43.1884	51.4986	42.4643	42.6765	49.5573	43.9011	44.3452	53.6652
F1T0I1;J3KNL6;O15027-5;O15027-2;O15027-4;O15027-3;O15027;X6RGP5;A0A0C4DH09;Q8N9G1	Protein transport protein Sec16A	SEC16A	10	52	52	44	46	42	44	46	42	35.7	323.31	364340	341950	278770	497290	419780	526010	347370	336750	256400	533970	446760	515190	177600	239230	186100	244620	285750	281720	57.715	55.1088	65.3607	60.5862	57.0203	66.7699	57.9366	54.4306	60.2197
Q9H0R6;X6R772;Q9H0R6-2	Glutamyl-tRNA(Gln) amidotransferase subunit A, mitochondrial	QRSL1	3	12	12	11	11	10	11	11	10	31.1	24.687	162050	131550	117100	155170	128190	174120	155900	165930	136670	170210	177240	188280	100380	147440	74743	98513	98279	101720	48.9156	49.3532	59.7898	52.194	51.6479	57.9412	49.5307	39.9965	57.6438
E9PKH6;E9PPW7;O00217;E9PN51;F8W9K7	NADH dehydrogenase [ubiquinone] iron-sulfur protein 8, mitochondrial	NDUFS8	5	4	4	4	4	4	4	4	4	34.1	14.088	68530	46482	49698	269390	229480	314500	27479	20143	23716	193530	159620	129720	31024	21274	20020	98879	114570	100950	79.7201	83.1564	86.3541	87.5666	88.7947	84.5434	76.1176	84.3394	83.4504
Q13011;M0R248;M0QZW4;M0QXS7;M0R280;M0R1A2	Delta(3,5)-Delta(2,4)-dienoyl-CoA isomerase, mitochondrial	ECH1	6	11	8	11	10	9	8	8	7	45.7	96.445	138180	108200	57035	3094700	2318500	2605400	110670	137170	79272	1998800	1839800	1697900	19704	35128	20616	480640	560630	527150	95.7258	95.5413	97.8578	94.7537	93.0616	95.5394	96.0619	94.1036	96.2363
Q9H4L7;Q9H4L7-2;Q9H4L7-3;D6RAY8;F8W9M2	SWI/SNF-related matrix-associated actin-dependent regulator of chromatin subfamily A containing DEAD/H box 1	SMARCAD1	5	15	15	13	12	9	13	12	9	21.3	54.14	190410	220080	156960	163600	149390	176470	224610	234640	176530	204330	162950	177030	132720	174140	141490	120080	141050	122280	46.2134	40.4336	52.9257	47.636	40.9844	50.0707	47.5	44.7508	46.3586
P12830;A0A087WXI5;P12830-2;A0A087WX17;A0A087WU43;H3BNC6;H3BVI7;J3QKP1;P22223-2;P22223	Cadherin-1;E-Cad/CTF1;E-Cad/CTF2;E-Cad/CTF3	CDH1	10	22	22	21	20	21	21	20	21	29.9	323.31	549820	411950	378700	3446900	3161500	3454900	494300	525330	373810	3157300	3204600	2799000	167420	252170	193390	1513900	1674200	1525000	86.2432	88.4719	90.1216	86.4635	85.9158	88.2183	90.0423	86.9096	88.7459
O14775-2;O14775-3;O14775;H0YNW7;H0YLU1;Q96F32	Guanine nucleotide-binding protein subunit beta-5	GNB5	6	3	3	2	3	2	2	3	2	12.5	45.144	12691	11365	11276	16874	17361	20142	5448.6	10713	6436.2	24379	13597	10777	10924	12886	10295	16807	19112	25502	57.0742	60.4365	64.1097	81.733	55.9317	62.6089	60.6073	59.7287	71.2406
E9PMR4;P48509;E9PRJ3;E9PP93;E9PK37;E9PJE8;E9PSA1;E9PJC8;E9PLZ6;K4DIB7	Tetraspanin;CD151 antigen	CD151	10	4	4	4	3	2	4	3	2	14.3	6.7516	129220	107100	95371	4752700	3936400	4472400	86071	81525	77606	2772800	2745100	2357200	46232	69881	46828	1966400	2191000	1918500	97.3531	97.3513	97.9121	96.9893	97.1158	96.8126	97.7029	96.9091	97.6173
Q14451;Q14451-3;Q14451-4;Q14451-2;J3QL76	Growth factor receptor-bound protein 7	GRB7	5	12	12	6	10	10	6	10	10	31.8	32.819	345580	333110	278890	171580	172620	216770	267700	247520	196820	158070	128870	163140	167090	240690	174360	86939	103770	108160	33.1774	34.1328	43.7336	37.1257	34.2384	45.3217	34.224	30.1254	38.284
Q9UBS4;H7C2Y5	DnaJ homolog subfamily B member 11	DNAJB11	2	8	8	8	8	8	8	8	8	30.7	95.575	13486	15343	4944.5	353060	366280	399750	24016	24639	22221	1224300	1237800	967470	17531	19028	8070.9	477890	535810	448260	96.3208	95.9795	98.7782	98.0761	98.0483	97.7548	96.4614	96.5705	98.2313
P50897;E9PMG2;E9PIA8;Q5T0S4;P50897-2;E9PP28;E9PK48;E9PSE5	Palmitoyl-protein thioesterase 1	PPT1	8	8	8	7	7	6	7	7	6	34.3	154.78	71555	48281	45818	1563900	1223700	1351600	44717	70325	37411	1130000	1131200	964100	54715	76160	59769	1553800	1796600	1612300	95.6248	96.2043	96.7212	96.1934	94.147	96.2645	96.5984	95.9333	96.4254
Q13283;E5RIZ6;E5RIF8;E5RH42;E5RJU8;Q13283-2;E5RI46;E5RH00	Ras GTPase-activating protein-binding protein 1	G3BP1	8	21	20	21	18	18	20	17	17	59.7	323.31	363860	333910	282560	260780	243590	280250	651230	747690	451510	437280	446920	394610	18882	24310	16536	10053	17796	21325	41.7488	42.1801	49.7948	40.1723	37.4114	46.6376	34.7434	42.2648	56.3244
A0A087X0M4;Q9BWU0;A0A087WWF4;H7C256	Kanadaptin	SLC4A1AP	4	22	22	18	18	14	18	18	14	46.4	100.19	244230	254450	223930	163380	152510	216070	152620	170070	82141	120380	115150	124290	100560	154140	107050	67485	90071	74932	40.0824	37.4754	49.1068	44.0952	40.3723	60.209	40.1589	36.8825	41.1755
Q15042;Q15042-4;Q15042-3;C9J1R5	Rab3 GTPase-activating protein catalytic subunit	RAB3GAP1	4	34	34	28	29	25	28	29	25	43.2	123.96	872300	778550	666290	354240	364210	405020	310900	317820	229050	130610	119980	130710	328360	367850	304150	150730	172560	156420	28.8812	31.8711	37.8061	29.5826	27.4052	36.3326	31.4617	31.9313	33.9623
P51648;P51648-2;J3QRD1;I3L1M4;J3QS00;J3KTG1;C9JGJ2;I3L0X1;J3QKK9;J3KTD9;I3L2W1;K7EN73;E9PJV0	Fatty aldehyde dehydrogenase	ALDH3A2	13	17	16	15	15	10	14	14	9	39.2	36.571	1928600	1732600	1448100	1668800	1497000	1802600	2009000	2153300	1579000	1891500	1878100	1759700	1082300	1358200	991580	894690	1179300	1070000	46.3891	46.3525	55.4527	48.4938	46.5868	52.7061	45.2552	46.4749	51.9019
Q96S66;Q96S66-2;Q96S66-3;Q96S66-4;Q5T1P5	Chloride channel CLIC-like protein 1	CLCC1	5	13	13	12	13	10	12	13	10	28.5	29.059	17659	11866	10600	126190	103830	134780	6099.3	7043.3	5287.3	298680	270800	263790	6567	2743.6	2297.1	25163	24352	23316	87.7239	89.7438	92.7088	97.9988	97.465	98.035	79.3035	89.8744	91.0315
O95239;O95239-2;Q2VIQ3	Chromosome-associated kinesin KIF4A	KIF4A	3	46	45	41	42	37	40	41	36	48.5	272.14	476850	459470	388360	429220	402640	416470	347680	409550	283340	433490	356690	376750	357970	510980	349250	323080	362820	341660	47.3716	46.704	51.7463	55.4924	46.5507	57.0756	47.4385	41.5221	49.4507
O14818;H0Y586;O14818-4;Q8TAA3-2;Q8TAA3-5;Q8TAA3;A0A087WYS6;F5GY34	Proteasome subunit alpha type-7	PSMA7	8	11	4	10	11	11	4	4	4	52.8	140.16	158520	140010	109980	425380	356700	410490	163810	162580	107310	548760	515250	538020	16071	17551	16305	41111	47331	49648	72.8515	71.8125	78.8691	77.0114	76.0146	83.3713	71.895	72.9494	75.2778
Q96S94;Q96S94-5;Q96S94-2;Q96S94-4;C9J148;Q96S94-3;A0A0A0MSF3;J3QSH2	Cyclin-L2	CCNL2	8	8	8	6	8	8	6	8	8	29	66.827	27254	24252	23986	12141	14980	15697	26762	22602	20688	20047	15120	19477	68372	110920	60067	40988	68656	57401	30.8186	38.1831	39.556	42.8272	40.0827	48.4925	37.4799	38.2323	48.8652
Q96AQ6;Q96AQ6-2;Q96AQ6-3;Q5T173;F2Z2Z8	Pre-B-cell leukemia transcription factor-interacting protein 1	PBXIP1	5	15	15	11	13	11	11	13	11	26.1	39.72	14358	12135	14268	137300	148270	148900	17166	20616	10249	323820	341490	263960	49438	45038	44152	454320	476670	506520	90.5326	92.4348	91.2556	94.9658	94.3066	96.2623	90.1862	91.3672	91.9822
P40925;P40925-3;B9A041;P40925-2;B8ZZ51;C9JF79;C9JRL4;C9JLV6	Malate dehydrogenase, cytoplasmic;Malate dehydrogenase	MDH1	8	11	11	11	9	9	11	9	9	38.3	59.64	318240	251940	228080	3939000	3005000	3236200	204370	187010	148280	1887300	1933100	1581500	76912	103880	82411	1035700	1189300	1035800	92.5247	92.2645	93.4162	90.2293	91.1792	91.4278	93.0873	91.9671	92.6301
A8MXB9;J3KQJ1;Q8NBJ7;C9JL30;H7C3B2;C9J660;F8WA42;Q8NBJ7-2;Q8NBJ7-3;E9PBT8;J3QT17;Q8NBJ7-5;F8WEV7;F8WES7;F8WEX5;E9PG02;Q8NBJ7-4	Sulfatase-modifying factor 2	SUMF2	17	8	8	8	8	8	8	8	8	25.9	50.368	10976	3337.1	1799.2	158900	122160	156400	12823	18411	20743	259900	308930	255530	5340.4	2042.6	4120.5	158410	179890	156230	93.5388	97.3409	98.8627	95.2982	94.3756	92.4918	96.7387	98.8773	97.4303
Q9BQG0;Q9BQG0-2;I3L1L3;I3L2H8;I3L311	Myb-binding protein 1A	MYBBP1A	5	33	33	31	28	30	31	28	30	31.2	235.34	1044900	1293600	810000	910640	824820	1065500	580230	648660	523950	1102300	1015400	1119700	235880	339610	212770	205860	232180	215720	46.5672	38.9356	56.8115	65.5144	61.0194	68.1228	46.6021	40.6058	50.3442
Q92547;I3L1F2;H0Y8I7	DNA topoisomerase 2-binding protein 1	TOPBP1	3	17	17	12	13	11	12	13	11	17.1	41.949	68480	82242	57865	77513	71728	93866	206590	185600	143340	236480	213070	226540	44745	50271	33838	50704	49586	52773	53.0936	46.5857	61.8634	53.3731	53.4452	61.2469	53.1216	49.657	60.9311
Q8N5I2;Q5T370;F2Z3I4;Q5T371	Arrestin domain-containing protein 1	ARRDC1	4	8	8	6	8	8	6	8	8	26.1	40.719	82924	79072	40657	207780	174520	218320	27720	34462	14998	99655	94003	85876	17076	21055	14229	43380	46803	35718	71.4748	68.8192	84.3009	78.2375	73.174	85.1319	71.7547	68.972	71.5118
Q15910;Q15910-2;Q15910-3;G3XAL2;E9PDH6	Histone-lysine N-methyltransferase EZH2	EZH2	5	17	2	10	17	11	2	2	2	33.4	62.214	787090	806660	651400	420390	476310	593220	533760	472210	383410	382410	322940	365260	451320	570760	427480	266480	310040	354680	34.8155	37.1256	47.6627	41.7401	40.6137	48.7879	37.1245	35.1998	45.3462
O43660;O43660-2;D6RA26;H0YA24;B7Z982;H0YAA2	Pleiotropic regulator 1	PLRG1	6	21	21	15	19	17	15	19	17	59.1	267.24	100790	99892	91635	833290	701320	718330	162610	163040	110140	1152500	1029000	1004000	54421	68257	40222	426480	485330	461890	89.2097	87.5324	88.6865	87.6353	86.3226	90.1143	88.6835	87.6701	91.9894
P60174-1;P60174;P60174-4;U3KPZ0;U3KQF3;U3KPS5	Triosephosphate isomerase	TPI1	6	19	19	16	19	18	16	19	18	84.7	323.31	1418400	1451300	1115300	17410000	14715000	15895000	1728100	2134500	1501500	26589000	28565000	23313000	1372200	1541200	1162200	15695000	18903000	16806000	92.4667	91.0227	93.4434	93.8973	93.0471	93.9491	91.96	92.4614	93.5319
P26038;E9PNP4	Moesin	MSN	2	33	19	31	31	29	18	18	16	58.8	215.79	147140	132770	136360	1219400	1024300	1017600	419290	636870	496270	2707000	2785700	2256900	180180	173130	79294	1304800	1334000	1572200	89.2327	88.5253	88.1833	86.5883	81.3921	81.9746	87.8665	88.5126	95.1987
Q8IZV5;E5RK48	Retinol dehydrogenase 10	RDH10	2	10	10	7	10	10	7	10	10	51	86.306	304810	270410	199170	380030	322390	399180	234170	249320	171170	388900	384940	412660	132060	168520	130410	155630	210000	189560	55.4918	54.3843	66.7135	62.4167	60.6912	70.6815	54.0964	55.4792	59.2431
P49458;E9PE20;P49458-2	Signal recognition particle 9 kDa protein	SRP9	3	3	3	3	2	2	3	2	2	34.9	8.2408	230920	244840	204870	105010	75911	110000	345040	388600	283240	197470	204310	268420	303660	408650	308970	117090	185590	164100	31.2595	23.6666	34.9351	36.3993	34.4589	48.6568	27.8289	31.2315	34.6883
Q9NX57	Ras-related protein Rab-20	RAB20	1	12	12	11	8	9	11	8	9	59.8	46.831	23676	17067	16309	20569	19016	24494	139370	135290	99931	149000	125760	144340	24899	23992	22261	27686	26591	32081	46.4889	52.7007	60.0299	51.6697	48.1747	59.0901	52.65	52.569	59.0354
P23246;P23246-2;H0Y9K7;H0Y9U2	Splicing factor, proline- and glutamine-rich	SFPQ	4	27	26	25	25	23	24	24	22	44	323.31	477190	456770	405690	223470	182430	267120	758730	978030	695540	783430	757940	788430	77239	92440	74237	36116	29358	48202	31.8942	28.5404	39.7021	50.8008	43.6609	53.1298	31.861	24.1038	39.3682
P63272;J3QR04;D3DTZ5;J3QSB9;J3KSQ6	Transcription elongation factor SPT4	SUPT4H1	5	4	4	4	4	4	4	4	4	40.2	7.0297	223230	243490	200780	244450	224190	280650	320590	380760	222970	393860	462940	402760	107540	160460	102210	117440	135580	119260	52.2686	47.9366	58.2951	55.1277	54.8702	64.3664	52.2002	45.7979	53.8493
O43264;O43264-2;F5H3C1	Centromere/kinetochore protein zw10 homolog	ZW10	3	31	31	29	26	26	29	26	26	51.6	166.91	374520	373840	281990	433950	369920	462110	409600	439170	306720	690060	641070	671610	198650	262490	176740	229520	232960	268290	53.6755	49.7365	62.1032	62.7521	59.3451	68.6486	53.6049	47.0199	60.2858
Q9H488;Q9H488-2	GDP-fucose protein O-fucosyltransferase 1	POFUT1	2	9	9	6	9	7	6	9	7	37.4	74.037	68639	53380	44488	734160	592830	671390	39885	43504	30716	265520	273470	237510	22900	48235	35421	379120	448240	386860	91.45	91.7395	93.7855	86.9403	86.2752	88.5485	94.3038	90.2845	91.612
A0A087WXL6;Q9H270;B7Z879;A0A0G2JS92;A0A087X2J4;REV__Q53S60;REV__O95342	Vacuolar protein sorting-associated protein 11 homolog	VPS11	7	21	21	13	19	17	13	19	17	28.2	85.931	460820	458640	353860	246740	235240	266950	320240	339170	271190	237220	228720	244400	223750	270200	202280	110120	144360	147850	34.872	33.9021	43.0003	42.5537	40.2754	47.402	32.9829	34.8225	42.2272
Q15435;C9JD73;Q15435-3;Q15435-2;C9J177;C9JRC4;Q15435-5;Q15435-4;H7C118	Protein phosphatase 1 regulatory subunit 7	PPP1R7	9	18	1	17	16	17	1	1	1	58.6	280.28	132090	107410	83722	129790	118420	153980	161710	192440	108090	108220	108090	111080	103920	131530	99753	99636	144560	142240	49.5609	52.4377	64.7786	40.0919	35.9665	50.6821	48.9477	52.3597	58.7786
P20645;F5GX30;F5GXE0;H0YGE9;F5GXU0;H0YGT2;F5H883;H0YF90	Cation-dependent mannose-6-phosphate receptor	M6PR	8	5	5	5	5	5	5	5	5	25.3	81.502	24035	24243	17041	324000	290980	314430	72363	73578	80667	1876100	1959800	1607100	64829	64284	82196	855400	989820	870770	93.0941	92.3093	94.859	96.2861	96.3815	95.2205	92.9551	93.9016	91.3747
Q10471;Q10471-2	Polypeptide N-acetylgalactosaminyltransferase 2;Polypeptide N-acetylgalactosaminyltransferase 2 soluble form	GALNT2	2	18	17	14	18	16	13	17	15	39.2	50.223	110850	98054	87802	958580	861650	878950	31905	40200	35951	671590	604640	554640	37663	38081	39980	286520	345940	345790	89.6347	89.7829	90.9178	95.4648	93.7659	93.9127	88.3822	90.0836	89.6363
A2A274;Q99798	Aconitate hydratase, mitochondrial	ACO2	2	30	30	25	30	27	25	30	27	49.4	292.37	195700	140210	124410	907120	813250	858840	228760	214470	157430	708850	711910	614690	101830	67650	46659	368600	387860	375810	82.2546	85.2946	87.3471	75.6018	76.8486	79.6107	78.3538	85.1485	88.9556
P24390;M0R1Y2;P24390-2;P33947-2;P33947	ER lumen protein-retaining receptor 1;ER lumen protein-retaining receptor	KDELR1	5	5	5	4	5	4	4	5	4	31.6	19.227	17341	20704	14231	10389	9981.7	22456	34040	32551	20057	16581	29099	22823	24682	27801	15721	11042	16604	10925	37.4648	32.5288	61.2097	32.7552	47.2003	53.2253	30.9092	37.3922	41.0005
O75427;C9JYK0;H7C5D9;A0A087X197	Leucine-rich repeat and calponin homology domain-containing protein 4	LRCH4	4	20	20	15	17	13	15	17	13	52.6	107.55	243920	215670	189360	215620	181890	229530	154800	139010	110700	126450	113860	136450	45313	46315	40435	34604	40790	57113	46.9208	45.7516	54.7948	44.96	45.0271	55.2094	43.2999	46.8285	58.5486
Q5T280;R4GNG4	Putative methyltransferase C9orf114	C9orf114	2	8	8	7	7	5	7	7	5	25.5	58.037	354030	383820	354290	208270	175270	202370	183810	192950	172520	107880	98358	146520	81592	124050	93988	50673	59491	53520	37.0389	31.3492	36.3543	36.9845	33.7643	45.9253	38.3117	32.4129	36.2828
Q9NUM4;C9JZ87;F2Z3N7;C9J998	Transmembrane protein 106B	TMEM106B	4	8	8	8	7	7	8	7	7	36.5	25.508	14202	10173	8099.8	441560	358020	361200	67159	59406	46547	408940	414190	352240	13976	18263	8775.1	458790	523410	496820	96.8839	97.237	97.8067	85.8939	87.4564	88.3279	97.0438	96.6284	98.2644
P31271;P31276	Homeobox protein Hox-A13	HOXA13	2	5	5	5	4	4	5	4	4	17.5	16.55	33436	20898	30469	77006	62146	78986	15182	13868	16500	51876	46697	45144	11102	9953.8	3908.5	11677	25600	19921	69.7253	74.835	72.163	77.3599	77.1023	73.2334	51.2621	72.0036	83.5981
P05141;Q9H0C2	ADP/ATP translocase 2;ADP/ATP translocase 2, N-terminally processed	SLC25A5	2	16	6	15	15	14	6	6	6	45.6	16.722	539750	576490	380410	851320	761620	874860	1341300	1435000	1069700	2325500	2064900	2132700	10862	14018	11788	12348	21966	27908	61.1989	56.9176	69.695	63.4204	58.9988	66.5969	53.2012	61.0438	70.3043
Q96FC9-4;Q96FC9-3;Q96FC9-2;Q96FC9;F6WZM0;F5H235;C9K0E8;F5GXJ8;B4DMS8;Q96FC9-5;H0YFY8	Probable ATP-dependent RNA helicase DDX11	DDX11	11	13	3	9	10	8	3	2	1	19.4	28.023	208900	197270	134050	650830	584560	604690	87851	69597	55279	117070	115610	132860	34141	43862	42709	116450	135110	115520	75.7017	74.7682	81.8542	57.1293	62.422	70.618	77.3287	75.4923	73.0081
Q13740-2;Q13740;F5GXJ9;Q13740-3;H7C543;Q13740-4	CD166 antigen	ALCAM	6	14	14	11	12	13	11	12	13	40.4	93.221	21326	12996	8560.3	327220	283920	344330	87783	79431	57314	407870	454080	440450	12296	23853	10152	251400	288600	262650	93.8814	95.623	97.5742	82.2894	85.1116	88.4857	95.3371	92.3659	96.2786
P42695;G3V1A9;E9PKK4;E9PQA3;E9PLE0;E9PJ63;E9PL84;E9PJM8;E9PR72;E9PL95	Condensin-2 complex subunit D3	NCAPD3	10	28	28	18	27	24	18	27	24	28	224.16	414310	444630	355200	387090	379450	461420	445790	477290	344800	585380	547470	588910	411140	534370	377320	381850	391180	443570	48.3017	46.0453	56.5036	56.7685	53.4242	63.072	48.1532	42.2646	54.0353
D6RFG8;P27707;D6RCP9;D6RG38	Deoxycytidine kinase	DCK	4	12	12	11	11	7	11	11	7	33.8	35.655	272250	199260	193770	333320	257400	328150	125260	128880	74345	178470	183430	172110	100760	138270	88691	129220	155840	147970	55.0424	56.3658	62.8736	58.7594	58.7333	69.8342	56.1875	52.987	62.524
A0A087WUT6;O60841	Eukaryotic translation initiation factor 5B	EIF5B	2	41	41	35	36	39	35	36	39	37.8	323.31	2113700	2276400	1807500	1334900	1309100	1724400	891980	1184800	760430	791160	843920	827110	879180	1591000	1037900	555540	612970	651980	38.7085	36.5109	48.8236	47.005	41.5986	52.1001	38.7211	27.8121	38.5814
O14896;O14896-2;B1AJU4	Interferon regulatory factor 6	IRF6	3	11	11	9	11	10	9	11	10	30.4	24.482	80831	54421	63538	45560	37098	49971	179350	164850	120070	124910	121730	132780	51820	62294	35674	45151	42230	23899	36.0469	40.5358	44.0238	41.0537	42.4768	52.5133	46.5613	40.4022	40.1172
Q8IX90;Q8IX90-3;F5GWG1;F5H8H7;Q8IX90-2	Spindle and kinetochore-associated protein 3	SKA3	5	15	15	8	14	13	8	14	13	52.4	52.159	172170	179020	138660	201470	181100	206540	192960	216340	158010	249810	248410	255830	99313	151740	101470	115370	140630	136970	53.9209	50.2888	59.832	56.4198	53.4502	61.8186	53.7397	48.1	57.4442
P62318-2;P62318;H3BT13	Small nuclear ribonucleoprotein Sm D3	SNRPD3	3	4	4	4	4	4	4	4	4	50	118.32	289700	297780	216660	1975800	1832200	1853800	218870	256350	164500	1642000	1608200	1368200	159570	224150	171960	1058500	1263200	1178200	87.2125	86.0196	89.5357	88.2383	86.2514	89.2673	86.8998	84.9296	87.2637
Q9H089;H7C2X7;F8WFC6	Large subunit GTPase 1 homolog	LSG1	3	19	19	16	13	15	16	13	15	34.8	36.563	497320	463020	441170	473170	457710	465850	315810	330780	259470	353250	328840	367630	20998	23772	16727	7421.3	23323	18787	48.7558	49.7116	51.3605	52.798	49.8529	58.6238	26.1136	49.5233	52.9003
Q96I25;Q5W011;Q5W010;Q5W012;H0Y6J6	Splicing factor 45	RBM17	5	13	13	13	13	13	13	13	13	39.7	51.721	262130	245750	194170	218850	197520	250490	350550	373690	254670	202800	220820	238730	56354	78584	56773	46710	47230	62835	45.5009	44.5597	56.3329	36.6495	37.1432	48.3847	45.3214	37.5395	52.5341
Q13347;Q5TFK1	Eukaryotic translation initiation factor 3 subunit I	EIF3I	2	19	19	17	18	17	17	18	17	80.3	323.31	810880	774930	634190	1174200	978430	1138600	925390	1126000	767790	1278300	1064500	1050400	416860	550900	399300	597800	759820	687060	59.1513	55.8031	64.2264	58.0073	48.5962	57.7717	58.9163	57.9697	63.2442
Q9Y6M4-3;Q9Y6M4-4;Q9Y6M4-5;Q9Y6M4-6	Casein kinase I isoform gamma-3	CSNK1G3	4	12	0	8	11	10	0	0	0	34.8	28.118	238900	216990	204300	233660	217010	279300	213620	223720	153970	230900	229030	247170	259930	299390	240800	257730	268740	262100	49.4456	50.0023	57.7543	51.9437	50.5864	61.6169	49.7875	47.3026	52.1177
O43818	U3 small nucleolar RNA-interacting protein 2	RRP9	1	12	12	9	10	8	9	10	8	31.8	77.273	390930	378850	258230	1086300	966330	1126500	447360	512480	371460	1318100	1218100	1195100	63735	77494	61542	174230	188160	202250	73.5363	71.8365	81.3516	74.6604	70.3868	76.2882	73.2166	70.829	76.6703
Q9UBM7;E9PM00;E9PJ54;E9PRL8;E9PQ71;E9PIP9;H0YE57;E9PLZ2	7-dehydrocholesterol reductase	DHCR7	8	7	7	7	6	6	7	6	6	16.6	20.067	137570	157590	123100	380620	323800	379730	25667	28212	17473	98573	75714	72038	43274	66831	57965	154130	170730	157530	73.4518	67.2635	75.5186	79.3408	72.8538	80.4795	78.0785	71.8679	73.1015
O60306;H0YH15;H0YLN9	Intron-binding protein aquarius	AQR	3	45	44	40	40	34	39	39	33	37.8	149.37	671400	725380	553180	425250	360910	452240	288620	334370	219910	259880	247280	249120	246280	323610	241650	152930	203370	198430	38.7772	33.2241	44.9802	47.3801	42.5135	53.1139	38.3082	38.5916	45.0895
Q15398-3	Disks large-associated protein 5	DLGAP5	1	16	1	10	13	12	1	1	1	27.2	44.091	64994	63176	50245	106240	95042	114460	194650	232660	179630	247370	235390	252230	19502	21199	9691.4	23145	34212	21236	62.0438	60.0703	69.4939	55.9635	50.2916	58.4055	54.2711	61.7423	68.664
Q13423;E9PCX7;D6RAI5;D6RHU2;H0Y8P5;D6RCR6	NAD(P) transhydrogenase, mitochondrial	NNT	6	31	31	27	29	26	27	29	26	35.2	90.692	162850	173170	146770	129910	95905	124440	120350	108530	84549	75053	60066	84689	24819	41895	34938	27800	29962	27627	44.3742	35.6425	45.8833	38.4093	35.6272	50.0414	52.8326	41.6967	44.1573
Q7Z6B0-2;Q7Z6B0;Q7Z6B0-3;A0A0A0MTP0;A0A0A0MTK0;F5GWB1;F5GWR1;H0YGB4;H0YH50;H0YGN9;H0YFR6;F5H4N8;H0YH48;F5GZH9	Coiled-coil domain-containing protein 91	CCDC91	14	13	13	10	10	10	10	10	10	42.1	41.074	86206	108760	70742	85621	66912	76390	78282	126960	61691	104930	115770	111940	66297	93559	56895	65202	77869	83886	49.8298	38.0892	51.9194	57.2724	47.695	64.4701	49.5836	45.4237	59.5862
P06744;A0A0A0MTS2;P06744-2;K7EQ48;A0A0J9YXP8;A0A0J9YYH3;A0A0J9YX90;K7EPY4;K7EP41;K7ENA0;K7ELR7;K7ERC6;K7ERK8;K7EIL4	Glucose-6-phosphate isomerase	GPI	14	26	15	21	24	21	12	14	12	57.2	323.31	609180	517080	472180	2608100	2076800	2224300	581460	520810	359180	2283700	2418100	2128800	307560	388410	279450	1282800	1414700	1331800	81.0654	80.0654	82.489	79.7058	82.2788	85.5634	80.661	78.4589	82.6563
P60602;P60602-2	Reactive oxygen species modulator 1	ROMO1	2	2	2	2	2	1	2	2	1	31.6	14.002	34432	27984	16992	410420	333620	379070	27333	20503	14081	413970	478890	326100	17757	25461	15952	198570	229850	181490	92.2599	92.2611	95.7098	93.8063	95.8944	95.8607	91.7916	90.0275	91.9207
O75165;H0Y8Q2;H0YA63	DnaJ homolog subfamily C member 13	DNAJC13	3	46	46	29	38	36	29	38	36	24.7	144.86	269580	281590	228880	157750	144070	187000	269000	269000	210160	170740	187340	205190	731850	1036400	753460	424730	480190	479500	36.9153	33.8463	44.9649	38.8275	41.0527	49.4017	36.7229	31.6625	38.8902
O43929;O43929-2;O43929-3;C9JGH7;C9J2X8;Q53SE3;CON__Q2YDI2	Origin recognition complex subunit 4	ORC4	7	10	10	10	9	9	10	9	9	28.2	25.631	371760	407890	334210	299900	248520	246860	170450	145790	112130	139070	148950	154410	47516	71188	57229	34756	40339	50567	44.6506	37.8605	42.4837	44.9309	50.5361	57.9313	42.2452	36.1697	46.9099
P35579;P35579-2;Q5BKV1;B1AH99;A0A087X0T3;P12883;P13535;Q9UKX3;P13533;A7E2Y1	Myosin-9	MYH9	10	110	86	107	105	103	85	84	82	57	323.31	13734000	13097000	10387000	8764400	7771500	9269400	9229200	9378600	6785600	5465400	4929000	5657200	6363300	8383000	6181100	4023500	4753900	4838200	38.9557	37.2403	47.1572	37.1933	34.4502	45.4657	38.7367	36.1874	43.9066
J3KNW4;A0A0A0MSG2;Q14192;C9J3S8;F8WDA8;U3KQT4;Q14192-2	Four and a half LIM domains protein 2	FHL2	7	11	11	10	9	9	10	9	9	32.1	31.02	773160	758840	604000	635300	663630	730450	1518100	1769000	1030400	2202300	2434900	2282500	1800100	2310300	1712900	1557700	1738000	1902400	45.106	46.6534	54.7379	59.1952	57.92	68.8973	46.3905	42.9316	52.6208
P48730-2;H7BYT1;P48730;H0Y645;B0QY35;B0QY34;J3QQI9;B0QY36;H0Y2N6;J3KRM8	Casein kinase I isoform delta	CSNK1D;CSNK1E	10	10	5	9	9	9	4	5	5	32.5	60.377	61684	56172	57182	128770	122370	135810	120610	170140	115150	346120	281210	301840	11671	12814	5342.6	16942	27374	24591	67.6121	68.5385	70.3708	74.1585	62.3042	72.3854	59.2108	68.1149	82.1518
Q03405;M0QYR6;M0R1I2;Q03405-2;Q03405-3;M0R0H5;M0R2E9;M0R0Y4;M0QYS6;M0QX27;M0R383	Urokinase plasminogen activator surface receptor	PLAUR	11	8	8	8	8	8	8	8	8	39.1	79.14	186880	185590	134260	1852100	2095400	2303700	182730	198420	113120	2720700	2665300	2450200	60808	76281	49239	637130	702420	706190	90.8346	91.8636	94.4929	93.7064	93.0712	95.587	91.2875	90.2041	93.482
Q6P3X3;F8WCH1;H7C3A3;C9JVS4	Tetratricopeptide repeat protein 27	TTC27	4	18	18	14	15	12	14	15	12	28.7	48.23	51202	55411	38818	43962	41792	62252	203320	218040	164910	231150	202330	211360	57856	71776	56254	49070	58431	70140	46.196	42.9946	61.593	53.2028	48.1314	56.1724	45.8916	44.8755	55.4931
Q9NVG8;Q9NVG8-2;Q9NVG8-3	TBC1 domain family member 13	TBC1D13	3	10	10	4	9	8	4	9	8	31	21.211	16364	14256	6073.4	9899	9576.6	9922.4	123070	126110	82990	109700	119070	102670	100970	120630	85370	67066	72331	74441	37.6918	40.1828	62.0313	47.1281	48.5643	55.3	39.9117	37.4848	46.5806
P21589;P21589-2;H0Y7R7;Q96B60;H0Y3X5	5-nucleotidase	NT5E	5	18	18	16	17	17	16	17	17	39.2	137.84	113020	73708	73129	1187600	1039400	1176100	46014	43392	38596	642390	665610	581400	56306	45853	47731	572540	646660	610130	91.3103	93.3782	94.1461	93.3158	93.8798	93.7748	91.0461	93.3788	92.7445
Q9P2E3;Q5JXR6;Q5JXR5;Q9P2E3-2;Q5JXR7	NFX1-type zinc finger-containing protein 1	ZNFX1	5	16	16	11	11	11	11	11	11	12.3	46.43	119940	134960	108460	71769	77423	75769	234350	196810	176860	164860	156650	173080	164170	250260	154620	97143	77478	93407	37.4364	36.4544	41.1276	41.2966	44.319	49.4599	37.175	23.6402	37.66
Q9NUY8-2;Q9NUY8;E9PGE5;C9IZ32;C9JAM5	TBC1 domain family member 23	TBC1D23	5	16	16	13	12	11	13	12	11	30.7	57.303	504100	475390	340000	228400	218060	297820	720720	788680	540980	519160	512370	518880	194200	257760	190830	88173	93019	119320	31.1809	31.4457	46.6934	41.8718	39.3813	48.9574	31.2257	26.5178	38.4717
Q5W0B1	RING finger protein 219	RNF219	1	7	7	3	5	6	3	5	6	16	12.735	29429	22233	29594	22386	16665	22838	31421	24829	19802	29556	31567	33240	78620	87236	65332	55219	65535	73198	43.2037	42.8428	43.5574	48.4707	55.9738	62.6673	41.2578	42.8975	52.8391
Q969N2-5;Q969N2;Q969N2-4;Q969N2-2;Q969N2-6;F6W983;Q969N2-3;B7Z7C5;H7C2Y2	GPI transamidase component PIG-T	PIGT	9	15	15	14	13	11	14	13	11	28.5	37.953	86085	46213	40265	713040	636180	647320	93046	44358	52709	853550	713060	690030	125200	100600	43546	1130100	1251400	1206200	89.2276	93.2278	94.144	90.1705	94.1435	92.9034	90.0263	92.5592	96.5156
P22087;M0R299;M0QXL5;M0R2Q4;M0R0P1;M0R2U2;M0R1H0;M0R2B0	rRNA 2-O-methyltransferase fibrillarin	FBL	8	11	8	11	11	11	8	8	8	46.1	235.17	2088500	2729000	2019800	1061800	1168300	1402600	1028600	1148400	890510	738570	671880	801170	649950	1029000	683780	326840	445370	410230	33.7047	29.9772	40.9829	41.7939	36.9108	47.3594	33.4606	30.2075	37.4978
Q9H3S7;C9JD91;R4GMM7	Tyrosine-protein phosphatase non-receptor type 23	PTPN23	3	31	31	27	23	24	27	23	24	25.3	121.84	391490	380830	320920	271090	242720	285880	346540	316840	249300	251180	267920	283950	166110	242330	177550	113580	138420	124860	40.9143	38.9255	47.1127	42.023	45.8171	53.2489	40.6092	36.3546	41.2883
Q9NYU2-2;Q9NYU2;H7BZG0;F8WCI2;F8WCE6	UDP-glucose:glycoprotein glucosyltransferase 1	UGGT1	5	46	44	42	40	40	40	38	38	39.3	242.89	23519	21102	5730.3	616550	518590	533690	179440	192780	130640	977710	948970	828380	16200	11492	7837.8	217580	250090	251300	96.3256	96.09	98.9377	84.4929	83.1154	86.3778	93.0704	95.6067	96.9754
Q96EK6;G3V4W4;G3V5E4	Glucosamine 6-phosphate N-acetyltransferase	GNPNAT1	3	10	10	8	9	10	8	9	10	65.2	278.48	1150600	1007400	804830	471130	423280	561080	2464000	3034200	2031100	639680	694770	779010	659180	805310	622820	274030	311510	304640	29.0511	29.5859	41.0774	20.6104	18.6317	27.7217	29.3642	27.8926	32.8467
Q9HCN3;K4DI83	Transmembrane protein 8A	TMEM8A	2	4	4	1	4	3	1	4	3	7	6.1077	11492	7059	8711.2	29879	35976	28697	47200	44983	33743	123490	104340	102670	14854	15921	15758	46909	50784	51325	72.2221	83.5971	76.7131	72.3475	69.8754	75.2641	75.95	76.1322	76.5097
Q9BPX3;D6RA93;H0Y9Z8	Condensin complex subunit 3	NCAPG	3	30	30	21	27	27	21	27	27	35	161.55	1158800	1083600	841980	1016200	906180	1085800	738250	939120	560220	716290	697940	753010	188000	244880	182170	162520	192830	211940	46.7218	45.5417	56.3239	49.2451	42.6337	57.3403	46.3654	44.0543	53.7769
Q92844;E7EQA9;E7ENY2;E7EWR8;E7EM55;E7ERM9;E7EV32;E7EMT6;E7EVA2;E7EW82;H7C3L4;Q92844-2;Q92844-3;H7BZ28	TRAF family member-associated NF-kappa-B activator	TANK	14	12	12	10	10	9	10	10	9	48	168.26	251940	236790	207690	626930	603070	676050	45872	66587	24636	180100	147720	164730	37350	41340	20992	92583	98052	85629	71.3336	71.806	76.4987	79.7001	68.9292	86.9903	71.2544	70.3426	80.3116
P49773;D6REP8;D6RE99;D6RD60;D6RC06	Histidine triad nucleotide-binding protein 1	HINT1	5	7	7	7	7	7	7	7	7	77.8	98.931	395200	349560	241960	1156000	1267400	1385900	270140	335460	182800	707800	1057300	714900	208260	244960	199040	865490	614010	696000	74.5229	78.3817	85.1363	72.3766	75.914	79.6368	80.6044	71.4821	77.7619
Q9NWD8;C9J3C8;C9JKP5;U3KQ21;F8WE75;Q9NWD8-2	Transmembrane protein 248	TMEM248	6	3	3	2	3	2	2	3	2	9.9	4.5398	46538	38886	36973	20288	20435	25209	75056	85048	58542	30043	29881	27934	29204	41379	22670	15160	19333	17846	30.3594	34.4482	40.5407	28.5854	25.9995	32.3026	34.1719	31.8438	44.0468
P37173;P37173-2	TGF-beta receptor type-2	TGFBR2	2	12	12	7	11	7	7	11	7	25.2	22.403	55492	63728	55692	111470	97952	104580	337640	449970	297480	683720	710780	734490	15662	21607	11188	28740	24842	36126	66.7637	60.5839	65.2516	66.9421	61.2345	71.1736	64.7268	53.4823	76.3537
P50395;P50395-2;Q5SX87;Q5SX91;Q5SX86;V9GYF8;Q5SX90;V9GYJ7	Rab GDP dissociation inhibitor beta	GDI2	8	33	22	32	32	31	22	21	20	76.4	323.31	5593600	5088000	4156600	2787500	2406000	3113200	3277600	3774300	2577700	1979000	1986200	1979400	1732700	2348600	1704700	852640	1072100	1132100	33.2594	32.1057	42.8237	37.6479	34.4796	43.4355	32.9798	31.3415	39.9076
O60341;O60341-2;R4GMP9;R4GMQ1	Lysine-specific histone demethylase 1A	KDM1A	4	31	31	27	30	27	27	30	27	56.8	124.02	1428700	1326300	1005200	1012700	882870	1134300	1238100	1307000	891810	792350	752240	793340	567510	848250	566920	396390	471480	443650	41.4803	39.9639	53.0171	39.0234	36.53	47.0783	41.1236	35.7255	43.901
Q9Y6D5	Brefeldin A-inhibited guanine nucleotide-exchange protein 2	ARFGEF2	1	49	34	42	43	40	28	30	27	37.4	205.7	470560	515850	360030	482620	393380	477330	213410	236410	152580	318620	280430	320950	232450	317580	223150	234290	290230	303810	50.6326	43.2652	57.0042	59.8876	54.2586	67.7782	50.1971	47.7501	57.6533
D6RGI3;D6RER5;Q9NVA2;Q9NVA2-2;D6RDU5;H0Y961;B1AMS2;Q14141-2;Q14141-4;Q14141;D6RDP1;D6R9Y6;H0Y9G8;Q14141-3	Septin-11	2020-09-11	14	18	15	16	17	18	13	15	15	49.9	156.43	522400	379720	394590	716830	493370	604040	482770	565440	352920	735200	746340	665660	99137	107070	99247	120630	143950	144040	57.8448	56.5085	60.4869	60.3627	56.8952	65.3518	54.89	57.346	59.2058
O00483	Cytochrome c oxidase subunit NDUFA4	NDUFA4	1	4	4	4	4	3	4	4	3	46.9	8.8459	63025	47182	45026	42554	42785	51856	230040	204110	119290	230370	161150	159250	7320.6	16077	13272	20678	14340	9819.8	40.3054	47.5563	53.5249	50.0358	44.1193	57.1731	73.8537	47.1447	42.5251
P30519;A0A087WT44;P30519-2;I3L159;I3L1F5;I3L4P8;A0A1B0GXH0;I3L463;I3L276;I3L1Y2	Heme oxygenase 2	HMOX2	10	15	15	14	14	14	14	14	14	60.8	103.64	387370	305950	276400	770120	619090	752320	449240	555930	320450	1111200	1098400	1034900	120000	150580	115520	236880	289630	227640	66.5336	66.9258	73.1317	71.2107	66.3955	76.3567	66.3753	65.7936	66.3364
P30405;R4GN99;H0Y548;P30405-2	Peptidyl-prolyl cis-trans isomerase F, mitochondrial;Peptidyl-prolyl cis-trans isomerase	PPIF	4	6	5	6	6	6	5	5	5	47.8	157.24	357530	347880	305420	1892000	1623600	1924600	285700	347260	277360	1634300	1727900	1422200	176700	218700	186420	979050	1001100	934020	84.1065	82.3544	86.3042	85.1198	83.2659	83.6805	84.7112	82.0708	83.3619
O00139-2;D6R9M0	Kinesin-like protein KIF2A	KIF2A	2	25	2	22	22	20	1	1	2	39.8	86.264	1158400	1206200	1071900	766860	702920	869070	1210100	1246800	968470	1156000	1077200	1239900	140070	183320	128000	91305	105620	99812	39.8315	36.8191	44.775	48.8568	46.3511	56.1455	39.4619	36.5543	43.8133
O43396;K7ER96;K7EML9;K7EPB7;K7EKG2;K7EME7	Thioredoxin-like protein 1	TXNL1	6	18	18	14	17	17	14	17	17	77.2	323.31	699200	603930	452790	781170	744600	896420	573490	629020	361220	925720	976350	885710	168360	185850	107110	145100	224360	209150	52.7686	55.2157	66.4404	61.7472	60.8178	71.0313	46.2898	54.6939	66.1323
Q5RI15;Q5RI15-2	Cytochrome c oxidase protein 20 homolog	COX20	2	4	4	4	4	4	4	4	4	33.1	12.312	86276	82974	57783	521870	435010	550130	77317	87954	57344	468540	472550	430660	5505.2	5919.1	8310.7	31520	33428	40013	85.8133	83.9814	90.4949	85.8357	84.3081	88.2493	85.1312	84.9567	82.802
P07686;Q5URX0;H0YA83;H0Y9B6;D6REQ8;H0Y9M3	Beta-hexosaminidase subunit beta;Beta-hexosaminidase subunit beta chain B;Beta-hexosaminidase subunit beta chain A	HEXB	6	17	17	13	16	13	13	16	13	37.4	41.257	15082	11643	10250	371830	300700	288340	11988	13338	5373.3	55066	46764	40540	23334	34918	25545	502800	573880	517390	96.102	96.2724	96.5672	82.1219	77.8077	88.2969	95.565	94.2644	95.295
Q9BTE3-2;Q9BTE3-3	Mini-chromosome maintenance complex-binding protein	MCMBP	2	24	1	23	23	19	1	1	0	44.7	183.17	1267100	1151800	1022100	930290	745360	948960	978830	1016600	735450	874000	915910	876320	431390	534740	402910	311170	347380	320960	42.3361	39.2882	48.1447	47.1711	47.3948	54.37	41.905	39.3801	44.3395
P22234;E9PBS1;P22234-2	Multifunctional protein ADE2;Phosphoribosylaminoimidazole-succinocarboxamide synthase;Phosphoribosylaminoimidazole carboxylase	PAICS	3	19	6	17	19	19	5	6	6	58.4	140.53	1291100	1177500	949560	6645300	5322200	6177000	2003200	2267200	1453200	6808000	6669100	5988300	299510	339260	222180	1390400	1642200	1507400	83.7319	81.8838	86.6758	77.2653	74.6293	80.4717	82.2766	82.8783	87.1541
Q9Y4R8;H3BRS3;H3BU45	Telomere length regulation protein TEL2 homolog	TELO2	3	24	24	21	18	17	21	18	17	35.1	53.566	180680	144140	129300	332830	310810	350250	112750	115860	89242	283230	274140	301630	73809	124170	70649	154090	206390	166450	64.8147	68.3174	73.0372	71.5263	70.2923	77.1685	67.6133	62.4365	70.2027
P25490;H0YJV7;O15391;H0YJU4;Q96MM3	Transcriptional repressor protein YY1	YY1	5	9	9	8	9	7	8	9	7	27.5	38.866	290670	311830	251670	545210	678810	804530	210360	261750	173050	612480	622790	581820	45568	46751	41415	89898	98501	102810	65.2259	68.5224	76.1721	74.4349	70.4083	77.0755	66.362	67.8139	71.2845
P22307-4;P22307-8;P22307;P22307-7;P22307-2;P22307-6;H0YF61;E9PLD1;H0YCB0;P22307-3;H0YD06;P22307-5	Non-specific lipid-transfer protein	SCP2	12	14	14	11	14	12	11	14	12	32.2	79.08	8771.4	17857	14837	134140	90210	114900	84489	97586	75710	473460	467040	424400	24007	21430	19093	123480	155170	135280	93.8624	83.476	88.5638	84.8572	82.7167	84.8613	83.7226	87.8652	87.6319
Q9NY27;Q9NY27-3;Q9NY27-2;C9IZ04;H7C559;F8WCA1;F8WDK3;C9IZF4	Serine/threonine-protein phosphatase 4 regulatory subunit 2	PPP4R2	8	15	15	9	14	10	9	14	10	58	98.844	637060	630840	508910	387840	323660	431110	506860	601240	395080	342580	351480	343630	136590	145620	116720	64508	87147	78498	37.8417	33.9089	45.8618	40.3301	36.8923	46.5176	32.0779	37.4396	40.2104
Q6P2E9;Q6P2E9-2;I3L2F4;I3L0V0;I3L3M2	Enhancer of mRNA-decapping protein 4	EDC4	5	40	40	36	38	34	36	38	34	44.3	314.27	609410	592790	433430	545110	492650	559440	456310	567120	334920	461070	514180	508320	114370	189030	136180	100260	103270	133160	47.2153	45.3871	56.3457	50.2594	47.552	60.2818	46.7129	35.3301	49.4394
Q9BQA1;Q9BQA1-2;H0Y711	Methylosome protein 50	WDR77	3	11	11	9	11	11	9	11	11	56.7	307.93	232390	229480	168880	829710	648140	709730	299690	341260	243020	389280	449860	423890	43218	39540	32752	83391	134550	116200	78.1198	73.852	80.7787	56.5017	56.8637	63.5603	65.865	77.2876	78.0117
A0A1B0GVD5;A0A1B0GWE8;P07339;A0A1B0GW44;A0A1B0GV23;A0A1B0GVP3;C9JH19;F8WD96;H7C1V0;F8W787;A0A1B0GV01	Cathepsin D;Cathepsin D light chain;Cathepsin D heavy chain	CTSD	11	19	1	18	17	17	1	1	1	64.1	169.33	428630	324320	290420	7223600	5122200	5843300	299900	292510	189280	5021900	5034700	4024500	235690	339220	250340	3441500	3895900	3538300	94.3986	94.0454	95.2652	94.3647	94.5091	95.5081	93.5905	91.9903	93.3924
P07737;K7EJ44;I3L3D5	Profilin-1	PFN1	3	10	6	9	9	9	5	5	5	90.7	113	103320	75922	65820	573830	446730	541000	114570	167090	92437	637380	657120	612930	95439	84410	57810	389990	461820	391340	84.7419	85.4737	89.1533	84.7636	79.7273	86.8952	80.3392	84.5468	87.129
A0A087X1G7;A0A0B4J1S4;O60613;A0A0J9YX89;A0A087WXL0;A0A0B4J1T0;A8MZD0;O60613-2	15 kDa selenoprotein	2020-09-15	8	5	5	5	4	4	5	4	4	37.8	26.597	16747	19877	5940.3	214490	209220	237660	6277.9	4959.7	754.31	267240	296100	243890	6234.7	8131.9	7461.9	75773	89993	75349	92.7576	91.3238	97.5615	97.7048	98.3526	99.6917	92.3974	91.7127	90.9892
P10398;Q96II5;P10398-2;H7C4S5	Serine/threonine-protein kinase A-Raf	ARAF	4	13	9	12	10	9	8	7	6	26.1	20.387	130570	113710	111260	167370	161610	173200	93723	112600	75917	219900	201900	209250	89601	131370	84010	123920	139470	120860	56.1757	58.699	60.8873	70.116	64.1971	73.3781	58.0364	51.4953	58.9935
Q96F44-3;Q96F44;R4GMV1;Q96F44-2;R4GNB9;R4GNC3	E3 ubiquitin-protein ligase TRIM11	TRIM11	6	13	13	11	10	8	11	10	8	31.3	35.312	134520	120620	102020	145150	128230	142950	76876	84505	52380	93141	89674	88196	52416	57588	56078	55236	68805	56948	51.9005	51.529	58.3541	54.7833	51.4838	62.739	51.3098	54.4374	50.3849
P30622-2;P30622-1;P30622;J3KP58;F5H0N7;F5H6A0;F6VGP8;F5H1T5;F5H367;F5H270	CAP-Gly domain-containing linker protein 1	CLIP1	10	44	40	34	42	40	30	38	36	37.4	210.37	42114	28979	24266	56519	53339	61725	131040	146220	97343	195900	200550	211090	17372	19225	16407	24141	34252	31654	57.3023	64.7963	71.7808	59.9193	57.8337	68.4395	58.1529	64.05	65.8621
Q9H2C0	Gigaxonin	GAN	1	18	18	10	16	12	10	16	12	37.7	40.989	126400	134000	94400	168430	133550	152720	174320	206450	123840	166280	147500	183780	181260	196390	162850	207880	254720	277190	57.1278	49.9159	61.7999	48.8197	41.6726	59.7425	53.4204	56.4652	62.992
E9PCH4;Q8TEU7;Q8TEU7-4;Q8TEU7-5;Q8TEU7-3;Q8TEU7-2;B7Z7Y1;D6RE77;Q8TEU7-6;H0Y8T6	Rap guanine nucleotide exchange factor 6	RAPGEF6	10	22	21	16	18	15	15	17	14	18.8	47.451	28595	25588	27160	36929	41667	37693	102510	68163	69254	132840	142750	165030	56228	97178	46483	75858	111880	99582	56.3595	61.9538	58.1207	56.4436	67.6819	70.4401	57.4308	53.5162	68.1765
P05026-2;P05026;V9GYR2	Sodium/potassium-transporting ATPase subunit beta-1	ATP1B1	3	9	9	9	9	9	9	9	9	35.2	29.964	59152	57533	25170	1419900	1160700	1314800	85349	85168	53746	1217600	1238200	1058700	60428	87065	60721	1136100	1329200	1117800	96.0007	95.2773	98.1216	93.4496	93.5643	95.1687	94.9497	93.8525	94.8477
Q15691	Microtubule-associated protein RP/EB family member 1	MAPRE1	1	15	13	12	14	13	10	12	11	67.9	163.06	266610	240570	190590	361150	276480	319490	331880	414440	248270	431280	385570	355890	248100	305230	234930	326720	334270	320840	57.5299	53.4726	62.6353	56.5124	48.1956	58.9066	56.8387	52.2705	57.7289
O43823;M0QYL4	A-kinase anchor protein 8	AKAP8	2	15	15	13	12	12	13	12	12	31.5	56.97	277000	313590	240920	324150	324680	404190	120430	137250	69944	222820	209410	194250	234830	277050	204000	245410	315800	277970	53.9217	50.8688	62.6544	64.9148	60.4079	73.5255	51.1015	53.2681	57.6737
Q9UGP8	Translocation protein SEC63 homolog	SEC63	1	26	23	24	25	26	21	22	23	37.5	205.05	138080	131240	103310	145070	155720	157850	271900	303840	211370	254090	232990	232160	109890	159330	109540	126950	134880	136810	51.2343	54.2654	60.4419	48.307	43.4011	52.3437	53.6016	45.8448	55.5348
Q7Z5J4;Q7Z5J4-2;Q7Z5J4-3;A8MXE8;Q7Z5J4-4	Retinoic acid-induced protein 1	RAI1	5	22	22	18	19	18	18	19	18	21.1	48.522	45891	40354	32299	80637	74404	92362	112980	115470	76856	208710	197440	224300	76974	86367	72849	128120	153810	149460	63.7306	64.8356	74.0905	64.8792	63.098	74.4797	62.4689	64.0403	67.2307
Q9NW68-2;Q9NW68;Q9NW68-7;Q9NW68-3;Q9NW68-8;Q9NW68-9;Q9NW68-5;F8W6C6;E9PNA9;E9PS77;Q9NW68-4;E9PQA7	BSD domain-containing protein 1	BSDC1	12	11	11	6	11	8	6	11	8	35.7	75.062	18513	2786.2	7262.6	18013	7048.4	24068	20957	27186	16072	50063	43599	50701	9441.7	13180	8428.5	22874	25584	29112	49.3156	71.6694	76.8195	70.4914	61.5936	75.9304	70.7829	65.9994	77.5482
Q14108;Q14108-2;D6RDG0	Lysosome membrane protein 2	SCARB2	3	12	12	11	10	11	11	10	11	29.7	45.358	26124	33882	20419	1122200	975350	1020900	6850.9	5740.9	4994	554600	592700	541610	31063	46611	34497	860460	999810	957940	97.725	96.6428	98.0391	98.7798	99.0407	99.0864	96.5157	95.5457	96.524
Q9BRG2;Q9BRG2-2;M0QZQ6	SH2 domain-containing protein 3A	SH2D3A	3	9	9	5	7	7	5	7	7	24.5	23.054	95757	94172	62981	60169	42861	64506	117360	119240	89426	121200	102110	135560	108990	152050	122100	72764	79290	75185	38.5882	31.2779	50.5981	50.8048	46.1306	60.2526	40.0343	34.2742	38.1098
B5MCA4;P16422;C9JKY3	Epithelial cell adhesion molecule	EPCAM	3	10	10	9	10	8	9	10	8	36.5	185.12	393530	376690	286920	4489500	4729700	5168900	353020	421160	294460	3708500	3718900	3288700	191130	224630	168390	2044400	2380700	2160300	91.9409	92.6232	94.741	91.3082	89.8272	91.7821	91.4503	91.3781	92.7689
P23193;P23193-2;E5RIS7;E5RJ93;B7Z4S1;E5RK46;E5RFI1;A0A0A0MT58;Q15560-2;Q15560;Q5JRI7	Transcription elongation factor A protein 1	TCEA1	11	14	14	13	14	13	13	14	13	52.2	60.254	763000	691190	638750	857010	873860	1012500	289970	425180	200680	588080	636650	677380	653580	678030	530360	721050	832530	872240	52.9015	55.8359	61.3172	66.9757	59.9578	77.1451	52.4541	55.114	62.1874
Q12849;F5H5I6;H0Y8R1;H0YAK1;Q12849-5;H0YAM1	G-rich sequence factor 1	GRSF1	6	20	20	19	20	19	19	20	19	54.6	146.47	802000	747750	656390	542110	492580	579390	293730	291150	206070	191690	188240	172880	362670	445140	357780	234940	294420	314750	40.3323	39.7136	46.8846	39.4895	39.2666	45.6208	39.3133	39.8102	46.8009
A2A2Q9;Q9Y312	Protein AAR2 homolog	AAR2	2	8	8	7	8	6	7	8	6	28.1	33.698	22895	17750	17371	36743	32473	48708	66092	55447	55805	160310	164270	173690	10704	20608	9708	18880	24255	25587	61.61	64.6576	73.7118	70.8077	74.7644	75.6836	63.8183	54.0646	72.4947
[truncated: 2,190 more rows]
