# Supplementary material for: Slight Deuterium Enrichment in Water Acts as an Antioxidant: Is Deuterium a Cell Growth Regulator?
Source: Mol Cell Proteomics. 2020 Aug 7;19(11):1790–804. doi: 10.1074/mcp.RA120.002231 (PMC7664117; doi:10.1074/mcp.RA120.002231)
Supplement: Supplementary table s16 [file 162279_1_supp_576181_qbjfdq.xlsx]

## Sheet: Sheet3
Table S16. Significantly reduced (fold change < 0.5, n = 78) and oxidized (fold change > 2, n = 15) proteins in HT29 cells grown in DEW compared to DDW.
DDW - 100 ppm D, NW - 150 ppm D, DEW - 450 ppm D
														Oxidation %
Protein IDs	Protein names	Gene names	N of proteins	N of Peptides	N of unique peptides	Peptides 100PPM	Peptides 150PPM	Peptides 450PPM	Unique peptides 100PPM	Unique peptides 150PPM	Unique peptides 450PPM	Sequence coverage [%]	MQ Score	DDW-1	DDW-2	DDW-3	NW-1	NW-2	NW-3	DEW-1	DEW-2	DEW-3
P23919;P23919-2;H7C312;H7BZ20;G5E9E9;H7C3A4	Thymidylate kinase	DTYMK	6	16	16	15	15	14	15	15	14	64.6	67.537	18.1965	17.6197	25.3382	38.5358	35.6998	43.4373	52.0747	51.3255	52.5429
O75794;X6RA30;X6RF82;X6RKY7;H7BZW7	Cell division cycle protein 123 homolog	CDC123	5	12	12	10	12	12	10	12	12	44.6	74.751	23.1277	15.1437	21.8059	22.0836	21.5894	28.7088	55.3122	48.2884	57.962
Q8N4Q0;Q8N4Q0-2	Zinc-binding alcohol dehydrogenase domain-containing protein 2	ZADH2	2	5	5	4	4	3	4	4	3	17.5	66.376	26.2157	27.3598	35.4502	26.0693	22.5251	39.7561	84.8412	45.7754	67.7307
O15056-2;O15056;O15056-3;E7ER60;X6R647;H0YEV8;H7BY56;Q5TA15	Synaptojanin-2	SYNJ2	8	23	23	15	20	19	15	20	19	24.7	113.92	19.5414	23.9759	22.4793	31.0905	46.6332	40.6196	54.0538	51.3787	58.8094
P57768-2;P57768;A0A0C4DGW2;E5RJ65;E5RHF1;E5RGS8;E5RGQ6	Sorting nexin-16	SNX16	7	5	5	4	3	3	4	3	3	22.2	19.585	14.1983	19.7893	20.1961	35.9166	37.1341	40.1295	46.5999	45.6562	52.6506
Q92769;Q92769-3;H3BM24;E5RH52;E5RG37;E5RFI6;E5RJ04;E5RGV4;E5RHE7;E5RFP9;E5RK19	Histone deacetylase 2	HDAC2	11	16	11	12	14	14	8	9	9	49.2	173.87	27.7029	28.1832	38.825	59.2347	48.0238	60.2703	66.139	65.2532	56.1944
Q99519;E9PIF4	Sialidase-1	NEU1	2	10	10	9	10	10	9	10	10	30.4	30.708	38.4549	35.2173	43.5229	69.0178	69.8638	72.3287	95.0332	87.2417	87.971
P20936;E9PGC0;P20936-2;P20936-4;P20936-3	Ras GTPase-activating protein 1	RASA1	5	32	32	30	28	27	30	28	27	41.5	155.84	20.6417	21.0813	28.7869	44.4339	40.89	51.2839	46.83	42.268	53.2895
Q8TCE6-2;Q8TCE6;Q6NSW5	Protein FAM45A;Protein FAM45B	FAM45A;FAM45B	3	11	11	7	10	9	7	10	9	35.5	27.218	31.7469	27.287	42.882	44.1114	46.1511	53.5919	60.8315	70.0769	69.3846
D6R938;E9PBG7;E9PF82;Q13557-8;Q13557-10;Q13557;Q13557-6;Q13557-11;Q13557-12;Q13557-9;Q13557-5;Q13557-3;Q13557-4;H0Y9C2;H0Y9J2;Q9UQM7;Q9UQM7-2;D6RHX9;E9PBE8;E7EQE4	Calcium/calmodulin-dependent protein kinase type II subunit delta	CAMK2D	20	17	14	15	16	15	12	13	12	42.6	75.992	38.9462	36.7473	47.4017	37.9711	32.4358	42.6141	91.2398	84.1253	84.6539
Q7L4I2;Q7L4I2-2;E9PI52;H0YGP9;E1B6W4	Arginine/serine-rich coiled-coil protein 2	RSRC2	5	8	8	7	7	6	7	7	6	23.3	19.127	18.7017	15.2644	21.3359	20.0453	21.7969	23.3735	42.7729	33.7441	40.641
Q14692	Ribosome biogenesis protein BMS1 homolog	BMS1	1	28	28	23	19	16	23	19	16	29.6	72.723	17.5447	17.5867	26.7719	18.4072	19.0593	25.8124	39.3449	34.0677	36.5806
O75381-2;O75381	Peroxisomal membrane protein PEX14	PEX14	2	8	8	7	7	7	7	7	7	47.6	93.052	20.6794	16.6824	13.5457	25.9411	23.326	29.0062	25.2327	34.0033	40.4181
P29353-2;P29353-7;P29353;P29353-6;P29353-3;P29353-5;X6R6D0;H0Y539;Q5T182;Q5T181;Q5T188;Q5T187;P98077	SHC-transforming protein 1	SHC1	13	17	17	13	14	14	13	14	14	58.4	241.82	26.4127	25.1766	41.3768	53.7129	58.1334	61.1756	53.2836	52.0508	60.337
Q9UBC2;Q9UBC2-2;M0R165;Q9UBC2-3;Q9UBC2-4;M0R2S2;M0R1V5;M0QX30;M0R3I1;K7EJR2;M0R330	Epidermal growth factor receptor substrate 15-like 1	EPS15L1	11	29	29	23	25	23	23	25	23	42.5	204.04	85.7858	79.0301	88.9579	52.4979	42.073	62.2284	42.7162	48.3369	42.5708
P51665;H3BNT7;H3BTM8;H3BQV2	26S proteasome non-ATPase regulatory subunit 7	PSMD7	4	13	13	11	12	10	11	12	10	51.2	87.001	27.5401	28.603	27.3997	22.4548	16.4149	22.4766	7.90519	15.9814	13.663
A0A0A6YYL4;P57737-3;P57737-4;P57737;P57737-2;I3L167;E7EP81;I3L359;I3L426;I3L2Y6;I3L1M1;I3L442;I3NI06;I3L212;I3L1G9;I3L351;I3L1U7;I3L0X9;I3L3T0;I3L0X8;Q9Y3D7	Coronin;Coronin-7	CORO7-PAM16;CORO7	21	16	16	12	11	8	12	11	8	22.5	76.484	47.6136	46.2052	50.1947	49.7037	47.3574	56.3851	23.5686	18.0677	28.8551
Q2TAY7;Q2TAY7-2	WD40 repeat-containing protein SMU1;WD40 repeat-containing protein SMU1, N-terminally processed	SMU1	2	18	18	18	18	16	18	18	16	46.4	180.07	41.0856	40.3069	52.5583	40.2375	35.1658	46.6668	20.2617	18.9943	30.2559
Q8WVE0	Protein-lysine N-methyltransferase N6AMT2	N6AMT2	1	5	5	4	5	5	4	5	5	28.5	16.801	39.9395	43.3775	51.499	39.4866	36.7146	46.881	21.2573	21.3322	28.5719
Q96EY5;E9PQA6;Q96EY5-2;Q96EY5-3;E9PLZ8;E9PLL0;M0QZK6;E9PJW8	Multivesicular body subunit 12A	MVB12A	8	8	8	5	8	6	5	8	6	50.2	30.198	37.0349	35.5477	40.6357	58.9193	49.8197	64.3278	17.0227	18.2124	22.9686
O76094;O76094-2;R4GNC1;D6RDY6	Signal recognition particle subunit SRP72	SRP72	4	22	22	20	21	18	20	21	18	42	230.97	39.3217	37.54	46.6466	43.0835	37.4947	51.4694	19.3118	17.4147	21.4112
Q96FJ0;Q96FJ0-2;B3KR00	AMSH-like protease	STAMBPL1	3	15	15	14	14	13	14	14	13	47.9	37.43	45.5904	45.1236	58.372	41.8253	38.2826	48.8541	22.2701	18.8674	26.8801
P35222;B4DGU4;E7EMJ5;P35222-2;E9PDF9;E7EV28;C9IZ65	Catenin beta-1	CTNNB1	7	30	25	28	30	26	23	25	21	51.3	269.14	50.6952	45.3978	51.99	50.414	44.2102	54.7352	24.5139	24.6749	29.8409
Q02241-2;H7BYN4;Q02241;Q02241-3;H0YKQ5;H0YME6;H0YMJ4	Kinesin-like protein KIF23;Kinesin-like protein	KIF23	7	21	21	18	18	12	18	18	12	29.9	53.584	76.9772	74.9358	84.1469	43.9028	41.5153	48.3445	37.3738	37.4663	41.723
P53602;H3BP35;H3BQ47;H3BRZ1;H3BVC4	Diphosphomevalonate decarboxylase	MVD	5	12	12	8	12	7	8	12	7	44.5	57.472	48.9989	43.4661	53.4363	35.4595	30.7518	45.7908	23.8381	19.7768	23.7434
Q9NVH6-7;Q9NVH6;Q9NVH6-8;Q9NVH6-6;Q9NVH6-5;Q9NVH6-4;Q9NVH6-2;Q9NVH6-3	Trimethyllysine dioxygenase, mitochondrial	TMLHE	8	8	8	7	8	5	7	8	5	21	9.2827	48.9322	45.9636	48.9727	26.4157	29.8708	33.2038	18.9575	24.3901	23.6057
Q9BZE4;Q9BZE4-2;Q9BZE4-3;Q5T3R7	Nucleolar GTP-binding protein 1	GTPBP4	4	25	25	24	23	22	24	23	22	41.8	78.138	47.8072	44.9099	50.4696	41.0759	39.8643	47.6959	23.0606	22.651	30.7192
M0R2Z9;Q8IX01;Q8IX01-4;Q8IX01-3;M0R3F6;M0R065;M0R216	SURP and G-patch domain-containing protein 2	SUGP2	7	20	20	15	15	14	15	15	14	24.5	35.812	53.1045	48.5514	57.0066	66.3756	59.9033	71.1414	20.6261	35.3405	25.6026
Q00169;F5GWE5;I3L4H1;I3L459;I3L4C0;I3L2X8;I3L3W1;I3NI10;I3L471;I3L4U7	Phosphatidylinositol transfer protein alpha isoform	PITPNA	10	12	10	8	11	7	6	9	6	46.3	56.871	35.4086	36.3917	40.9138	24.5525	26.4644	35.2649	17.4725	14.5608	19.5353
Q9H0P0-1;X6RM59;Q9H0P0-3;Q9H0P0-2;Q9H0P0;B9A035;C9K084	Cytosolic 5-nucleotidase 3A;5-nucleotidase	NT5C3A	7	18	18	16	16	14	16	16	14	58.6	58.927	23.4269	23.8927	29.1715	24.2078	25.1226	40.4836	11.3767	11.4502	15.5674
Q9NW08-2;Q9NW08;F8VRU2	DNA-directed RNA polymerase III subunit RPC2	POLR3B	3	11	11	7	7	8	7	7	8	12.4	20.267	38.5855	38.8466	52.3182	37.0887	39.2415	51.4896	14.5861	18.5948	26.4836
E9PN81;Q8TDP1-2;Q8TDP1;H0YEF3;H0YE52;H0YCP5;E9PKP0	Ribonuclease H2 subunit C	RNASEH2C	7	7	7	6	6	6	6	6	6	39.3	36.595	38.8362	33.78	37.7987	38.8789	44.1451	59.2161	17.9878	17.8171	29.4441
Q3B7T1;Q3B7T1-5;Q3B7T1-3;Q3B7T1-4;H0Y353;E9PJ07;H0YCQ0;H0YCS2	Erythroid differentiation-related factor 1	EDRF1	8	16	16	10	13	14	10	13	14	18.7	57.264	55.2412	57.6568	62.8953	48.3951	52.3623	62.3698	30.4613	27.2661	26.1305
Q96HW7;Q96HW7-2;Q96HW7-3;Q96HW7-4;F8WAA7;E9PIM3	Integrator complex subunit 4	INTS4	6	18	18	15	13	14	15	13	14	24.7	51.098	53.3041	44.5155	64.1865	54.5662	53.5357	63.6447	17.992	25.19	36.1883
A0A087X256;Q2M389;Q2M389-2;F8W1W1;F8VYH7;F8VNZ5	WASH complex subunit 7	KIAA1033	6	22	22	19	21	18	19	21	18	21.8	47.983	35.1235	32.9395	43.3037	26.243	28.1454	41.9927	13.1768	16.4922	22.8269
Q13561;Q13561-3;Q13561-2;F8W1I6;H0YI98;F8VW18;F8VRV7;F8VX93;H0YHL1;F8W0U6	Dynactin subunit 2	DCTN2	10	18	18	18	16	18	18	16	18	56.1	323.31	50.7417	36.5863	56.3404	60.8819	61.7707	70.8187	21.0598	23.6672	24.9406
Q5T4F4-8;Q5T4F4-2;Q5T4F4-6;Q5T4F4-5;Q5T4F4;Q5T4F4-3;Q5T4F4-7;Q5T4F4-4	Protrudin	ZFYVE27	8	6	6	6	5	5	6	5	5	27.7	12.879	64.7463	64.6582	70.3565	65.7582	70.6721	73.3689	26.7283	30.1837	30.1019
Q8TED0;Q8TED0-3;H0Y8P4;Q8TED0-2;D6RF65	U3 small nucleolar RNA-associated protein 15 homolog	UTP15	5	20	20	18	19	17	18	19	17	44.2	54.921	78.5795	78.9652	82.6897	67.6022	62.2047	66.4433	35.4519	36.6671	38.901
Q9UDY4;C9JUL4	DnaJ homolog subfamily B member 4	DNAJB4	2	6	5	6	6	4	5	5	3	21.4	13.002	38.0549	39.0576	50.2413	34.2624	30.6939	41.8068	12.5544	18.1097	26.4104
P54868;P54868-3;P54868-2	Hydroxymethylglutaryl-CoA synthase, mitochondrial	HMGCS2	3	11	10	11	7	9	10	6	8	25.6	14.894	29.2426	27.9223	39.0621	66.5932	72.2626	77.3664	13.5226	10.3199	18.2648
Q8NHH9;Q8NHH9-5;Q8NHH9-2;Q8NHH9-3;Q8NHH9-4;B5MCN0;C9JQQ5;H7C3A2;C9JC25;F8WD17;F8WEN4;F8WBH0	Atlastin-2	ATL2	12	17	16	9	16	13	8	15	12	39.3	41.573	36.2553	37.9883	36.4045	37.6164	29.6638	46.9531	5.09275	16.7693	19.0943
Q9Y221;Q9Y221-2;J3QLW7;J3QRD6;J3QRR4	60S ribosome subunit biogenesis protein NIP7 homolog	NIP7	5	6	6	6	6	6	6	6	6	48.9	50.624	41.3491	37.2429	44.5279	40.8264	34.552	45.0532	19.0035	18.4984	33.5948
Q96SI9-2;Q96SI9;H0YC91;E9PKQ0;Q5JPA5	Spermatid perinuclear RNA-binding protein	STRBP	5	28	24	25	24	21	21	21	18	46.8	50.298	48.6957	43.9108	54.2767	32.777	29.5265	41.4859	20.0377	22.3447	22.7331
P82912-2;P82912;H0YL99;P82912-3	28S ribosomal protein S11, mitochondrial	MRPS11	4	4	4	4	4	4	4	4	4	36.8	92.711	34.7857	30.4528	38.8729	38.3586	37.7296	49.6243	14.7708	15.7907	29.2323
Q13409-2;Q13409-6;Q13409-3;Q13409-5;Q13409;Q13409-7;E7EV09;E7EQL5;E7ETL8;E7EQU2;E7EMU4;E7ESD3;E7ET01;E9PGG1;E7ERR6;E7ERH4;E7EUM4;E7EU01	Cytoplasmic dynein 1 intermediate chain 2	DYNC1I2	18	16	16	13	14	13	13	14	13	46	139.3	54.0016	52.8302	59.8748	44.7114	37.4552	49.9637	24.5043	15.7594	27.2968
Q13232;H3BPR2;H3BPD9;H3BMQ7;H3BRA8	Nucleoside diphosphate kinase 3;Nucleoside diphosphate kinase	NME3	5	8	8	5	8	6	5	8	6	54.4	26.207	47.5076	49.8911	55.0658	86.4063	84.5994	87.3475	18.4169	22.5429	32.2773
P33176;O60282;A0A0G2JMZ6;Q12840;J3KNA1;O60282-2;C9JWB9	Kinesin-1 heavy chain	KIF5B	7	48	48	47	45	42	47	45	42	57.7	323.31	56.7163	53.6053	60.8406	47.0662	41.4491	52.2793	25.5692	24.3877	30.8337
P49643;P49643-2;A0A096LP51	DNA primase large subunit	PRIM2	3	15	15	9	14	12	9	14	12	31	38.584	68.604	67.2934	71.4227	56.4468	48.954	61.7203	30.3282	30.6761	32.5773
E7ERR0;Q9BQ90;F8W6A4	Kelch domain-containing protein 3	KLHDC3	3	4	4	2	4	3	2	4	3	18.3	16.35	34.374	40.3992	43.1985	39.372	35.2751	47.5577	18.0593	17.3221	21.2406
Q9H1I8;Q9H1I8-3;B1AH59;Q9H1I8-2;H7C3Y4;F2Z2W4;F8WAQ6	Activating signal cointegrator 1 complex subunit 2	ASCC2	7	13	13	10	11	10	10	11	10	22.9	97.498	57.1867	53.6225	66.4851	31.1713	27.7108	41.009	22.1493	25.2364	34.4346
Q9BZ23-3;Q9BZ23-4;Q9BZ23;V9GYZ0;Q9BZ23-2;V9GYH1	Pantothenate kinase 2, mitochondrial	PANK2	6	12	8	7	11	11	5	7	7	35.3	25.192	63.7502	59.31	70.0316	50.9787	52.9011	68.8091	27.8121	27.1779	43.3961
Q9Y6I3;D6R907;D6RBI9;K7EMP4	Epsin-1	EPN1	4	12	1	11	10	11	1	1	1	28.1	11.142	25.1507	26.0531	15.4634	26.1498	20.2032	43.5246	13.1236	8.32065	10.9535
J3KQ32;Q9NTK5;Q9NTK5-3;Q9NTK5-2;C9JTK6;C9JCJ9	Obg-like ATPase 1	OLA1	6	23	23	22	20	21	22	20	21	62.7	182.89	46.4196	46.5673	53.4722	46.0705	42.9858	50.0548	18.9318	20.1449	29.4017
P25325;B1AH49;P25325-2	3-mercaptopyruvate sulfurtransferase;Sulfurtransferase	MPST	3	10	10	10	8	7	10	8	7	37.7	29.601	66.5264	59.4446	66.0144	59.0034	53.3058	51.5431	28.2774	25.4087	36.2025
P42285;H0YAC4;H0Y8U3	Superkiller viralicidic activity 2-like 2	SKIV2L2	3	36	36	35	36	32	35	36	32	41.2	121.19	66.46	57.3924	68.948	43.4209	38.7952	49.2524	25.028	28.2416	33.2712
O43683-2;O43683;O43683-3;C9IYH4;C9JRC7;C9JQA4	Mitotic checkpoint serine/threonine-protein kinase BUB1	BUB1	6	13	13	7	10	5	7	10	5	19.1	16.363	76.4276	78.5504	89.1909	62.9424	62.5699	74.2828	32.3342	33.272	39.3525
O75367-3;O75367;O75367-2;B4DJC3;D6RCF2;Q5SQT3	Core histone macro-H2A.1;Histone H2A	H2AFY	6	16	14	16	16	16	14	14	14	51.5	182.9	56.4868	54.3972	65.899	51.626	50.1668	58.2909	23.7269	23.822	31.1229
Q9GZU8;H3BQQ6;H3BTI2;H3BTP8;H3BSY6;H3BP64;H3BUL4;H3BMX9;Q6P4H7;H3BSF0;H3BN22;H3BPH9;H3BPF9;H3BU93;H3BNK9	Protein FAM192A	FAM192A;NIP30	15	7	7	7	7	7	7	7	7	27.6	34.735	50.6918	33.0676	43.227	22.1041	20.0954	30.6524	18.5957	18.2274	15.1065
Q15434;F8W1T6;F8VV01;F5H5C8;F8VQS9	RNA-binding motif, single-stranded-interacting protein 2	RBMS2	5	6	5	5	6	5	4	5	4	20.4	18.021	67.8122	43.3485	55.571	20.0612	25.1911	31.9085	22.8443	23.4322	27.8251
Q66K74-2;Q66K74;M0QXQ9;M0QY41;M0QZ50;M0R1M7;M0R1J2	Microtubule-associated protein 1S;MAP1S heavy chain;MAP1S light chain	MAP1S	7	20	20	18	18	15	18	18	15	24.2	86.815	52.9303	50.2673	63.8672	53.092	53.2159	60.1074	22.221	18.3784	27.2194
Q9H792;H0YN99;H3BUZ5	Pseudopodium-enriched atypical kinase 1	PEAK1	3	8	8	3	6	7	3	6	7	6.1	13.273	51.2419	39.3286	59.2644	38.1821	40.6022	46.9077	20.6296	20.3407	26.4774
P24534;C9JZW3;F2Z2G2;F8WF65	Elongation factor 1-beta	EEF1B2	4	11	8	10	11	10	7	8	7	55.1	247.44	16.1562	12.6868	18.856	14.5376	13.1315	20.6368	4.46558	8.92032	6.47535
Q9P016;Q9P016-2	Thymocyte nuclear protein 1	THYN1	2	7	7	5	5	5	5	5	5	28.9	11.822	39.763	38.5372	43.596	33.6671	31.1354	40.0114	14.4225	15.6806	17.0954
Q6P1R4;H0YGW8;J3QLE4;J3QKP9;J3QQZ0;J3QQL9;J3KT57;F5H0Q0	tRNA-dihydrouridine(16/17) synthase [NAD(P)(+)]-like	DUS1L	8	8	8	6	8	7	6	8	7	23.9	25.105	40.9789	41.6467	47.4969	37.3114	37.0438	48.4626	16.4202	14.3515	25.2818
Q15057;A0A087X1H5;A0A0U1RQT1;H7C3Q8;F8WAU0;C9J8L1	Arf-GAP with coiled-coil, ANK repeat and PH domain-containing protein 2	ACAP2	6	16	11	12	13	12	8	9	9	26.9	60.724	56.0587	58.5804	66.0665	37.524	37.0402	50.7989	14.4373	22.843	42.0116
Q8TDW0;M0R3C1;A6NED7;E9PHY6	Volume-regulated anion channel subunit LRRC8C	LRRC8C	4	13	11	9	10	8	8	8	7	18.9	19.266	56.3979	63.8013	72.0596	42.1162	36.3768	51.5107	24.5056	24.788	28.4579
Q8IY18	Structural maintenance of chromosomes protein 5	SMC5	1	19	19	15	14	14	15	14	14	24.1	42.149	63.0526	63.0118	67.0145	57.603	51.6818	61.1518	24.4967	20.8651	36.4966
O60885;O60885-2;O60885-3;M0QZD9;M0R0H4;M0QYW0	Bromodomain-containing protein 4	BRD4	6	23	18	21	18	19	16	13	15	20.6	48.591	45.222	39.3992	51.243	42.0601	38.8476	54.007	17.4203	12.187	23.2029
P49756;P49756-2;P49756-3;E9PQU5;E9PSE8;H0YE46;P49756-4	RNA-binding protein 25	RBM25	7	21	21	19	21	19	19	21	19	27.6	125.91	44.818	46.2394	53.8002	49.2184	45.7865	56.5055	15.3957	17.7646	20.7752
Q9UL63;C9J7E8;Q9UL63-2;F8WEY7;C9JWX9;C9JVL5;C9JXB0	Muskelin	MKLN1	7	15	15	9	15	10	9	15	10	28.7	101.63	35.3006	32.9603	42.8926	50.2522	48.3015	54.438	13.2137	12.0417	18.3725
P49441;C9J173;B8ZZF6;E7ET59;E7EUX4;E7ENF2;C9J128;C9J2Z6;C9J2N5	Inositol polyphosphate 1-phosphatase	INPP1	9	10	10	10	8	7	10	8	7	34.8	48.946	30.779	33.5487	34.7554	24.5914	19.9551	28.3408	12.3975	10.687	13.2729
P51991;P51991-2;H7C1J8	Heterogeneous nuclear ribonucleoprotein A3	HNRNPA3	3	14	13	13	13	13	13	12	12	39.7	200.14	21.0568	19.3804	26.1747	20.6358	18.6775	26.2485	7.67672	7.7666	10.1613
P56537;P56537-2;B7ZBH1;A0A0U1RQV5;F8WD20;A0A0B4J1Y7;F8WDS6	Eukaryotic translation initiation factor 6	EIF6	7	9	9	8	9	9	8	9	9	56.7	198.61	37.5554	34.7763	44.666	28.857	25.3057	31.5645	13.2958	11.1057	15.7306
E9PJN5;G3V4U9;A0A087WXY4;D3VVH9;A0A0A0MS38;A0A087X1A8;G3V3R7;F5H211;P54252-4;P54252-2;P54252;G3V526;G3V2G1;G3V328;C9JQV6;P54252-3;G3V3A6;D3VVP3;D6R9I5;G3V4B1;G3V390;G3V3S5;G3V4F5;G3V4F4;G3V5H3;G3V3T6;G3V3T0;G3V2G2;S4R399;P54252-5	Ataxin-3	ATXN3	30	4	4	4	3	2	4	3	2	22.9	7.4602	52.0193	59.634	54.4633	30.6616	25.8156	27.4914	14.8607	19.1722	20.798
Q15126	Phosphomevalonate kinase	PMVK	1	9	9	9	9	9	9	9	9	48.4	67.231	50.7099	64.7517	57.6632	27.8226	30.7753	38.9066	19.9549	18.8531	27.254
Q9Y217;Q9Y217-2;Q9Y216-2;Q9Y216	Myotubularin-related protein 6	MTMR6	4	15	15	9	14	13	9	14	13	31.6	34.243	42.8836	37.8648	47.7898	48.6847	44.9055	56.9348	14.6828	14.2063	16.562
Q10570;E9PIM1;A0A087X101;A0A087WTV4	Cleavage and polyadenylation specificity factor subunit 1	CPSF1	4	37	37	27	35	25	27	35	25	31.5	130.41	51.45	48.9765	54.1963	43.2885	39.7265	51.6252	16.3627	17.5133	19.6158
P36952;P36952-2;C9JLM5	Serpin B5	SERPINB5	3	16	16	16	15	15	16	15	15	60	184.57	28.532	27.2588	39.4021	20.8453	20.0817	26.8832	9.51751	8.91268	15.277
P00492	Hypoxanthine-guanine phosphoribosyltransferase	HPRT1	1	11	11	10	11	10	10	11	10	71.6	211.03	42.6887	41.3332	55.5193	45.5102	42.3427	56.7558	12.0847	14.1809	17.7863
Q7L7V1;Q7L7V1-2;X6R717;X6RHK1	Putative pre-mRNA-splicing factor ATP-dependent RNA helicase DHX32	DHX32	4	13	12	7	9	7	7	9	7	23.8	19.484	74.1626	69.1721	78.4142	37.4361	53.9872	54.1349	27.3385	22.4661	24.3043
S4R3N1		HSPE1-MOB4	1	9	0	8	8	7	0	0	0	44.1	48.834	43.6816	38.6824	50.4478	34.3311	34.184	44.6858	13.2303	12.2738	17.2108
Q13610;B4DJV5;F8VZ56;Q13610-2	Periodic tryptophan protein 1 homolog	PWP1	4	17	17	14	15	13	14	15	13	43.3	63.291	66.3206	64.9047	73.0164	47.3224	42.1504	51.9396	19.3355	18.5597	25.235
Q9GZN1;F8W057;F8VP72;F8W043;F8W0Q1;Q9GZN1-2;G3V1Y1;F8VRL1;F8VSD1	Actin-related protein 6	ACTR6	9	7	7	5	7	6	5	7	6	23.2	29.073	60.6191	60.3109	61.5237	44.5911	41.8941	55.4154	13.2964	17.496	19.7367
H0Y360;Q01433-2;Q01433;Q01433-5;Q01433-3;Q01433-4;H0YCL9;E9PJF6;E9PIJ1;H0YF16	AMP deaminase 2	AMPD2	10	16	16	13	13	14	13	13	14	19.6	26.058	39.1089	40.6114	47.3324	12.6266	25.0696	19.3572	8.72759	15.2348	11.528
Q9BZE9-2;Q9BZE9;Q9BZE9-3;J3QL04;J3QR12;Q9BZE9-4;J3QRW3;J3KRY8;J3QR50;J3KRG1;C9JAL9;J3KRF7	Tether containing UBX domain for GLUT4	ASPSCR1	12	18	18	15	17	14	15	17	14	43.9	94.106	60.5854	71.996	76.4492	54.3286	54.1103	63.0167	19.9347	19.7575	25.519
P39023;G5E9G0;H7C422;H7C3M2;B5MCW2;F8WCR1;Q92901	60S ribosomal protein L3	RPL3	7	15	15	14	15	15	14	15	15	39.7	114.21	47.6141	39.4917	47.4437	51.3186	52.5724	58.0647	12.4188	12.9566	17.9266
P43487-2;P43487;F6WQW2;C9JXG8;C9JJ34;C9JGV6;C9JDM3;C9JIC6;Q5T0Z6;Q9C010;Q9C010-2	Ran-specific GTPase-activating protein	RANBP1	11	8	8	7	8	7	7	8	7	54.5	138.31	48.3482	44.6127	56.1876	28.2412	30.8013	40.0549	12.8543	14.6676	8.61725
C9JQV0;Q9BRJ6;H7C0T1;H7C2R9	Uncharacterized protein C7orf50	C7orf50	4	4	4	4	4	4	4	4	4	35.9	50.828	36.4675	35.5962	35.6066	21.4504	25.6807	27.5868	9.93752	6.93934	8.83032
Q9Y4E6-2;Q9Y4E6;A2RRE0;K7EMB8	WD repeat-containing protein 7	WDR7	4	11	11	5	11	7	5	11	7	12	18.641	71.3899	74.9462	75.0676	41.7628	33.8712	48.2341	12.1816	18.0629	31.3347
M0QWZ7;Q9NP81;Q9NP81-2;M0R2C6;M0R259;B4DJM9;M0QX29;M0R2H5;M0R1C0	Serine--tRNA ligase, mitochondrial	SARS2	9	17	17	16	16	15	16	16	15	46.5	122.59	43.1577	40.8356	52.8214	27.9241	23.9154	32.0585	10.3721	9.48139	16.5663
Q96AD5;Q96AD5-2;B1AHL9;Q7Z6Z6	Patatin-like phospholipase domain-containing protein 2	PNPLA2	4	11	11	10	8	7	10	8	7	32.5	75.299	76.8371	73.399	74.0619	74.7026	75.1339	78.7406	17.1534	23.5869	16.3699
O00519	Fatty-acid amide hydrolase 1	FAAH	1	13	13	10	8	9	10	8	9	33.5	46.986	67.576	65.6395	68.2479	51.2963	55.6199	65.4241	2.33189	15.4489	18.1272
